# Supplementary material for: Comparative Transcriptome Analysis of Two Rice Varieties in Response to Rice Stripe Virus and Small Brown Planthoppers during Early Interaction
Source: PLoS One. 2013 Dec 16;8(12):e82126. doi: 10.1371/journal.pone.0082126 (PMC3864904; doi:10.1371/journal.pone.0082126)
Supplement: Table S1 — New genes detected from the four cDNA libraries. These genes are those which have not been found in a japonica cultivar Nipponbare (below). (XLS) [file pone.0082126.s001.xls]

## Sheet: Sheet1
Table S1 New genes detected from the four cDNA libraries
Chr	Rice_1	NewGene_Start	NewGene_End	Exon1_Start	Exon1_End	Exon2_Start	Exon2_End
chr01build05r1.fasta	Rice_1_NewGene1	44313530	44315931	44314303	44314850	44315225	44315672
chr01build05r1.fasta	Rice_1_NewGene2	44367001	44377738	44370575	44371191	44371314	44371732	44372715	44373648	44374963	44376358
chr01build05r1.fasta	Rice_1_NewGene3	43742048	43750226	43744176	43744624	43745821	43746757
chr01build05r1.fasta	Rice_1_NewGene4	1106240	1124295	1117489	1117772
chr01build05r1.fasta	Rice_1_NewGene5	20816776	20830420	20819223	20819552	20820907	20821791
chr01build05r1.fasta	Rice_1_NewGene6	37867313	37870995	37868450	37869147	37870253	37870994
chr01build05r1.fasta	Rice_1_NewGene7	2976359	2981192	2978420	2978636
chr01build05r1.fasta	Rice_1_NewGene8	5810005	5813477	5810033	5810530
chr01build05r1.fasta	Rice_1_NewGene9	33731502	33737965	33732501	33733180
chr01build05r1.fasta	Rice_1_NewGene10	33752432	33758148	33756723	33757417	33757865	33758071
chr01build05r1.fasta	Rice_1_NewGene11	7335360	7339367	7336288	7338191
chr01build05r1.fasta	Rice_1_NewGene12	34058849	34064012	34058867	34060176	34060251	34061363
chr01build05r1.fasta	Rice_1_NewGene13	31157509	31165451	31161261	31163172	31164210	31165192
chr01build05r1.fasta	Rice_1_NewGene14	41829037	41834995	41831137	41834993
chr01build05r1.fasta	Rice_1_NewGene15	20219852	20223619	20220602	20220834
chr01build05r1.fasta	Rice_1_NewGene16	1413727	1420343	1414529	1414827	1416356	1416927	1417395	1417990
chr01build05r1.fasta	Rice_1_NewGene17	41275959	41278496	41275963	41278334
chr01build05r1.fasta	Rice_1_NewGene18	31496427	31499804	31497727	31497978	31498888	31499716
chr01build05r1.fasta	Rice_1_NewGene19	32671024	32678710	32676662	32677190
chr01build05r1.fasta	Rice_1_NewGene20	16034159	16117890	16084757	16086203
chr01build05r1.fasta	Rice_1_NewGene21	840178	842180	840320	841873
chr01build05r1.fasta	Rice_1_NewGene22	3726356	3731175	3726360	3727881
chr01build05r1.fasta	Rice_1_NewGene23	4376623	4389879	4382218	4382615	4384041	4384243	4386538	4388247	4388624	4388879
chr01build05r1.fasta	Rice_1_NewGene24	19543173	19575397	19569210	19569459
chr01build05r1.fasta	Rice_1_NewGene25	28834696	28844962	28837041	28837679
chr01build05r1.fasta	Rice_1_NewGene26	43036340	43068535	43038927	43039380	43039476	43039695	43040387	43040778
chr01build05r1.fasta	Rice_1_NewGene27	41509924	41523558	41510234	41513115
chr01build05r1.fasta	Rice_1_NewGene28	15228742	15238357	15228798	15229746
chr01build05r1.fasta	Rice_1_NewGene29	26628813	26633024	26629980	26631344	26631541	26632959
chr01build05r1.fasta	Rice_1_NewGene30	34169452	34172330	34170830	34171058
chr01build05r1.fasta	Rice_1_NewGene31	8722633	8727645	8722645	8723299
chr01build05r1.fasta	Rice_1_NewGene32	7713538	7716920	7715836	7716582
chr01build05r1.fasta	Rice_1_NewGene33	42234152	42245572	42234768	42234996
chr01build05r1.fasta	Rice_1_NewGene34	42254526	42262026	42254531	42256372	42256498	42257988
chr01build05r1.fasta	Rice_1_NewGene35	42275201	42277252	42275338	42276389
chr01build05r1.fasta	Rice_1_NewGene36	6443950	6451521	6443968	6446085	6446501	6448018	6449616	6449829	6450425	6451160
chr01build05r1.fasta	Rice_1_NewGene37	31284026	31292996	31290279	31292830
chr01build05r1.fasta	Rice_1_NewGene38	31564075	31572244	31565228	31565779
chr01build05r1.fasta	Rice_1_NewGene39	187936	189687	188194	189543
chr01build05r1.fasta	Rice_1_NewGene40	41609437	41612336	41609458	41612063
chr01build05r1.fasta	Rice_1_NewGene41	14446220	14450488	14449161	14450467
chr01build05r1.fasta	Rice_1_NewGene42	30039531	30045828	30044076	30044280
chr01build05r1.fasta	Rice_1_NewGene43	22205457	22211971	22206531	22206876
chr01build05r1.fasta	Rice_1_NewGene44	2561939	2565313	2562240	2563074	2563175	2564335
chr01build05r1.fasta	Rice_1_NewGene45	12052349	12082246	12052478	12053581
chr01build05r1.fasta	Rice_1_NewGene46	8300717	8304399	8300724	8301353
chr01build05r1.fasta	Rice_1_NewGene47	8331328	8333169	8331406	8331892	8331973	8333027
chr01build05r1.fasta	Rice_1_NewGene48	30517731	30525856	30517732	30519930	30520683	30521756
chr01build05r1.fasta	Rice_1_NewGene49	28125374	28127545	28125382	28125878
chr01build05r1.fasta	Rice_1_NewGene50	4254837	4256497	4255520	4256265
chr01build05r1.fasta	Rice_1_NewGene51	36371423	36372643	36371619	36372573
chr01build05r1.fasta	Rice_1_NewGene52	23514973	23526944	23523529	23524751	23525823	23526941
chr01build05r1.fasta	Rice_1_NewGene53	23591827	23595017	23592571	23593503
chr01build05r1.fasta	Rice_1_NewGene54	9456249	9468756	9464256	9465732	9466142	9466718
chr01build05r1.fasta	Rice_1_NewGene55	31735918	31739474	31738987	31739418
chr01build05r1.fasta	Rice_1_NewGene56	31771257	31772776	31772229	31772770
chr01build05r1.fasta	Rice_1_NewGene57	26564852	26571775	26568358	26568628	26570601	26571594
chr01build05r1.fasta	Rice_1_NewGene58	39814977	39828269	39818115	39818412
chr01build05r1.fasta	Rice_1_NewGene59	38414798	38416877	38415395	38416057
chr01build05r1.fasta	Rice_1_NewGene60	40782733	40793032	40782748	40783935	40784287	40785512	40785532	40786063	40787815	40788606
chr01build05r1.fasta	Rice_1_NewGene61	44523056	44526194	44523378	44523609	44525062	44525853
chr01build05r1.fasta	Rice_1_NewGene62	29821543	29828178	29821552	29823068	29823361	29826109	29826320	29828174
chr01build05r1.fasta	Rice_1_NewGene63	29849192	29855906	29850271	29851415	29852268	29852868
chr01build05r1.fasta	Rice_1_NewGene64	31383546	31400033	31384084	31384429
chr01build05r1.fasta	Rice_1_NewGene65	2033959	2035852	2034003	2035851
chr01build05r1.fasta	Rice_1_NewGene66	23168714	23185584	23175747	23176027	23176400	23176706	23180023	23180474
chr01build05r1.fasta	Rice_1_NewGene67	44113309	44119276	44116126	44116710
chr01build05r1.fasta	Rice_1_NewGene68	29410047	29411132	29410152	29411079
chr01build05r1.fasta	Rice_1_NewGene69	29461511	29466473	29462881	29463870
chr01build05r1.fasta	Rice_1_NewGene70	6567490	6573777	6570967	6573065	6573438	6573776
chr01build05r1.fasta	Rice_1_NewGene71	19723857	19731898	19724799	19725435
chr01build05r1.fasta	Rice_1_NewGene72	42732355	42735020	42732432	42733148
chr01build05r1.fasta	Rice_1_NewGene73	11077512	11106504	11077520	11078754
chr01build05r1.fasta	Rice_1_NewGene74	31921897	31939762	31921911	31922961
chr01build05r1.fasta	Rice_1_NewGene75	44619085	44623988	44619750	44621259	44621360	44621699
chr01build05r1.fasta	Rice_1_NewGene76	34490942	34497949	34490944	34493353	34494084	34494455
chr01build05r1.fasta	Rice_1_NewGene77	44823746	44832071	44825997	44826907
chr01build05r1.fasta	Rice_1_NewGene78	42836710	42842763	42836901	42837753	42837828	42838306	42838735	42839293
chr01build05r1.fasta	Rice_1_NewGene79	42887193	42894870	42887364	42887929
chr01build05r1.fasta	Rice_1_NewGene80	2602943	2604264	2603778	2604261
chr01build05r1.fasta	Rice_1_NewGene81	22793450	22796991	22794384	22794839	22795405	22795802
chr01build05r1.fasta	Rice_1_NewGene82	7224477	7237501	7227877	7228196
chr01build05r1.fasta	Rice_1_NewGene83	41420658	41422676	41420710	41422231
chr01build05r1.fasta	Rice_1_NewGene84	41436089	41452503	41436132	41436574	41437458	41437889
chr01build05r1.fasta	Rice_1_NewGene85	1017267	1020074	1017586	1018485
chr01build05r1.fasta	Rice_1_NewGene86	12380000	12386723	12381154	12381789	12383648	12383856	12385387	12385787
chr01build05r1.fasta	Rice_1_NewGene87	14955137	14965559	14964381	14964733
chr01build05r1.fasta	Rice_1_NewGene88	30416368	30426774	30420267	30420723	30421783	30423434	30424174	30424403
chr01build05r1.fasta	Rice_1_NewGene89	40695357	40700102	40698783	40699453
chr01build05r1.fasta	Rice_1_NewGene90	39627479	39632444	39628617	39629791
chr01build05r1.fasta	Rice_1_NewGene91	5479099	5496093	5493663	5494438	5494899	5495127
chr01build05r1.fasta	Rice_1_NewGene92	27489073	27491820	27490316	27490788
chr01build05r1.fasta	Rice_1_NewGene93	30616311	30619506	30618662	30619500
chr01build05r1.fasta	Rice_1_NewGene94	28323733	28328467	28326019	28326399	28326724	28326995
chr01build05r1.fasta	Rice_1_NewGene95	4053568	4058160	4056176	4056859
chr01build05r1.fasta	Rice_1_NewGene96	42177719	42206565	42177745	42178263
chr01build05r1.fasta	Rice_1_NewGene97	5907965	5910156	5907975	5908592
chr01build05r1.fasta	Rice_1_NewGene98	38755865	38763358	38756157	38756368	38759098	38759312	38759942	38760494
chr01build05r1.fasta	Rice_1_NewGene99	26784298	26817578	26784587	26785315	26786968	26787377
chr01build05r1.fasta	Rice_1_NewGene100	21947136	21948208	21947370	21947613
chr01build05r1.fasta	Rice_1_NewGene101	31826439	31832315	31827057	31827670
chr01build05r1.fasta	Rice_1_NewGene102	10566923	10583912	10567892	10569938
chr01build05r1.fasta	Rice_1_NewGene103	25708347	25708740	25708349	25708739
chr01build05r1.fasta	Rice_1_NewGene104	25710982	25733073	25711269	25711573	25711694	25712609
chr01build05r1.fasta	Rice_1_NewGene105	25743214	25755242	25743353	25744199
chr01build05r1.fasta	Rice_1_NewGene106	39002190	39005087	39002237	39002508
chr01build05r1.fasta	Rice_1_NewGene107	24818007	24838488	24831513	24832333	24832421	24832652	24833507	24834733	24835967	24836733	24837500	24837702
chr01build05r1.fasta	Rice_1_NewGene108	922980	928534	923362	926046
chr01build05r1.fasta	Rice_1_NewGene109	418147	421189	418573	419388
chr01build05r1.fasta	Rice_1_NewGene110	445467	454357	447442	448281
chr02build05r1.fasta	Rice_1_NewGene111	12761490	12764411	12762650	12764319
chr02build05r1.fasta	Rice_1_NewGene112	3238331	3251106	3238437	3239151	3239568	3240031
chr02build05r1.fasta	Rice_1_NewGene113	7148589	7155413	7153227	7153596	7154390	7155367
chr02build05r1.fasta	Rice_1_NewGene114	35862753	35867040	35863062	35865264
chr02build05r1.fasta	Rice_1_NewGene115	5741380	5744442	5742179	5742483
chr02build05r1.fasta	Rice_1_NewGene116	16374958	16388948	16375008	16375934	16376131	16376511
chr02build05r1.fasta	Rice_1_NewGene117	3543015	3548030	3547160	3547853
chr02build05r1.fasta	Rice_1_NewGene118	1132963	1136821	1135986	1136704
chr02build05r1.fasta	Rice_1_NewGene119	1197406	1198946	1198102	1198944
chr02build05r1.fasta	Rice_1_NewGene120	34744442	34769796	34744480	34746512
chr02build05r1.fasta	Rice_1_NewGene121	20829645	20838477	20832929	20833135	20833956	20834640	20834687	20835749	20836315	20837289	20837704	20838108
chr02build05r1.fasta	Rice_1_NewGene122	2906919	2913313	2907837	2908044	2908576	2908851
chr02build05r1.fasta	Rice_1_NewGene123	19928953	19934790	19928954	19930994	19931066	19931523	19932172	19932436
chr02build05r1.fasta	Rice_1_NewGene124	22640804	22671298	22667983	22668418	22668956	22669649	22670157	22671182
chr02build05r1.fasta	Rice_1_NewGene125	5827580	5832301	5830854	5831701
chr02build05r1.fasta	Rice_1_NewGene126	1577052	1594683	1577313	1577668
chr02build05r1.fasta	Rice_1_NewGene127	33718159	33723486	33720042	33721542	33722002	33722967	33723008	33723371
chr02build05r1.fasta	Rice_1_NewGene128	10123913	10158174	10123926	10124245
chr02build05r1.fasta	Rice_1_NewGene129	34026907	34030528	34027552	34029653
chr02build05r1.fasta	Rice_1_NewGene130	31117527	31122357	31118251	31118455
chr02build05r1.fasta	Rice_1_NewGene131	32090833	32101716	32092860	32093238	32093634	32094211
chr02build05r1.fasta	Rice_1_NewGene132	21867986	21870482	21868315	21869608
chr02build05r1.fasta	Rice_1_NewGene133	16839266	16852339	16840294	16840675	16840722	16842277
chr02build05r1.fasta	Rice_1_NewGene134	16899239	16920346	16899240	16900252
chr02build05r1.fasta	Rice_1_NewGene135	28519544	28523580	28522274	28523338
chr02build05r1.fasta	Rice_1_NewGene136	28568581	28583504	28568589	28569140
chr02build05r1.fasta	Rice_1_NewGene137	10408545	10414947	10408550	10409337
chr02build05r1.fasta	Rice_1_NewGene138	10452782	10456020	10453977	10454631	10454718	10454999	10455020	10455685
chr02build05r1.fasta	Rice_1_NewGene139	30726979	30728927	30727380	30727686
chr02build05r1.fasta	Rice_1_NewGene140	37990	41997	38869	39107	39879	41133
chr02build05r1.fasta	Rice_1_NewGene141	94062	97651	94364	95376
chr02build05r1.fasta	Rice_1_NewGene142	36432212	36434238	36432216	36432918	36433090	36434198
chr02build05r1.fasta	Rice_1_NewGene143	36443495	36451180	36444255	36445235
chr02build05r1.fasta	Rice_1_NewGene144	826349	838393	826350	827628
chr02build05r1.fasta	Rice_1_NewGene145	575875	596295	575882	577249
chr02build05r1.fasta	Rice_1_NewGene146	24678627	24682527	24678666	24679735
chr02build05r1.fasta	Rice_1_NewGene147	24066360	24068307	24066405	24068259
chr02build05r1.fasta	Rice_1_NewGene148	24089644	24093145	24092458	24093125
chr02build05r1.fasta	Rice_1_NewGene149	6146216	6147776	6147039	6147704
chr02build05r1.fasta	Rice_1_NewGene150	29918477	29925087	29918497	29918745	29919135	29920323
chr02build05r1.fasta	Rice_1_NewGene151	29562561	29582430	29571344	29571943	29575375	29577138
chr02build05r1.fasta	Rice_1_NewGene152	26654194	26661601	26655312	26656021
chr02build05r1.fasta	Rice_1_NewGene153	34120582	34140557	34120590	34120962
chr02build05r1.fasta	Rice_1_NewGene154	21483020	21492132	21486708	21487272
chr02build05r1.fasta	Rice_1_NewGene155	1275567	1282927	1278445	1279382
chr02build05r1.fasta	Rice_1_NewGene156	5222143	5228381	5222160	5222793	5223188	5224123	5224485	5226080
chr02build05r1.fasta	Rice_1_NewGene157	30237433	30239233	30238112	30239232
chr02build05r1.fasta	Rice_1_NewGene158	4524015	4543953	4542823	4543949
chr02build05r1.fasta	Rice_1_NewGene159	23724685	23727358	23725281	23725945
chr02build05r1.fasta	Rice_1_NewGene160	18860216	18867911	18860896	18862069
chr02build05r1.fasta	Rice_1_NewGene161	128317	132634	129016	130091
chr02build05r1.fasta	Rice_1_NewGene162	10005743	10010184	10005823	10007077
chr02build05r1.fasta	Rice_1_NewGene163	30874636	30907397	30876339	30877867	30879772	30880264
chr02build05r1.fasta	Rice_1_NewGene164	32881641	32894582	32882137	32883138
chr02build05r1.fasta	Rice_1_NewGene165	28175027	28185822	28179598	28181631
chr02build05r1.fasta	Rice_1_NewGene166	28188229	28203050	28188290	28188904	28189984	28190586	28191392	28193025
chr02build05r1.fasta	Rice_1_NewGene167	20577874	20584975	20578603	20579191	20581243	20582120
chr02build05r1.fasta	Rice_1_NewGene168	15879810	15889127	15886795	15887661
chr02build05r1.fasta	Rice_1_NewGene169	4695870	4708140	4695871	4696934	4699032	4699480
chr02build05r1.fasta	Rice_1_NewGene170	36286927	36289311	36287087	36288691
chr02build05r1.fasta	Rice_1_NewGene171	31721205	31728418	31724907	31725254
chr02build05r1.fasta	Rice_1_NewGene172	31776417	31780123	31777988	31778936
chr02build05r1.fasta	Rice_1_NewGene173	29614891	29619747	29617616	29618610	29619124	29619731
chr02build05r1.fasta	Rice_1_NewGene174	20056417	20078616	20078284	20078613
chr02build05r1.fasta	Rice_1_NewGene175	36653655	36658380	36654130	36654497	36655052	36655857	36657032	36657346	36657872	36658299
chr02build05r1.fasta	Rice_1_NewGene176	36669573	36674844	36673699	36674159
chr02build05r1.fasta	Rice_1_NewGene177	32916636	32923969	32918221	32918487	32918512	32922867	32922980	32923247	32923625	32923890
chr02build05r1.fasta	Rice_1_NewGene178	4434227	4439833	4434584	4436586
chr02build05r1.fasta	Rice_1_NewGene179	19062702	19082662	19064798	19065553
chr02build05r1.fasta	Rice_1_NewGene180	24391685	24399612	24391723	24394121	24394132	24395981
chr02build05r1.fasta	Rice_1_NewGene181	29483114	29485716	29483221	29485705
chr02build05r1.fasta	Rice_1_NewGene182	26131062	26133632	26132619	26133220
chr02build05r1.fasta	Rice_1_NewGene183	26135053	26142614	26137864	26138067
chr02build05r1.fasta	Rice_1_NewGene184	20420627	20424198	20421060	20422478
chr02build05r1.fasta	Rice_1_NewGene185	34637645	34641717	34637710	34638527
chr02build05r1.fasta	Rice_1_NewGene186	1737811	1745321	1743217	1743696	1744938	1745236
chr02build05r1.fasta	Rice_1_NewGene187	1756861	1760678	1757063	1757970	1758681	1758948	1759362	1759801	1760166	1760518
chr02build05r1.fasta	Rice_1_NewGene188	11096728	11100343	11096740	11097401	11098342	11098552
chr02build05r1.fasta	Rice_1_NewGene189	33312352	33316775	33314722	33315693
chr02build05r1.fasta	Rice_1_NewGene190	31933971	31936388	31934406	31936383
chr02build05r1.fasta	Rice_1_NewGene191	31954093	31955684	31954154	31954388	31954809	31955159
chr02build05r1.fasta	Rice_1_NewGene192	17290545	17297928	17290962	17292194
chr02build05r1.fasta	Rice_1_NewGene193	21237327	21313603	21279330	21280699
chr02build05r1.fasta	Rice_1_NewGene194	35268431	35277801	35268461	35269488
chr02build05r1.fasta	Rice_1_NewGene195	35287980	35295466	35288021	35288606	35288716	35289183
chr02build05r1.fasta	Rice_1_NewGene196	12609605	12620463	12615463	12616271	12616909	12617362	12617980	12618289
chr02build05r1.fasta	Rice_1_NewGene197	12651677	12658754	12653431	12654550
chr02build05r1.fasta	Rice_1_NewGene198	25382040	25389836	25388044	25388411
chr02build05r1.fasta	Rice_1_NewGene199	27902979	27904567	27902984	27903764
chr02build05r1.fasta	Rice_1_NewGene200	20938348	20944836	20938362	20939608
chr02build05r1.fasta	Rice_1_NewGene201	21610663	21627601	21613238	21613564
chr02build05r1.fasta	Rice_1_NewGene202	21696951	21704123	21697640	21698773
chr02build05r1.fasta	Rice_1_NewGene203	17076853	17090916	17089723	17090876
chr02build05r1.fasta	Rice_1_NewGene204	3306714	3310893	3308039	3308543	3308776	3309774	3310180	3310892
chr02build05r1.fasta	Rice_1_NewGene205	3313538	3317713	3313553	3314805	3315936	3316508	3317368	3317710
chr02build05r1.fasta	Rice_1_NewGene206	3342367	3344435	3342418	3343037
chr02build05r1.fasta	Rice_1_NewGene207	3364618	3365972	3364625	3364916	3365510	3365969
chr02build05r1.fasta	Rice_1_NewGene208	3368282	3378576	3368300	3370422	3371209	3372572	3373440	3373768	3373842	3374648
chr02build05r1.fasta	Rice_1_NewGene209	752689	763051	752713	754299	755530	758674
chr02build05r1.fasta	Rice_1_NewGene210	2623005	2638091	2623382	2626370
chr02build05r1.fasta	Rice_1_NewGene211	2655686	2656460	2655836	2656453
chr02build05r1.fasta	Rice_1_NewGene212	7252849	7265547	7252851	7253538
chr02build05r1.fasta	Rice_1_NewGene213	29753765	29755182	29754487	29755066
chr02build05r1.fasta	Rice_1_NewGene214	35950091	35964693	35950126	35950795
chr02build05r1.fasta	Rice_1_NewGene215	4858389	4859369	4858691	4859076
chr02build05r1.fasta	Rice_1_NewGene216	36047796	36055066	36047814	36049812
chr02build05r1.fasta	Rice_1_NewGene217	30451636	30453948	30452127	30452968
chr02build05r1.fasta	Rice_1_NewGene218	25843762	25848529	25843812	25845375
chr02build05r1.fasta	Rice_1_NewGene219	1983933	1991493	1986877	1988305	1989009	1990781
chr02build05r1.fasta	Rice_1_NewGene220	29376666	29379148	29376671	29377388
chr02build05r1.fasta	Rice_1_NewGene221	36540946	36545200	36540965	36542063	36542230	36543457	36543658	36544586
chr02build05r1.fasta	Rice_1_NewGene222	36580155	36584534	36581784	36582560
chr02build05r1.fasta	Rice_1_NewGene223	36586891	36596673	36596080	36596672
chr02build05r1.fasta	Rice_1_NewGene224	30680785	30683195	30680786	30681117
chr02build05r1.fasta	Rice_1_NewGene225	7001284	7012150	7009222	7010309	7010387	7012146
chr02build05r1.fasta	Rice_1_NewGene226	16682827	16702092	16682953	16684283	16684758	16685389	16686539	16688015	16688139	16688460	16688577	16691213
chr02build05r1.fasta	Rice_1_NewGene227	8844263	8853677	8844284	8847018	8849639	8849961
chr02build05r1.fasta	Rice_1_NewGene228	7541390	7542977	7541715	7542579
chr02build05r1.fasta	Rice_1_NewGene229	4015533	4024338	4021866	4022147
chr02build05r1.fasta	Rice_1_NewGene230	24577625	24585899	24578006	24579156
chr02build05r1.fasta	Rice_1_NewGene231	8558583	8565023	8564229	8564620
chr02build05r1.fasta	Rice_1_NewGene232	33245806	33250584	33246740	33248739
chr02build05r1.fasta	Rice_1_NewGene233	407022	416623	414484	416620
chr03build05r1.fasta	Rice_1_NewGene234	9080748	9087246	9081120	9082170
chr03build05r1.fasta	Rice_1_NewGene235	11821006	11845737	11825888	11826483
chr03build05r1.fasta	Rice_1_NewGene236	35893794	35901144	35893913	35895178
chr03build05r1.fasta	Rice_1_NewGene237	33154014	33166039	33154823	33156123
chr03build05r1.fasta	Rice_1_NewGene238	36875798	36878027	36875820	36876370	36876943	36877431
chr03build05r1.fasta	Rice_1_NewGene239	22087525	22117332	22092709	22093078
chr03build05r1.fasta	Rice_1_NewGene240	31668641	31693752	31687072	31687320	31687659	31688046
chr03build05r1.fasta	Rice_1_NewGene241	16375204	16383258	16375205	16376079
chr03build05r1.fasta	Rice_1_NewGene242	8953143	8956950	8953507	8954325
chr03build05r1.fasta	Rice_1_NewGene243	3127028	3130772	3127029	3128226	3128413	3129467
chr03build05r1.fasta	Rice_1_NewGene244	3514456	3523763	3514460	3516189
chr03build05r1.fasta	Rice_1_NewGene245	34738060	34742422	34738062	34738958
chr03build05r1.fasta	Rice_1_NewGene246	35069029	35072978	35069032	35070215	35071232	35071870
chr03build05r1.fasta	Rice_1_NewGene247	29147997	29158076	29148716	29149239	29149669	29150137
chr03build05r1.fasta	Rice_1_NewGene248	11400673	11414848	11401425	11401706	11403386	11403623
chr03build05r1.fasta	Rice_1_NewGene249	11417237	11443630	11421086	11424606
chr03build05r1.fasta	Rice_1_NewGene250	5812461	5819592	5812573	5813353	5813874	5814104	5814590	5815417
chr03build05r1.fasta	Rice_1_NewGene251	5833286	5843951	5834135	5834773
chr03build05r1.fasta	Rice_1_NewGene252	15399452	15401413	15399970	15400352
chr03build05r1.fasta	Rice_1_NewGene253	1585076	1593301	1585656	1585866	1586158	1586832	1586955	1588023	1588618	1589850
chr03build05r1.fasta	Rice_1_NewGene254	33780091	33781604	33780094	33781046	33781206	33781417
chr03build05r1.fasta	Rice_1_NewGene255	33783222	33795387	33783224	33783701
chr03build05r1.fasta	Rice_1_NewGene256	34002297	34004004	34002341	34003895
chr03build05r1.fasta	Rice_1_NewGene257	34011371	34035737	34015915	34016675
chr03build05r1.fasta	Rice_1_NewGene258	6278091	6281189	6278093	6280656	6280716	6281186
chr03build05r1.fasta	Rice_1_NewGene259	6283451	6291733	6283510	6285463	6286070	6286275
chr03build05r1.fasta	Rice_1_NewGene260	6756491	6764057	6758133	6758421
chr03build05r1.fasta	Rice_1_NewGene261	27320817	27337293	27328597	27329795
chr03build05r1.fasta	Rice_1_NewGene262	27360102	27387868	27360115	27361272	27364457	27366220
chr03build05r1.fasta	Rice_1_NewGene263	23637911	23641329	23639913	23640484
chr03build05r1.fasta	Rice_1_NewGene264	21898381	21902567	21898997	21899420
chr03build05r1.fasta	Rice_1_NewGene265	16849542	16853502	16849545	16852218
chr03build05r1.fasta	Rice_1_NewGene266	14523154	14538911	14527879	14528515
chr03build05r1.fasta	Rice_1_NewGene267	12415812	12423366	12422174	12423364
chr03build05r1.fasta	Rice_1_NewGene268	12456055	12458923	12456056	12456454
chr03build05r1.fasta	Rice_1_NewGene269	16020088	16021952	16020091	16020803
chr03build05r1.fasta	Rice_1_NewGene270	16035771	16052169	16045683	16045923	16048191	16048499	16049643	16050772	16050899	16052156
chr03build05r1.fasta	Rice_1_NewGene271	854055	856482	854964	855923
chr03build05r1.fasta	Rice_1_NewGene272	9808482	9808932	9808487	9808930
chr03build05r1.fasta	Rice_1_NewGene273	9814270	9829084	9815351	9816047	9816280	9816723
chr03build05r1.fasta	Rice_1_NewGene274	33573344	33575845	33573363	33574216
chr03build05r1.fasta	Rice_1_NewGene275	33594876	33596023	33594977	33595964
chr03build05r1.fasta	Rice_1_NewGene276	577356	597570	577515	578311	579431	579662
chr03build05r1.fasta	Rice_1_NewGene277	11933144	11933848	11933162	11933847
chr03build05r1.fasta	Rice_1_NewGene278	32406615	32410621	32407242	32407573	32408230	32408442
chr03build05r1.fasta	Rice_1_NewGene279	24610609	24613568	24611751	24612395	24612480	24612725	24612752	24613148
chr03build05r1.fasta	Rice_1_NewGene280	33432442	33439124	33433308	33434634
chr03build05r1.fasta	Rice_1_NewGene281	23033372	23043894	23034541	23034770	23036227	23037545
chr03build05r1.fasta	Rice_1_NewGene282	11577339	11594230	11577354	11578410
chr03build05r1.fasta	Rice_1_NewGene283	29506938	29510981	29507506	29507801	29508170	29509555	29510416	29510930
chr03build05r1.fasta	Rice_1_NewGene284	29570835	29580590	29570841	29571436
chr03build05r1.fasta	Rice_1_NewGene285	8729040	8731419	8729043	8730296
chr03build05r1.fasta	Rice_1_NewGene286	22180195	22186166	22182734	22182940
chr03build05r1.fasta	Rice_1_NewGene287	30279980	30284837	30280913	30281138	30284319	30284544
chr03build05r1.fasta	Rice_1_NewGene288	22911603	22921047	22918371	22918834
chr03build05r1.fasta	Rice_1_NewGene289	4547314	4554308	4551922	4552363
chr03build05r1.fasta	Rice_1_NewGene290	30913445	30920535	30914411	30915593
chr03build05r1.fasta	Rice_1_NewGene291	18838103	18845036	18840661	18844965
chr03build05r1.fasta	Rice_1_NewGene292	6804029	6810763	6804038	6804958
chr03build05r1.fasta	Rice_1_NewGene293	31542756	31547090	31543306	31544194
chr03build05r1.fasta	Rice_1_NewGene294	31573221	31575209	31574095	31574877
chr03build05r1.fasta	Rice_1_NewGene295	11671300	11677099	11671447	11671722	11675589	11675872
chr03build05r1.fasta	Rice_1_NewGene296	30049707	30071155	30061267	30061868	30062009	30062392	30062418	30063005	30067928	30069726
chr03build05r1.fasta	Rice_1_NewGene297	2582829	2603680	2595983	2596305	2596977	2597219	2598469	2598812	2599508	2600042
chr03build05r1.fasta	Rice_1_NewGene298	28670346	28672396	28671452	28671996
chr03build05r1.fasta	Rice_1_NewGene299	28675384	28688570	28680645	28680888
chr03build05r1.fasta	Rice_1_NewGene300	12070631	12075959	12071375	12071617	12072310	12072866
chr03build05r1.fasta	Rice_1_NewGene301	36333278	36336894	36336329	36336868
chr03build05r1.fasta	Rice_1_NewGene302	36382067	36392272	36382692	36383553
chr03build05r1.fasta	Rice_1_NewGene303	30105415	30110024	30108480	30109281
chr03build05r1.fasta	Rice_1_NewGene304	9444095	9451776	9450625	9451751
chr03build05r1.fasta	Rice_1_NewGene305	36285905	36291863	36288617	36288890	36289558	36289836
chr03build05r1.fasta	Rice_1_NewGene306	29654487	29657472	29655003	29655839
chr03build05r1.fasta	Rice_1_NewGene307	13215888	13229044	13216379	13217188
chr03build05r1.fasta	Rice_1_NewGene308	13287928	13292486	13288861	13289554	13289916	13291975
chr03build05r1.fasta	Rice_1_NewGene309	20045860	20055212	20047966	20049063
chr03build05r1.fasta	Rice_1_NewGene310	36652988	36665162	36654794	36655094	36655646	36656472
chr03build05r1.fasta	Rice_1_NewGene311	36677548	36683653	36678239	36679643
chr03build05r1.fasta	Rice_1_NewGene312	36692764	36704258	36693598	36694024
chr03build05r1.fasta	Rice_1_NewGene313	12591453	12593651	12591454	12592415
chr03build05r1.fasta	Rice_1_NewGene314	16197916	16205514	16198024	16199135
chr03build05r1.fasta	Rice_1_NewGene315	31364413	31371445	31365520	31365788
chr03build05r1.fasta	Rice_1_NewGene316	31377591	31404136	31378552	31378861	31379550	31382579
chr03build05r1.fasta	Rice_1_NewGene317	10916770	10930334	10918073	10920430
chr03build05r1.fasta	Rice_1_NewGene318	24300930	24302621	24300937	24301700
chr03build05r1.fasta	Rice_1_NewGene319	34394474	34399064	34396311	34396946
chr03build05r1.fasta	Rice_1_NewGene320	7804893	7807310	7804907	7805638	7805744	7806227	7806721	7807309
chr03build05r1.fasta	Rice_1_NewGene321	15764232	15764668	15764237	15764664
chr03build05r1.fasta	Rice_1_NewGene322	37187320	37190237	37187332	37187818
chr03build05r1.fasta	Rice_1_NewGene323	20410851	20526454	20410885	20411551
chr03build05r1.fasta	Rice_1_NewGene324	28981812	28992170	28981987	28983018	28983379	28984330	28984906	28985165
chr03build05r1.fasta	Rice_1_NewGene325	263802	267295	263810	267287
chr03build05r1.fasta	Rice_1_NewGene326	270243	271054	270246	271050
chr03build05r1.fasta	Rice_1_NewGene327	18653007	18670753	18668595	18670678
chr03build05r1.fasta	Rice_1_NewGene328	14763620	14779854	14764592	14765355
chr03build05r1.fasta	Rice_1_NewGene329	28272547	28278039	28273130	28274781
chr03build05r1.fasta	Rice_1_NewGene330	28279644	28297787	28281838	28283710
chr03build05r1.fasta	Rice_1_NewGene331	25340008	25341629	25340658	25340942
chr03build05r1.fasta	Rice_1_NewGene332	27903064	27920816	27910482	27912334	27913190	27913553	27915296	27915551	27916699	27916926	27918568	27918902
chr03build05r1.fasta	Rice_1_NewGene333	11779925	11790237	11787412	11787998
chr03build05r1.fasta	Rice_1_NewGene334	6324654	6327922	6324662	6324907	6325880	6326188	6326616	6326846	6327279	6327528
chr03build05r1.fasta	Rice_1_NewGene335	702111	704824	703561	704456
chr03build05r1.fasta	Rice_1_NewGene336	707956	716489	713017	714169	714810	716488
chr03build05r1.fasta	Rice_1_NewGene337	2653370	2675907	2653371	2654306
chr03build05r1.fasta	Rice_1_NewGene338	33609203	33609991	33609217	33609854
chr03build05r1.fasta	Rice_1_NewGene339	35987394	35989046	35988104	35988620
chr03build05r1.fasta	Rice_1_NewGene340	18249090	18255159	18249261	18249647	18251045	18251250	18252319	18253169
chr03build05r1.fasta	Rice_1_NewGene341	1036129	1066005	1050315	1050767	1065398	1065872
chr03build05r1.fasta	Rice_1_NewGene342	33081937	33091801	33081972	33083067
chr03build05r1.fasta	Rice_1_NewGene343	4826408	4834790	4826677	4827352	4827365	4828521
chr03build05r1.fasta	Rice_1_NewGene344	4837531	4840924	4837585	4839593
chr03build05r1.fasta	Rice_1_NewGene345	36007612	36011733	36009436	36009655
chr03build05r1.fasta	Rice_1_NewGene346	12351929	12356287	12353353	12353563	12354378	12355590
chr03build05r1.fasta	Rice_1_NewGene347	12365400	12368579	12368034	12368573
chr03build05r1.fasta	Rice_1_NewGene348	25846170	25853053	25846655	25847577	25849168	25850225	25851125	25852932
chr03build05r1.fasta	Rice_1_NewGene349	25856736	25864191	25856742	25857237	25859783	25860242
chr03build05r1.fasta	Rice_1_NewGene350	17333346	17335744	17334426	17335719
chr03build05r1.fasta	Rice_1_NewGene351	17382656	17418756	17385227	17386052
chr03build05r1.fasta	Rice_1_NewGene352	6623819	6634888	6627857	6628623	6632366	6633673
chr03build05r1.fasta	Rice_1_NewGene353	5472128	5473652	5472135	5473632
chr03build05r1.fasta	Rice_1_NewGene354	5487584	5489493	5487676	5488012
chr03build05r1.fasta	Rice_1_NewGene355	36549730	36551390	36549738	36551387
chr03build05r1.fasta	Rice_1_NewGene356	32274237	32276289	32274867	32275116	32275478	32276278
chr03build05r1.fasta	Rice_1_NewGene357	3079918	3090506	3080237	3081890
chr03build05r1.fasta	Rice_1_NewGene358	14137361	14149673	14137680	14138665
chr03build05r1.fasta	Rice_1_NewGene359	14156492	14174228	14157947	14158252
chr03build05r1.fasta	Rice_1_NewGene360	2836616	2838178	2837395	2837819
chr03build05r1.fasta	Rice_1_NewGene361	31027036	31032389	31027646	31028749	31029370	31029885
chr03build05r1.fasta	Rice_1_NewGene362	7533057	7544987	7533066	7533393	7533567	7534455
chr03build05r1.fasta	Rice_1_NewGene363	5979721	5989452	5982546	5982920	5984634	5984934
chr03build05r1.fasta	Rice_1_NewGene364	31816025	31818117	31816074	31818059
chr03build05r1.fasta	Rice_1_NewGene365	25719211	25769827	25719719	25720484
chr03build05r1.fasta	Rice_1_NewGene366	11119399	11126177	11123785	11124004
chr03build05r1.fasta	Rice_1_NewGene367	11167533	11180784	11168353	11169652	11170033	11170431
chr03build05r1.fasta	Rice_1_NewGene368	471598	477926	473393	474185	474855	475740
chr04build05r1.fasta	Rice_1_NewGene369	35868971	35880382	35869802	35870331	35879110	35879498	35879682	35880378
chr04build05r1.fasta	Rice_1_NewGene370	8413598	8501082	8492795	8493338
chr04build05r1.fasta	Rice_1_NewGene371	23397038	23401368	23397066	23397848
chr04build05r1.fasta	Rice_1_NewGene372	19448469	19452312	19450304	19451309
chr04build05r1.fasta	Rice_1_NewGene373	5719280	5727676	5719425	5720416
chr04build05r1.fasta	Rice_1_NewGene374	22038371	22040656	22038444	22038941
chr04build05r1.fasta	Rice_1_NewGene375	3554683	3570610	3555184	3556340
chr04build05r1.fasta	Rice_1_NewGene376	34773740	34777315	34773745	34774428
chr04build05r1.fasta	Rice_1_NewGene377	34024692	34029118	34024854	34025518	34026027	34026264
chr04build05r1.fasta	Rice_1_NewGene378	31125621	31128553	31127151	31127525
chr04build05r1.fasta	Rice_1_NewGene379	24112581	24121901	24116454	24117014	24119243	24120133
chr04build05r1.fasta	Rice_1_NewGene380	24129867	24139651	24129868	24130969
chr04build05r1.fasta	Rice_1_NewGene381	19826466	19834798	19826890	19827805	19828220	19828915	19829379	19830202	19834381	19834779
chr04build05r1.fasta	Rice_1_NewGene382	12901617	12913589	12902426	12903744
chr04build05r1.fasta	Rice_1_NewGene383	32006312	32024700	32006480	32006872	32007489	32008253	32008492	32009855	32011460	32014038
chr04build05r1.fasta	Rice_1_NewGene384	24939981	24959948	24955259	24955507	24955599	24958166
chr04build05r1.fasta	Rice_1_NewGene385	24981227	25003528	24987662	24988011
chr04build05r1.fasta	Rice_1_NewGene386	20219319	20231664	20229609	20230538
chr04build05r1.fasta	Rice_1_NewGene387	4963100	4993352	4963158	4963814
chr04build05r1.fasta	Rice_1_NewGene388	17892476	17946078	17893299	17894200
chr04build05r1.fasta	Rice_1_NewGene389	18137814	18151906	18137834	18139895
chr04build05r1.fasta	Rice_1_NewGene390	18161675	18183208	18166716	18168994
chr04build05r1.fasta	Rice_1_NewGene391	19347789	19353030	19347846	19348800	19348924	19349794
chr04build05r1.fasta	Rice_1_NewGene392	16284758	16321904	16289978	16291043
chr04build05r1.fasta	Rice_1_NewGene393	35194557	35205408	35194558	35195263
chr04build05r1.fasta	Rice_1_NewGene394	20160652	20163470	20162986	20163468
chr04build05r1.fasta	Rice_1_NewGene395	34257913	34260680	34259680	34260635
chr04build05r1.fasta	Rice_1_NewGene396	34278732	34280995	34279603	34280302
chr04build05r1.fasta	Rice_1_NewGene397	29591150	29604880	29591173	29591404	29591830	29592119
chr04build05r1.fasta	Rice_1_NewGene398	26660725	26666701	26664669	26664967	26665553	26665996
chr04build05r1.fasta	Rice_1_NewGene399	26030618	26032450	26031177	26032049
chr04build05r1.fasta	Rice_1_NewGene400	26037853	26042130	26038678	26039305	26039363	26040220
chr04build05r1.fasta	Rice_1_NewGene401	30031982	30034630	30032004	30033586	30033636	30034625
chr04build05r1.fasta	Rice_1_NewGene402	22216300	22228882	22216304	22216619	22217612	22217814
chr04build05r1.fasta	Rice_1_NewGene403	30886675	30887241	30886717	30887238
chr04build05r1.fasta	Rice_1_NewGene404	25448095	25461890	25449044	25449502
chr04build05r1.fasta	Rice_1_NewGene405	21764354	21769649	21764843	21766287
chr04build05r1.fasta	Rice_1_NewGene406	23995742	23998828	23996554	23997011
chr04build05r1.fasta	Rice_1_NewGene407	14325901	14346096	14343612	14344227
chr04build05r1.fasta	Rice_1_NewGene408	26979643	26982929	26979646	26980632
chr04build05r1.fasta	Rice_1_NewGene409	4281175	4291437	4285731	4286286
chr04build05r1.fasta	Rice_1_NewGene410	31775365	31784197	31775376	31776719	31780199	31780791	31781288	31781578
chr04build05r1.fasta	Rice_1_NewGene411	26524847	26526467	26525723	26526449
chr04build05r1.fasta	Rice_1_NewGene412	32915148	32918675	32916882	32917584
chr04build05r1.fasta	Rice_1_NewGene413	32983953	33023719	32984316	32984711
chr04build05r1.fasta	Rice_1_NewGene414	27270078	27296513	27270499	27271051
chr04build05r1.fasta	Rice_1_NewGene415	31388650	31407825	31395482	31395787
chr04build05r1.fasta	Rice_1_NewGene416	24332289	24342412	24332509	24333136
chr04build05r1.fasta	Rice_1_NewGene417	28734764	28761643	28735332	28735664
chr04build05r1.fasta	Rice_1_NewGene418	28793842	28795239	28794691	28795237
chr04build05r1.fasta	Rice_1_NewGene419	34992172	34997387	34992304	34993016	34993393	34994021	34994677	34995674
chr04build05r1.fasta	Rice_1_NewGene420	6502629	6508777	6504560	6505038	6505139	6505624	6505847	6506387	6506666	6507495
chr04build05r1.fasta	Rice_1_NewGene421	20314802	20322057	20318475	20319412	20320065	20321977
chr04build05r1.fasta	Rice_1_NewGene422	26118840	26132177	26131747	26132112
chr04build05r1.fasta	Rice_1_NewGene423	28910998	28925324	28913309	28915154
chr04build05r1.fasta	Rice_1_NewGene424	34615145	34618341	34615146	34616096
chr04build05r1.fasta	Rice_1_NewGene425	33319282	33323193	33319826	33320719	33321594	33323167
chr04build05r1.fasta	Rice_1_NewGene426	33369077	33432073	33369344	33370290	33370506	33370764
chr04build05r1.fasta	Rice_1_NewGene427	33957843	33959765	33957930	33959735
chr04build05r1.fasta	Rice_1_NewGene428	22872574	22875819	22872632	22873389	22873512	22875807
chr04build05r1.fasta	Rice_1_NewGene429	32348697	32354356	32348831	32349082
chr04build05r1.fasta	Rice_1_NewGene430	18775570	18776928	18775572	18776605
chr04build05r1.fasta	Rice_1_NewGene431	28284693	28290696	28284695	28286279
chr04build05r1.fasta	Rice_1_NewGene432	28298264	28305615	28299038	28299779
chr04build05r1.fasta	Rice_1_NewGene433	21233891	21405455	21243698	21244576
chr04build05r1.fasta	Rice_1_NewGene434	35251874	35260055	35251903	35253572	35254478	35255212
chr04build05r1.fasta	Rice_1_NewGene435	12635291	12637144	12635306	12637084
chr04build05r1.fasta	Rice_1_NewGene436	25113971	25114357	25113975	25114285
chr04build05r1.fasta	Rice_1_NewGene437	25382645	25388785	25382962	25383243	25383850	25384155
chr04build05r1.fasta	Rice_1_NewGene438	27934127	27955957	27943551	27944136	27953387	27954168
chr04build05r1.fasta	Rice_1_NewGene439	21600891	21603464	21600893	21601275	21602061	21602264
chr04build05r1.fasta	Rice_1_NewGene440	21654091	21670321	21664338	21664548	21665190	21665410	21667025	21667234
chr04build05r1.fasta	Rice_1_NewGene441	21686265	21688978	21686340	21686716
chr04build05r1.fasta	Rice_1_NewGene442	7294822	7305488	7295963	7296284
chr04build05r1.fasta	Rice_1_NewGene443	17948067	17983473	17961972	17964092	17974885	17975542
chr04build05r1.fasta	Rice_1_NewGene444	18272593	18279381	18275222	18279380
chr04build05r1.fasta	Rice_1_NewGene445	27739274	27739960	27739275	27739666
chr04build05r1.fasta	Rice_1_NewGene446	26359540	26362551	26360130	26360545
chr04build05r1.fasta	Rice_1_NewGene447	16756804	16761046	16759721	16760383
chr04build05r1.fasta	Rice_1_NewGene448	29075189	29082253	29075191	29076767
chr04build05r1.fasta	Rice_1_NewGene449	21076807	21085061	21076841	21077332	21077630	21077883
chr04build05r1.fasta	Rice_1_NewGene450	25850734	25867176	25852114	25854852
chr04build05r1.fasta	Rice_1_NewGene451	5650766	5657373	5652952	5653429
chr04build05r1.fasta	Rice_1_NewGene452	27462774	27474296	27462777	27464577
chr04build05r1.fasta	Rice_1_NewGene453	35367145	35368899	35367166	35368712
chr04build05r1.fasta	Rice_1_NewGene454	25271064	25277826	25274776	25275265
chr04build05r1.fasta	Rice_1_NewGene455	15640979	15695113	15648062	15649638
chr04build05r1.fasta	Rice_1_NewGene456	21594899	21597378	21596353	21597375
chr04build05r1.fasta	Rice_1_NewGene457	5369547	5373964	5369549	5370147
chr04build05r1.fasta	Rice_1_NewGene458	31820406	31828570	31820752	31824119	31824584	31826607	31826973	31827212
chr04build05r1.fasta	Rice_1_NewGene459	8507035	8520092	8507079	8509543
chr04build05r1.fasta	Rice_1_NewGene460	33250361	33256474	33253634	33255603
chr04build05r1.fasta	Rice_1_NewGene461	33278661	33290727	33288041	33288541	33289158	33289715	33290184	33290435
chr04build05r1.fasta	Rice_1_NewGene462	24873303	24874122	24873523	24874115
chr05build05r1.fasta	Rice_1_NewGene463	20601270	20606061	20601301	20601694	20604005	20605255
chr05build05r1.fasta	Rice_1_NewGene464	20608854	20615677	20608939	20609215
chr05build05r1.fasta	Rice_1_NewGene465	7164684	7168528	7166392	7168523
chr05build05r1.fasta	Rice_1_NewGene466	23353663	23370131	23354061	23354533
chr05build05r1.fasta	Rice_1_NewGene467	19430080	19456571	19434179	19434567
chr05build05r1.fasta	Rice_1_NewGene468	3524562	3529402	3528715	3529395
chr05build05r1.fasta	Rice_1_NewGene469	2976101	2987245	2976102	2978031
chr05build05r1.fasta	Rice_1_NewGene470	29103743	29105442	29103762	29104024
chr05build05r1.fasta	Rice_1_NewGene471	29158262	29164400	29159228	29159752
chr05build05r1.fasta	Rice_1_NewGene472	19928218	19954019	19928220	19929228
chr05build05r1.fasta	Rice_1_NewGene473	22694466	22696123	22694468	22695512
chr05build05r1.fasta	Rice_1_NewGene474	21100912	21108563	21102344	21102631
chr05build05r1.fasta	Rice_1_NewGene475	7660191	7662890	7660797	7662854
chr05build05r1.fasta	Rice_1_NewGene476	7667679	7674646	7670589	7671257
chr05build05r1.fasta	Rice_1_NewGene477	19853534	19870191	19853870	19854152	19854234	19854439	19854522	19854758	19856483	19857051
chr05build05r1.fasta	Rice_1_NewGene478	27362190	27373059	27362191	27364483	27364857	27365420
chr05build05r1.fasta	Rice_1_NewGene479	13507158	13558213	13508523	13508934
chr05build05r1.fasta	Rice_1_NewGene480	1472946	1474943	1472948	1474046
chr05build05r1.fasta	Rice_1_NewGene481	14520184	14529086	14527916	14528186
chr05build05r1.fasta	Rice_1_NewGene482	42394	44375	42402	44264
chr05build05r1.fasta	Rice_1_NewGene483	9656273	9681915	9681346	9681913
chr05build05r1.fasta	Rice_1_NewGene484	3705026	3710465	3705032	3705629
chr05build05r1.fasta	Rice_1_NewGene485	19563247	19565201	19563578	19564347	19564805	19565156
chr05build05r1.fasta	Rice_1_NewGene486	2167246	2169254	2167563	2169240
chr05build05r1.fasta	Rice_1_NewGene487	7465492	7475004	7466187	7467199
chr05build05r1.fasta	Rice_1_NewGene488	23017433	23020223	23018737	23019115
chr05build05r1.fasta	Rice_1_NewGene489	20172137	20184818	20173472	20175017
chr05build05r1.fasta	Rice_1_NewGene490	7796465	7797125	7796720	7797115
chr05build05r1.fasta	Rice_1_NewGene491	1280567	1291131	1284907	1285456
chr05build05r1.fasta	Rice_1_NewGene492	5295150	5329645	5296628	5296829
chr05build05r1.fasta	Rice_1_NewGene493	13603463	13607302	13603467	13603861	13603956	13607123
chr05build05r1.fasta	Rice_1_NewGene494	13641024	13652018	13641025	13641368	13650810	13651536
chr05build05r1.fasta	Rice_1_NewGene495	2536607	2537286	2536825	2537281
chr05build05r1.fasta	Rice_1_NewGene496	21712315	21737400	21712317	21713146
chr05build05r1.fasta	Rice_1_NewGene497	23998334	24004544	23998516	23999675
chr05build05r1.fasta	Rice_1_NewGene498	26908585	26912293	26908889	26909458
chr05build05r1.fasta	Rice_1_NewGene499	26919654	26921301	26919930	26920675
chr05build05r1.fasta	Rice_1_NewGene500	26953131	26955050	26953399	26954070
chr05build05r1.fasta	Rice_1_NewGene501	29603813	29605904	29603838	29605903
chr05build05r1.fasta	Rice_1_NewGene502	29666514	29668327	29666832	29667643
chr05build05r1.fasta	Rice_1_NewGene503	1891811	1907317	1893042	1893480
chr05build05r1.fasta	Rice_1_NewGene504	24386255	24388390	24386260	24386609
chr05build05r1.fasta	Rice_1_NewGene505	27559466	27562587	27560218	27561966
chr05build05r1.fasta	Rice_1_NewGene506	6540896	6546418	6543569	6543875	6544487	6544818
chr05build05r1.fasta	Rice_1_NewGene507	19784772	19797922	19794441	19795660
chr05build05r1.fasta	Rice_1_NewGene508	16513856	16530564	16515029	16515319	16515923	16516161
chr05build05r1.fasta	Rice_1_NewGene509	8203511	8305643	8298071	8299681
chr05build05r1.fasta	Rice_1_NewGene510	26802374	26803225	26802375	26803224
chr05build05r1.fasta	Rice_1_NewGene511	19114597	19124399	19114606	19115775	19116290	19116626	19117271	19117933	19121703	19122037
chr05build05r1.fasta	Rice_1_NewGene512	27913350	27916603	27913559	27914492
chr05build05r1.fasta	Rice_1_NewGene513	27987431	27994318	27988369	27988835	27991273	27992456
chr05build05r1.fasta	Rice_1_NewGene514	2621719	2625469	2622437	2622752
chr05build05r1.fasta	Rice_1_NewGene515	22724787	22726985	22724799	22725307	22725526	22726069
chr05build05r1.fasta	Rice_1_NewGene516	29728634	29733557	29728842	29729643	29730365	29731110	29731322	29732366
chr05build05r1.fasta	Rice_1_NewGene517	27730835	27746867	27742310	27742782	27743250	27744123	27745345	27746862
chr05build05r1.fasta	Rice_1_NewGene518	27765633	27776347	27765736	27765966	27766559	27767658	27769352	27769666
chr05build05r1.fasta	Rice_1_NewGene519	1062304	1084405	1080550	1083443	1083458	1084182
chr05build05r1.fasta	Rice_1_NewGene520	29027068	29028130	29027626	29028065
chr05build05r1.fasta	Rice_1_NewGene521	14930209	14935249	14930928	14931375	14932694	14933548
chr05build05r1.fasta	Rice_1_NewGene522	25883256	25885463	25883415	25884245
chr05build05r1.fasta	Rice_1_NewGene523	16606651	16610835	16606693	16606995
chr05build05r1.fasta	Rice_1_NewGene524	28343022	28347554	28343143	28343711
chr05build05r1.fasta	Rice_1_NewGene525	15036433	15070633	15070050	15070628
chr05build05r1.fasta	Rice_1_NewGene526	13094679	13117230	13094684	13098400
chr05build05r1.fasta	Rice_1_NewGene527	25753267	25755564	25754102	25754709
chr05build05r1.fasta	Rice_1_NewGene528	14630897	14642995	14633500	14634546
chr05build05r1.fasta	Rice_1_NewGene529	14645118	14649458	14645902	14647368	14647740	14648945
chr05build05r1.fasta	Rice_1_NewGene530	19678266	19689627	19681728	19682503
chr06build05r1.fasta	Rice_1_NewGene531	3219209	3233173	3219553	3219755	3219769	3220243	3221004	3221404
chr06build05r1.fasta	Rice_1_NewGene532	20612344	20614271	20613517	20614187
chr06build05r1.fasta	Rice_1_NewGene533	7145425	7153495	7147667	7149165
chr06build05r1.fasta	Rice_1_NewGene534	5525520	5553658	5525580	5526080	5526352	5527403	5527488	5528189
chr06build05r1.fasta	Rice_1_NewGene535	5583241	5585262	5583245	5583935
chr06build05r1.fasta	Rice_1_NewGene536	22068633	22088640	22068635	22069106
chr06build05r1.fasta	Rice_1_NewGene537	17572014	17581740	17574299	17574809	17579145	17579586
chr06build05r1.fasta	Rice_1_NewGene538	5857339	5860937	5857348	5859308
chr06build05r1.fasta	Rice_1_NewGene539	24181478	24186868	24182619	24183946
chr06build05r1.fasta	Rice_1_NewGene540	32063076	32080694	32066256	32067023	32067635	32068186
chr06build05r1.fasta	Rice_1_NewGene541	28028103	28029359	28028494	28028743
chr06build05r1.fasta	Rice_1_NewGene542	24984344	25003820	24984522	24985127
chr06build05r1.fasta	Rice_1_NewGene543	10450446	10464864	10454610	10454931
chr06build05r1.fasta	Rice_1_NewGene544	812996	814525	813238	813584	813950	814461
chr06build05r1.fasta	Rice_1_NewGene545	27061653	27066710	27063568	27064067
chr06build05r1.fasta	Rice_1_NewGene546	2141534	2150600	2141565	2141925	2143671	2144079	2144658	2145138
chr06build05r1.fasta	Rice_1_NewGene547	2156144	2161389	2156450	2157536
chr06build05r1.fasta	Rice_1_NewGene548	2190870	2192269	2190997	2191457
chr06build05r1.fasta	Rice_1_NewGene549	24490913	24509115	24491674	24492840	24494185	24494466	24497682	24498130
chr06build05r1.fasta	Rice_1_NewGene550	7490646	7495554	7494674	7495528
chr06build05r1.fasta	Rice_1_NewGene551	20188801	20195447	20194305	20195430
chr06build05r1.fasta	Rice_1_NewGene552	11339007	11343208	11339215	11339902	11340141	11340509
chr06build05r1.fasta	Rice_1_NewGene553	29562316	29565596	29562393	29562812	29563491	29563986
chr06build05r1.fasta	Rice_1_NewGene554	29571302	29573090	29571936	29572950
chr06build05r1.fasta	Rice_1_NewGene555	22136001	22149573	22136007	22137136
chr06build05r1.fasta	Rice_1_NewGene556	4173456	4187737	4174251	4174471	4175429	4176202	4179245	4180100	4180200	4180420	4180890	4181567
chr06build05r1.fasta	Rice_1_NewGene557	30289138	30294073	30291532	30292390
chr06build05r1.fasta	Rice_1_NewGene558	26041088	26048697	26041089	26041636
chr06build05r1.fasta	Rice_1_NewGene559	26085163	26090705	26085526	26085766	26086150	26086389	26086935	26087468
chr06build05r1.fasta	Rice_1_NewGene560	18817649	18822241	18820850	18821574
chr06build05r1.fasta	Rice_1_NewGene561	6829139	6841462	6829143	6829761	6830091	6830614	6831223	6831858
chr06build05r1.fasta	Rice_1_NewGene562	10012056	10012543	10012067	10012541
chr06build05r1.fasta	Rice_1_NewGene563	12044770	12056445	12052796	12056050
chr06build05r1.fasta	Rice_1_NewGene564	8316247	8317701	8316789	8317686
chr06build05r1.fasta	Rice_1_NewGene565	8321043	8368061	8321113	8325076
chr06build05r1.fasta	Rice_1_NewGene566	28166361	28167581	28167209	28167411
chr06build05r1.fasta	Rice_1_NewGene567	2236111	2240239	2236128	2236404
chr06build05r1.fasta	Rice_1_NewGene568	2285785	2291315	2288205	2288940
chr06build05r1.fasta	Rice_1_NewGene569	4692435	4699163	4693751	4694289
chr06build05r1.fasta	Rice_1_NewGene570	5159367	5166457	5163705	5164162
chr06build05r1.fasta	Rice_1_NewGene571	5197118	5207336	5197135	5198452
chr06build05r1.fasta	Rice_1_NewGene572	31754399	31763867	31754403	31754851
chr06build05r1.fasta	Rice_1_NewGene573	13237821	13239815	13238041	13238991
chr06build05r1.fasta	Rice_1_NewGene574	17102638	17121012	17102642	17103356
chr06build05r1.fasta	Rice_1_NewGene575	17185541	17207929	17186130	17186596
chr06build05r1.fasta	Rice_1_NewGene576	1809443	1816280	1809493	1810583	1810615	1811135
chr06build05r1.fasta	Rice_1_NewGene577	4431631	4439499	4436020	4436395	4436916	4437415	4437769	4438891
chr06build05r1.fasta	Rice_1_NewGene578	19023615	19032648	19026229	19027134	19029674	19030632	19031117	19031533
chr06build05r1.fasta	Rice_1_NewGene579	2030969	2035302	2031530	2032037	2032490	2033706
chr06build05r1.fasta	Rice_1_NewGene580	6507095	6514230	6512011	6512454
chr06build05r1.fasta	Rice_1_NewGene581	227703	229611	228088	229607
chr06build05r1.fasta	Rice_1_NewGene582	245492	265333	246251	246772
chr06build05r1.fasta	Rice_1_NewGene583	22487339	22490819	22487374	22488692	22489195	22489420	22489513	22489768	22490149	22490436
chr06build05r1.fasta	Rice_1_NewGene584	28294845	28302371	28296380	28297423
chr06build05r1.fasta	Rice_1_NewGene585	23878761	23894622	23890169	23891857
chr06build05r1.fasta	Rice_1_NewGene586	25141356	25143695	25141412	25141965
chr06build05r1.fasta	Rice_1_NewGene587	17673015	17702253	17673722	17674028	17674119	17675664
chr06build05r1.fasta	Rice_1_NewGene588	20914027	20924404	20914044	20915823
chr06build05r1.fasta	Rice_1_NewGene589	20984288	21004572	20984300	20985300
chr06build05r1.fasta	Rice_1_NewGene590	25669685	25682199	25669687	25670304
chr06build05r1.fasta	Rice_1_NewGene591	6305274	6342664	6305294	6305652
chr06build05r1.fasta	Rice_1_NewGene592	727580	739970	732191	732771	733654	734059	734077	734894	737205	737595
chr06build05r1.fasta	Rice_1_NewGene593	8048706	8062055	8049421	8050008	8050592	8051579	8054417	8054815	8055642	8060406	8060473	8061657
chr06build05r1.fasta	Rice_1_NewGene594	2679623	2683779	2680034	2680971	2681365	2681860	2682477	2682946
chr06build05r1.fasta	Rice_1_NewGene595	27721033	27731735	27721036	27721322
chr06build05r1.fasta	Rice_1_NewGene596	9222708	9228519	9224944	9225441
chr06build05r1.fasta	Rice_1_NewGene597	30417516	30454621	30417525	30418209
chr06build05r1.fasta	Rice_1_NewGene598	5091471	5101040	5094687	5096865
chr06build05r1.fasta	Rice_1_NewGene599	27412136	27431190	27413252	27413834	27414342	27415215
chr06build05r1.fasta	Rice_1_NewGene600	16618194	16631812	16618844	16619361	16620195	16620446	16620529	16621817
chr06build05r1.fasta	Rice_1_NewGene601	8884168	8896599	8891130	8892239	8893615	8896598
chr06build05r1.fasta	Rice_1_NewGene602	3042827	3045136	3042928	3043294	3044453	3045082
chr06build05r1.fasta	Rice_1_NewGene603	25278450	25285416	25280707	25282847
chr06build05r1.fasta	Rice_1_NewGene604	25287086	25302461	25299401	25299929
chr06build05r1.fasta	Rice_1_NewGene605	31008593	31013199	31008601	31009069
chr06build05r1.fasta	Rice_1_NewGene606	13453931	13455620	13453960	13454707
chr06build05r1.fasta	Rice_1_NewGene607	5983747	6006117	5984182	5984752	5985100	5985633	5986344	5986564	5988060	5988297	5992732	5993489
chr06build05r1.fasta	Rice_1_NewGene608	27121216	27130870	27121221	27121423	27121911	27123829	27124094	27124531
chr06build05r1.fasta	Rice_1_NewGene609	27150836	27152651	27152040	27152650
chr06build05r1.fasta	Rice_1_NewGene610	5372195	5373385	5372212	5372776	5372831	5373382
chr06build05r1.fasta	Rice_1_NewGene611	21992448	21998736	21992689	21995587
chr06build05r1.fasta	Rice_1_NewGene612	31893523	31895684	31893819	31894789
chr06build05r1.fasta	Rice_1_NewGene613	1373331	1376067	1373346	1374405
chr06build05r1.fasta	Rice_1_NewGene614	25706420	25710540	25708873	25709481
chr06build05r1.fasta	Rice_1_NewGene615	25716392	25720482	25716463	25716919
chr06build05r1.fasta	Rice_1_NewGene616	390035	393233	390538	393091
chr07build05r1.fasta	Rice_1_NewGene617	27610878	27621717	27616433	27617634	27617721	27618459	27619211	27621704
chr07build05r1.fasta	Rice_1_NewGene618	10209258	10212291	10211000	10212021
chr07build05r1.fasta	Rice_1_NewGene619	5536326	5538825	5537356	5538633
chr07build05r1.fasta	Rice_1_NewGene620	19466697	19472118	19470727	19471291
chr07build05r1.fasta	Rice_1_NewGene621	22030914	22037898	22033908	22034479
chr07build05r1.fasta	Rice_1_NewGene622	16321635	16381702	16380956	16381698
chr07build05r1.fasta	Rice_1_NewGene623	3521578	3526083	3524256	3525468
chr07build05r1.fasta	Rice_1_NewGene624	20841376	20874105	20865656	20865986	20868597	20868829	20869400	20870957	20871055	20873703
chr07build05r1.fasta	Rice_1_NewGene625	15387667	15390181	15389194	15390048
chr07build05r1.fasta	Rice_1_NewGene626	6797853	6822615	6798084	6798549	6798585	6799468
chr07build05r1.fasta	Rice_1_NewGene627	21809449	21809825	21809454	21809824
chr07build05r1.fasta	Rice_1_NewGene628	20206313	20253150	20251028	20252447	20252828	20253114
chr07build05r1.fasta	Rice_1_NewGene629	18406369	18427350	18408496	18409443	18409526	18410115
chr07build05r1.fasta	Rice_1_NewGene630	4988564	4999346	4994329	4995357
chr07build05r1.fasta	Rice_1_NewGene631	28565745	28575579	28568266	28569839
chr07build05r1.fasta	Rice_1_NewGene632	15417561	15424064	15418745	15419544
chr07build05r1.fasta	Rice_1_NewGene633	525115	527356	525205	525494	526028	526255
chr07build05r1.fasta	Rice_1_NewGene634	28853302	28868784	28866600	28867733	28868393	28868641
chr07build05r1.fasta	Rice_1_NewGene635	18074303	18084315	18081461	18082867
chr07build05r1.fasta	Rice_1_NewGene636	29958299	29963450	29961019	29961290
chr07build05r1.fasta	Rice_1_NewGene637	18916508	18970940	18917830	18918108
chr07build05r1.fasta	Rice_1_NewGene638	26627919	26637775	26632748	26634603	26635076	26635903	26636234	26636630
chr07build05r1.fasta	Rice_1_NewGene639	30207123	30215827	30207257	30209079
chr07build05r1.fasta	Rice_1_NewGene640	30287070	30290780	30287089	30288519	30288592	30289420
chr07build05r1.fasta	Rice_1_NewGene641	23716145	23718608	23716241	23716590
chr07build05r1.fasta	Rice_1_NewGene642	6898702	6912689	6898703	6899046
chr07build05r1.fasta	Rice_1_NewGene643	30056498	30057153	30056830	30057046
chr07build05r1.fasta	Rice_1_NewGene644	8368228	8379526	8368236	8368714
chr07build05r1.fasta	Rice_1_NewGene645	25466419	25469457	25466436	25467566
chr07build05r1.fasta	Rice_1_NewGene646	21708080	21734460	21722681	21723675
chr07build05r1.fasta	Rice_1_NewGene647	23906694	23907888	23906781	23907588
chr07build05r1.fasta	Rice_1_NewGene648	28140348	28146218	28144489	28144803
chr07build05r1.fasta	Rice_1_NewGene649	4679255	4687419	4685973	4686338
chr07build05r1.fasta	Rice_1_NewGene650	23587480	23592485	23590932	23591185
chr07build05r1.fasta	Rice_1_NewGene651	3632208	3634248	3632771	3633203	3633651	3633999
chr07build05r1.fasta	Rice_1_NewGene652	5104171	5113655	5104189	5105354
chr07build05r1.fasta	Rice_1_NewGene653	20042239	20063361	20043961	20044193
chr07build05r1.fasta	Rice_1_NewGene654	1822351	1844263	1822399	1825196	1825953	1826771
chr07build05r1.fasta	Rice_1_NewGene655	1894946	1943885	1895020	1895556	1896429	1897059
chr07build05r1.fasta	Rice_1_NewGene656	9500357	9562809	9503539	9504017
chr07build05r1.fasta	Rice_1_NewGene657	23156590	23166358	23157302	23158594
chr07build05r1.fasta	Rice_1_NewGene658	23195890	23197762	23196631	23197715
chr07build05r1.fasta	Rice_1_NewGene659	28723649	28730242	28727805	28728127
chr07build05r1.fasta	Rice_1_NewGene660	29470807	29481732	29477179	29477451	29477537	29478280	29479434	29479913
chr07build05r1.fasta	Rice_1_NewGene661	29495234	29508683	29495261	29496928	29497942	29498430	29498571	29499559	29499644	29500086
chr07build05r1.fasta	Rice_1_NewGene662	27551556	27562816	27551561	27554840	27555224	27556749	27557470	27557848	27558203	27558430	27558900	27560873
chr07build05r1.fasta	Rice_1_NewGene663	6069711	6074779	6071330	6071835	6071916	6072183
chr07build05r1.fasta	Rice_1_NewGene664	28492487	28501197	28493383	28493726	28496628	28496864	28497173	28499303
chr07build05r1.fasta	Rice_1_NewGene665	28920917	28932172	28929367	28930719
chr07build05r1.fasta	Rice_1_NewGene666	28987282	28993350	28987297	28988544	28989187	28991621
chr07build05r1.fasta	Rice_1_NewGene667	19164899	19169806	19164939	19165975
chr07build05r1.fasta	Rice_1_NewGene668	26267020	26271790	26268667	26270481
chr07build05r1.fasta	Rice_1_NewGene669	12146251	12149726	12146366	12147605
chr07build05r1.fasta	Rice_1_NewGene670	3304521	3308161	3307563	3308047
chr07build05r1.fasta	Rice_1_NewGene671	26438381	26450198	26438393	26439559	26439924	26440858	26442783	26443016
chr07build05r1.fasta	Rice_1_NewGene672	26457153	26457795	26457182	26457791
chr07build05r1.fasta	Rice_1_NewGene673	27713349	27715150	27714388	27714609	27714679	27714880
chr07build05r1.fasta	Rice_1_NewGene674	27739284	27740829	27739403	27740799
chr07build05r1.fasta	Rice_1_NewGene675	23297798	23308174	23298000	23299109	23299456	23300241
chr07build05r1.fasta	Rice_1_NewGene676	14252830	14256585	14253043	14255503
chr07build05r1.fasta	Rice_1_NewGene677	14259313	14262538	14260869	14262536
chr07build05r1.fasta	Rice_1_NewGene678	13315525	13325082	13315869	13316601
chr07build05r1.fasta	Rice_1_NewGene679	25887263	25896545	25887265	25888390	25888446	25889413
chr07build05r1.fasta	Rice_1_NewGene680	25241313	25251842	25244182	25244463
chr07build05r1.fasta	Rice_1_NewGene681	28357975	28359625	28358184	28359417
chr07build05r1.fasta	Rice_1_NewGene682	4055001	4056595	4055007	4056558
chr07build05r1.fasta	Rice_1_NewGene683	19287347	19295993	19287358	19288922	19292406	19295109
chr07build05r1.fasta	Rice_1_NewGene684	5311698	5345630	5331056	5331927
chr07build05r1.fasta	Rice_1_NewGene685	3865781	3875379	3868281	3868544	3869797	3870289	3871702	3872421
chr07build05r1.fasta	Rice_1_NewGene686	3894044	3896613	3895926	3896167
chr07build05r1.fasta	Rice_1_NewGene687	3402520	3428289	3426582	3427170
chr07build05r1.fasta	Rice_1_NewGene688	3432678	3452347	3445936	3447050
chr08build05r1.fasta	Rice_1_NewGene689	3228775	3232151	3229057	3230498	3230587	3231134	3231651	3231956
chr08build05r1.fasta	Rice_1_NewGene690	20684556	20689294	20688293	20689279
chr08build05r1.fasta	Rice_1_NewGene691	25959799	25961044	25959932	25961031
chr08build05r1.fasta	Rice_1_NewGene692	22071323	22091359	22089116	22089526
chr08build05r1.fasta	Rice_1_NewGene693	16328617	16351830	16333585	16335764	16340514	16347512
chr08build05r1.fasta	Rice_1_NewGene694	8966152	8967668	8966657	8966869
chr08build05r1.fasta	Rice_1_NewGene695	20868044	20869587	20868049	20869500
chr08build05r1.fasta	Rice_1_NewGene696	1567518	1576920	1571218	1573365
chr08build05r1.fasta	Rice_1_NewGene697	6220812	6225011	6220899	6222424	6222650	6223030
chr08build05r1.fasta	Rice_1_NewGene698	6230657	6232162	6230663	6232132
chr08build05r1.fasta	Rice_1_NewGene699	24117823	24124710	24120757	24121038	24121092	24121500	24121764	24122138
chr08build05r1.fasta	Rice_1_NewGene700	27301118	27310809	27301219	27302190	27304082	27305028
chr08build05r1.fasta	Rice_1_NewGene701	14045637	14046809	14046194	14046503
chr08build05r1.fasta	Rice_1_NewGene702	10425167	10443003	10441937	10442397
chr08build05r1.fasta	Rice_1_NewGene703	15482659	15519371	15484484	15485381
chr08build05r1.fasta	Rice_1_NewGene704	16065760	16074655	16070635	16074648
chr08build05r1.fasta	Rice_1_NewGene705	19516415	19518463	19517136	19517577	19517655	19518414
chr08build05r1.fasta	Rice_1_NewGene706	576654	578021	576659	577494
chr08build05r1.fasta	Rice_1_NewGene707	11959446	11975552	11961194	11963897
chr08build05r1.fasta	Rice_1_NewGene708	11982801	12044317	11984320	11984562	11985098	11985339
chr08build05r1.fasta	Rice_1_NewGene709	9111198	9125108	9122762	9123101	9123806	9124142
chr08build05r1.fasta	Rice_1_NewGene710	1244920	1253300	1248044	1249321
chr08build05r1.fasta	Rice_1_NewGene711	4106458	4110914	4106675	4109567
chr08build05r1.fasta	Rice_1_NewGene712	5264693	5267570	5267018	5267399
chr08build05r1.fasta	Rice_1_NewGene713	4679779	4691308	4684254	4686629	4687749	4690184	4690273	4691278
chr08build05r1.fasta	Rice_1_NewGene714	18341297	18354462	18341965	18343467	18343648	18345513
chr08build05r1.fasta	Rice_1_NewGene715	12505957	12517678	12506326	12507785	12508924	12509407	12511923	12512724
chr08build05r1.fasta	Rice_1_NewGene716	14830628	14843697	14840696	14841353	14841541	14842517	14843368	14843684
chr08build05r1.fasta	Rice_1_NewGene717	10632995	10636202	10632997	10633390
chr08build05r1.fasta	Rice_1_NewGene718	15757279	15783193	15757786	15758074	15758676	15758965
chr08build05r1.fasta	Rice_1_NewGene719	15786668	15800078	15790400	15791940
chr08build05r1.fasta	Rice_1_NewGene720	6021932	6030863	6021936	6022324
chr08build05r1.fasta	Rice_1_NewGene721	6037724	6039183	6037725	6038241
chr08build05r1.fasta	Rice_1_NewGene722	8669642	8676609	8669652	8670357	8671508	8671926
chr08build05r1.fasta	Rice_1_NewGene723	20448213	20467479	20451025	20451823	20452032	20452472	20453809	20454056
chr08build05r1.fasta	Rice_1_NewGene724	1724155	1743145	1724198	1725431	1728099	1728955
chr08build05r1.fasta	Rice_1_NewGene725	14752444	14762696	14761019	14762694
chr08build05r1.fasta	Rice_1_NewGene726	26834123	26837439	26834147	26836228
chr08build05r1.fasta	Rice_1_NewGene727	19152812	19158196	19152837	19153370
chr08build05r1.fasta	Rice_1_NewGene728	28263399	28271528	28263804	28264462	28266296	28267035	28267359	28268016	28268192	28268885
chr08build05r1.fasta	Rice_1_NewGene729	7943660	7946324	7945345	7946306
chr08build05r1.fasta	Rice_1_NewGene730	21264605	21277881	21264629	21265097	21266794	21267065
chr08build05r1.fasta	Rice_1_NewGene731	23804761	23805418	23804789	23805383
chr08build05r1.fasta	Rice_1_NewGene732	25334495	25337984	25335250	25337952
chr08build05r1.fasta	Rice_1_NewGene733	27938273	27942935	27938518	27940029	27940136	27941377	27942044	27942604
chr08build05r1.fasta	Rice_1_NewGene734	17055157	17069934	17055158	17056175	17056247	17056645	17058082	17058556
chr08build05r1.fasta	Rice_1_NewGene735	22705960	22712060	22706470	22707413
chr08build05r1.fasta	Rice_1_NewGene736	25539743	25555416	25549325	25553404	25554716	25555383
chr08build05r1.fasta	Rice_1_NewGene737	25556470	25572158	25569886	25572155
chr08build05r1.fasta	Rice_1_NewGene738	18222968	18234072	18223352	18223877	18223964	18225322
chr08build05r1.fasta	Rice_1_NewGene739	14275908	14282334	14275931	14276785	14277271	14277525	14278121	14278675
chr08build05r1.fasta	Rice_1_NewGene740	5029275	5033488	5029287	5032355
chr08build05r1.fasta	Rice_1_NewGene741	5682441	5689773	5682442	5685956	5686811	5687013
chr08build05r1.fasta	Rice_1_NewGene742	25201648	25208949	25204423	25205452	25206626	25206886
chr08build05r1.fasta	Rice_1_NewGene743	25210955	25219936	25211308	25212000	25216314	25216723	25217502	25218375
chr08build05r1.fasta	Rice_1_NewGene744	2817431	2887718	2874070	2874418	2878820	2879286	2884156	2886585	2886839	2887623
chr08build05r1.fasta	Rice_1_NewGene745	7560219	7567213	7560269	7560562
chr08build05r1.fasta	Rice_1_NewGene746	5948801	5949624	5948810	5949623
chr08build05r1.fasta	Rice_1_NewGene747	5955514	5963159	5957582	5959144
chr08build05r1.fasta	Rice_1_NewGene748	5985343	5986434	5985358	5986417
chr08build05r1.fasta	Rice_1_NewGene749	21535309	21538620	21536742	21537372	21537746	21538619
chr08build05r1.fasta	Rice_1_NewGene750	21542057	21554388	21542293	21542746
chr08build05r1.fasta	Rice_1_NewGene751	5329129	5340102	5329230	5329593	5330321	5331945
chr08build05r1.fasta	Rice_1_NewGene752	5385329	5390513	5385874	5386315	5386485	5386933	5387011	5387776
chr08build05r1.fasta	Rice_1_NewGene753	25744727	25764414	25744994	25745994	25746709	25747469	25747549	25748456	25748958	25750235
chr08build05r1.fasta	Rice_1_NewGene754	18542829	18548630	18542831	18546119
chr08build05r1.fasta	Rice_1_NewGene755	906928	922865	908619	909133	909219	909784	912895	913614	915383	915979
chr09build05r1.fasta	Rice_1_NewGene756	11879573	11906423	11880688	11880985	11883310	11883915
chr09build05r1.fasta	Rice_1_NewGene757	10284119	10289875	10284905	10285389	10286294	10286536	10286971	10288584
chr09build05r1.fasta	Rice_1_NewGene758	20010090	20026824	20010104	20011006
chr09build05r1.fasta	Rice_1_NewGene759	1638316	1641534	1641101	1641427
chr09build05r1.fasta	Rice_1_NewGene760	23398231	23403095	23399745	23400222
chr09build05r1.fasta	Rice_1_NewGene761	15374138	15381245	15378815	15379712	15380926	15381145
chr09build05r1.fasta	Rice_1_NewGene762	1537499	1575773	1545283	1545741	1547248	1548545
chr09build05r1.fasta	Rice_1_NewGene763	7623892	7635276	7624862	7625240
chr09build05r1.fasta	Rice_1_NewGene764	20409417	20416609	20409465	20409770	20410055	20410560
chr09build05r1.fasta	Rice_1_NewGene765	18610898	18624426	18610921	18611255
chr09build05r1.fasta	Rice_1_NewGene766	18639954	18655582	18641023	18641789
chr09build05r1.fasta	Rice_1_NewGene767	18669134	18674051	18669207	18669521
chr09build05r1.fasta	Rice_1_NewGene768	14765442	14789544	14766066	14766334
chr09build05r1.fasta	Rice_1_NewGene769	23636520	23639499	23637168	23638355
chr09build05r1.fasta	Rice_1_NewGene770	21832357	21845918	21832362	21834239	21834265	21835409	21835515	21836910
chr09build05r1.fasta	Rice_1_NewGene771	21870730	21874979	21872295	21873379	21873936	21874575
chr09build05r1.fasta	Rice_1_NewGene772	23455134	23477736	23460060	23460543
chr09build05r1.fasta	Rice_1_NewGene773	21666707	21669889	21667364	21669065	21669455	21669886
chr09build05r1.fasta	Rice_1_NewGene774	4380750	4409929	4380757	4381265
chr09build05r1.fasta	Rice_1_NewGene775	6101071	6156211	6101072	6102095
chr09build05r1.fasta	Rice_1_NewGene776	23055864	23056498	23055867	23056453
chr09build05r1.fasta	Rice_1_NewGene777	9270386	9283551	9272701	9273117
chr09build05r1.fasta	Rice_1_NewGene778	20146145	20148873	20146272	20146972
chr09build05r1.fasta	Rice_1_NewGene779	23253404	23260585	23253488	23255313	23255374	23256539	23257189	23257480
chr09build05r1.fasta	Rice_1_NewGene780	1011884	1054421	1053487	1054409
chr09build05r1.fasta	Rice_1_NewGene781	15240321	15250741	15245352	15245688
chr09build05r1.fasta	Rice_1_NewGene782	15263742	15272499	15263750	15264199
chr09build05r1.fasta	Rice_1_NewGene783	9160003	9203621	9186986	9190227
chr09build05r1.fasta	Rice_1_NewGene784	16770190	16772721	16771713	16771935
chr09build05r1.fasta	Rice_1_NewGene785	16775437	16780528	16778195	16779210	16779648	16780513
chr09build05r1.fasta	Rice_1_NewGene786	9719661	9827016	9719662	9720729
chr09build05r1.fasta	Rice_1_NewGene787	1213150	1214836	1214016	1214767
chr09build05r1.fasta	Rice_1_NewGene788	2557638	2560532	2558655	2560125
chr09build05r1.fasta	Rice_1_NewGene789	2562867	2595869	2562874	2564407
chr09build05r1.fasta	Rice_1_NewGene790	4083212	4092742	4083447	4083889
chr09build05r1.fasta	Rice_1_NewGene791	8373727	8393948	8391054	8393164
chr09build05r1.fasta	Rice_1_NewGene792	15801856	15816728	15811823	15812309
chr09build05r1.fasta	Rice_1_NewGene793	4205396	4237713	4205416	4205663	4206273	4207933	4209160	4214556	4214667	4214903
chr09build05r1.fasta	Rice_1_NewGene794	4282688	4287697	4282690	4283384
chr09build05r1.fasta	Rice_1_NewGene795	4642422	4644178	4642446	4644162
chr09build05r1.fasta	Rice_1_NewGene796	23571063	23571740	23571081	23571726
chr09build05r1.fasta	Rice_1_NewGene797	5174213	5195354	5180093	5180591	5181360	5181616	5182120	5182332	5184969	5185538	5185828	5186779
chr09build05r1.fasta	Rice_1_NewGene798	16418159	16455892	16418174	16418915
chr10build05r1.fasta	Rice_1_NewGene799	5591307	5598026	5593905	5594715	5595084	5595697	5596799	5597961
chr10build05r1.fasta	Rice_1_NewGene800	2747729	2793262	2754983	2756684
chr10build05r1.fasta	Rice_1_NewGene801	23365820	23375865	23365836	23366181	23370942	23371537
chr10build05r1.fasta	Rice_1_NewGene802	19473928	19478172	19474034	19476327
chr10build05r1.fasta	Rice_1_NewGene803	2052542	2058048	2053293	2057661
chr10build05r1.fasta	Rice_1_NewGene804	23197360	23199178	23197379	23199177
chr10build05r1.fasta	Rice_1_NewGene805	16325432	16366101	16325473	16326173
chr10build05r1.fasta	Rice_1_NewGene806	17532651	17542326	17541527	17542301
chr10build05r1.fasta	Rice_1_NewGene807	14841152	14845653	14841251	14841487	14842070	14842511	14842663	14843100	14843178	14844330
chr10build05r1.fasta	Rice_1_NewGene808	1193865	1213831	1193902	1195478	1196826	1197250	1197932	1199712
chr10build05r1.fasta	Rice_1_NewGene809	13858462	13884384	13858468	13859046
chr10build05r1.fasta	Rice_1_NewGene810	22603653	22609404	22605933	22606192
chr10build05r1.fasta	Rice_1_NewGene811	21183053	21189377	21184242	21184923
chr10build05r1.fasta	Rice_1_NewGene812	1535511	1543924	1540236	1542506
chr10build05r1.fasta	Rice_1_NewGene813	19878166	19885832	19878167	19879196
chr10build05r1.fasta	Rice_1_NewGene814	22837411	22850301	22838062	22838587	22838828	22839981	22842923	22844560
chr10build05r1.fasta	Rice_1_NewGene815	21837107	21844129	21840201	21841940
chr10build05r1.fasta	Rice_1_NewGene816	20226795	20244035	20228776	20232187
chr10build05r1.fasta	Rice_1_NewGene817	19166838	19167677	19166856	19167385
chr10build05r1.fasta	Rice_1_NewGene818	22488063	22488837	22488066	22488836
chr10build05r1.fasta	Rice_1_NewGene819	22382333	22390716	22382363	22382689	22382810	22383964	22385414	22385775	22389960	22390577
chr10build05r1.fasta	Rice_1_NewGene820	22393178	22397513	22394002	22395010
chr10build05r1.fasta	Rice_1_NewGene821	7987267	8060534	7987292	7987774
chr10build05r1.fasta	Rice_1_NewGene822	21254432	21260886	21255098	21257128
chr10build05r1.fasta	Rice_1_NewGene823	15403462	15418730	15403465	15406441	15407830	15408152
chr10build05r1.fasta	Rice_1_NewGene824	15900787	15912299	15900812	15902193	15902652	15903023
chr10build05r1.fasta	Rice_1_NewGene825	17682300	17683311	17682555	17683003
chr10build05r1.fasta	Rice_1_NewGene826	20911444	20923604	20911448	20913425
chr10build05r1.fasta	Rice_1_NewGene827	11784666	11786482	11785966	11786472
chr10build05r1.fasta	Rice_1_NewGene828	19543767	19551788	19550817	19551166
chr10build05r1.fasta	Rice_1_NewGene829	22753924	22754820	22753925	22754408
chr10build05r1.fasta	Rice_1_NewGene830	19315342	19320484	19316102	19316828
chr10build05r1.fasta	Rice_1_NewGene831	19338227	19342100	19338232	19338993	19339566	19340291
chr10build05r1.fasta	Rice_1_NewGene832	11981219	11994345	11981230	11982277
chr10build05r1.fasta	Rice_1_NewGene833	23089626	23104437	23092145	23093587
chr10build05r1.fasta	Rice_1_NewGene834	18970507	18971850	18970576	18971758
chr10build05r1.fasta	Rice_1_NewGene835	22526262	22527430	22526768	22527429
chr10build05r1.fasta	Rice_1_NewGene836	20751076	20753815	20751123	20751740
chr10build05r1.fasta	Rice_1_NewGene837	16733746	16809695	16733766	16734773	16735230	16735992
chr10build05r1.fasta	Rice_1_NewGene838	12335257	12345603	12335799	12341291
chr10build05r1.fasta	Rice_1_NewGene839	1226355	1232694	1231390	1231846
chr10build05r1.fasta	Rice_1_NewGene840	22975211	22977571	22976368	22976569
chr10build05r1.fasta	Rice_1_NewGene841	11654088	11681467	11672022	11672959	11673900	11674493	11676223	11676713	11677695	11681457
chr10build05r1.fasta	Rice_1_NewGene842	12843465	12845732	12844331	12844557
chr10build05r1.fasta	Rice_1_NewGene843	5352527	5378378	5352528	5354468
chr10build05r1.fasta	Rice_1_NewGene844	15829981	15835018	15832463	15832689
chr10build05r1.fasta	Rice_1_NewGene845	15836435	15838695	15836703	15838309
chr10build05r1.fasta	Rice_1_NewGene846	15862396	15864807	15862521	15863190
chr10build05r1.fasta	Rice_1_NewGene847	21947359	21950832	21947535	21948397
chr10build05r1.fasta	Rice_1_NewGene848	18516438	18535554	18533692	18534262
chr10build05r1.fasta	Rice_1_NewGene849	21302350	21334235	21302700	21303650
chr10build05r1.fasta	Rice_1_NewGene850	18364566	18385107	18366992	18367456	18369001	18369628
chr10build05r1.fasta	Rice_1_NewGene851	16421503	16428145	16427646	16428041
chr10build05r1.fasta	Rice_1_NewGene852	19650423	19652852	19651050	19651338
chr11build05r1.fasta	Rice_1_NewGene853	20640482	20642783	20640626	20641307
chr11build05r1.fasta	Rice_1_NewGene854	8470569	8532794	8478565	8479745
chr11build05r1.fasta	Rice_1_NewGene855	29177463	29183460	29179495	29183437
chr11build05r1.fasta	Rice_1_NewGene856	22636955	22645057	22644420	22645047
chr11build05r1.fasta	Rice_1_NewGene857	6272430	6290035	6274672	6274896
chr11build05r1.fasta	Rice_1_NewGene858	27394405	27399119	27394427	27394665	27396082	27396852
chr11build05r1.fasta	Rice_1_NewGene859	18467406	18469632	18467423	18468900
chr11build05r1.fasta	Rice_1_NewGene860	9637785	9676449	9671717	9676213
chr11build05r1.fasta	Rice_1_NewGene861	16273839	16275806	16274821	16275384
chr11build05r1.fasta	Rice_1_NewGene862	11500415	11563953	11561951	11562281	11562659	11562916	11563183	11563909
chr11build05r1.fasta	Rice_1_NewGene863	9189880	9199739	9189882	9190717	9192074	9194554
chr11build05r1.fasta	Rice_1_NewGene864	30279781	30295722	30281950	30282406	30290654	30291847
chr11build05r1.fasta	Rice_1_NewGene865	23703358	23716861	23703841	23704376	23713466	23714036
chr11build05r1.fasta	Rice_1_NewGene866	22249785	22251411	22249804	22250566
chr11build05r1.fasta	Rice_1_NewGene867	22294371	22323456	22299159	22300183
chr11build05r1.fasta	Rice_1_NewGene868	2548923	2550518	2549037	2549939	2550021	2550350
chr11build05r1.fasta	Rice_1_NewGene869	21732467	21737995	21734695	21737278
chr11build05r1.fasta	Rice_1_NewGene870	21739390	21760400	21739472	21740594	21741197	21742200
chr11build05r1.fasta	Rice_1_NewGene871	20562673	20572360	20571726	20572191
chr11build05r1.fasta	Rice_1_NewGene872	30187922	30190970	30188017	30188505
chr11build05r1.fasta	Rice_1_NewGene873	21303080	21316181	21314081	21315091
chr11build05r1.fasta	Rice_1_NewGene874	18398269	18420721	18398777	18399304
chr11build05r1.fasta	Rice_1_NewGene875	16936046	16977699	16971099	16971637
chr11build05r1.fasta	Rice_1_NewGene876	4464772	4503862	4486934	4487593
chr11build05r1.fasta	Rice_1_NewGene877	16156014	16163383	16160660	16161698
chr11build05r1.fasta	Rice_1_NewGene878	19065838	19074881	19072411	19072643
chr11build05r1.fasta	Rice_1_NewGene879	10970347	10978691	10975050	10975682
chr11build05r1.fasta	Rice_1_NewGene880	24364596	24367209	24366683	24366907
chr11build05r1.fasta	Rice_1_NewGene881	28754694	28771493	28754862	28755511	28756228	28756522	28757065	28757364	28758667	28758926	28759713	28761022
chr11build05r1.fasta	Rice_1_NewGene882	28780659	28786485	28780665	28781863
chr11build05r1.fasta	Rice_1_NewGene883	29464132	29481470	29465368	29465744
chr11build05r1.fasta	Rice_1_NewGene884	6584925	6587948	6587165	6587568
chr11build05r1.fasta	Rice_1_NewGene885	8652084	8677836	8676242	8677430
chr11build05r1.fasta	Rice_1_NewGene886	297149	303702	297432	297908
chr11build05r1.fasta	Rice_1_NewGene887	14753429	14754023	14753434	14753769
chr11build05r1.fasta	Rice_1_NewGene888	26866702	26870204	26868883	26870000
chr11build05r1.fasta	Rice_1_NewGene889	25633992	25658895	25634020	25636347
chr11build05r1.fasta	Rice_1_NewGene890	706017	714098	707493	707705
chr11build05r1.fasta	Rice_1_NewGene891	27723141	27732952	27731687	27732120
chr11build05r1.fasta	Rice_1_NewGene892	9235758	9236269	9235940	9236266
chr11build05r1.fasta	Rice_1_NewGene893	26316189	26359814	26319250	26323664
chr11build05r1.fasta	Rice_1_NewGene894	5630593	5637994	5635058	5635991
chr11build05r1.fasta	Rice_1_NewGene895	6622558	6627813	6622560	6624312
chr11build05r1.fasta	Rice_1_NewGene896	5409934	5442189	5428292	5430061
chr11build05r1.fasta	Rice_1_NewGene897	27406029	27412688	27411338	27411636
chr11build05r1.fasta	Rice_1_NewGene898	27447575	27457160	27448314	27449356
chr11build05r1.fasta	Rice_1_NewGene899	18586377	18590451	18586408	18589092
chr11build05r1.fasta	Rice_1_NewGene900	3481407	3488363	3481412	3481823
chr12build05r1.fasta	Rice_1_NewGene901	3220537	3225176	3220572	3221335
chr12build05r1.fasta	Rice_1_NewGene902	27631446	27635078	27631607	27634778
chr12build05r1.fasta	Rice_1_NewGene903	27655662	27660263	27656477	27656816
chr12build05r1.fasta	Rice_1_NewGene904	23306325	23315119	23306680	23308356	23309992	23311652
chr12build05r1.fasta	Rice_1_NewGene905	5720804	5744154	5742392	5742970
chr12build05r1.fasta	Rice_1_NewGene906	5755449	5756711	5755453	5756664
chr12build05r1.fasta	Rice_1_NewGene907	9371639	9378335	9371656	9373073
chr12build05r1.fasta	Rice_1_NewGene908	19943026	19945421	19944045	19944543
chr12build05r1.fasta	Rice_1_NewGene909	1501462	1506420	1504221	1504485
chr12build05r1.fasta	Rice_1_NewGene910	7323507	7333181	7331818	7332085
chr12build05r1.fasta	Rice_1_NewGene911	13932133	13967756	13935631	13935942	13938526	13938869
chr12build05r1.fasta	Rice_1_NewGene912	18495931	18500032	18496766	18497071	18497323	18497767	18498115	18498477
chr12build05r1.fasta	Rice_1_NewGene913	23416015	23418474	23416016	23417175
chr12build05r1.fasta	Rice_1_NewGene914	23431277	23438827	23433346	23434619	23435382	23436189	23436556	23437961
chr12build05r1.fasta	Rice_1_NewGene915	23464380	23469960	23469577	23469811
chr12build05r1.fasta	Rice_1_NewGene916	3777689	3788657	3781085	3781490
chr12build05r1.fasta	Rice_1_NewGene917	4337714	4411268	4396705	4399081
chr12build05r1.fasta	Rice_1_NewGene918	19305628	19310937	19307636	19308314	19308553	19309240
chr12build05r1.fasta	Rice_1_NewGene919	24638345	24662538	24638412	24639270
chr12build05r1.fasta	Rice_1_NewGene920	24042910	24060175	24042945	24043950	24046174	24046540
chr12build05r1.fasta	Rice_1_NewGene921	6149980	6175427	6171808	6172246
chr12build05r1.fasta	Rice_1_NewGene922	23003992	23015543	23003998	23004360	23004787	23005393	23005614	23006341
chr12build05r1.fasta	Rice_1_NewGene923	10304967	10327577	10304968	10305421
chr12build05r1.fasta	Rice_1_NewGene924	10766930	10773705	10768894	10769605
chr12build05r1.fasta	Rice_1_NewGene925	7739817	7755409	7744053	7744386
chr12build05r1.fasta	Rice_1_NewGene926	4534504	4549751	4534536	4535207	4535234	4536219
chr12build05r1.fasta	Rice_1_NewGene927	23733784	23744180	23739404	23740838
chr12build05r1.fasta	Rice_1_NewGene928	6810673	6818278	6813943	6814455
chr12build05r1.fasta	Rice_1_NewGene929	25423501	25430622	25424604	25425291
chr12build05r1.fasta	Rice_1_NewGene930	4217130	4219300	4217281	4217634
chr12build05r1.fasta	Rice_1_NewGene931	21381154	21386242	21381159	21381498	21382111	21382391
chr12build05r1.fasta	Rice_1_NewGene932	13272708	13316504	13272717	13273864
chr12build05r1.fasta	Rice_1_NewGene933	20077334	20081353	20078304	20079168	20079651	20079992	20080077	20080285
chr12build05r1.fasta	Rice_1_NewGene934	23184095	23190459	23188892	23189214	23189510	23190456
chr12build05r1.fasta	Rice_1_NewGene935	19783857	19791295	19790716	19791169
chr12build05r1.fasta	Rice_1_NewGene936	26139693	26146380	26141106	26141620
chr12build05r1.fasta	Rice_1_NewGene937	13852774	13854119	13852777	13854028
chr12build05r1.fasta	Rice_1_NewGene938	20447844	20694635	20447884	20448595
chr12build05r1.fasta	Rice_1_NewGene939	246648	257506	248581	249023
chr12build05r1.fasta	Rice_1_NewGene940	26851341	26862502	26851371	26851641
chr12build05r1.fasta	Rice_1_NewGene941	11205176	11208988	11206483	11207092
chr12build05r1.fasta	Rice_1_NewGene942	18719670	18729827	18722436	18722970
chr12build05r1.fasta	Rice_1_NewGene943	26245191	26249133	26245194	26245966
chr12build05r1.fasta	Rice_1_NewGene944	21644599	21674809	21645702	21646066
chr12build05r1.fasta	Rice_1_NewGene945	11740985	11904969	11746337	11746771	11750089	11750939	11751463	11752042
chr12build05r1.fasta	Rice_1_NewGene946	3310244	3316254	3310251	3310667	3312931	3313726
chr12build05r1.fasta	Rice_1_NewGene947	10885267	10900453	10892217	10892423
chr12build05r1.fasta	Rice_1_NewGene948	23230761	23239492	23231097	23232843
chr12build05r1.fasta	Rice_1_NewGene949	5049802	5064967	5064057	5064964
chr12build05r1.fasta	Rice_1_NewGene950	6648690	6650736	6650225	6650733
chr12build05r1.fasta	Rice_1_NewGene951	8814012	8816860	8814015	8814270	8814356	8815268
chr12build05r1.fasta	Rice_1_NewGene952	14167526	14171766	14169423	14170780
chr12build05r1.fasta	Rice_1_NewGene953	14173055	14174023	14173061	14174011
chr12build05r1.fasta	Rice_1_NewGene954	19214516	19222697	19221104	19221351	19221569	19221800	19221913	19222458
chr12build05r1.fasta	Rice_1_NewGene955	25079018	25090465	25082767	25082980	25083676	25083895	25084496	25085305	25086405	25087180	25088113	25089299
chr12build05r1.fasta	Rice_1_NewGene956	27175820	27194152	27176603	27177201
chr12build05r1.fasta	Rice_1_NewGene957	308002	311543	308243	309265
chr12build05r1.fasta	Rice_1_NewGene958	920942	939518	920943	921923	922001	926897
chr01build05r1.fasta	Rice_2_NewGene1	44313530	44315931	44314304	44314849	44315227	44315778
chr01build05r1.fasta	Rice_2_NewGene2	44367001	44377738	44371448	44371732	44372715	44372915	44373193	44373648	44375008	44376127	44377260	44377620
chr01build05r1.fasta	Rice_2_NewGene3	1674042	1684069	1675733	1676084
chr01build05r1.fasta	Rice_2_NewGene4	43742048	43750226	43745821	43746760
chr01build05r1.fasta	Rice_2_NewGene5	39586843	39589465	39586864	39587199
chr01build05r1.fasta	Rice_2_NewGene6	20816776	20830420	20819063	20819554	20821021	20821751
chr01build05r1.fasta	Rice_2_NewGene7	37867313	37870995	37868466	37870987
chr01build05r1.fasta	Rice_2_NewGene8	2976359	2981192	2978425	2978635
chr01build05r1.fasta	Rice_2_NewGene9	5810005	5813477	5810008	5810616
chr01build05r1.fasta	Rice_2_NewGene10	33731502	33737965	33732499	33733179
chr01build05r1.fasta	Rice_2_NewGene11	33752432	33758148	33756883	33757601	33757862	33758066
chr01build05r1.fasta	Rice_2_NewGene12	7335360	7339367	7336292	7338242
chr01build05r1.fasta	Rice_2_NewGene13	34049660	34051040	34050161	34050453
chr01build05r1.fasta	Rice_2_NewGene14	34058849	34064012	34058869	34061421
chr01build05r1.fasta	Rice_2_NewGene15	31157509	31165451	31161239	31161698	31161807	31162824	31163912	31164138	31164211	31165082
chr01build05r1.fasta	Rice_2_NewGene16	32737560	32738957	32738264	32738937
chr01build05r1.fasta	Rice_2_NewGene17	41829037	41834995	41831136	41834994
chr01build05r1.fasta	Rice_2_NewGene18	20219852	20223619	20223196	20223611
chr01build05r1.fasta	Rice_2_NewGene19	1413727	1420343	1415220	1415646	1416360	1416768	1417395	1417951
chr01build05r1.fasta	Rice_2_NewGene20	41275959	41278496	41276007	41278372
chr01build05r1.fasta	Rice_2_NewGene21	31496427	31499804	31496869	31497090	31497727	31497977	31498892	31499690
chr01build05r1.fasta	Rice_2_NewGene22	840178	842180	840192	841861
chr01build05r1.fasta	Rice_2_NewGene23	3726356	3731175	3726371	3726794	3727328	3727871
chr01build05r1.fasta	Rice_2_NewGene24	4376623	4389879	4385552	4386403	4388619	4389161
chr01build05r1.fasta	Rice_2_NewGene25	28834696	28844962	28836660	28837838
chr01build05r1.fasta	Rice_2_NewGene26	28850154	28852819	28850165	28850968
chr01build05r1.fasta	Rice_2_NewGene27	43036340	43068535	43038927	43039544	43040333	43040968
chr01build05r1.fasta	Rice_2_NewGene28	15228742	15238357	15228798	15229784
chr01build05r1.fasta	Rice_2_NewGene29	26628813	26633024	26629983	26632859
chr01build05r1.fasta	Rice_2_NewGene30	8722633	8727645	8722641	8723338
chr01build05r1.fasta	Rice_2_NewGene31	42234152	42245572	42235907	42236388
chr01build05r1.fasta	Rice_2_NewGene32	42254526	42262026	42254528	42256370	42256678	42258146
chr01build05r1.fasta	Rice_2_NewGene33	42275201	42277252	42275329	42276409
chr01build05r1.fasta	Rice_2_NewGene34	6443950	6451521	6443959	6446086	6446447	6448017	6450426	6451088
chr01build05r1.fasta	Rice_2_NewGene35	4125565	4132353	4130924	4131152
chr01build05r1.fasta	Rice_2_NewGene36	5260314	5263341	5262431	5263097
chr01build05r1.fasta	Rice_2_NewGene37	31284026	31292996	31289885	31292835
chr01build05r1.fasta	Rice_2_NewGene38	31564075	31572244	31564347	31564972	31565047	31565869
chr01build05r1.fasta	Rice_2_NewGene39	187936	189687	188183	189665
chr01build05r1.fasta	Rice_2_NewGene40	41609437	41612336	41611801	41612059
chr01build05r1.fasta	Rice_2_NewGene41	2561939	2565313	2562563	2564349
chr01build05r1.fasta	Rice_2_NewGene42	12052349	12082246	12052369	12053577
chr01build05r1.fasta	Rice_2_NewGene43	8331328	8333169	8331410	8333136
chr01build05r1.fasta	Rice_2_NewGene44	30517731	30525856	30517735	30519898	30520708	30521332
chr01build05r1.fasta	Rice_2_NewGene45	12236630	12251200	12249871	12250383
chr01build05r1.fasta	Rice_2_NewGene46	28125374	28127545	28125385	28125912
chr01build05r1.fasta	Rice_2_NewGene47	4209388	4213688	4209390	4209729	4210055	4210291
chr01build05r1.fasta	Rice_2_NewGene48	4254837	4256497	4255519	4256257
chr01build05r1.fasta	Rice_2_NewGene49	4274326	4276608	4274339	4274890
chr01build05r1.fasta	Rice_2_NewGene50	36371423	36372643	36371547	36372367
chr01build05r1.fasta	Rice_2_NewGene51	23514973	23526944	23523569	23524751	23525853	23526937
chr01build05r1.fasta	Rice_2_NewGene52	9456249	9468756	9464195	9465809
chr01build05r1.fasta	Rice_2_NewGene53	31735918	31739474	31738344	31739430
chr01build05r1.fasta	Rice_2_NewGene54	31771257	31772776	31772229	31772754
chr01build05r1.fasta	Rice_2_NewGene55	26564852	26571775	26568366	26570738	26570758	26571254
chr01build05r1.fasta	Rice_2_NewGene56	40782733	40793032	40784287	40786063	40786746	40787271	40787571	40788633
chr01build05r1.fasta	Rice_2_NewGene57	37650390	37653198	37651186	37651703
chr01build05r1.fasta	Rice_2_NewGene58	27276581	27281032	27278324	27278531
chr01build05r1.fasta	Rice_2_NewGene59	29821543	29828178	29821554	29823069	29823453	29826107	29826612	29828176
chr01build05r1.fasta	Rice_2_NewGene60	2033959	2035852	2034861	2035851
chr01build05r1.fasta	Rice_2_NewGene61	23168714	23185584	23175748	23176160	23176397	23176671	23178042	23180553
chr01build05r1.fasta	Rice_2_NewGene62	24323522	24357412	24347682	24347917
chr01build05r1.fasta	Rice_2_NewGene63	29410047	29411132	29410781	29411093
chr01build05r1.fasta	Rice_2_NewGene64	29412581	29419928	29413780	29414912
chr01build05r1.fasta	Rice_2_NewGene65	6567490	6573777	6570860	6573204
chr01build05r1.fasta	Rice_2_NewGene66	19723857	19731898	19724822	19725241
chr01build05r1.fasta	Rice_2_NewGene67	42732355	42735020	42732419	42732929
chr01build05r1.fasta	Rice_2_NewGene68	11077512	11106504	11077525	11077935	11078021	11078753	11082941	11083326
chr01build05r1.fasta	Rice_2_NewGene69	31921897	31939762	31921914	31922961
chr01build05r1.fasta	Rice_2_NewGene70	22362443	22368984	22362467	22364312
chr01build05r1.fasta	Rice_2_NewGene71	44619085	44623988	44619414	44620799	44620845	44621699
chr01build05r1.fasta	Rice_2_NewGene72	28257332	28259610	28258232	28259146
chr01build05r1.fasta	Rice_2_NewGene73	26249574	26260654	26252148	26252636	26253226	26253585
chr01build05r1.fasta	Rice_2_NewGene74	34490942	34497949	34490943	34493353	34493631	34494507
chr01build05r1.fasta	Rice_2_NewGene75	27924418	27929616	27927746	27928418
chr01build05r1.fasta	Rice_2_NewGene76	44823746	44832071	44826393	44826907
chr01build05r1.fasta	Rice_2_NewGene77	42836710	42842763	42836898	42838284	42838546	42839291
chr01build05r1.fasta	Rice_2_NewGene78	42887193	42894870	42887369	42888131
chr01build05r1.fasta	Rice_2_NewGene79	2602943	2604264	2603758	2604244
chr01build05r1.fasta	Rice_2_NewGene80	22793450	22796991	22794351	22794705
chr01build05r1.fasta	Rice_2_NewGene81	7224477	7237501	7227882	7228194
chr01build05r1.fasta	Rice_2_NewGene82	41420658	41422676	41420730	41422657
chr01build05r1.fasta	Rice_2_NewGene83	1017267	1020074	1017597	1018485
chr01build05r1.fasta	Rice_2_NewGene84	41903322	41907028	41905488	41905895
chr01build05r1.fasta	Rice_2_NewGene85	12380000	12386723	12385385	12385794
chr01build05r1.fasta	Rice_2_NewGene86	14955137	14965559	14961540	14963146	14963221	14964000	14964381	14964774
chr01build05r1.fasta	Rice_2_NewGene87	30416368	30426774	30418476	30418739	30420267	30420720	30421783	30422888	30422902	30423288
chr01build05r1.fasta	Rice_2_NewGene88	40695357	40700102	40695358	40695878	40698783	40699281
chr01build05r1.fasta	Rice_2_NewGene89	39627479	39632444	39628624	39631571
chr01build05r1.fasta	Rice_2_NewGene90	29338670	29352877	29338692	29342490
chr01build05r1.fasta	Rice_2_NewGene91	5415884	5425232	5416174	5416396	5416838	5417125
chr01build05r1.fasta	Rice_2_NewGene92	5479099	5496093	5493546	5494438	5494898	5495127
chr01build05r1.fasta	Rice_2_NewGene93	27489073	27491820	27490316	27490790
chr01build05r1.fasta	Rice_2_NewGene94	30616311	30619506	30616398	30617955	30618988	30619501
chr01build05r1.fasta	Rice_2_NewGene95	2801475	2804236	2802117	2802632
chr01build05r1.fasta	Rice_2_NewGene96	4053568	4058160	4056026	4056695
chr01build05r1.fasta	Rice_2_NewGene97	5907965	5910156	5907969	5908607
chr01build05r1.fasta	Rice_2_NewGene98	15001020	15021980	15020077	15021242
chr01build05r1.fasta	Rice_2_NewGene99	38755865	38763358	38756157	38756615	38759099	38759310	38760017	38760492
chr01build05r1.fasta	Rice_2_NewGene100	26784298	26817578	26784607	26785556
chr01build05r1.fasta	Rice_2_NewGene101	31826439	31832315	31826836	31827705
chr01build05r1.fasta	Rice_2_NewGene102	10566923	10583912	10567905	10569886
chr01build05r1.fasta	Rice_2_NewGene103	25743214	25755242	25743532	25743982
chr01build05r1.fasta	Rice_2_NewGene104	24818007	24838488	24823098	24823314	24830171	24830533	24835732	24836507
chr01build05r1.fasta	Rice_2_NewGene105	922980	928534	923187	926059
chr01build05r1.fasta	Rice_2_NewGene106	418147	421189	418573	419462
chr01build05r1.fasta	Rice_2_NewGene107	445467	454357	447663	448288
chr02build05r1.fasta	Rice_2_NewGene108	12761490	12764411	12762650	12764283
chr02build05r1.fasta	Rice_2_NewGene109	3238331	3251106	3238439	3238656	3238936	3239151
chr02build05r1.fasta	Rice_2_NewGene110	7148589	7155413	7153227	7153461	7154701	7155334
chr02build05r1.fasta	Rice_2_NewGene111	10218280	10235995	10231338	10231975
chr02build05r1.fasta	Rice_2_NewGene112	10293141	10302367	10294956	10296048
chr02build05r1.fasta	Rice_2_NewGene113	35825608	35837822	35827259	35827847
chr02build05r1.fasta	Rice_2_NewGene114	35862753	35867040	35863203	35865212
chr02build05r1.fasta	Rice_2_NewGene115	19401548	19405655	19401552	19401841
chr02build05r1.fasta	Rice_2_NewGene116	5741380	5744442	5741978	5742455
chr02build05r1.fasta	Rice_2_NewGene117	16374958	16388948	16375036	16375885	16375919	16376495
chr02build05r1.fasta	Rice_2_NewGene118	3144971	3158287	3152061	3152521
chr02build05r1.fasta	Rice_2_NewGene119	1132963	1136821	1135714	1136396
chr02build05r1.fasta	Rice_2_NewGene120	1197406	1198946	1198069	1198932
chr02build05r1.fasta	Rice_2_NewGene121	34744442	34769796	34744479	34746513
chr02build05r1.fasta	Rice_2_NewGene122	20829645	20838477	20832929	20833135	20833956	20834640	20835214	20835572	20836315	20837382	20837705	20838158
chr02build05r1.fasta	Rice_2_NewGene123	19928953	19934790	19928954	19930994	19931347	19931559	19932203	19932443
chr02build05r1.fasta	Rice_2_NewGene124	22640804	22671298	22668088	22668391	22669035	22669648	22670157	22670796
chr02build05r1.fasta	Rice_2_NewGene125	5827580	5832301	5830852	5831701
chr02build05r1.fasta	Rice_2_NewGene126	33718159	33723486	33720193	33721540	33722291	33722494	33722554	33722808	33722891	33723375
chr02build05r1.fasta	Rice_2_NewGene127	10123913	10158174	10123915	10124251
chr02build05r1.fasta	Rice_2_NewGene128	34026907	34030528	34027706	34029451
chr02build05r1.fasta	Rice_2_NewGene129	34036739	34050183	34048020	34048994
chr02build05r1.fasta	Rice_2_NewGene130	32090833	32101716	32091534	32092740	32092857	32093239	32093634	32094186
chr02build05r1.fasta	Rice_2_NewGene131	21832980	21841206	21833120	21833791
chr02build05r1.fasta	Rice_2_NewGene132	21867986	21870482	21868468	21868787	21868977	21869630
chr02build05r1.fasta	Rice_2_NewGene133	16899239	16920346	16899240	16900240
chr02build05r1.fasta	Rice_2_NewGene134	13594179	13596690	13594180	13594923
chr02build05r1.fasta	Rice_2_NewGene135	28519544	28523580	28522415	28523513
chr02build05r1.fasta	Rice_2_NewGene136	28568581	28583504	28568582	28569152
chr02build05r1.fasta	Rice_2_NewGene137	10408545	10414947	10408548	10409395
chr02build05r1.fasta	Rice_2_NewGene138	10452782	10456020	10453977	10454814	10454914	10455688
chr02build05r1.fasta	Rice_2_NewGene139	30726979	30728927	30727274	30727686	30728559	30728923
chr02build05r1.fasta	Rice_2_NewGene140	37990	41997	39036	41055
chr02build05r1.fasta	Rice_2_NewGene141	94062	97651	94407	95143	95264	95548
chr02build05r1.fasta	Rice_2_NewGene142	36432212	36434238	36432221	36432642	36433654	36434188
chr02build05r1.fasta	Rice_2_NewGene143	36443495	36451180	36443501	36445229
chr02build05r1.fasta	Rice_2_NewGene144	32638653	32642995	32642345	32642990
chr02build05r1.fasta	Rice_2_NewGene145	826349	838393	826350	827628
chr02build05r1.fasta	Rice_2_NewGene146	27001076	27006567	27002903	27003225
chr02build05r1.fasta	Rice_2_NewGene147	575875	596295	575888	577249
chr02build05r1.fasta	Rice_2_NewGene148	24678627	24682527	24678637	24679735	24679829	24680123
chr02build05r1.fasta	Rice_2_NewGene149	24066360	24068307	24066537	24068297
chr02build05r1.fasta	Rice_2_NewGene150	6146216	6147776	6146484	6147697
chr02build05r1.fasta	Rice_2_NewGene151	29918477	29925087	29918489	29918745	29919135	29920358
chr02build05r1.fasta	Rice_2_NewGene152	29562561	29582430	29575366	29576534
chr02build05r1.fasta	Rice_2_NewGene153	26654194	26661601	26655772	26656024
chr02build05r1.fasta	Rice_2_NewGene154	34172997	34177469	34175022	34175231
chr02build05r1.fasta	Rice_2_NewGene155	21483020	21492132	21486567	21487286
chr02build05r1.fasta	Rice_2_NewGene156	5222143	5228381	5222156	5222794	5224483	5225129
chr02build05r1.fasta	Rice_2_NewGene157	30237433	30239233	30238092	30239225
chr02build05r1.fasta	Rice_2_NewGene158	30242921	30277048	30243860	30244069
chr02build05r1.fasta	Rice_2_NewGene159	4524015	4543953	4542814	4543949
chr02build05r1.fasta	Rice_2_NewGene160	23724685	23727358	23725286	23725945
chr02build05r1.fasta	Rice_2_NewGene161	18860216	18867911	18860896	18862170
chr02build05r1.fasta	Rice_2_NewGene162	128317	132634	129016	130128
chr02build05r1.fasta	Rice_2_NewGene163	10005743	10010184	10005778	10007066
chr02build05r1.fasta	Rice_2_NewGene164	30874636	30907397	30876312	30877953
chr02build05r1.fasta	Rice_2_NewGene165	32881641	32894582	32882354	32883130
chr02build05r1.fasta	Rice_2_NewGene166	23912824	23924693	23912992	23913424
chr02build05r1.fasta	Rice_2_NewGene167	28188229	28203050	28188290	28189011	28191395	28192830
chr02build05r1.fasta	Rice_2_NewGene168	20577874	20584975	20578810	20579180	20581585	20582047
chr02build05r1.fasta	Rice_2_NewGene169	15879810	15889127	15886825	15887777
chr02build05r1.fasta	Rice_2_NewGene170	4695870	4708140	4695872	4697152	4698846	4699515
chr02build05r1.fasta	Rice_2_NewGene171	36272680	36277251	36274299	36275420
chr02build05r1.fasta	Rice_2_NewGene172	31721205	31728418	31724889	31725472
chr02build05r1.fasta	Rice_2_NewGene173	31776417	31780123	31777988	31779013
chr02build05r1.fasta	Rice_2_NewGene174	29614891	29619747	29618839	29619737
chr02build05r1.fasta	Rice_2_NewGene175	16936212	16955995	16955119	16955494
chr02build05r1.fasta	Rice_2_NewGene176	20056417	20078616	20078254	20078615
chr02build05r1.fasta	Rice_2_NewGene177	36653655	36658380	36654126	36654497	36655055	36655918	36657035	36657346	36657872	36658300
chr02build05r1.fasta	Rice_2_NewGene178	36669573	36674844	36669688	36669963	36673699	36674165
chr02build05r1.fasta	Rice_2_NewGene179	32916636	32923969	32918864	32919728	32919801	32921905	32922357	32923066	32923629	32923897
chr02build05r1.fasta	Rice_2_NewGene180	4434227	4439833	4434583	4436556
chr02build05r1.fasta	Rice_2_NewGene181	19062702	19082662	19064798	19065582
chr02build05r1.fasta	Rice_2_NewGene182	24391685	24399612	24391839	24395985
chr02build05r1.fasta	Rice_2_NewGene183	14879101	14909977	14879530	14879873
chr02build05r1.fasta	Rice_2_NewGene184	29483114	29485716	29483221	29484997	29485080	29485709
chr02build05r1.fasta	Rice_2_NewGene185	6548523	6558335	6552913	6553558
chr02build05r1.fasta	Rice_2_NewGene186	26131062	26133632	26132204	26133395
chr02build05r1.fasta	Rice_2_NewGene187	34637645	34641717	34637710	34638514
chr02build05r1.fasta	Rice_2_NewGene188	1737811	1745321	1743278	1743694	1744938	1745235
chr02build05r1.fasta	Rice_2_NewGene189	1756861	1760678	1757063	1758117	1759362	1759800	1760167	1760522
chr02build05r1.fasta	Rice_2_NewGene190	11096728	11100343	11096747	11097396
chr02build05r1.fasta	Rice_2_NewGene191	33312352	33316775	33314958	33315693
chr02build05r1.fasta	Rice_2_NewGene192	32329702	32335579	32329848	32330077	32331893	32332209
chr02build05r1.fasta	Rice_2_NewGene193	31933971	31936388	31934446	31936387
chr02build05r1.fasta	Rice_2_NewGene194	31954093	31955684	31954154	31954592
chr02build05r1.fasta	Rice_2_NewGene195	17290545	17297928	17291167	17292580
chr02build05r1.fasta	Rice_2_NewGene196	26250908	26258884	26257617	26257874
chr02build05r1.fasta	Rice_2_NewGene197	21237327	21313603	21279330	21280322
chr02build05r1.fasta	Rice_2_NewGene198	35268431	35277801	35268437	35269395
chr02build05r1.fasta	Rice_2_NewGene199	35287980	35295466	35288027	35288702
chr02build05r1.fasta	Rice_2_NewGene200	12609605	12620463	12614222	12614818	12615463	12616271
chr02build05r1.fasta	Rice_2_NewGene201	25116225	25142407	25118177	25118848	25119225	25119601	25119846	25121127
chr02build05r1.fasta	Rice_2_NewGene202	27902979	27904567	27902981	27904085
chr02build05r1.fasta	Rice_2_NewGene203	20938348	20944836	20938397	20939475
chr02build05r1.fasta	Rice_2_NewGene204	21696951	21704123	21697815	21698745
chr02build05r1.fasta	Rice_2_NewGene205	11760744	11766302	11762897	11764647	11764740	11765545
chr02build05r1.fasta	Rice_2_NewGene206	17076853	17090916	17089696	17090891
chr02build05r1.fasta	Rice_2_NewGene207	3306714	3310893	3307660	3307896	3308044	3308377	3308968	3309774	3310183	3310887
chr02build05r1.fasta	Rice_2_NewGene208	3313538	3317713	3313544	3314667	3315729	3316563	3317370	3317707
chr02build05r1.fasta	Rice_2_NewGene209	3342367	3344435	3342378	3343035
chr02build05r1.fasta	Rice_2_NewGene210	3364618	3365972	3364643	3364916	3365506	3365970
chr02build05r1.fasta	Rice_2_NewGene211	3368282	3378576	3368286	3369905	3369964	3370424	3371407	3371903	3371976	3372573
chr02build05r1.fasta	Rice_2_NewGene212	752689	763051	752699	754299	755532	757261	757397	758672
chr02build05r1.fasta	Rice_2_NewGene213	2623005	2638091	2623384	2624631	2624722	2626197
chr02build05r1.fasta	Rice_2_NewGene214	22761552	22776551	22761553	22762552
chr02build05r1.fasta	Rice_2_NewGene215	7252849	7265547	7252860	7253522
chr02build05r1.fasta	Rice_2_NewGene216	29753765	29755182	29754534	29755066
chr02build05r1.fasta	Rice_2_NewGene217	35950091	35964693	35950097	35950939	35953708	35954358
chr02build05r1.fasta	Rice_2_NewGene218	4858389	4859369	4858571	4859052
chr02build05r1.fasta	Rice_2_NewGene219	36047796	36055066	36048096	36049354
chr02build05r1.fasta	Rice_2_NewGene220	30451636	30453948	30452126	30452967
chr02build05r1.fasta	Rice_2_NewGene221	25843762	25848529	25843807	25845371
chr02build05r1.fasta	Rice_2_NewGene222	1983933	1991493	1986956	1988305	1989009	1990781
chr02build05r1.fasta	Rice_2_NewGene223	29376666	29379148	29376906	29377382
chr02build05r1.fasta	Rice_2_NewGene224	36540946	36545200	36540953	36541764	36542231	36542862	36543661	36544498
chr02build05r1.fasta	Rice_2_NewGene225	36580155	36584534	36582934	36584447
chr02build05r1.fasta	Rice_2_NewGene226	36586891	36596673	36595844	36596672
chr02build05r1.fasta	Rice_2_NewGene227	30680785	30683195	30680786	30681121
chr02build05r1.fasta	Rice_2_NewGene228	7001284	7012150	7009560	7012132
chr02build05r1.fasta	Rice_2_NewGene229	16668252	16679946	16679380	16679661
chr02build05r1.fasta	Rice_2_NewGene230	16682827	16702092	16682855	16684283	16684758	16685389	16689305	16691213
chr02build05r1.fasta	Rice_2_NewGene231	8844263	8853677	8844688	8844961	8845111	8846740	8849584	8849927
chr02build05r1.fasta	Rice_2_NewGene232	7541390	7542977	7541715	7542592
chr02build05r1.fasta	Rice_2_NewGene233	13449422	13499811	13496494	13496932
chr02build05r1.fasta	Rice_2_NewGene234	5957607	5965785	5964635	5965002	5965064	5965784
chr02build05r1.fasta	Rice_2_NewGene235	24577625	24585899	24578423	24579010	24579505	24580198
chr02build05r1.fasta	Rice_2_NewGene236	8558583	8565023	8563881	8564702
chr02build05r1.fasta	Rice_2_NewGene237	33211687	33214840	33211710	33212451
chr02build05r1.fasta	Rice_2_NewGene238	33245806	33250584	33247080	33248240	33248315	33248537
chr02build05r1.fasta	Rice_2_NewGene239	11195638	11208737	11198910	11199714
chr03build05r1.fasta	Rice_2_NewGene240	11821006	11845737	11825923	11826397
chr03build05r1.fasta	Rice_2_NewGene241	35893794	35901144	35893892	35895178
chr03build05r1.fasta	Rice_2_NewGene242	33154014	33166039	33154698	33156122
chr03build05r1.fasta	Rice_2_NewGene243	36875798	36878027	36875824	36876270	36876997	36877430
chr03build05r1.fasta	Rice_2_NewGene244	22087525	22117332	22092709	22093080
chr03build05r1.fasta	Rice_2_NewGene245	31668641	31693752	31687083	31687318	31687659	31688087
chr03build05r1.fasta	Rice_2_NewGene246	16375204	16383258	16375209	16375638	16375725	16376083
chr03build05r1.fasta	Rice_2_NewGene247	8953143	8956950	8953502	8954315
chr03build05r1.fasta	Rice_2_NewGene248	3127028	3130772	3127029	3128123	3128413	3129079	3129098	3129453
chr03build05r1.fasta	Rice_2_NewGene249	3514456	3523763	3514457	3516167
chr03build05r1.fasta	Rice_2_NewGene250	1196178	1202417	1197495	1197695	1198037	1198686
chr03build05r1.fasta	Rice_2_NewGene251	34738060	34742422	34738065	34738830
chr03build05r1.fasta	Rice_2_NewGene252	32576271	32579104	32577508	32578120
chr03build05r1.fasta	Rice_2_NewGene253	2924092	2933487	2929653	2930487
chr03build05r1.fasta	Rice_2_NewGene254	35069029	35072978	35069032	35070215	35071384	35071869
chr03build05r1.fasta	Rice_2_NewGene255	29147997	29158076	29149663	29150135
chr03build05r1.fasta	Rice_2_NewGene256	11400673	11414848	11401425	11401706	11403384	11403602
chr03build05r1.fasta	Rice_2_NewGene257	11417237	11443630	11421188	11423365	11423406	11424587
chr03build05r1.fasta	Rice_2_NewGene258	5812461	5819592	5812487	5813353	5813874	5814106	5814775	5815386
chr03build05r1.fasta	Rice_2_NewGene259	15399452	15401413	15399970	15400352
chr03build05r1.fasta	Rice_2_NewGene260	1585076	1593301	1586238	1586832	1586954	1588280	1588851	1589433	1589514	1589918
chr03build05r1.fasta	Rice_2_NewGene261	33780091	33781604	33780092	33780964	33781206	33781417
chr03build05r1.fasta	Rice_2_NewGene262	33783222	33795387	33783306	33783642	33784620	33784891
chr03build05r1.fasta	Rice_2_NewGene263	34002297	34004004	34002413	34003931
chr03build05r1.fasta	Rice_2_NewGene264	34011371	34035737	34013699	34014157	34015915	34016717
chr03build05r1.fasta	Rice_2_NewGene265	6278091	6281189	6278096	6280578	6280626	6281187
chr03build05r1.fasta	Rice_2_NewGene266	6283451	6291733	6283500	6285299
chr03build05r1.fasta	Rice_2_NewGene267	27360102	27387868	27360154	27361152	27364457	27366206
chr03build05r1.fasta	Rice_2_NewGene268	23637911	23641329	23640022	23640484
chr03build05r1.fasta	Rice_2_NewGene269	21898381	21902567	21898895	21899295
chr03build05r1.fasta	Rice_2_NewGene270	16849542	16853502	16849545	16852210
chr03build05r1.fasta	Rice_2_NewGene271	2433790	2446353	2438555	2438768	2439651	2440253
chr03build05r1.fasta	Rice_2_NewGene272	12415812	12423366	12422106	12423363
chr03build05r1.fasta	Rice_2_NewGene273	12456055	12458923	12456056	12456443
chr03build05r1.fasta	Rice_2_NewGene274	16020088	16021952	16020091	16020808
chr03build05r1.fasta	Rice_2_NewGene275	16035771	16052169	16049744	16050661	16051065	16052165
chr03build05r1.fasta	Rice_2_NewGene276	854055	856482	854996	855912
chr03build05r1.fasta	Rice_2_NewGene277	9808482	9808932	9808489	9808929
chr03build05r1.fasta	Rice_2_NewGene278	9814270	9829084	9815395	9816677
chr03build05r1.fasta	Rice_2_NewGene279	33573344	33575845	33573426	33574040
chr03build05r1.fasta	Rice_2_NewGene280	33594876	33596023	33594968	33596008
chr03build05r1.fasta	Rice_2_NewGene281	27006019	27011564	27007084	27007491
chr03build05r1.fasta	Rice_2_NewGene282	27050772	27051401	27050938	27051400
chr03build05r1.fasta	Rice_2_NewGene283	11933144	11933848	11933204	11933836
chr03build05r1.fasta	Rice_2_NewGene284	24610609	24613568	24611571	24613148
chr03build05r1.fasta	Rice_2_NewGene285	33432442	33439124	33433350	33436217	33437966	33438272
chr03build05r1.fasta	Rice_2_NewGene286	33481910	33485552	33482744	33483082
chr03build05r1.fasta	Rice_2_NewGene287	23033372	23043894	23033416	23033695	23035840	23037466
chr03build05r1.fasta	Rice_2_NewGene288	29953919	29960751	29956089	29956506
chr03build05r1.fasta	Rice_2_NewGene289	11577339	11594230	11577431	11579403
chr03build05r1.fasta	Rice_2_NewGene290	29506938	29510981	29508170	29509664
chr03build05r1.fasta	Rice_2_NewGene291	29570835	29580590	29570840	29571435
chr03build05r1.fasta	Rice_2_NewGene292	8729040	8731419	8729044	8730310
chr03build05r1.fasta	Rice_2_NewGene293	4125793	4128301	4125795	4126067
chr03build05r1.fasta	Rice_2_NewGene294	22911603	22921047	22918258	22918834
chr03build05r1.fasta	Rice_2_NewGene295	4547314	4554308	4551923	4552363
chr03build05r1.fasta	Rice_2_NewGene296	30913445	30920535	30913621	30915614
chr03build05r1.fasta	Rice_2_NewGene297	18838103	18845036	18843241	18844978
chr03build05r1.fasta	Rice_2_NewGene298	6804029	6810763	6804034	6804959
chr03build05r1.fasta	Rice_2_NewGene299	31542756	31547090	31543301	31544220
chr03build05r1.fasta	Rice_2_NewGene300	31573221	31575209	31574092	31574718
chr03build05r1.fasta	Rice_2_NewGene301	11671300	11677099	11675587	11675863
chr03build05r1.fasta	Rice_2_NewGene302	30049707	30071155	30061266	30061867	30062007	30062391	30062550	30063036	30067927	30068481
chr03build05r1.fasta	Rice_2_NewGene303	2582829	2603680	2598486	2598807
chr03build05r1.fasta	Rice_2_NewGene304	28670346	28672396	28671083	28672000
chr03build05r1.fasta	Rice_2_NewGene305	28675384	28688570	28680315	28680888
chr03build05r1.fasta	Rice_2_NewGene306	12070631	12075959	12072310	12072516
chr03build05r1.fasta	Rice_2_NewGene307	30818170	30833743	30824374	30825007
chr03build05r1.fasta	Rice_2_NewGene308	28169505	28173674	28171067	28172185
chr03build05r1.fasta	Rice_2_NewGene309	36333278	36336894	36336327	36336873
chr03build05r1.fasta	Rice_2_NewGene310	36382067	36392272	36382709	36383178	36383301	36383552	36384041	36384333
chr03build05r1.fasta	Rice_2_NewGene311	30105415	30110024	30108738	30109281
chr03build05r1.fasta	Rice_2_NewGene312	3658582	3663288	3660584	3660824
chr03build05r1.fasta	Rice_2_NewGene313	9444095	9451776	9450625	9451747
chr03build05r1.fasta	Rice_2_NewGene314	36285905	36291863	36288617	36288896	36291492	36291792
chr03build05r1.fasta	Rice_2_NewGene315	29625669	29627476	29626831	29627312
chr03build05r1.fasta	Rice_2_NewGene316	29654487	29657472	29655000	29655895
chr03build05r1.fasta	Rice_2_NewGene317	13215888	13229044	13216380	13217266
chr03build05r1.fasta	Rice_2_NewGene318	13287928	13292486	13288861	13289554	13289912	13292084
chr03build05r1.fasta	Rice_2_NewGene319	20045860	20055212	20048060	20049055
chr03build05r1.fasta	Rice_2_NewGene320	36652988	36665162	36654757	36655094	36655710	36656521
chr03build05r1.fasta	Rice_2_NewGene321	36677548	36683653	36678338	36680863
chr03build05r1.fasta	Rice_2_NewGene322	36692764	36704258	36693172	36693385	36693598	36694016
chr03build05r1.fasta	Rice_2_NewGene323	12591453	12593651	12592483	12592685
chr03build05r1.fasta	Rice_2_NewGene324	16197916	16205514	16197972	16199096
chr03build05r1.fasta	Rice_2_NewGene325	31364413	31371445	31364430	31364904
chr03build05r1.fasta	Rice_2_NewGene326	24300930	24302621	24300938	24301695
chr03build05r1.fasta	Rice_2_NewGene327	14850336	14867940	14863054	14863720
chr03build05r1.fasta	Rice_2_NewGene328	7804893	7807310	7804918	7806227
chr03build05r1.fasta	Rice_2_NewGene329	15764232	15764668	15764234	15764658
chr03build05r1.fasta	Rice_2_NewGene330	37187320	37190237	37187322	37187760
chr03build05r1.fasta	Rice_2_NewGene331	20410851	20526454	20410964	20411551
chr03build05r1.fasta	Rice_2_NewGene332	28981812	28992170	28982005	28983018	28983382	28984330	28984819	28985045	28990877	28991256
chr03build05r1.fasta	Rice_2_NewGene333	1769547	1773559	1773166	1773520
chr03build05r1.fasta	Rice_2_NewGene334	263802	267295	263811	267282
chr03build05r1.fasta	Rice_2_NewGene335	270243	271054	270248	271048
chr03build05r1.fasta	Rice_2_NewGene336	18653007	18670753	18669488	18670678
chr03build05r1.fasta	Rice_2_NewGene337	14763620	14779854	14767408	14767622
chr03build05r1.fasta	Rice_2_NewGene338	28272547	28278039	28273692	28274547
chr03build05r1.fasta	Rice_2_NewGene339	28279644	28297787	28282032	28283001	28283277	28283697
chr03build05r1.fasta	Rice_2_NewGene340	25340008	25341629	25340401	25340941
chr03build05r1.fasta	Rice_2_NewGene341	27903064	27920816	27913190	27913812	27915233	27915551	27916699	27916924	27919554	27919905
chr03build05r1.fasta	Rice_2_NewGene342	35720926	35723701	35721389	35722052
chr03build05r1.fasta	Rice_2_NewGene343	6324654	6327922	6324657	6324907	6325985	6326188	6326625	6326846	6327279	6327528
chr03build05r1.fasta	Rice_2_NewGene344	702111	704824	703559	704444
chr03build05r1.fasta	Rice_2_NewGene345	707956	716489	712429	712688	712750	714174	715327	716484
chr03build05r1.fasta	Rice_2_NewGene346	2653370	2675907	2653376	2654351	2660467	2660694
chr03build05r1.fasta	Rice_2_NewGene347	33609203	33609991	33609283	33609822
chr03build05r1.fasta	Rice_2_NewGene348	35987394	35989046	35988072	35988676
chr03build05r1.fasta	Rice_2_NewGene349	18249090	18255159	18249269	18249648	18251045	18251250
chr03build05r1.fasta	Rice_2_NewGene350	27769049	27770358	27769078	27770161
chr03build05r1.fasta	Rice_2_NewGene351	1036129	1066005	1050317	1050760	1065403	1065873
chr03build05r1.fasta	Rice_2_NewGene352	33028190	33037263	33035188	33036138
chr03build05r1.fasta	Rice_2_NewGene353	33081937	33091801	33081979	33083089
chr03build05r1.fasta	Rice_2_NewGene354	4826408	4834790	4826499	4828515
chr03build05r1.fasta	Rice_2_NewGene355	4837531	4840924	4838500	4839593
chr03build05r1.fasta	Rice_2_NewGene356	36007612	36011733	36009436	36009777	36010690	36011030
chr03build05r1.fasta	Rice_2_NewGene357	12351929	12356287	12352873	12353563	12354378	12355497
chr03build05r1.fasta	Rice_2_NewGene358	12365400	12368579	12365996	12366397	12368352	12368578
chr03build05r1.fasta	Rice_2_NewGene359	5003261	5005150	5003333	5004316
chr03build05r1.fasta	Rice_2_NewGene360	25846170	25853053	25846615	25847577	25847704	25848172	25849169	25850285	25850839	25852910
chr03build05r1.fasta	Rice_2_NewGene361	25856736	25864191	25856745	25857237
chr03build05r1.fasta	Rice_2_NewGene362	17333346	17335744	17334592	17335070
chr03build05r1.fasta	Rice_2_NewGene363	6623819	6634888	6627857	6628605	6629197	6629529	6632346	6632717	6633046	6633673
chr03build05r1.fasta	Rice_2_NewGene364	5472128	5473652	5472130	5473645
chr03build05r1.fasta	Rice_2_NewGene365	36549730	36551390	36549732	36551386
chr03build05r1.fasta	Rice_2_NewGene366	32274237	32276289	32274866	32275118	32275607	32276276
chr03build05r1.fasta	Rice_2_NewGene367	3079918	3090506	3079966	3081873	3083603	3084016	3084300	3084775
chr03build05r1.fasta	Rice_2_NewGene368	14137361	14149673	14137662	14138345
chr03build05r1.fasta	Rice_2_NewGene369	2836616	2838178	2837397	2837819
chr03build05r1.fasta	Rice_2_NewGene370	31027036	31032389	31031020	31031515	31032071	31032294
chr03build05r1.fasta	Rice_2_NewGene371	28393537	28398520	28394387	28395733
chr03build05r1.fasta	Rice_2_NewGene372	7533057	7544987	7533548	7534213
chr03build05r1.fasta	Rice_2_NewGene373	4004768	4014076	4013426	4013854
chr03build05r1.fasta	Rice_2_NewGene374	5979721	5989452	5984634	5984934
chr03build05r1.fasta	Rice_2_NewGene375	31816025	31818117	31816031	31818055
chr03build05r1.fasta	Rice_2_NewGene376	25719211	25769827	25719881	25720483
chr03build05r1.fasta	Rice_2_NewGene377	11119399	11126177	11122297	11122568	11123785	11124017
chr03build05r1.fasta	Rice_2_NewGene378	11167533	11180784	11167546	11169654	11170035	11170697
chr03build05r1.fasta	Rice_2_NewGene379	471598	477926	473633	474257	474465	475717
chr04build05r1.fasta	Rice_2_NewGene380	27637458	27648784	27637463	27637983
chr04build05r1.fasta	Rice_2_NewGene381	35868971	35880382	35869825	35870069	35879733	35880370
chr04build05r1.fasta	Rice_2_NewGene382	23397038	23401368	23397042	23398192
chr04build05r1.fasta	Rice_2_NewGene383	5719280	5727676	5719560	5720515
chr04build05r1.fasta	Rice_2_NewGene384	22038371	22040656	22038443	22038944
chr04build05r1.fasta	Rice_2_NewGene385	31629112	31638059	31631075	31631306
chr04build05r1.fasta	Rice_2_NewGene386	31689727	31693770	31689776	31693761
chr04build05r1.fasta	Rice_2_NewGene387	3554683	3570610	3555184	3555983	3556092	3556340
chr04build05r1.fasta	Rice_2_NewGene388	34773740	34777315	34773746	34774429
chr04build05r1.fasta	Rice_2_NewGene389	35008760	35012439	35008824	35009960
chr04build05r1.fasta	Rice_2_NewGene390	34024692	34029118	34024785	34025727	34026027	34026262
chr04build05r1.fasta	Rice_2_NewGene391	24112581	24121901	24116454	24117014	24119290	24120091
chr04build05r1.fasta	Rice_2_NewGene392	24129867	24139651	24129868	24130919
chr04build05r1.fasta	Rice_2_NewGene393	19826466	19834798	19826481	19827804	19828043	19828827	19829357	19829988	19834381	19834790
chr04build05r1.fasta	Rice_2_NewGene394	32006312	32024700	32006480	32007644	32007857	32008255	32008694	32009855	32011241	32014038
chr04build05r1.fasta	Rice_2_NewGene395	24939981	24959948	24955599	24958195
chr04build05r1.fasta	Rice_2_NewGene396	20219319	20231664	20229609	20230538
chr04build05r1.fasta	Rice_2_NewGene397	19347789	19353030	19347846	19348740	19349096	19349810
chr04build05r1.fasta	Rice_2_NewGene398	18063063	18087761	18068602	18070444
chr04build05r1.fasta	Rice_2_NewGene399	35194557	35205408	35194559	35195269
chr04build05r1.fasta	Rice_2_NewGene400	24013414	24025901	24013497	24014003
chr04build05r1.fasta	Rice_2_NewGene401	20160652	20163470	20162874	20163465
chr04build05r1.fasta	Rice_2_NewGene402	34257913	34260680	34259832	34260616
chr04build05r1.fasta	Rice_2_NewGene403	34278732	34280995	34279612	34279852	34279947	34280302
chr04build05r1.fasta	Rice_2_NewGene404	29591150	29604880	29591172	29591403	29591830	29592142
chr04build05r1.fasta	Rice_2_NewGene405	26030618	26032450	26031181	26031637
chr04build05r1.fasta	Rice_2_NewGene406	26037853	26042130	26038678	26039153
chr04build05r1.fasta	Rice_2_NewGene407	30031982	30034630	30032019	30032987	30033141	30034625
chr04build05r1.fasta	Rice_2_NewGene408	22216300	22228882	22216309	22216619
chr04build05r1.fasta	Rice_2_NewGene409	30886675	30887241	30886733	30887231
chr04build05r1.fasta	Rice_2_NewGene410	25448095	25461890	25448757	25449502
chr04build05r1.fasta	Rice_2_NewGene411	21764354	21769649	21764657	21766287
chr04build05r1.fasta	Rice_2_NewGene412	14325901	14346096	14343779	14344227
chr04build05r1.fasta	Rice_2_NewGene413	26979643	26982929	26979645	26980561
chr04build05r1.fasta	Rice_2_NewGene414	31775365	31784197	31775572	31776255	31776338	31776901	31780199	31780741	31781358	31781569
chr04build05r1.fasta	Rice_2_NewGene415	26524847	26526467	26525872	26526459
chr04build05r1.fasta	Rice_2_NewGene416	32915148	32918675	32916890	32917584
chr04build05r1.fasta	Rice_2_NewGene417	27270078	27296513	27270108	27271036
chr04build05r1.fasta	Rice_2_NewGene418	31388650	31407825	31397133	31397446	31398211	31398561
chr04build05r1.fasta	Rice_2_NewGene419	24332289	24342412	24332515	24333004
chr04build05r1.fasta	Rice_2_NewGene420	28734764	28761643	28735065	28735518	28736097	28736511
chr04build05r1.fasta	Rice_2_NewGene421	28793842	28795239	28794690	28795237
chr04build05r1.fasta	Rice_2_NewGene422	34992172	34997387	34992304	34993014	34993393	34994443	34994681	34995674
chr04build05r1.fasta	Rice_2_NewGene423	6502629	6508777	6504342	6504892	6505418	6505624	6506573	6507575
chr04build05r1.fasta	Rice_2_NewGene424	20314802	20322057	20318475	20319412	20320071	20320652	20320757	20322039
chr04build05r1.fasta	Rice_2_NewGene425	26118840	26132177	26131047	26131650	26131747	26132096
chr04build05r1.fasta	Rice_2_NewGene426	28910998	28925324	28913276	28915153
chr04build05r1.fasta	Rice_2_NewGene427	34615145	34618341	34615146	34616117
chr04build05r1.fasta	Rice_2_NewGene428	33319282	33323193	33319851	33320719	33321660	33323144
chr04build05r1.fasta	Rice_2_NewGene429	33369077	33432073	33369635	33370349	33370506	33370764
chr04build05r1.fasta	Rice_2_NewGene430	33957843	33959765	33958884	33959603
chr04build05r1.fasta	Rice_2_NewGene431	22872574	22875819	22872780	22873389	22873623	22873919	22874356	22874756	22874980	22875798
chr04build05r1.fasta	Rice_2_NewGene432	32348697	32354356	32348820	32350086
chr04build05r1.fasta	Rice_2_NewGene433	34542387	34553154	34546641	34546912
chr04build05r1.fasta	Rice_2_NewGene434	6903054	6928522	6905516	6905718
chr04build05r1.fasta	Rice_2_NewGene435	18775570	18776928	18775767	18776618
chr04build05r1.fasta	Rice_2_NewGene436	28284693	28290696	28284695	28285057
chr04build05r1.fasta	Rice_2_NewGene437	35251874	35260055	35251904	35253572	35254480	35255202
chr04build05r1.fasta	Rice_2_NewGene438	25113971	25114357	25113975	25114275
chr04build05r1.fasta	Rice_2_NewGene439	25382645	25388785	25383006	25383239	25383712	25384322
chr04build05r1.fasta	Rice_2_NewGene440	27934127	27955957	27944407	27944787	27950048	27950398
chr04build05r1.fasta	Rice_2_NewGene441	21600891	21603464	21600893	21601275	21602059	21602346
chr04build05r1.fasta	Rice_2_NewGene442	21654091	21670321	21667025	21667234
chr04build05r1.fasta	Rice_2_NewGene443	21686265	21688978	21686352	21686913
chr04build05r1.fasta	Rice_2_NewGene444	7294822	7305488	7296003	7296286
chr04build05r1.fasta	Rice_2_NewGene445	26408550	26409942	26408796	26409887
chr04build05r1.fasta	Rice_2_NewGene446	18272593	18279381	18276206	18277008	18277021	18279372
chr04build05r1.fasta	Rice_2_NewGene447	26359540	26362551	26360130	26360890
chr04build05r1.fasta	Rice_2_NewGene448	16756804	16761046	16758911	16759333	16759724	16760194
chr04build05r1.fasta	Rice_2_NewGene449	29075189	29082253	29075192	29076667	29077059	29077418
chr04build05r1.fasta	Rice_2_NewGene450	21076807	21085061	21076959	21077334
chr04build05r1.fasta	Rice_2_NewGene451	25850734	25867176	25852346	25854652
chr04build05r1.fasta	Rice_2_NewGene452	27462774	27474296	27462796	27463841	27464017	27464577
chr04build05r1.fasta	Rice_2_NewGene453	35321646	35323327	35321968	35322382
chr04build05r1.fasta	Rice_2_NewGene454	35367145	35368899	35367168	35368717
chr04build05r1.fasta	Rice_2_NewGene455	25271064	25277826	25274780	25275485
chr04build05r1.fasta	Rice_2_NewGene456	15640979	15695113	15649148	15649880	15650492	15650949
chr04build05r1.fasta	Rice_2_NewGene457	25068385	25083746	25070223	25070726
chr04build05r1.fasta	Rice_2_NewGene458	21594899	21597378	21596353	21597368
chr04build05r1.fasta	Rice_2_NewGene459	31820406	31828570	31820961	31822282	31825537	31826498	31826973	31827242
chr04build05r1.fasta	Rice_2_NewGene460	8507035	8520092	8508193	8509419
chr04build05r1.fasta	Rice_2_NewGene461	33233480	33235393	33234273	33234707
chr04build05r1.fasta	Rice_2_NewGene462	33250361	33256474	33253742	33254704	33254815	33255439
chr04build05r1.fasta	Rice_2_NewGene463	33278661	33290727	33289164	33289715	33289957	33290515
chr04build05r1.fasta	Rice_2_NewGene464	24873303	24874122	24873361	24874113
chr05build05r1.fasta	Rice_2_NewGene465	20601270	20606061	20601462	20601694	20604215	20605116
chr05build05r1.fasta	Rice_2_NewGene466	20608854	20615677	20608879	20609433	20609677	20609887
chr05build05r1.fasta	Rice_2_NewGene467	7164684	7168528	7167029	7168407
chr05build05r1.fasta	Rice_2_NewGene468	22044421	22050040	22045518	22045780	22049442	22049672
chr05build05r1.fasta	Rice_2_NewGene469	2976101	2987245	2976107	2978032
chr05build05r1.fasta	Rice_2_NewGene470	29103743	29105442	29103750	29104020
chr05build05r1.fasta	Rice_2_NewGene471	29158262	29164400	29159378	29159756	29160077	29160278
chr05build05r1.fasta	Rice_2_NewGene472	19928218	19954019	19928219	19929230
chr05build05r1.fasta	Rice_2_NewGene473	22694466	22696123	22695128	22695578
chr05build05r1.fasta	Rice_2_NewGene474	21100912	21108563	21102192	21102748
chr05build05r1.fasta	Rice_2_NewGene475	7667679	7674646	7670588	7670828	7671054	7671257
chr05build05r1.fasta	Rice_2_NewGene476	19842525	19852526	19842576	19843623
chr05build05r1.fasta	Rice_2_NewGene477	27362190	27373059	27362191	27362506	27362574	27363122	27363420	27364522	27364857	27365328
chr05build05r1.fasta	Rice_2_NewGene478	13507158	13558213	13509172	13509591
chr05build05r1.fasta	Rice_2_NewGene479	1472946	1474943	1473084	1473959
chr05build05r1.fasta	Rice_2_NewGene480	28567524	28579754	28567525	28568591
chr05build05r1.fasta	Rice_2_NewGene481	42394	44375	42404	44262
chr05build05r1.fasta	Rice_2_NewGene482	3705026	3710465	3705034	3705928	3707308	3707646
chr05build05r1.fasta	Rice_2_NewGene483	3771749	3772055	3771759	3772053
chr05build05r1.fasta	Rice_2_NewGene484	19563247	19565201	19563706	19564347	19564805	19565189
chr05build05r1.fasta	Rice_2_NewGene485	2167246	2169254	2167581	2169247
chr05build05r1.fasta	Rice_2_NewGene486	2182954	2194522	2184446	2185072
chr05build05r1.fasta	Rice_2_NewGene487	24477924	24478994	24478039	24478269
chr05build05r1.fasta	Rice_2_NewGene488	7465492	7475004	7466292	7467274
chr05build05r1.fasta	Rice_2_NewGene489	23017433	23020223	23018737	23019095
chr05build05r1.fasta	Rice_2_NewGene490	20172137	20184818	20173382	20175064
chr05build05r1.fasta	Rice_2_NewGene491	7796465	7797125	7796719	7797123
chr05build05r1.fasta	Rice_2_NewGene492	22128696	22135526	22131922	22132569
chr05build05r1.fasta	Rice_2_NewGene493	1280567	1291131	1283363	1283626
chr05build05r1.fasta	Rice_2_NewGene494	13603463	13607302	13603465	13605512
chr05build05r1.fasta	Rice_2_NewGene495	13641024	13652018	13641025	13641370	13650788	13651403
chr05build05r1.fasta	Rice_2_NewGene496	2536607	2537286	2536825	2537273
chr05build05r1.fasta	Rice_2_NewGene497	21712315	21737400	21712325	21713128
chr05build05r1.fasta	Rice_2_NewGene498	23998334	24004544	23998423	23999997
chr05build05r1.fasta	Rice_2_NewGene499	26908585	26912293	26908891	26909460
chr05build05r1.fasta	Rice_2_NewGene500	26919654	26921301	26920044	26920633
chr05build05r1.fasta	Rice_2_NewGene501	26953131	26955050	26953278	26954052
chr05build05r1.fasta	Rice_2_NewGene502	29603813	29605904	29603880	29605899
chr05build05r1.fasta	Rice_2_NewGene503	29666514	29668327	29666832	29667669
chr05build05r1.fasta	Rice_2_NewGene504	1891811	1907317	1893046	1893706
chr05build05r1.fasta	Rice_2_NewGene505	9502459	9529968	9502519	9503107
chr05build05r1.fasta	Rice_2_NewGene506	27559466	27562587	27560215	27561966
chr05build05r1.fasta	Rice_2_NewGene507	6540896	6546418	6543600	6543870	6544486	6544818
chr05build05r1.fasta	Rice_2_NewGene508	19784772	19797922	19794929	19795685
chr05build05r1.fasta	Rice_2_NewGene509	20303257	20316447	20304131	20305700
chr05build05r1.fasta	Rice_2_NewGene510	8203511	8305643	8298071	8299633
chr05build05r1.fasta	Rice_2_NewGene511	26802374	26803225	26802375	26803224
chr05build05r1.fasta	Rice_2_NewGene512	6938787	6941556	6938908	6939424
chr05build05r1.fasta	Rice_2_NewGene513	19114597	19124399	19114598	19115761	19116290	19116624	19117319	19117923
chr05build05r1.fasta	Rice_2_NewGene514	27913350	27916603	27913695	27914390
chr05build05r1.fasta	Rice_2_NewGene515	27987431	27994318	27988370	27989169	27991273	27992454
chr05build05r1.fasta	Rice_2_NewGene516	22724787	22726985	22724822	22725039	22725319	22726132
chr05build05r1.fasta	Rice_2_NewGene517	29715838	29723842	29716732	29717452
chr05build05r1.fasta	Rice_2_NewGene518	29728634	29733557	29728749	29730041	29730391	29730931	29731331	29732427
chr05build05r1.fasta	Rice_2_NewGene519	27730835	27746867	27742310	27742782	27743138	27744124
chr05build05r1.fasta	Rice_2_NewGene520	27765633	27776347	27765758	27765967	27766791	27767484	27768735	27768995	27769350	27769666
chr05build05r1.fasta	Rice_2_NewGene521	1062304	1084405	1080553	1083433	1083798	1084182
chr05build05r1.fasta	Rice_2_NewGene522	20710183	20720686	20718370	20718592
chr05build05r1.fasta	Rice_2_NewGene523	29027068	29028130	29027188	29028051
chr05build05r1.fasta	Rice_2_NewGene524	14930209	14935249	14930489	14931239	14932696	14933544
chr05build05r1.fasta	Rice_2_NewGene525	25883256	25885463	25883620	25884656
chr05build05r1.fasta	Rice_2_NewGene526	16606651	16610835	16606660	16606998
chr05build05r1.fasta	Rice_2_NewGene527	28343022	28347554	28343134	28343906
chr05build05r1.fasta	Rice_2_NewGene528	15036433	15070633	15070144	15070629
chr05build05r1.fasta	Rice_2_NewGene529	13094679	13117230	13094682	13098410
chr05build05r1.fasta	Rice_2_NewGene530	26707675	26713198	26709148	26709460
chr05build05r1.fasta	Rice_2_NewGene531	25753267	25755564	25753460	25753705	25754177	25754677
chr05build05r1.fasta	Rice_2_NewGene532	14630897	14642995	14632648	14632919
chr05build05r1.fasta	Rice_2_NewGene533	14645118	14649458	14645565	14646228	14647495	14648950
chr05build05r1.fasta	Rice_2_NewGene534	19678266	19689627	19679769	19680351	19681728	19682110	19682211	19682721
chr06build05r1.fasta	Rice_2_NewGene535	3219209	3233173	3219815	3220243	3221003	3221526
chr06build05r1.fasta	Rice_2_NewGene536	20612344	20614271	20613525	20614033
chr06build05r1.fasta	Rice_2_NewGene537	7145425	7153495	7147728	7148390
chr06build05r1.fasta	Rice_2_NewGene538	5525520	5553658	5525577	5526080	5526353	5527128	5527717	5528189
chr06build05r1.fasta	Rice_2_NewGene539	5583241	5585262	5583245	5583950
chr06build05r1.fasta	Rice_2_NewGene540	5857339	5860937	5858102	5859073
chr06build05r1.fasta	Rice_2_NewGene541	24181478	24186868	24182484	24183975
chr06build05r1.fasta	Rice_2_NewGene542	32063076	32080694	32066256	32066586	32066675	32067039	32067789	32068186
chr06build05r1.fasta	Rice_2_NewGene543	28028103	28029359	28028499	28028743
chr06build05r1.fasta	Rice_2_NewGene544	24984344	25003820	24984524	24985168
chr06build05r1.fasta	Rice_2_NewGene545	10484840	10551960	10488376	10488912
chr06build05r1.fasta	Rice_2_NewGene546	23435919	23437635	23435928	23437612
chr06build05r1.fasta	Rice_2_NewGene547	23438750	23453569	23443141	23444116	23447025	23448943
chr06build05r1.fasta	Rice_2_NewGene548	23493634	23532387	23493639	23494610
chr06build05r1.fasta	Rice_2_NewGene549	812996	814525	813237	813584	814008	814460
chr06build05r1.fasta	Rice_2_NewGene550	2141534	2150600	2141564	2141911	2142202	2142557	2144470	2145433
chr06build05r1.fasta	Rice_2_NewGene551	2156144	2161389	2156410	2157536	2158642	2159330
chr06build05r1.fasta	Rice_2_NewGene552	24490913	24509115	24491674	24492606	24497682	24498131
chr06build05r1.fasta	Rice_2_NewGene553	7490646	7495554	7494557	7495552
chr06build05r1.fasta	Rice_2_NewGene554	20188801	20195447	20195054	20195446
chr06build05r1.fasta	Rice_2_NewGene555	11339007	11343208	11339214	11339900	11340141	11340507
chr06build05r1.fasta	Rice_2_NewGene556	29562316	29565596	29562397	29562812	29563494	29563988
chr06build05r1.fasta	Rice_2_NewGene557	29571302	29573090	29571890	29572950
chr06build05r1.fasta	Rice_2_NewGene558	10757047	10758362	10757146	10758037
chr06build05r1.fasta	Rice_2_NewGene559	22136001	22149573	22136021	22136945
chr06build05r1.fasta	Rice_2_NewGene560	4173456	4187737	4173729	4173997	4175805	4176202	4179245	4180420
chr06build05r1.fasta	Rice_2_NewGene561	30289138	30294073	30291529	30292390
chr06build05r1.fasta	Rice_2_NewGene562	26041088	26048697	26041113	26041644
chr06build05r1.fasta	Rice_2_NewGene563	26085163	26090705	26086150	26086389	26087027	26087462
chr06build05r1.fasta	Rice_2_NewGene564	18817649	18822241	18820850	18821574
chr06build05r1.fasta	Rice_2_NewGene565	6829139	6841462	6830092	6830726	6831223	6831867
chr06build05r1.fasta	Rice_2_NewGene566	22222465	22222925	22222550	22222922
chr06build05r1.fasta	Rice_2_NewGene567	12029419	12041401	12035320	12036143
chr06build05r1.fasta	Rice_2_NewGene568	12058069	12118356	12060164	12060857
chr06build05r1.fasta	Rice_2_NewGene569	8316247	8317701	8316529	8317353
chr06build05r1.fasta	Rice_2_NewGene570	8321043	8368061	8321478	8323257
chr06build05r1.fasta	Rice_2_NewGene571	2236111	2240239	2236117	2236448	2237793	2238166
chr06build05r1.fasta	Rice_2_NewGene572	2285785	2291315	2288203	2288945
chr06build05r1.fasta	Rice_2_NewGene573	4692435	4699163	4693754	4694289
chr06build05r1.fasta	Rice_2_NewGene574	5197118	5207336	5197148	5198461
chr06build05r1.fasta	Rice_2_NewGene575	31754399	31763867	31754400	31754818
chr06build05r1.fasta	Rice_2_NewGene576	13237821	13239815	13238047	13238991
chr06build05r1.fasta	Rice_2_NewGene577	17185541	17207929	17186131	17186605
chr06build05r1.fasta	Rice_2_NewGene578	1809443	1816280	1809453	1810393	1810784	1811132
chr06build05r1.fasta	Rice_2_NewGene579	4431631	4439499	4436045	4436341	4436770	4437415	4437773	4438751
chr06build05r1.fasta	Rice_2_NewGene580	19023615	19032648	19026409	19026983	19029677	19030632	19031117	19031545
chr06build05r1.fasta	Rice_2_NewGene581	2021348	2025834	2025369	2025594
chr06build05r1.fasta	Rice_2_NewGene582	2030969	2035302	2031530	2032658	2032732	2033719
chr06build05r1.fasta	Rice_2_NewGene583	23139391	23146473	23143982	23144585	23145251	23146454
chr06build05r1.fasta	Rice_2_NewGene584	23172598	23175799	23174010	23174271
chr06build05r1.fasta	Rice_2_NewGene585	227703	229611	228280	229607
chr06build05r1.fasta	Rice_2_NewGene586	245492	265333	246420	246868
chr06build05r1.fasta	Rice_2_NewGene587	22487339	22490819	22487375	22488692	22489513	22489730
chr06build05r1.fasta	Rice_2_NewGene588	28294845	28302371	28296381	28297423
chr06build05r1.fasta	Rice_2_NewGene589	23878761	23894622	23890080	23891880
chr06build05r1.fasta	Rice_2_NewGene590	25141356	25143695	25142785	25143022
chr06build05r1.fasta	Rice_2_NewGene591	17673015	17702253	17673289	17674052	17674120	17675930
chr06build05r1.fasta	Rice_2_NewGene592	20914027	20924404	20914045	20915821
chr06build05r1.fasta	Rice_2_NewGene593	20984288	21004572	20984292	20985440	20985582	20986449
chr06build05r1.fasta	Rice_2_NewGene594	25669685	25682199	25669691	25670195
chr06build05r1.fasta	Rice_2_NewGene595	6305274	6342664	6305292	6305651
chr06build05r1.fasta	Rice_2_NewGene596	727580	739970	732319	733233	733656	734004	734253	734894	737205	737671
chr06build05r1.fasta	Rice_2_NewGene597	797080	803416	798960	800228
chr06build05r1.fasta	Rice_2_NewGene598	8048706	8062055	8054596	8054817	8055641	8060259	8060340	8061659
chr06build05r1.fasta	Rice_2_NewGene599	2679623	2683779	2680616	2680971	2681167	2681994	2682479	2682955
chr06build05r1.fasta	Rice_2_NewGene600	27721033	27731735	27721035	27721302
chr06build05r1.fasta	Rice_2_NewGene601	27755606	27781126	27755624	27756167
chr06build05r1.fasta	Rice_2_NewGene602	9222708	9228519	9224944	9225434
chr06build05r1.fasta	Rice_2_NewGene603	5091471	5101040	5095736	5096865
chr06build05r1.fasta	Rice_2_NewGene604	27412136	27431190	27413559	27413826	27414682	27414998
chr06build05r1.fasta	Rice_2_NewGene605	16618194	16631812	16618757	16619361	16620195	16620446	16620531	16621809
chr06build05r1.fasta	Rice_2_NewGene606	8884168	8896599	8891143	8892180	8893597	8896594
chr06build05r1.fasta	Rice_2_NewGene607	3042827	3045136	3042928	3043294	3044459	3045087
chr06build05r1.fasta	Rice_2_NewGene608	25278450	25285416	25280495	25282747
chr06build05r1.fasta	Rice_2_NewGene609	25287086	25302461	25299396	25299609	25299722	25299928
chr06build05r1.fasta	Rice_2_NewGene610	31008593	31013199	31008594	31009067
chr06build05r1.fasta	Rice_2_NewGene611	5983747	6006117	5983949	5984713	5985109	5985633	5985833	5986562	5991082	5991485	5992730	5993582
chr06build05r1.fasta	Rice_2_NewGene612	21597000	21603946	21597644	21598388
chr06build05r1.fasta	Rice_2_NewGene613	27121216	27130870	27121991	27123831	27124169	27124581
chr06build05r1.fasta	Rice_2_NewGene614	27150836	27152651	27152045	27152650
chr06build05r1.fasta	Rice_2_NewGene615	5372195	5373385	5372833	5373383
chr06build05r1.fasta	Rice_2_NewGene616	21992448	21998736	21992686	21993319	21993401	21995587	21996794	21996995
chr06build05r1.fasta	Rice_2_NewGene617	31893523	31895684	31893628	31894789
chr06build05r1.fasta	Rice_2_NewGene618	1373331	1376067	1373334	1374451
chr06build05r1.fasta	Rice_2_NewGene619	25706420	25710540	25708805	25709480
chr06build05r1.fasta	Rice_2_NewGene620	25716392	25720482	25716443	25716919
chr06build05r1.fasta	Rice_2_NewGene621	390035	393233	390542	393021
chr07build05r1.fasta	Rice_2_NewGene622	27610878	27621717	27614761	27615066	27619211	27620378	27620871	27621695
chr07build05r1.fasta	Rice_2_NewGene623	5536326	5538825	5537189	5538612
chr07build05r1.fasta	Rice_2_NewGene624	8439590	8460117	8454264	8454599
chr07build05r1.fasta	Rice_2_NewGene625	19466697	19472118	19470715	19471313
chr07build05r1.fasta	Rice_2_NewGene626	16321635	16381702	16380779	16381196	16381301	16381523
chr07build05r1.fasta	Rice_2_NewGene627	8964430	8997832	8965734	8965960
chr07build05r1.fasta	Rice_2_NewGene628	3521578	3526083	3524339	3525501
chr07build05r1.fasta	Rice_2_NewGene629	20841376	20874105	20865717	20865986	20866232	20866586	20869721	20870015	20871051	20872599	20872774	20873118
chr07build05r1.fasta	Rice_2_NewGene630	19971848	19988537	19975276	19975651
chr07build05r1.fasta	Rice_2_NewGene631	5886143	5887495	5886338	5887457
chr07build05r1.fasta	Rice_2_NewGene632	15387667	15390181	15389201	15390028
chr07build05r1.fasta	Rice_2_NewGene633	6797853	6822615	6798102	6798549	6798587	6799463
chr07build05r1.fasta	Rice_2_NewGene634	24933877	24952617	24933881	24936242
chr07build05r1.fasta	Rice_2_NewGene635	21809449	21809825	21809454	21809824
chr07build05r1.fasta	Rice_2_NewGene636	21824402	21828801	21827302	21828305
chr07build05r1.fasta	Rice_2_NewGene637	20206313	20253150	20251380	20252892
chr07build05r1.fasta	Rice_2_NewGene638	18406369	18427350	18409526	18409913
chr07build05r1.fasta	Rice_2_NewGene639	4988564	4999346	4989059	4989349	4994297	4995443
chr07build05r1.fasta	Rice_2_NewGene640	15417561	15424064	15418745	15419544
chr07build05r1.fasta	Rice_2_NewGene641	4755177	4757090	4756213	4757025
chr07build05r1.fasta	Rice_2_NewGene642	525115	527356	526028	526243
chr07build05r1.fasta	Rice_2_NewGene643	28853302	28868784	28867037	28867732	28868390	28868621
chr07build05r1.fasta	Rice_2_NewGene644	18074303	18084315	18081467	18082613
chr07build05r1.fasta	Rice_2_NewGene645	18916508	18970940	18917830	18918110
chr07build05r1.fasta	Rice_2_NewGene646	26627919	26637775	26632761	26634603	26635073	26635936
chr07build05r1.fasta	Rice_2_NewGene647	30207123	30215827	30207255	30209092
chr07build05r1.fasta	Rice_2_NewGene648	30287070	30290780	30287079	30288515	30288608	30289396
chr07build05r1.fasta	Rice_2_NewGene649	23716145	23718608	23716241	23716584
chr07build05r1.fasta	Rice_2_NewGene650	30056498	30057153	30056501	30057048
chr07build05r1.fasta	Rice_2_NewGene651	2551575	2574359	2567771	2567996
chr07build05r1.fasta	Rice_2_NewGene652	28616232	28620391	28616733	28617968
chr07build05r1.fasta	Rice_2_NewGene653	8368228	8379526	8368231	8368824
chr07build05r1.fasta	Rice_2_NewGene654	17751604	17776248	17773103	17773541
chr07build05r1.fasta	Rice_2_NewGene655	23906694	23907888	23906773	23907378
chr07build05r1.fasta	Rice_2_NewGene656	4679255	4687419	4685976	4686338
chr07build05r1.fasta	Rice_2_NewGene657	23587480	23592485	23590946	23591185
chr07build05r1.fasta	Rice_2_NewGene658	30119810	30120857	30119811	30120848
chr07build05r1.fasta	Rice_2_NewGene659	30152680	30162683	30157779	30157998
chr07build05r1.fasta	Rice_2_NewGene660	3632208	3634248	3632744	3633203	3633651	3634220
chr07build05r1.fasta	Rice_2_NewGene661	5104171	5113655	5104191	5105248
chr07build05r1.fasta	Rice_2_NewGene662	20042239	20063361	20043080	20043296
chr07build05r1.fasta	Rice_2_NewGene663	1822351	1844263	1822381	1824524	1825347	1826837
chr07build05r1.fasta	Rice_2_NewGene664	1868242	1876395	1874829	1875081
chr07build05r1.fasta	Rice_2_NewGene665	1894946	1943885	1895308	1895556	1896426	1897059	1898077	1898663
chr07build05r1.fasta	Rice_2_NewGene666	23156590	23166358	23157302	23158567
chr07build05r1.fasta	Rice_2_NewGene667	23195890	23197762	23196741	23197670
chr07build05r1.fasta	Rice_2_NewGene668	29470807	29481732	29477534	29478224
chr07build05r1.fasta	Rice_2_NewGene669	29495234	29508683	29495514	29496721	29497651	29500100	29500143	29500345
chr07build05r1.fasta	Rice_2_NewGene670	27551556	27562816	27551617	27552676	27552881	27554839	27554994	27556505	27557470	27557848	27558203	27558426
chr07build05r1.fasta	Rice_2_NewGene671	6069711	6074779	6071504	6072170	6073673	6074610
chr07build05r1.fasta	Rice_2_NewGene672	28492487	28501197	28496628	28497077	28497177	28498474	28498603	28499303
chr07build05r1.fasta	Rice_2_NewGene673	20401293	20428151	20424041	20424248
chr07build05r1.fasta	Rice_2_NewGene674	28920917	28932172	28925328	28925966	28929370	28930722
chr07build05r1.fasta	Rice_2_NewGene675	28987282	28993350	28987295	28988528	28989187	28991933
chr07build05r1.fasta	Rice_2_NewGene676	19164899	19169806	19164903	19165254	19165335	19166159
chr07build05r1.fasta	Rice_2_NewGene677	26267020	26271790	26268509	26270444	26270938	26271553
chr07build05r1.fasta	Rice_2_NewGene678	3304521	3308161	3307747	3308042
chr07build05r1.fasta	Rice_2_NewGene679	26438381	26450198	26438386	26439559	26439926	26440951
chr07build05r1.fasta	Rice_2_NewGene680	26457153	26457795	26457160	26457751
chr07build05r1.fasta	Rice_2_NewGene681	27713349	27715150	27714541	27714896
chr07build05r1.fasta	Rice_2_NewGene682	23297798	23308174	23297998	23299108	23299459	23300247
chr07build05r1.fasta	Rice_2_NewGene683	14252830	14256585	14253947	14254711	14254809	14255466
chr07build05r1.fasta	Rice_2_NewGene684	14259313	14262538	14260869	14262525
chr07build05r1.fasta	Rice_2_NewGene685	13315525	13325082	13316123	13316601
chr07build05r1.fasta	Rice_2_NewGene686	25887263	25896545	25887544	25888349
chr07build05r1.fasta	Rice_2_NewGene687	29388762	29391656	29389478	29389776
chr07build05r1.fasta	Rice_2_NewGene688	2872591	2902488	2882279	2883315
chr07build05r1.fasta	Rice_2_NewGene689	28357975	28359625	28358184	28359598
chr07build05r1.fasta	Rice_2_NewGene690	13421161	13423548	13422863	13423322
chr07build05r1.fasta	Rice_2_NewGene691	4055001	4056595	4055287	4056536
chr07build05r1.fasta	Rice_2_NewGene692	19287347	19295993	19287359	19289110	19292409	19295109
chr07build05r1.fasta	Rice_2_NewGene693	5311698	5345630	5331115	5331897
chr07build05r1.fasta	Rice_2_NewGene694	3865781	3875379	3869803	3870289	3871702	3872448
chr07build05r1.fasta	Rice_2_NewGene695	3432678	3452347	3445981	3447049	3449406	3449709
chr08build05r1.fasta	Rice_2_NewGene696	3228775	3232151	3230336	3231134
chr08build05r1.fasta	Rice_2_NewGene697	20684556	20689294	20688430	20689280
chr08build05r1.fasta	Rice_2_NewGene698	23319390	23324694	23322453	23323563
chr08build05r1.fasta	Rice_2_NewGene699	25959799	25961044	25959942	25961038
chr08build05r1.fasta	Rice_2_NewGene700	22071323	22091359	22089142	22090237
chr08build05r1.fasta	Rice_2_NewGene701	16328617	16351830	16332702	16335706	16340263	16347533
chr08build05r1.fasta	Rice_2_NewGene702	20868044	20869587	20868049	20869481
chr08build05r1.fasta	Rice_2_NewGene703	1567518	1576920	1571574	1573247
chr08build05r1.fasta	Rice_2_NewGene704	6220812	6225011	6220900	6222135	6222616	6223006
chr08build05r1.fasta	Rice_2_NewGene705	6230657	6232162	6230725	6232146
chr08build05r1.fasta	Rice_2_NewGene706	24117823	24124710	24120757	24122136
chr08build05r1.fasta	Rice_2_NewGene707	27301118	27310809	27301232	27302193	27304143	27305028
chr08build05r1.fasta	Rice_2_NewGene708	2390342	2404557	2391303	2391975
chr08build05r1.fasta	Rice_2_NewGene709	16065760	16074655	16070625	16074651
chr08build05r1.fasta	Rice_2_NewGene710	19516415	19518463	19517214	19518414
chr08build05r1.fasta	Rice_2_NewGene711	576654	578021	576656	577388
chr08build05r1.fasta	Rice_2_NewGene712	11959446	11975552	11961018	11963698
chr08build05r1.fasta	Rice_2_NewGene713	11982801	12044317	11984319	11984558	11985098	11985394
chr08build05r1.fasta	Rice_2_NewGene714	6142439	6153817	6142766	6143217
chr08build05r1.fasta	Rice_2_NewGene715	9111198	9125108	9122749	9123099	9123796	9124141
chr08build05r1.fasta	Rice_2_NewGene716	1244920	1253300	1248301	1249291
chr08build05r1.fasta	Rice_2_NewGene717	4106458	4110914	4106611	4109567
chr08build05r1.fasta	Rice_2_NewGene718	23911430	23917037	23912274	23912805
chr08build05r1.fasta	Rice_2_NewGene719	4679779	4691308	4687749	4690184	4690456	4691280
chr08build05r1.fasta	Rice_2_NewGene720	18341297	18354462	18342351	18342936	18343089	18343467	18343648	18345508	18353134	18353674
chr08build05r1.fasta	Rice_2_NewGene721	12505957	12517678	12506326	12507784	12508924	12509229	12512314	12512737
chr08build05r1.fasta	Rice_2_NewGene722	14830628	14843697	14840696	14842516
chr08build05r1.fasta	Rice_2_NewGene723	15757279	15783193	15757775	15758073	15758678	15758974
chr08build05r1.fasta	Rice_2_NewGene724	15786668	15800078	15790631	15791974
chr08build05r1.fasta	Rice_2_NewGene725	6037724	6039183	6037725	6038189
chr08build05r1.fasta	Rice_2_NewGene726	8669642	8676609	8669652	8670357	8671508	8671977
chr08build05r1.fasta	Rice_2_NewGene727	20448213	20467479	20450980	20451823	20452032	20452472	20453921	20454265
chr08build05r1.fasta	Rice_2_NewGene728	1724155	1743145	1724199	1725429	1728100	1728955
chr08build05r1.fasta	Rice_2_NewGene729	14752444	14762696	14761093	14762686
chr08build05r1.fasta	Rice_2_NewGene730	26834123	26837439	26834137	26834828
chr08build05r1.fasta	Rice_2_NewGene731	19152812	19158196	19152894	19153370
chr08build05r1.fasta	Rice_2_NewGene732	28263399	28271528	28263401	28264606	28266371	28267027	28267127	28268887
chr08build05r1.fasta	Rice_2_NewGene733	7943660	7946324	7945525	7946295
chr08build05r1.fasta	Rice_2_NewGene734	21264605	21277881	21266749	21267047
chr08build05r1.fasta	Rice_2_NewGene735	23804761	23805418	23804788	23805383
chr08build05r1.fasta	Rice_2_NewGene736	25334495	25337984	25335222	25336102	25336183	25337191
chr08build05r1.fasta	Rice_2_NewGene737	27938273	27942935	27938537	27939828	27940317	27940541	27940671	27941376	27941841	27942631
chr08build05r1.fasta	Rice_2_NewGene738	17055157	17069934	17055158	17056175	17056250	17056645	17058084	17058554
chr08build05r1.fasta	Rice_2_NewGene739	22705960	22712060	22706564	22707389
chr08build05r1.fasta	Rice_2_NewGene740	25539743	25555416	25549337	25553264	25554731	25555384
chr08build05r1.fasta	Rice_2_NewGene741	25556470	25572158	25569958	25572157
chr08build05r1.fasta	Rice_2_NewGene742	18222968	18234072	18223318	18225362
chr08build05r1.fasta	Rice_2_NewGene743	14275908	14282334	14276226	14276632	14277305	14277519	14278022	14279102
chr08build05r1.fasta	Rice_2_NewGene744	5029275	5033488	5029276	5032876
chr08build05r1.fasta	Rice_2_NewGene745	5682441	5689773	5682442	5685957
chr08build05r1.fasta	Rice_2_NewGene746	16608438	16610604	16609556	16609846	16609865	16610344
chr08build05r1.fasta	Rice_2_NewGene747	2817431	2887718	2877916	2878374
chr08build05r1.fasta	Rice_2_NewGene748	7560219	7567213	7560264	7560562	7561001	7561397
chr08build05r1.fasta	Rice_2_NewGene749	5955514	5963159	5957008	5959126
chr08build05r1.fasta	Rice_2_NewGene750	5985343	5986434	5985784	5986413
chr08build05r1.fasta	Rice_2_NewGene751	21535309	21538620	21536794	21537372	21537429	21538618
chr08build05r1.fasta	Rice_2_NewGene752	21542057	21554388	21542324	21543122
chr08build05r1.fasta	Rice_2_NewGene753	27826958	27844100	27826989	27827675
chr08build05r1.fasta	Rice_2_NewGene754	5329129	5340102	5330184	5331945
chr08build05r1.fasta	Rice_2_NewGene755	5385329	5390513	5385871	5386315	5386814	5387854
chr08build05r1.fasta	Rice_2_NewGene756	26797440	26800931	26797804	26798503	26798597	26798840	26798899	26799514	26799977	26800211
chr08build05r1.fasta	Rice_2_NewGene757	25744727	25764414	25745637	25746087	25747713	25747923	25748016	25748458	25749131	25750254	25751131	25751782
chr08build05r1.fasta	Rice_2_NewGene758	18542829	18548630	18542984	18544298	18544419	18546407
chr08build05r1.fasta	Rice_2_NewGene759	906928	922865	908619	909918	911223	911668	912898	913614	913698	914401
chr09build05r1.fasta	Rice_2_NewGene760	20692729	20697274	20693234	20693636
chr09build05r1.fasta	Rice_2_NewGene761	11879573	11906423	11883429	11883914
chr09build05r1.fasta	Rice_2_NewGene762	20010090	20026824	20010098	20011006
chr09build05r1.fasta	Rice_2_NewGene763	12566991	12570307	12569197	12569632
chr09build05r1.fasta	Rice_2_NewGene764	23398231	23403095	23399909	23400233
chr09build05r1.fasta	Rice_2_NewGene765	17586758	17591693	17590000	17591557
chr09build05r1.fasta	Rice_2_NewGene766	15374138	15381245	15378815	15381112
chr09build05r1.fasta	Rice_2_NewGene767	1537499	1575773	1545435	1545741	1547245	1548529
chr09build05r1.fasta	Rice_2_NewGene768	7623892	7635276	7624859	7625241	7634040	7635059
chr09build05r1.fasta	Rice_2_NewGene769	20409417	20416609	20409465	20409768
chr09build05r1.fasta	Rice_2_NewGene770	14765442	14789544	14765445	14766305
chr09build05r1.fasta	Rice_2_NewGene771	23636520	23639499	23637324	23637786
chr09build05r1.fasta	Rice_2_NewGene772	21832357	21845918	21832363	21835428	21835479	21836920
chr09build05r1.fasta	Rice_2_NewGene773	21848764	21860102	21848905	21849168
chr09build05r1.fasta	Rice_2_NewGene774	21870730	21874979	21872258	21873580
chr09build05r1.fasta	Rice_2_NewGene775	17839824	17848382	17847594	17848381
chr09build05r1.fasta	Rice_2_NewGene776	18794072	18795539	18794088	18794887
chr09build05r1.fasta	Rice_2_NewGene777	23455134	23477736	23455865	23456679	23459963	23460548
chr09build05r1.fasta	Rice_2_NewGene778	21666707	21669889	21667621	21669297	21669450	21669874
chr09build05r1.fasta	Rice_2_NewGene779	4380750	4409929	4380844	4381263
chr09build05r1.fasta	Rice_2_NewGene780	6101071	6156211	6101084	6101604
chr09build05r1.fasta	Rice_2_NewGene781	23055864	23056498	23055867	23056413
chr09build05r1.fasta	Rice_2_NewGene782	9270386	9283551	9272698	9273140
chr09build05r1.fasta	Rice_2_NewGene783	23253404	23260585	23253488	23254460	23254505	23256539	23257200	23257499
chr09build05r1.fasta	Rice_2_NewGene784	23292433	23302497	23297915	23298384
chr09build05r1.fasta	Rice_2_NewGene785	1011884	1054421	1053359	1054416
chr09build05r1.fasta	Rice_2_NewGene786	15240321	15250741	15241281	15241718	15245153	15245688
chr09build05r1.fasta	Rice_2_NewGene787	15263742	15272499	15263774	15264221
chr09build05r1.fasta	Rice_2_NewGene788	14238370	14252071	14251390	14251710
chr09build05r1.fasta	Rice_2_NewGene789	9160003	9203621	9186987	9190201
chr09build05r1.fasta	Rice_2_NewGene790	16775437	16780528	16778144	16779227
chr09build05r1.fasta	Rice_2_NewGene791	16790469	16799147	16794944	16795352
chr09build05r1.fasta	Rice_2_NewGene792	1213150	1214836	1214019	1214580
chr09build05r1.fasta	Rice_2_NewGene793	2557638	2560532	2558165	2558825	2559143	2560145
chr09build05r1.fasta	Rice_2_NewGene794	2562867	2595869	2562879	2564404
chr09build05r1.fasta	Rice_2_NewGene795	8373727	8393948	8392252	8393181	8393243	8393935
chr09build05r1.fasta	Rice_2_NewGene796	19206273	19214548	19206639	19207432
chr09build05r1.fasta	Rice_2_NewGene797	17726202	17730224	17728353	17728572
chr09build05r1.fasta	Rice_2_NewGene798	4205396	4237713	4205418	4205664	4206239	4207931
chr09build05r1.fasta	Rice_2_NewGene799	4282688	4287697	4282689	4283352
chr09build05r1.fasta	Rice_2_NewGene800	23571063	23571740	23571075	23571733
chr09build05r1.fasta	Rice_2_NewGene801	3681350	3691622	3681740	3682486
chr09build05r1.fasta	Rice_2_NewGene802	5174213	5195354	5178150	5178675	5180094	5180476	5181360	5181617	5182123	5182721	5185052	5185538
chr09build05r1.fasta	Rice_2_NewGene803	16418159	16455892	16418197	16418667
chr09build05r1.fasta	Rice_2_NewGene804	13248247	13258048	13257636	13258043
chr10build05r1.fasta	Rice_2_NewGene805	5591307	5598026	5593910	5594711	5595334	5595697	5596656	5597949
chr10build05r1.fasta	Rice_2_NewGene806	2747729	2793262	2754983	2756527
chr10build05r1.fasta	Rice_2_NewGene807	23365820	23375865	23365835	23366180	23366724	23369976	23371640	23371874
chr10build05r1.fasta	Rice_2_NewGene808	19473928	19478172	19473943	19474827	19474903	19475737	19475772	19476273
chr10build05r1.fasta	Rice_2_NewGene809	2052542	2058048	2053788	2057654
chr10build05r1.fasta	Rice_2_NewGene810	23151728	23167423	23166451	23167192
chr10build05r1.fasta	Rice_2_NewGene811	23169314	23176883	23172162	23173045
chr10build05r1.fasta	Rice_2_NewGene812	23197360	23199178	23197392	23199168
chr10build05r1.fasta	Rice_2_NewGene813	16325432	16366101	16325453	16325986
chr10build05r1.fasta	Rice_2_NewGene814	17532651	17542326	17539241	17539459	17541526	17542249
chr10build05r1.fasta	Rice_2_NewGene815	14841152	14845653	14841271	14841487	14842885	14843101	14843323	14844172
chr10build05r1.fasta	Rice_2_NewGene816	14858202	14891805	14858995	14859448
chr10build05r1.fasta	Rice_2_NewGene817	1193865	1213831	1193870	1195425	1197098	1197495	1197932	1200023
chr10build05r1.fasta	Rice_2_NewGene818	19742682	19752506	19742737	19743969
chr10build05r1.fasta	Rice_2_NewGene819	22603653	22609404	22605932	22606184
chr10build05r1.fasta	Rice_2_NewGene820	22627604	22633752	22627683	22629293
chr10build05r1.fasta	Rice_2_NewGene821	1535511	1543924	1540225	1542535
chr10build05r1.fasta	Rice_2_NewGene822	19878166	19885832	19878168	19879197
chr10build05r1.fasta	Rice_2_NewGene823	22837411	22850301	22838242	22838754
chr10build05r1.fasta	Rice_2_NewGene824	21870599	21887024	21884281	21884873
chr10build05r1.fasta	Rice_2_NewGene825	20226795	20244035	20231169	20232188
chr10build05r1.fasta	Rice_2_NewGene826	19166838	19167677	19166848	19167387
chr10build05r1.fasta	Rice_2_NewGene827	22488063	22488837	22488067	22488836
chr10build05r1.fasta	Rice_2_NewGene828	22382333	22390716	22382362	22382822	22383312	22383967	22389960	22390581
chr10build05r1.fasta	Rice_2_NewGene829	22393178	22397513	22394265	22395012
chr10build05r1.fasta	Rice_2_NewGene830	21254432	21260886	21255110	21256408	21256818	21257140
chr10build05r1.fasta	Rice_2_NewGene831	15403462	15418730	15403464	15405018
chr10build05r1.fasta	Rice_2_NewGene832	15900787	15912299	15902651	15903085
chr10build05r1.fasta	Rice_2_NewGene833	17682300	17683311	17682662	17683002
chr10build05r1.fasta	Rice_2_NewGene834	20911444	20923604	20911464	20913493
chr10build05r1.fasta	Rice_2_NewGene835	11784666	11786482	11785719	11786479
chr10build05r1.fasta	Rice_2_NewGene836	19509894	19512627	19509918	19510907
chr10build05r1.fasta	Rice_2_NewGene837	19543767	19551788	19550817	19551167
chr10build05r1.fasta	Rice_2_NewGene838	22753924	22754820	22753925	22754434
chr10build05r1.fasta	Rice_2_NewGene839	19315342	19320484	19316293	19316800
chr10build05r1.fasta	Rice_2_NewGene840	19338227	19342100	19338241	19338993	19339566	19340350
chr10build05r1.fasta	Rice_2_NewGene841	11981219	11994345	11981238	11982277
chr10build05r1.fasta	Rice_2_NewGene842	23089626	23104437	23092144	23093587
chr10build05r1.fasta	Rice_2_NewGene843	18970507	18971850	18971104	18971700
chr10build05r1.fasta	Rice_2_NewGene844	22526262	22527430	22526768	22527429
chr10build05r1.fasta	Rice_2_NewGene845	16733746	16809695	16733763	16734069	16734406	16734678	16735104	16735978
chr10build05r1.fasta	Rice_2_NewGene846	12335257	12345603	12336264	12341185
chr10build05r1.fasta	Rice_2_NewGene847	22975211	22977571	22976368	22976569
chr10build05r1.fasta	Rice_2_NewGene848	11654088	11681467	11672022	11673158	11673906	11674493	11676230	11676971	11677695	11679766	11680333	11681435
chr10build05r1.fasta	Rice_2_NewGene849	22240762	22249142	22248182	22248532
chr10build05r1.fasta	Rice_2_NewGene850	5352527	5378378	5352529	5354468
chr10build05r1.fasta	Rice_2_NewGene851	14381632	14393006	14382026	14382368
chr10build05r1.fasta	Rice_2_NewGene852	15836435	15838695	15837106	15838313
chr10build05r1.fasta	Rice_2_NewGene853	15862396	15864807	15862539	15863272	15864123	15864776
chr10build05r1.fasta	Rice_2_NewGene854	21947359	21950832	21947511	21948027
chr10build05r1.fasta	Rice_2_NewGene855	18516438	18535554	18532809	18533045	18533691	18534262
chr10build05r1.fasta	Rice_2_NewGene856	21302350	21334235	21302643	21303673
chr10build05r1.fasta	Rice_2_NewGene857	18364566	18385107	18368999	18369689
chr10build05r1.fasta	Rice_2_NewGene858	16421503	16428145	16427646	16427899
chr10build05r1.fasta	Rice_2_NewGene859	19650423	19652852	19651046	19651345
chr11build05r1.fasta	Rice_2_NewGene860	29177463	29183460	29179504	29181826	29181958	29183427
chr11build05r1.fasta	Rice_2_NewGene861	1536298	1538006	1537001	1537408
chr11build05r1.fasta	Rice_2_NewGene862	27394405	27399119	27394417	27394665	27396252	27396817
chr11build05r1.fasta	Rice_2_NewGene863	23681347	23685580	23681356	23681686
chr11build05r1.fasta	Rice_2_NewGene864	21862169	21866057	21863911	21864316
chr11build05r1.fasta	Rice_2_NewGene865	18467406	18469632	18467420	18468900
chr11build05r1.fasta	Rice_2_NewGene866	9637785	9676449	9670773	9671167	9671717	9675814	9675978	9676214
chr11build05r1.fasta	Rice_2_NewGene867	19381373	19405306	19383361	19383958
chr11build05r1.fasta	Rice_2_NewGene868	16273839	16275806	16274206	16274408	16274862	16275377
chr11build05r1.fasta	Rice_2_NewGene869	29961570	29987954	29984479	29985064
chr11build05r1.fasta	Rice_2_NewGene870	9189880	9199739	9192072	9195133
chr11build05r1.fasta	Rice_2_NewGene871	22198101	22210905	22198252	22198936
chr11build05r1.fasta	Rice_2_NewGene872	3989677	3996362	3990941	3991546
chr11build05r1.fasta	Rice_2_NewGene873	9717215	9767542	9717965	9718840
chr11build05r1.fasta	Rice_2_NewGene874	30202351	30204734	30202671	30202949
chr11build05r1.fasta	Rice_2_NewGene875	30279781	30295722	30281640	30281854	30281883	30282405	30290654	30291847
chr11build05r1.fasta	Rice_2_NewGene876	22957399	22958701	22958010	22958641
chr11build05r1.fasta	Rice_2_NewGene877	23703358	23716861	23703846	23704222	23708371	23708796	23713289	23714036	23714955	23715370
chr11build05r1.fasta	Rice_2_NewGene878	22249785	22251411	22249800	22250604
chr11build05r1.fasta	Rice_2_NewGene879	22294371	22323456	22295570	22296080	22296277	22297137	22297218	22300238
chr11build05r1.fasta	Rice_2_NewGene880	2506479	2511266	2509720	2510012
chr11build05r1.fasta	Rice_2_NewGene881	2548923	2550518	2549065	2550362
chr11build05r1.fasta	Rice_2_NewGene882	21732467	21737995	21734715	21737172
chr11build05r1.fasta	Rice_2_NewGene883	21739390	21760400	21739474	21740891	21741187	21741817	21741897	21742204
chr11build05r1.fasta	Rice_2_NewGene884	604922	608263	605478	605821
chr11build05r1.fasta	Rice_2_NewGene885	21303080	21316181	21314081	21314926
chr11build05r1.fasta	Rice_2_NewGene886	18398269	18420721	18398768	18399304
chr11build05r1.fasta	Rice_2_NewGene887	26507786	26574148	26539544	26540003
chr11build05r1.fasta	Rice_2_NewGene888	4464772	4503862	4486949	4487526
chr11build05r1.fasta	Rice_2_NewGene889	16156014	16163383	16160675	16161698
chr11build05r1.fasta	Rice_2_NewGene890	19065838	19074881	19072411	19072950
chr11build05r1.fasta	Rice_2_NewGene891	10970347	10978691	10974973	10975660
chr11build05r1.fasta	Rice_2_NewGene892	28754694	28771493	28754937	28755575	28756807	28757144	28758667	28758954	28759219	28759496	28759711	28760915
chr11build05r1.fasta	Rice_2_NewGene893	28780659	28786485	28780675	28781841
chr11build05r1.fasta	Rice_2_NewGene894	29464132	29481470	29465366	29465834
chr11build05r1.fasta	Rice_2_NewGene895	297149	303702	297432	297918
chr11build05r1.fasta	Rice_2_NewGene896	14753429	14754023	14753435	14753868
chr11build05r1.fasta	Rice_2_NewGene897	25633992	25658895	25634011	25636347
chr11build05r1.fasta	Rice_2_NewGene898	706017	714098	707490	707719
chr11build05r1.fasta	Rice_2_NewGene899	7240778	7243231	7240781	7241244	7241294	7241628	7241944	7242261
chr11build05r1.fasta	Rice_2_NewGene900	29772287	29782862	29772378	29773417
chr11build05r1.fasta	Rice_2_NewGene901	27723141	27732952	27731368	27732120
chr11build05r1.fasta	Rice_2_NewGene902	9235758	9236269	9235940	9236264
chr11build05r1.fasta	Rice_2_NewGene903	22501982	22506305	22505356	22506242
chr11build05r1.fasta	Rice_2_NewGene904	5630593	5637994	5635136	5635991
chr11build05r1.fasta	Rice_2_NewGene905	6622558	6627813	6622562	6623734	6623852	6624307
chr11build05r1.fasta	Rice_2_NewGene906	27406029	27412688	27411338	27411636
chr11build05r1.fasta	Rice_2_NewGene907	27447575	27457160	27448296	27449357
chr11build05r1.fasta	Rice_2_NewGene908	21584497	21585468	21584523	21585457
chr11build05r1.fasta	Rice_2_NewGene909	5364004	5376328	5364535	5365755
chr11build05r1.fasta	Rice_2_NewGene910	18586377	18590451	18586382	18588152
chr12build05r1.fasta	Rice_2_NewGene911	3220537	3225176	3220591	3221335
chr12build05r1.fasta	Rice_2_NewGene912	27631446	27635078	27632643	27634824
chr12build05r1.fasta	Rice_2_NewGene913	27655662	27660263	27656150	27656772
chr12build05r1.fasta	Rice_2_NewGene914	23306325	23315119	23306844	23308356	23309992	23310286	23310366	23311856
chr12build05r1.fasta	Rice_2_NewGene915	5720804	5744154	5743601	5744152
chr12build05r1.fasta	Rice_2_NewGene916	5755449	5756711	5755491	5756690
chr12build05r1.fasta	Rice_2_NewGene917	9371639	9378335	9371668	9373095
chr12build05r1.fasta	Rice_2_NewGene918	19943026	19945421	19944042	19944549
chr12build05r1.fasta	Rice_2_NewGene919	13932133	13967756	13935443	13935821	13938526	13938861
chr12build05r1.fasta	Rice_2_NewGene920	21815451	21839698	21815829	21816214
chr12build05r1.fasta	Rice_2_NewGene921	18495931	18500032	18498115	18498577
chr12build05r1.fasta	Rice_2_NewGene922	23416015	23418474	23416024	23417175
chr12build05r1.fasta	Rice_2_NewGene923	23431277	23438827	23433346	23434536	23435380	23436187	23436596	23437961
chr12build05r1.fasta	Rice_2_NewGene924	23464380	23469960	23468565	23468957
chr12build05r1.fasta	Rice_2_NewGene925	16008434	16021478	16018311	16018613	16020143	16021220
chr12build05r1.fasta	Rice_2_NewGene926	19305628	19310937	19307642	19308238	19308553	19309209
chr12build05r1.fasta	Rice_2_NewGene927	24638345	24662538	24638708	24639281
chr12build05r1.fasta	Rice_2_NewGene928	24042910	24060175	24042913	24044145	24044911	24045169	24046007	24046519
chr12build05r1.fasta	Rice_2_NewGene929	6149980	6175427	6171805	6172246
chr12build05r1.fasta	Rice_2_NewGene930	23003992	23015543	23004004	23004372	23004806	23005502	23005614	23006005
chr12build05r1.fasta	Rice_2_NewGene931	10304967	10327577	10304968	10305421
chr12build05r1.fasta	Rice_2_NewGene932	7739817	7755409	7744053	7744389
chr12build05r1.fasta	Rice_2_NewGene933	4534504	4549751	4534538	4536348
chr12build05r1.fasta	Rice_2_NewGene934	23733784	23744180	23739240	23740835
chr12build05r1.fasta	Rice_2_NewGene935	6810673	6818278	6813944	6814193	6814204	6814460
chr12build05r1.fasta	Rice_2_NewGene936	168727	204393	168736	171366
chr12build05r1.fasta	Rice_2_NewGene937	25423501	25430622	25424607	25425331
chr12build05r1.fasta	Rice_2_NewGene938	4217130	4219300	4217274	4217637
chr12build05r1.fasta	Rice_2_NewGene939	21381154	21386242	21381155	21381498	21382072	21382393
chr12build05r1.fasta	Rice_2_NewGene940	13272708	13316504	13272710	13273830
chr12build05r1.fasta	Rice_2_NewGene941	20077334	20081353	20078304	20079574	20079653	20080285
chr12build05r1.fasta	Rice_2_NewGene942	23184095	23190459	23189530	23190446
chr12build05r1.fasta	Rice_2_NewGene943	19783857	19791295	19788706	19789180	19789894	19790574	19790715	19791287
chr12build05r1.fasta	Rice_2_NewGene944	26139693	26146380	26141098	26141641
chr12build05r1.fasta	Rice_2_NewGene945	13852774	13854119	13852778	13854035
chr12build05r1.fasta	Rice_2_NewGene946	20447844	20694635	20447868	20448631
chr12build05r1.fasta	Rice_2_NewGene947	246648	257506	248583	248962
chr12build05r1.fasta	Rice_2_NewGene948	26851341	26862502	26851378	26851644
chr12build05r1.fasta	Rice_2_NewGene949	11205176	11208988	11206582	11207090
chr12build05r1.fasta	Rice_2_NewGene950	18719670	18729827	18722496	18722967
chr12build05r1.fasta	Rice_2_NewGene951	11740985	11904969	11742127	11742566	11746337	11746725	11747434	11747791	11750278	11750943	11751583	11751996
chr12build05r1.fasta	Rice_2_NewGene952	3310244	3316254	3310251	3310681	3313017	3313742
chr12build05r1.fasta	Rice_2_NewGene953	23230761	23239492	23231097	23232843
chr12build05r1.fasta	Rice_2_NewGene954	5049802	5064967	5064397	5064964
chr12build05r1.fasta	Rice_2_NewGene955	6648690	6650736	6650228	6650726
chr12build05r1.fasta	Rice_2_NewGene956	8814012	8816860	8814015	8815246
chr12build05r1.fasta	Rice_2_NewGene957	14167526	14171766	14169457	14170780
chr12build05r1.fasta	Rice_2_NewGene958	14173055	14174023	14173067	14173998
chr12build05r1.fasta	Rice_2_NewGene959	19214516	19222697	19221084	19221353	19221912	19222458
chr12build05r1.fasta	Rice_2_NewGene960	25079018	25090465	25086452	25087181
chr12build05r1.fasta	Rice_2_NewGene961	27175820	27194152	27176603	27177546
chr12build05r1.fasta	Rice_2_NewGene962	308002	311543	308446	309266
chr12build05r1.fasta	Rice_2_NewGene963	920942	939518	920944	921930	925348	926877
chr01build05r1.fasta	Rice_3_NewGene1	44313530	44315931	44314304	44314849	44315104	44315753
chr01build05r1.fasta	Rice_3_NewGene2	44367001	44377738	44370838	44371150	44371507	44371732	44372715	44373709	44374144	44374547	44375008	44376542
chr01build05r1.fasta	Rice_3_NewGene3	43742048	43750226	43743182	43744649	43745499	43746760
chr01build05r1.fasta	Rice_3_NewGene4	34720025	34724022	34723547	34723945
chr01build05r1.fasta	Rice_3_NewGene5	20816776	20830420	20819223	20819554
chr01build05r1.fasta	Rice_3_NewGene6	37867313	37870995	37868469	37869133	37870296	37870992
chr01build05r1.fasta	Rice_3_NewGene7	5810005	5813477	5810007	5810669
chr01build05r1.fasta	Rice_3_NewGene8	33731502	33737965	33732503	33733182
chr01build05r1.fasta	Rice_3_NewGene9	33752432	33758148	33756583	33757449	33757865	33758066
chr01build05r1.fasta	Rice_3_NewGene10	7335360	7339367	7336315	7338284
chr01build05r1.fasta	Rice_3_NewGene11	34049660	34051040	34049980	34050452
chr01build05r1.fasta	Rice_3_NewGene12	34058849	34064012	34058853	34061343	34062261	34062622
chr01build05r1.fasta	Rice_3_NewGene13	31157509	31165451	31161807	31163192	31163664	31163976	31164210	31165399
chr01build05r1.fasta	Rice_3_NewGene14	41829037	41834995	41831114	41834994
chr01build05r1.fasta	Rice_3_NewGene15	20219852	20223619	20222086	20223615
chr01build05r1.fasta	Rice_3_NewGene16	1413727	1420343	1413844	1414110	1414533	1414950	1415031	1415845	1416356	1416768	1417391	1417977
chr01build05r1.fasta	Rice_3_NewGene17	12403955	12407240	12403961	12404927
chr01build05r1.fasta	Rice_3_NewGene18	41275959	41278496	41276003	41278276
chr01build05r1.fasta	Rice_3_NewGene19	31496427	31499804	31497727	31497992	31498195	31498535	31498888	31499678
chr01build05r1.fasta	Rice_3_NewGene20	16034159	16117890	16084794	16086305
chr01build05r1.fasta	Rice_3_NewGene21	840178	842180	840347	841837
chr01build05r1.fasta	Rice_3_NewGene22	3726356	3731175	3726357	3727115	3727328	3727884
chr01build05r1.fasta	Rice_3_NewGene23	4376623	4389879	4380123	4380425	4385552	4387007	4387305	4388248	4388619	4389238
chr01build05r1.fasta	Rice_3_NewGene24	28834696	28844962	28837035	28838564
chr01build05r1.fasta	Rice_3_NewGene25	28850154	28852819	28850435	28850958
chr01build05r1.fasta	Rice_3_NewGene26	24403646	24409442	24408566	24408821
chr01build05r1.fasta	Rice_3_NewGene27	43036340	43068535	43038943	43039380	43040388	43041026
chr01build05r1.fasta	Rice_3_NewGene28	11366004	11398133	11366075	11368166
chr01build05r1.fasta	Rice_3_NewGene29	26628813	26633024	26629983	26631305	26631813	26632859
chr01build05r1.fasta	Rice_3_NewGene30	34169452	34172330	34169952	34170444	34170653	34170993	34171985	34172312
chr01build05r1.fasta	Rice_3_NewGene31	7713538	7716920	7715832	7716712
chr01build05r1.fasta	Rice_3_NewGene32	42234152	42245572	42235907	42236387
chr01build05r1.fasta	Rice_3_NewGene33	42254526	42262026	42254537	42257762
chr01build05r1.fasta	Rice_3_NewGene34	42275201	42277252	42275328	42276337
chr01build05r1.fasta	Rice_3_NewGene35	6443950	6451521	6444017	6448244	6450421	6450875
chr01build05r1.fasta	Rice_3_NewGene36	31284026	31292996	31289820	31292829
chr01build05r1.fasta	Rice_3_NewGene37	31564075	31572244	31564348	31565869
chr01build05r1.fasta	Rice_3_NewGene38	187936	189687	188196	189541
chr01build05r1.fasta	Rice_3_NewGene39	14446220	14450488	14449229	14450444
chr01build05r1.fasta	Rice_3_NewGene40	30039531	30045828	30043900	30044280
chr01build05r1.fasta	Rice_3_NewGene41	22205457	22211971	22206195	22206887
chr01build05r1.fasta	Rice_3_NewGene42	2561939	2565313	2562218	2562693	2563171	2564335
chr01build05r1.fasta	Rice_3_NewGene43	12052349	12082246	12052402	12053593
chr01build05r1.fasta	Rice_3_NewGene44	8300717	8304399	8300735	8301396
chr01build05r1.fasta	Rice_3_NewGene45	8331328	8333169	8331410	8333081
chr01build05r1.fasta	Rice_3_NewGene46	30507932	30508767	30508115	30508712
chr01build05r1.fasta	Rice_3_NewGene47	30517731	30525856	30517732	30520113	30520711	30521865	30522514	30523218
chr01build05r1.fasta	Rice_3_NewGene48	30532710	30552772	30532888	30533503
chr01build05r1.fasta	Rice_3_NewGene49	28125374	28127545	28125394	28125967
chr01build05r1.fasta	Rice_3_NewGene50	4209388	4213688	4209856	4210444
chr01build05r1.fasta	Rice_3_NewGene51	4254837	4256497	4255526	4256255
chr01build05r1.fasta	Rice_3_NewGene52	36371423	36372643	36371510	36372368
chr01build05r1.fasta	Rice_3_NewGene53	23514973	23526944	23523522	23524754	23525853	23526939
chr01build05r1.fasta	Rice_3_NewGene54	23591827	23595017	23592554	23593507
chr01build05r1.fasta	Rice_3_NewGene55	9456249	9468756	9466118	9466494	9467616	9467851
chr01build05r1.fasta	Rice_3_NewGene56	31735918	31739474	31738307	31738654	31738677	31738905	31738965	31739424
chr01build05r1.fasta	Rice_3_NewGene57	31741347	31743076	31741365	31741781
chr01build05r1.fasta	Rice_3_NewGene58	31771257	31772776	31772253	31772748
chr01build05r1.fasta	Rice_3_NewGene59	26564852	26571775	26568360	26568850	26570600	26571592
chr01build05r1.fasta	Rice_3_NewGene60	41184757	41194596	41185666	41186983
chr01build05r1.fasta	Rice_3_NewGene61	40782733	40793032	40782737	40783625	40784287	40786063	40786746	40787074	40787571	40788655
chr01build05r1.fasta	Rice_3_NewGene62	37650390	37653198	37651224	37651710
chr01build05r1.fasta	Rice_3_NewGene63	29821543	29828178	29821544	29823069	29823455	29826107	29826612	29828170
chr01build05r1.fasta	Rice_3_NewGene64	29849192	29855906	29850314	29851415
chr01build05r1.fasta	Rice_3_NewGene65	23168714	23185584	23175747	23176025	23176400	23176662	23180023	23180476
chr01build05r1.fasta	Rice_3_NewGene66	44113309	44119276	44116126	44116707
chr01build05r1.fasta	Rice_3_NewGene67	29410047	29411132	29410153	29411079
chr01build05r1.fasta	Rice_3_NewGene68	6567490	6573777	6570938	6573254
chr01build05r1.fasta	Rice_3_NewGene69	19723857	19731898	19724822	19725241
chr01build05r1.fasta	Rice_3_NewGene70	42732355	42735020	42732599	42732969
chr01build05r1.fasta	Rice_3_NewGene71	11077512	11106504	11077530	11078753
chr01build05r1.fasta	Rice_3_NewGene72	31921897	31939762	31921945	31922961	31924130	31924356
chr01build05r1.fasta	Rice_3_NewGene73	44619085	44623988	44619112	44619406	44619748	44621099	44621119	44621780
chr01build05r1.fasta	Rice_3_NewGene74	28257332	28259610	28258228	28258462
chr01build05r1.fasta	Rice_3_NewGene75	26249574	26260654	26249883	26250974	26253227	26253575
chr01build05r1.fasta	Rice_3_NewGene76	34490942	34497949	34490943	34493339	34494015	34494492
chr01build05r1.fasta	Rice_3_NewGene77	27924418	27929616	27927753	27928412
[truncated: 1,920 more rows]
