# Supplementary material for: Comparative Transcriptome Analysis of Two Rice Varieties in Response to Rice Stripe Virus and Small Brown Planthoppers during Early Interaction
Source: PLoS One. 2013 Dec 16;8(12):e82126. doi: 10.1371/journal.pone.0082126 (PMC3864904; doi:10.1371/journal.pone.0082126)
Supplement: Table S2 — New exons detected from the four cDNA libraries. (XLS) [file pone.0082126.s002.xls]

## Sheet: Sheet1
Table S2 New exons detected from the four cDNA libraries
Gene	Chro	Strand	Start	End	NewExonStart	NewExonEnd	RPKM	ExonArray
Os01t0109300-01	chr01build05r1.fasta	+	497668	505233	500152	500915	13.3289	497728;497922;499444;499481;499576;499598;501156;501262;501356;501407;501475;501559;501910;502000;502251;502289;502383;502450;502547;502609;503285;503340;503439;503512;503606;503698;503779;503880;504048;504128;504215;504306;504411;504426;504504;504614;504705;504809
Os01t0195900-00	chr01build05r1.fasta	+	5162291	5166016	5162528	5162592	5.40229	5162291;5162376;5162694;5163207;5165561;5166016
Os01t0195900-00	chr01build05r1.fasta	+	5162291	5166016	5163440	5163632	10.9165	5162291;5162376;5162694;5163207;5165561;5166016
Os01t0208700-01	chr01build05r1.fasta	+	5898561	5908560	5902589	5903005	13.4733	5898719;5899021;5899124;5899518;5899619;5899703;5899810;5900032;5900131;5900234;5900531;5900621;5905914;5906068;5906241;5907632;5907973;5908269
Os01t0209200-01	chr01build05r1.fasta	+	5920759	5933109	5923046	5923500	14.4061	5920891;5920954;5931029;5931335;5931414;5931499;5932018;5932129;5932212;5932360;5932686;5932738;5932833;5932835
Os01t0216900-00	chr01build05r1.fasta	+	6376257	6380837	6379103	6379471	5.39253	6376261;6376537;6376631;6376849;6376942;6377090;6377240;6377513;6380605;6380837
Os01t0224400-01	chr01build05r1.fasta	+	6837234	6840165	6838307	6838406	7.02297	6837878;6837899;6838619;6838710;6838825;6838972;6839179;6839239;6839743;6839875
Os01t0269500-01	chr01build05r1.fasta	+	9292193	9298687	9294640	9294941	5.81372	9293030;9293700;9295214;9297186;9298330;9298331
Os01t0304050-01	chr01build05r1.fasta	+	11301603	11314173	11305489	11305524	9.75413	11301603;11303213;11303298;11303459;11303877;11304277;11305095;11305289;11305613;11305877;11306731;11306792;11307334;11307434;11307666;11307780;11308284;11308375;11311974;11312052;11312183;11312329;11313994;11314173
Os01t0364800-00	chr01build05r1.fasta	+	15035555	15041646	15039823	15040293	11.4316	15035555;15036524;15040385;15040392
Os01t0564300-01	chr01build05r1.fasta	+	23156189	23180499	23159527	23159879	6.30012	23156539;23156815;23171916;23172002;23175752;23176027;23176402;23176482;23176582;23176662;23177620;23177748;23179189;23179244;23180021;23180302
Os01t0649400-00	chr01build05r1.fasta	+	27932520	27936648	27933448	27934126	7.75733	27932896;27933109;27935460;27935608;27935709;27935985;27936317;27936597
Os01t0650100-01	chr01build05r1.fasta	+	27965449	27967965	27967008	27967070	5.57379	27965450;27965558;27967345;27967610
Os01t0650200-02	chr01build05r1.fasta	+	27979096	28003865	27987072	27989065	5.57658	27979097;27979406;27979512;27979730;27992592;27992646;28001812;28002001
Os01t0683100-02	chr01build05r1.fasta	+	29867360	29873020	29868368	29868653	6.95749	29867362;29867568;29870028;29870225;29870591;29870835;29871172;29871330;29871914;29872001;29872406;29872687
Os01t0683100-02	chr01build05r1.fasta	+	29867360	29873020	29869056	29869773	6.35784	29867362;29867568;29870028;29870225;29870591;29870835;29871172;29871330;29871914;29872001;29872406;29872687
Os01t0690800-01	chr01build05r1.fasta	+	30253785	30264067	30256392	30256772	9.52372	30253801;30254689;30261458;30261490;30262315;30263369
Os01t0702400-01	chr01build05r1.fasta	+	30839616	30849018	30840905	30840936	7.3156	30840146;30840262;30840351;30840435;30840995;30841097;30841221;30841305;30841837;30841920;30842050;30842153;30842945;30843206;30843401;30843837;30844060;30844141;30846336;30846512;30846583;30846636;30847063;30847155;30847235;30847300;30847415;30847461;30847588;30847853;30848010;30848268;30848415;30848799
Os01t0729100-02	chr01build05r1.fasta	+	32128750	32135110	32131077	32131794	6.0318	32128750;32129100;32130209;32130462;32130598;32130721;32130907;32131011;32134856;32134948
Os01t0794400-01	chr01build05r1.fasta	+	35371761	35380610	35373307	35373954	6.68338	35371768;35371866;35372739;35373218;35379784;35380389
Os01t0794400-01	chr01build05r1.fasta	+	35371761	35380610	35377170	35379392	10.2675	35371768;35371866;35372739;35373218;35379784;35380389
Os01t0811100-01	chr01build05r1.fasta	+	36200737	36205155	36204126	36204353	8.214	36201346;36201449;36201547;36201586;36201668;36201751;36202005;36202078;36202149;36202235;36202345;36202429;36202638;36202684;36203471;36203536;36204730;36204820;36204900;36204971
Os01t0848200-01	chr01build05r1.fasta	+	38160660	38169822	38164054	38164414	14.5907	38160849;38160965;38161635;38161706;38161806;38161909;38161990;38162092;38162180;38162341;38162466;38162743;38165851;38166001;38166218;38166382;38166500;38166577;38166707;38166796;38166883;38166969;38167059;38167145;38167217;38167313;38167456;38167559;38167858;38167933;38168377;38168527;38168669;38168737;38168831;38168897;38169048;38169118;38169332;38169410
Os01t0947500-00	chr01build05r1.fasta	+	43426581	43438482	43428227	43429082	6.56353	43426581;43427449;43438365;43438482
Os01t0947500-00	chr01build05r1.fasta	+	43426581	43438482	43429095	43430787	7.3977	43426581;43427449;43438365;43438482
Os01t0947500-00	chr01build05r1.fasta	+	43426581	43438482	43430820	43431561	13.4086	43426581;43427449;43438365;43438482
Os02t0106800-01	chr02build05r1.fasta	+	397365	403411	402178	402592	12.9742	397406;397609;398483;398561;398648;398742;399289;399393;399496;399575;399832;399922;400021;400128;400529;400615;400862;400927;403039;403188
Os02t0147100-00	chr02build05r1.fasta	+	2577230	2585428	2581173	2582950	19.8813	2577376;2577420;2578017;2578221;2578555;2578619;2583179;2583266;2583365;2583432;2583816;2583866;2584331;2584448;2584626;2584672;2584766;2584792;2584969;2585044;2585320;2585428
Os02t0150800-01	chr02build05r1.fasta	+	2798814	2803579	2800313	2800653	12.3571	2799022;2799293;2801419;2803018
Os02t0179900-01	chr02build05r1.fasta	+	4440183	4448540	4444988	4445212	9.88418	4442433;4442753;4443338;4443457;4443549;4443714;4443822;4443934;4446819;4446821
Os02t0189900-01	chr02build05r1.fasta	+	4974451	4984050	4976371	4978250	7.15995	4974587;4974610;4975355;4975425;4981804;4981856;4982603;4982772
Os02t0250700-01	chr02build05r1.fasta	+	8547505	8564684	8562995	8563383	6.31887	8547505;8549745;8555801;8556254;8556958;8557057;8559907;8560015;8563882;8563997;8564235;8564684
Os02t0267000-01	chr02build05r1.fasta	+	9573179	9579568	9574968	9575533	5.17003	9573311;9573772;9577122;9577190;9577282;9577350;9578236;9578322;9578927;9578994;9579092;9579233
Os02t0302200-01	chr02build05r1.fasta	+	11745851	11765523	11750906	11751212	6.48157	11745958;11746244;11762996;11763335;11763430;11763648;11764587;11764646;11764747;11764996;11765214;11765341
Os02t0302200-01	chr02build05r1.fasta	+	11745851	11765523	11751234	11754849	6.47398	11745958;11746244;11762996;11763335;11763430;11763648;11764587;11764646;11764747;11764996;11765214;11765341
Os02t0453000-01	chr02build05r1.fasta	+	15718155	15721547	15719406	15719447	8.36068	15718155;15718370;15719992;15721118;15721228;15721547
Os02t0458900-00	chr02build05r1.fasta	+	16058579	16072198	16064561	16065275	6.71193	16058582;16058978;16071317;16071802;16071936;16072198
Os02t0486400-01	chr02build05r1.fasta	+	17578398	17582860	17579715	17580310	6.08815	17579229;17579428;17582389;17582620
Os02t0486400-01	chr02build05r1.fasta	+	17578398	17582860	17580317	17581556	6.13566	17579229;17579428;17582389;17582620
Os02t0524300-00	chr02build05r1.fasta	+	19986605	19988521	19987806	19987917	8.36068	19986605;19986682;19986765;19986883;19988419;19988521
Os02t0538400-00	chr02build05r1.fasta	+	20769508	20779632	20777666	20778016	5.66907	20769508;20769700;20770440;20770633;20770938;20770970;20770997;20771069;20771505;20771642;20771852;20771998;20772078;20772262;20772381;20772608;20773905;20773982;20775063;20775179;20775369;20775521;20775603;20775983;20776057;20776194;20776284;20776373;20779330;20779632
Os02t0567900-01	chr02build05r1.fasta	+	22425135	22429373	22428536	22428573	6.1605	22425141;22425474;22425766;22425821;22425911;22426041;22426169;22426265;22428961;22429116
Os02t0598300-01	chr02build05r1.fasta	+	24093495	24098946	24096113	24097222	14.8685	24093503;24094413;24097699;24097711
Os02t0599680-00	chr02build05r1.fasta	+	24253643	24259004	24257629	24258621	8.60485	24253643;24254563;24258825;24259004
Os02t0629200-01	chr02build05r1.fasta	+	26018873	26022541	26021405	26021667	25.3682	26018944;26019134;26022189;26022219
Os02t0663400-00	chr02build05r1.fasta	+	27743056	27756828	27743829	27746634	5.21425	27743441;27743525;27756421;27756572
Os02t0663400-00	chr02build05r1.fasta	+	27743056	27756828	27749087	27751562	6.38194	27743441;27743525;27756421;27756572
Os02t0663400-00	chr02build05r1.fasta	+	27743056	27756828	27751675	27755580	5.39399	27743441;27743525;27756421;27756572
Os02t0763900-01	chr02build05r1.fasta	+	33035352	33043387	33040246	33040383	6.78548	33035454;33035553;33041738;33043239
Os02t0790500-01	chr02build05r1.fasta	+	34425388	34429128	34425692	34426282	17.0326	34425557;34425613;34428799;34428858
Os02t0803250-00	chr02build05r1.fasta	+	35098807	35108957	35100649	35100816	6.27051	35098807;35098918;35099648;35099715;35100413;35100571;35101629;35101782;35102349;35102428;35103071;35103343;35103460;35103603;35104254;35104388;35106128;35106205;35106283;35106381;35106468;35106630;35108716;35108957
Os02t0808300-01	chr02build05r1.fasta	+	35401274	35409605	35402731	35403392	11.1392	35401274;35402219;35409188;35409276
Os02t0808300-01	chr02build05r1.fasta	+	35401274	35409605	35403823	35404103	5.83165	35401274;35402219;35409188;35409276
Os02t0808300-01	chr02build05r1.fasta	+	35401274	35409605	35404105	35404647	11.4247	35401274;35402219;35409188;35409276
Os02t0831650-00	chr02build05r1.fasta	+	36617578	36619096	36618836	36618906	11.5401	36617578;36617788;36617959;36618102;36618185;36618243;36618349;36618470;36618558;36618668;36618977;36619096
Os03t0110400-02	chr03build05r1.fasta	+	602572	608222	606527	606578	13.5057	602574;602628;602733;602878;602992;603063;603420;603492;603588;603653;603800;603846;603971;604042;604149;604277;604361;604468;604978;605094;605185;605267;606000;606042;607403;607418;607522;607529
Os03t0131500-01	chr03build05r1.fasta	+	1803486	1812227	1804978	1810704	8.95193	1803528;1803641;1803715;1803985;1804309;1804565;1804655;1804767;1810916;1811063;1811260;1811397;1811765;1811842
Os03t0188100-01	chr03build05r1.fasta	+	4605943	4615237	4610937	4611537	9.34838	4606072;4606365;4613167;4613673;4613792;4613836
Os03t0223000-01	chr03build05r1.fasta	+	6476277	6486498	6481624	6482293	5.24102	6478420;6478446;6478768;6478807;6485522;6486141
Os03t0294200-01	chr03build05r1.fasta	+	10306668	10318772	10308490	10308815	5.74476	10306706;10306855;10306954;10307017;10307422;10307717;10309321;10309461;10310319;10310411;10311922;10312020;10312110;10312139;10312219;10312272;10312548;10312601;10312670;10312747;10314177;10314268;10314345;10314402;10314502;10314576;10314878;10314925;10315873;10315970;10316765;10316840;10316915;10316977;10317079;10317170;10317605;10317673;10317779;10317842;10317919;10317984;10318082;10318183
Os03t0324300-03	chr03build05r1.fasta	+	11817520	11826952	11822238	11822474	95.8127	11819256;11820674;11825839;11826006
Os03t0383100-01	chr03build05r1.fasta	+	15736108	15742851	15738735	15739310	6.09633	15736801;15736819;15741346;15742763
Os03t0564200-01	chr03build05r1.fasta	+	21124386	21129270	21125533	21126364	8.30039	21124386;21124490;21126995;21127066;21128721;21128903
Os03t0610800-01	chr03build05r1.fasta	+	23865559	23879135	23875215	23875582	8.58787	23865598;23866041;23877273;23877539;23878458;23878964
Os03t0627500-01	chr03build05r1.fasta	+	24736595	24745142	24739307	24739549	8.18865	24736708;24736708;24737361;24737827;24740425;24740671;24741481;24741629;24741722;24742006;24742104;24742298;24744660;24744854
Os03t0646800-01	chr03build05r1.fasta	+	25844499	25852926	25847704	25847768	16.2069	25846727;25846758;25850875;25850914;25850994;25851047;25851126;25851269;25851361;25851660;25851844;25852266;25852380;25852493
Os03t0668300-01	chr03build05r1.fasta	+	27148598	27152592	27150313	27151382	12.5801	27148803;27149170;27151648;27152386
Os03t0715332-00	chr03build05r1.fasta	+	29770012	29775388	29770658	29770720	5.57379	29770012;29770049;29774820;29774988
Os03t0715332-00	chr03build05r1.fasta	+	29770012	29775388	29771276	29771427	7.70063	29770012;29770049;29774820;29774988
Os03t0715332-00	chr03build05r1.fasta	+	29770012	29775388	29772168	29772271	7.87833	29770012;29770049;29774820;29774988
Os03t0715332-00	chr03build05r1.fasta	+	29770012	29775388	29773775	29773872	15.527	29770012;29770049;29774820;29774988
Os03t0733299-00	chr03build05r1.fasta	+	30845173	30847876	30845428	30845661	6.50275	30845174;30845293;30847296;30847862
Os03t0755600-00	chr03build05r1.fasta	+	32075234	32077521	32077351	32077411	5.75653	32075234;32075369;32075663;32076627;32077078;32077263;32077492;32077521
Os03t0792500-02	chr03build05r1.fasta	+	33856469	33863000	33858403	33858760	12.7512	33856534;33856994;33859823;33860198;33860292;33860565;33862530;33862714
Os03t0795900-01	chr03build05r1.fasta	+	34004354	34007545	34006108	34006319	9.93817	34004975;34005265;34006465;34007247
Os03t0800100-01	chr03build05r1.fasta	+	34262497	34269074	34267612	34267788	27.1132	34266226;34266283;34268369;34268577;34268662;34268781
Os03t0818700-00	chr03build05r1.fasta	+	35249148	35251278	35249832	35250264	5.67677	35249224;35249419;35250906;35251069
Os03t0843600-01	chr03build05r1.fasta	+	36351971	36358934	36356037	36356069	7.09391	36352021;36352446;36352530;36352601;36352668;36353282;36353616;36353798;36353967;36354026;36354096;36354299;36354860;36355108;36356123;36356221;36357031;36357225;36357344;36357436;36357628;36357894;36358247;36358465
Os03t0849300-01	chr03build05r1.fasta	+	36628412	36634452	36629159	36629599	6.63546	36628412;36628645;36628723;36628872;36634096;36634452
Os03t0849300-01	chr03build05r1.fasta	+	36628412	36634452	36632230	36632644	7.61527	36628412;36628645;36628723;36628872;36634096;36634452
Os03t0855700-01	chr03build05r1.fasta	+	36980912	36995022	36983715	36983779	5.40229	36981022;36981101;36981327;36981408;36991801;36991941;36992020;36992296;36992411;36992507;36992770;36992897;36992992;36993073;36993217;36993328;36993426;36993577;36993697;36994132;36994222;36994272;36994353;36994426;36994507;36994592;36994683;36994684
Os03t0862100-01	chr03build05r1.fasta	+	37293321	37300139	37296369	37297070	12.3386	37293457;37293673;37293806;37293892;37294147;37295087;37295602;37295690;37297337;37297440;37297541;37297640;37297758;37297833;37297918;37298032;37298117;37298648;37299394;37299889
Os04t0107500-02	chr04build05r1.fasta	+	452646	456079	453674	454193	8.10343	452698;453126;455288;455809
Os04t0119400-01	chr04build05r1.fasta	+	1131571	1135192	1133793	1134343	5.52321	1131709;1131921;1132682;1133468;1134597;1134874
Os04t0151700-00	chr04build05r1.fasta	+	3540011	3543527	3542962	3543038	10.6409	3540011;3540064;3543132;3543527
Os04t0162100-02	chr04build05r1.fasta	+	4270523	4280825	4273258	4273777	7.65324	4270524;4270729;4274902;4275070;4275144;4275199;4276453;4276567;4276654;4276897;4277669;4277805;4278486;4278545;4278816;4278940;4279764;4279816;4279993;4280045;4280304;4280357;4280446;4280514
Os04t0206000-00	chr04build05r1.fasta	+	7110574	7119266	7112209	7112665	5.12252	7110574;7110773;7117476;7117623;7117796;7118180;7118893;7119230
Os04t0206000-00	chr04build05r1.fasta	+	7110574	7119266	7112724	7112816	5.03439	7110574;7110773;7117476;7117623;7117796;7118180;7118893;7119230
Os04t0206000-00	chr04build05r1.fasta	+	7110574	7119266	7112847	7114182	10.4258	7110574;7110773;7117476;7117623;7117796;7118180;7118893;7119230
Os04t0206000-00	chr04build05r1.fasta	+	7110574	7119266	7116695	7117433	5.06845	7110574;7110773;7117476;7117623;7117796;7118180;7118893;7119230
Os04t0337800-00	chr04build05r1.fasta	+	16127463	16134386	16130574	16130935	9.05356	16127463;16127696;16127833;16128036;16134028;16134366
Os04t0353600-01	chr04build05r1.fasta	+	17105425	17112889	17111179	17111532	8.59686	17105467;17105545;17106649;17106752;17107363;17107562;17108723;17108823;17110191;17110380;17110471;17110632;17111022;17111103;17111639;17111905;17112019;17112146;17112491;17112671
Os04t0369100-00	chr04build05r1.fasta	+	18152256	18161325	18158052	18158420	6.02694	18152256;18152354;18152486;18152744;18152846;18153074;18153175;18153328;18155027;18155227;18159396;18159608;18159753;18160025;18160131;18160328;18160990;18161325
Os04t0453200-01	chr04build05r1.fasta	+	23111059	23119151	23112230	23112858	8.74615	23111289;23111409;23117027;23117346;23117477;23118109;23118203;23118652
Os04t0492600-01	chr04build05r1.fasta	+	25123704	25135451	25124148	25129858	7.97273	25123706;25123770;25123892;25123988;25130611;25130691;25130829;25130885;25131179;25131310;25131391;25131477;25131856;25131964;25132049;25132185;25132756;25132860;25133481;25133569;25133672;25133774;25133857;25133979;25134543;25134653
Os04t0587451-00	chr04build05r1.fasta	+	30165296	30169628	30166302	30168981	10.6567	30165296;30165908;30169405;30169628
Os04t0628900-00	chr04build05r1.fasta	+	32494584	32497439	32495980	32496798	5.85962	32494584;32495005;32497052;32497439
Os05t0171900-01	chr05build05r1.fasta	+	4301551	4306029	4303175	4305173	8.19757	4301767;4301948;4302191;4302296;4305241;4305579
Os05t0184500-00	chr05build05r1.fasta	+	5149933	5162352	5157417	5160852	14.0691	5149933;5150685;5161696;5161995
Os05t0207900-02	chr05build05r1.fasta	+	6680824	6692557	6686677	6686971	7.93556	6680824;6680949;6682217;6682414;6682491;6682548;6683324;6683432;6684189;6684257;6684620;6684748;6684906;6685106;6685185;6685238;6685320;6685415;6687763;6687853;6689673;6689792;6690785;6691132;6691250;6692344
Os05t0220900-01	chr05build05r1.fasta	+	7461335	7467261	7463796	7464325	5.9629	7461598;7462074;7465121;7465222;7466301;7466576;7466848;7467048
Os05t0231700-01	chr05build05r1.fasta	+	8029728	8031999	8030438	8031301	11.7862	8029918;8030047;8030148;8030401;8031323;8031694
Os05t0241200-02	chr05build05r1.fasta	+	8629582	8638774	8630086	8630397	10.1293	8629582;8629835;8631919;8632031;8632100;8632110
Os05t0242166-00	chr05build05r1.fasta	+	8676695	8683680	8676982	8683491	7.46168	8676858;8676941;8683591;8683680
Os05t0258900-00	chr05build05r1.fasta	+	9752279	9768357	9756829	9759048	26.5207	9752279;9752408;9752885;9753071;9753359;9753430;9753859;9753930;9754019;9754090;9754403;9754474;9754594;9754665;9754745;9754816;9755106;9755177;9755266;9755337;9755424;9755498;9755601;9755672;9755766;9755831;9755913;9755978;9765647;9765691;9765787;9765851;9765942;9766321;9766408;9766563
Os05t0287800-01	chr05build05r1.fasta	+	12482678	12486801	12483966	12484998	5.21227	12482790;12482825;12482953;12483042;12483314;12483400;12483530;12483598;12485120;12485200;12485282;12485353;12485445;12485505;12485608;12485710;12485822;12485917;12485994;12486040;12486121;12486245;12486336;12486410
Os05t0400800-01	chr05build05r1.fasta	+	19548689	19555283	19550310	19550391	7.13717	19548961;19549057;19549157;19549212;19549502;19549709;19552598;19552608
Os05t0408200-01	chr05build05r1.fasta	+	19981179	19990345	19986709	19987850	5.63724	19981413;19982062;19983560;19983732;19984166;19984419;19984522;19984596;19984688;19984795;19985171;19985288;19985604;19985739;19987880;19988054;19988590;19989117;19989881;19990192
Os05t0468600-00	chr05build05r1.fasta	+	23094018	23102769	23097183	23097593	5.98063	23094018;23094721;23094966;23095119;23095267;23095416;23095924;23096085;23096225;23096397;23096485;23096551;23096711;23096877;23098547;23098638;23098742;23098836;23099483;23099560;23100519;23100614;23101287;23101361;23101445;23101536;23101617;23101779;23101889;23101949;23102171;23102271;23102722;23102769
Os05t0472400-00	chr05build05r1.fasta	+	23301585	23309782	23302250	23302619	6.01065	23301585;23302193;23302809;23302958;23309477;23309782
Os05t0475550-00	chr05build05r1.fasta	+	23471096	23474740	23474077	23474119	10.8883	23471096;23471440;23474475;23474740
Os05t0482400-01	chr05build05r1.fasta	+	23825577	23835381	23832465	23833143	6.89541	23825687;23826041;23833916;23835294
Os05t0519600-01	chr05build05r1.fasta	+	25894616	25897696	25895906	25896419	7.74258	25894713;25894916;25895000;25895200;25897007;25897084;25897316;25897549
Os05t0555600-01	chr05build05r1.fasta	+	27747217	27752456	27748524	27749554	23.0466	27747321;27747560;27747714;27747932;27750254;27750528;27750621;27750926;27751075;27751342;27751492;27751746;27751867;27752133
Os05t0589200-01	chr05build05r1.fasta	+	29457480	29460664	29458888	29459562	5.2022	29457515;29457629;29457778;29457929;29458003;29458557;29459917;29460144;29460233;29460373;29460463;29460664
Os05t0592400-01	chr05build05r1.fasta	+	29627896	29636054	29631447	29631490	5.32043	29628011;29628114;29628445;29628493;29628592;29628651;29628742;29628833;29629346;29629397;29629538;29629600;29629711;29629760;29630270;29630345;29630773;29630985;29631092;29631198;29631295;29631403;29631818;29632018;29632102;29632317;29632616;29632726;29633084;29633359;29633437;29633711;29634143;29634494;29634700;29634984;29635071;29635652
Os06t0108900-02	chr06build05r1.fasta	+	522061	529058	523202	525701	10.3004	522205;522756;527450;527856;527957;528017;528113;528685
Os06t0128100-01	chr06build05r1.fasta	+	1478126	1484780	1482002	1482468	8.02053	1478267;1478929;1480579;1480789;1482625;1482925;1483217;1483612;1483993;1484070;1484166;1484373
Os06t0146250-00	chr06build05r1.fasta	+	2427014	2432269	2427905	2427968	10.9734	2427014;2427130;2427594;2427671;2428114;2428680;2428831;2428944;2431317;2432255
Os06t0202300-01	chr06build05r1.fasta	+	5157232	5164172	5159042	5159946	6.20815	5157238;5157300;5163842;5164009
Os06t0287700-01	chr06build05r1.fasta	+	10444138	10449882	10445844	10446119	5.5132	10445052;10445167;10446172;10446928
Os06t0305100-00	chr06build05r1.fasta	+	11579916	11581808	11581074	11581112	6.00254	11579939;11580041;11580553;11580699;11581718;11581734
Os06t0335900-02	chr06build05r1.fasta	+	13443666	13458409	13456813	13457650	11.0345	13454534;13454705;13455379;13455479;13455585;13455778;13457804;13458272
Os06t0342750-01	chr06build05r1.fasta	+	13772785	13784852	13775059	13779750	9.82897	13772858;13773199;13773341;13773481;13773680;13773772;13773858;13773984;13774896;13775002;13781213;13781293;13783794;13783814
Os06t0342750-01	chr06build05r1.fasta	+	13772785	13784852	13779814	13780782	6.52288	13772858;13773199;13773341;13773481;13773680;13773772;13773858;13773984;13774896;13775002;13781213;13781293;13783794;13783814
Os06t0595700-00	chr06build05r1.fasta	+	24308670	24312091	24309875	24310613	8.55301	24308671;24308738;24310719;24310837;24310917;24311224;24311306;24311378;24311477;24311842;24311901;24311953
Os06t0604100-00	chr06build05r1.fasta	+	24777348	24780111	24778521	24779200	8.95085	24777348;24777441;24777716;24777784;24779764;24779883;24779996;24780111
Os06t0610800-01	chr06build05r1.fasta	+	25225673	25230954	25228640	25228982	13.6501	25225745;25225985;25229472;25230790
Os06t0610800-01	chr06build05r1.fasta	+	25225673	25230954	25228991	25229352	5.17346	25225745;25225985;25229472;25230790
Os06t0681600-01	chr06build05r1.fasta	+	29291036	29302445	29294199	29300605	8.53163	29291064;29291288;29291385;29291576;29291658;29291820;29301795;29302228
Os06t0693000-01	chr06build05r1.fasta	+	29795693	29800986	29797730	29798061	5.64094	29795721;29795782;29795843;29796149;29796501;29796553;29797009;29797094;29799195;29799376;29799454;29799655;29799896;29800127;29800215;29800368;29800447;29800791
Os06t0717300-00	chr06build05r1.fasta	+	31356291	31357543	31356401	31356483	8.46141	31356291;31356320;31357256;31357543
Os07t0170800-01	chr07build05r1.fasta	+	3777537	3782126	3781011	3781064	8.67034	3777655;3777762;3780286;3780390;3780740;3780796;3781534;3781863
Os07t0180700-01	chr07build05r1.fasta	+	4272196	4285559	4272612	4272865	42.8567	4272235;4272463;4273680;4273720;4280244;4280304;4280442;4280656
Os07t0181100-01	chr07build05r1.fasta	+	4315798	4319434	4317185	4317464	12.123	4316895;4317053;4317491;4318024;4318124;4319305
Os07t0208801-00	chr07build05r1.fasta	+	5909125	5911952	5910933	5911006	7.90875	5909125;5909744;5910370;5910429;5910635;5910674;5910767;5910860;5911582;5911952
Os07t0210000-02	chr07build05r1.fasta	+	6004291	6008770	6006034	6006198	5.67513	6004370;6004559;6005089;6005207;6005411;6005520;6005645;6005654;6005733;6005749;6007156;6008650
Os07t0240600-01	chr07build05r1.fasta	+	7847598	7864405	7854305	7854737	5.67677	7847921;7848467;7863491;7864368
Os07t0240600-01	chr07build05r1.fasta	+	7847598	7864405	7854747	7857394	5.39277	7847921;7848467;7863491;7864368
Os07t0240600-01	chr07build05r1.fasta	+	7847598	7864405	7857420	7858590	5.59759	7847921;7848467;7863491;7864368
Os07t0288700-02	chr07build05r1.fasta	+	11203055	11215123	11204744	11205088	6.44621	11203073;11203604;11208015;11208094;11208181;11208645;11213485;11213568;11213696;11213821;11213925;11214113;11214191;11214277;11214343;11214969
Os07t0411900-00	chr07build05r1.fasta	+	13567418	13574986	13568465	13569022	5.87345	13567418;13567708;13567809;13567967;13574891;13574986
Os07t0471100-01	chr07build05r1.fasta	+	17547059	17550520	17547557	17548357	11.9826	17547160;17547278;17547375;17547528;17548487;17548618;17548701;17548841;17549208;17549465;17549594;17550229
Os07t0475000-01	chr07build05r1.fasta	+	17796324	17804770	17797458	17798423	7.02782	17796326;17796824;17804409;17804650
Os07t0475000-01	chr07build05r1.fasta	+	17796324	17804770	17800905	17803745	10.094	17796326;17796824;17804409;17804650
Os07t0523300-01	chr07build05r1.fasta	+	20917915	20935978	20921338	20921440	232.963	20917916;20918068;20922628;20922702;20935532;20935591
Os07t0523300-01	chr07build05r1.fasta	+	20917915	20935978	20923591	20924220	13.0055	20917916;20918068;20922628;20922702;20935532;20935591
Os07t0523300-01	chr07build05r1.fasta	+	20917915	20935978	20924253	20925225	21.413	20917916;20918068;20922628;20922702;20935532;20935591
Os07t0523300-01	chr07build05r1.fasta	+	20917915	20935978	20928819	20929275	204.901	20917916;20918068;20922628;20922702;20935532;20935591
Os07t0523300-02	chr07build05r1.fasta	+	20929221	20935832	20933735	20934014	88.6232	20929221;20929274;20935532;20935591
Os07t0523500-01	chr07build05r1.fasta	+	20947438	20954049	20951952	20952231	89.0413	20947438;20947491;20953749;20953808
Os07t0523700-01	chr07build05r1.fasta	+	20965657	20972267	20970170	20970449	85.697	20965657;20965710;20971967;20972026
Os07t0603150-00	chr07build05r1.fasta	+	25315718	25317264	25316254	25316286	14.1878	25315718;25315863;25316462;25316618;25316695;25316826;25316914;25317070;25317194;25317264
Os07t0617901-00	chr07build05r1.fasta	+	26154951	26157142	26156224	26156271	7.3156	26154951;26155088;26155352;26155462;26155618;26155723;26155797;26155896;26156332;26156436;26156549;26156592;26157079;26157142
Os07t0637800-00	chr07build05r1.fasta	+	27180211	27187326	27180858	27181226	8.24739	27180287;27180750;27187179;27187326
Os07t0637800-00	chr07build05r1.fasta	+	27180211	27187326	27186790	27187158	8.5646	27180287;27180750;27187179;27187326
Os07t0653200-00	chr07build05r1.fasta	+	28088593	28095296	28089026	28090924	13.2521	28088593;28088858;28092256;28094479;28094824;28095270
Os08t0132100-00	chr08build05r1.fasta	+	1794782	1800272	1795041	1795089	14.3326	1794782;1794980;1795306;1795608;1798727;1798944;1799652;1800272
Os08t0160300-00	chr08build05r1.fasta	+	3529970	3533884	3530922	3531226	12.6644	3530070;3530619;3530815;3530891;3532163;3532208;3532468;3532651;3533701;3533731
Os08t0184300-01	chr08build05r1.fasta	+	4946266	4951154	4949481	4950653	6.88527	4946404;4946448;4946544;4946618;4948576;4948899;4950803;4950937
Os08t0185701-00	chr08build05r1.fasta	+	5026577	5028925	5027196	5028204	28.7694	5026577;5026669;5028593;5028925
Os08t0202300-02	chr08build05r1.fasta	+	5941664	5959137	5948477	5949970	28.5181	5941670;5941856;5950169;5950358;5950649;5950720;5951296;5951367;5951496;5951571
Os08t0211750-01	chr08build05r1.fasta	+	6552989	6584911	6561036	6561091	6.27051	6553161;6553251;6554771;6554833;6584606;6584646
Os08t0211750-01	chr08build05r1.fasta	+	6552989	6584911	6561097	6562816	12.3174	6553161;6553251;6554771;6554833;6584606;6584646
Os08t0213400-02	chr08build05r1.fasta	+	6598162	6602379	6599777	6600739	5.34806	6598181;6598246;6601383;6601525;6601971;6602073
Os08t0235600-00	chr08build05r1.fasta	+	8229115	8234218	8230831	8231539	7.09891	8229115;8229218;8233096;8234218
Os08t0235600-00	chr08build05r1.fasta	+	8229115	8234218	8231602	8231905	9.62578	8229115;8229218;8233096;8234218
Os08t0239300-01	chr08build05r1.fasta	+	8436327	8444920	8437551	8438459	26.2685	8436374;8436599;8436759;8436780;8442567;8442684;8442996;8443086;8443260;8443349;8443446;8443549;8444484;8444624
Os08t0280300-00	chr08build05r1.fasta	+	10937449	10944138	10938117	10941465	12.9667	10937449;10937638;10942033;10942294;10942505;10942639;10942815;10944138
Os08t0346400-01	chr08build05r1.fasta	+	15783543	15791928	15784863	15785604	10.2537	15783663;15783837;15788954;15789030;15789101;15789155;15790405;15790474;15790635;15790704;15791294;15791587
Os08t0388900-00	chr08build05r1.fasta	+	18459714	18467509	18465113	18465384	14.6312	18459714;18460186;18460500;18460635;18466777;18466926;18467023;18467158;18467421;18467509
Os08t0414300-01	chr08build05r1.fasta	+	19892138	19896756	19894109	19894152	5.32043	19892893;19893364;19896291;19896337
Os08t0480000-01	chr08build05r1.fasta	+	23800637	23805525	23801952	23802107	6.00254	23800721;23801011;23803234;23803775;23803867;23803953;23804054;23804110;23804202;23804437;23804549;23804670;23804792;23804878;23804967;23805014
Os08t0516900-01	chr08build05r1.fasta	+	25731619	25733281	25732232	25732683	13.9838	25731851;25732203;25732709;25733141
Os08t0517650-00	chr08build05r1.fasta	+	25776009	25778566	25776496	25776568	6.41367	25776009;25776154;25776345;25776432;25776593;25776668;25776847;25776934;25777030;25777138;25778353;25778566
Os08t0519700-01	chr08build05r1.fasta	+	25917949	25922696	25920283	25921240	7.08651	25919082;25919628;25922376;25922389
Os09t0240500-01	chr09build05r1.fasta	+	3691972	3710645	3704101	3705046	5.93909	3692231;3692518;3693476;3693524;3693624;3693825;3695552;3695720;3695930;3695995;3696118;3696225;3697315;3697422;3697501;3697566;3701592;3701652;3701780;3701907;3702904;3702945;3703262;3703378;3703468;3703519;3709543;3709681;3709781;3709866;3710019;3710095;3710192;3710503
Os09t0292300-00	chr09build05r1.fasta	+	7422279	7428607	7423648	7424161	8.88119	7422295;7422376;7424272;7424385;7424465;7424757
Os09t0416500-01	chr09build05r1.fasta	+	15602174	15607388	15604424	15604573	5.46231	15602392;15602472;15602615;15602813;15605922;15606033;15606934;15607084
Os09t0431600-00	chr09build05r1.fasta	+	16496497	16506283	16499735	16499778	5.32043	16496536;16496970;16498798;16498930;16499924;16500015;16500110;16500271;16500376;16500444;16500793;16500925;16501523;16501755;16503467;16503544;16504726;16504794;16504883;16505059;16505999;16506283
Os09t0479900-01	chr09build05r1.fasta	+	19120173	19128622	19121613	19121926	6.70985	19120292;19120394;19120477;19120594;19120686;19120783;19120884;19121048;19122730;19122844;19125881;19126412;19126486;19126583;19126676;19126921;19127265;19127379;19127494;19127707;19127861;19128474
Os09t0500600-01	chr09build05r1.fasta	+	20075186	20088949	20076832	20082661	7.91038	20075327;20075347;20075487;20075543;20076474;20076577;20082735;20082828;20083260;20083359;20083789;20084032;20084148;20084310;20084390;20084509;20084838;20084917;20085435;20085713;20085891;20086059;20086147;20086275;20086404;20086616;20087318;20087497;20087962;20088609
Os09t0512200-01	chr09build05r1.fasta	+	20628980	20633556	20632643	20632691	9.55506	20631807;20631818;20632354;20632512;20633183;20633209
Os09t0561200-00	chr09build05r1.fasta	+	23180617	23184016	23181479	23182078	13.6558	23180617;23180881;23183643;23184016
Os09t0561200-00	chr09build05r1.fasta	+	23180617	23184016	23182158	23183241	25.807	23180617;23180881;23183643;23184016
Os10t0140300-01	chr10build05r1.fasta	+	2491565	2495841	2492223	2492661	5.06593	2491596;2491866;2494479;2495069;2495436;2495623
Os10t0371000-01	chr10build05r1.fasta	+	12121585	12124517	12122728	12123070	19.1101	12121619;12121877;12123967;12124298
Os10t0388500-01	chr10build05r1.fasta	+	13331482	13340899	13335392	13339867	9.33572	13331484;13331979;13332370;13332451;13332870;13333069;13333159;13333287;13333374;13333511;13333586;13333645;13333733;13333918;13334002;13334151;13334250;13334399;13340437;13340441
Os10t0463100-00	chr10build05r1.fasta	+	17560243	17563741	17561617	17561910	6.37004	17560243;17560589;17561097;17561160;17561397;17561594;17562113;17562283;17562368;17562649;17562748;17562873;17562975;17563190
Os10t0488100-01	chr10build05r1.fasta	+	18972200	18981938	18973802	18979584	8.31876	18972305;18972483;18972588;18972693;18980468;18980545;18981488;18981577
Os11t0102200-00	chr11build05r1.fasta	+	78395	92983	80661	81160	33.9444	78629;78641;84559;85063;85136;85318;85419;85510;85628;85901;85977;86190;86295;86365;86540;86646;87104;87153;87262;87345;88197;88256;88333;88422;88961;89037;89160;89244;89362;89442;89630;89733;89931;89980;90764;90870;91743;91865;91978;92029;92230;92342;92404;92544;92656;92745
Os11t0130300-01	chr11build05r1.fasta	+	1374594	1376845	1375042	1375081	5.85248	1374819;1374936;1375285;1375481;1375562;1375642;1375774;1376007;1376121;1376198;1376272;1376580
Os11t0195500-01	chr11build05r1.fasta	+	4767145	4771168	4767925	4768621	5.038	4767208;4767609;4769301;4770506
Os11t0202600-01	chr11build05r1.fasta	+	5164282	5169872	5165759	5166169	6.55022	5164534;5164761;5164852;5164939;5165113;5165287;5168585;5168666
Os11t0211200-01	chr11build05r1.fasta	+	5755661	5759465	5758161	5758386	5.17918	5757590;5757715;5759110;5759193
Os11t0283500-01	chr11build05r1.fasta	+	10176955	10187324	10179053	10182675	7.0107	10177050;10177140;10177616;10177833;10184929;10185381;10185865;10185989;10186374;10187238
Os11t0312280-00	chr11build05r1.fasta	+	12110052	12120836	12112462	12114054	6.1721	12110052;12110391;12111965;12112134;12119721;12119758;12120539;12120836
Os11t0312280-00	chr11build05r1.fasta	+	12110052	12120836	12116076	12116830	7.75163	12110052;12110391;12111965;12112134;12119721;12119758;12120539;12120836
Os11t0384789-02	chr11build05r1.fasta	+	14556517	14573191	14560335	14561750	5.78635	14556565;14556935;14572541;14572985
Os11t0433200-02	chr11build05r1.fasta	+	16144809	16153137	16151421	16151801	5.22268	16144810;16144881;16144979;16145090;16145175;16145294;16146894;16147051;16147686;16147862;16148029;16148063;16148157;16148313;16149119;16149172;16149266;16149358;16149733;16149872;16150976;16151046;16152199;16152282;16152397;16152491
Os11t0446500-00	chr11build05r1.fasta	+	16978049	16989956	16984816	16984958	8.18528	16978049;16978195;16979482;16979586;16980009;16980106;16980188;16980330;16980911;16981004;16981092;16981201;16981732;16981886;16981966;16982046;16982129;16982249;16983072;16983178;16983251;16983382;16986370;16986452;16988058;16988231;16988545;16988596;16989164;16989291;16989384;16989534;16989618;16989956
Os11t0459600-01	chr11build05r1.fasta	+	17755224	17782866	17778172	17779908	6.67122	17755239;17755444;17782512;17782542
Os11t0461000-01	chr11build05r1.fasta	+	17852566	17883775	17875621	17876612	16.6371	17852595;17852800;17858791;17858936;17859087;17859166;17859289;17859411;17866835;17866937;17867773;17867810;17867975;17868076;17880426;17880506;17881070;17881228;17881350;17881421;17881733;17881851;17882172;17882285;17883306;17883354;17883546;17883629
Os11t0471300-01	chr11build05r1.fasta	+	18351581	18359769	18358975	18359274	8.58363	18355391;18355423;18355617;18355748;18359451;18359603
Os11t0541600-00	chr11build05r1.fasta	+	22084408	22096512	22088128	22088217	11.705	22084408;22085067;22095784;22096512
Os11t0541600-00	chr11build05r1.fasta	+	22084408	22096512	22090008	22090199	6.09633	22084408;22085067;22095784;22096512
Os11t0609900-00	chr11build05r1.fasta	+	25779902	25780569	25780278	25780347	5.01641	25779902;25780186;25780438;25780569
Os11t0610300-00	chr11build05r1.fasta	+	25799684	25800351	25800060	25800129	5.01641	25799684;25799968;25800220;25800351
Os11t0668300-00	chr11build05r1.fasta	+	29167125	29177113	29168358	29168688	5.30436	29167125;29167324;29167422;29167455;29173390;29173475;29173568;29173616;29173802;29173851;29174525;29175018;29175212;29175372;29175641;29175850;29175933;29176125;29176164;29176292;29176388;29176482;29176991;29177113
Os11t0668300-00	chr11build05r1.fasta	+	29167125	29177113	29168868	29169996	5.0801	29167125;29167324;29167422;29167455;29173390;29173475;29173568;29173616;29173802;29173851;29174525;29175018;29175212;29175372;29175641;29175850;29175933;29176125;29176164;29176292;29176388;29176482;29176991;29177113
Os12t0101800-01	chr12build05r1.fasta	+	74290	88955	76523	77024	38.9388	74517;74529;80420;80924;80999;81181;81282;81373;81491;81764;81840;82053;82158;82228;82403;82509;82967;83016;83125;83208;84060;84119;84196;84285;84824;84904
Os12t0127100-00	chr12build05r1.fasta	+	1304134	1306140	1304359	1304398	5.85248	1304139;1304256;1304598;1304794;1304874;1304954;1305081;1305314;1305427;1305504;1305577;1305879
Os12t0147000-00	chr12build05r1.fasta	+	2304482	2308507	2306052	2306808	8.96813	2304482;2304890;2305370;2305437;2305541;2305672;2307769;2307927;2308126;2308503
Os12t0194600-02	chr12build05r1.fasta	+	4848367	4858759	4850256	4855923	8.756	4848464;4849164;4856979;4857054;4857146;4857272;4857932;4858137
Os12t0212100-00	chr12build05r1.fasta	+	5900106	5909868	5901097	5901832	10.8144	5900127;5900528;5900650;5900709;5902103;5902219;5902320;5902414;5908559;5909070;5909568;5909671;5909747;5909836
Os12t0212100-00	chr12build05r1.fasta	+	5900106	5909868	5902633	5903627	6.2348	5900127;5900528;5900650;5900709;5902103;5902219;5902320;5902414;5908559;5909070;5909568;5909671;5909747;5909836
Os12t0212100-00	chr12build05r1.fasta	+	5900106	5909868	5903671	5908356	9.29203	5900127;5900528;5900650;5900709;5902103;5902219;5902320;5902414;5908559;5909070;5909568;5909671;5909747;5909836
Os12t0264500-01	chr12build05r1.fasta	+	9358427	9373085	9360290	9360921	9.26025	9358809;9358831;9361137;9361231;9361399;9361520;9361594;9361710;9365493;9365573;9365700;9365768;9366223;9366286;9366484;9366563;9366660;9366743;9366914;9366998;9368154;9368239;9368420;9368541;9369337;9369397;9369477;9369575;9372118;9372219;9372299;9372340;9372445;9372582
Os12t0264500-03	chr12build05r1.fasta	+	9364305	9371301	9367800	9367840	5.70973	9365442;9365573;9365700;9365768;9366223;9366286;9366484;9366563;9366660;9366743;9366914;9366998;9368154;9368239;9368420;9368541;9369337;9369397;9369477;9369716
Os12t0285100-03	chr12build05r1.fasta	+	10830061	10841135	10832247	10833826	5.92656	10831604;10831842;10838329;10840294;10840610;10841011
Os12t0495525-00	chr12build05r1.fasta	+	18874839	18877805	18876664	18877337	23.271	18874839;18875158;18876160;18876221;18877496;18877805
Os12t0510000-02	chr12build05r1.fasta	+	19795776	19803405	19800459	19800969	7.10085	19800304;19800366;19801643;19801824;19802015;19802201;19803075;19803083
Os12t0560000-00	chr12build05r1.fasta	+	23061145	23064998	23061642	23063078	15.8835	23061181;23061375;23064773;23064946
Os12t0564400-01	chr12build05r1.fasta	+	23296621	23305403	23297699	23302347	10.8011	23296647;23296755;23304411;23304832;23304995;23305213
Os12t0564400-01	chr12build05r1.fasta	+	23296621	23305403	23302415	23303401	9.84307	23296647;23296755;23304411;23304832;23304995;23305213
Os12t0569700-01	chr12build05r1.fasta	+	23590473	23595496	23593419	23593623	5.70973	23592544;23592544;23593920;23594389
Os01t0109300-01	chr01build05r1.fasta	+	497668	505233	499658	500896	8.82712	497728;497922;499444;499481;499576;499598;501156;501262;501356;501407;501475;501559;501910;502000;502251;502289;502383;502450;502547;502609;503285;503340;503439;503512;503606;503698;503779;503880;504048;504128;504215;504306;504411;504426;504504;504614;504705;504809
Os01t0126200-01	chr01build05r1.fasta	+	1436163	1444599	1440926	1441412	5.10398	1436426;1436582;1442705;1444210;1444312;1444406
Os01t0128800-01	chr01build05r1.fasta	+	1597995	1604729	1602085	1602116	7.76762	1600568;1600726;1600845;1601255;1601360;1601491;1602250;1602471;1602552;1602827;1603116;1603253;1603772;1604077;1604203;1604421
Os01t0216900-00	chr01build05r1.fasta	+	6376257	6380837	6379103	6379456	5.26618	6376261;6376537;6376631;6376849;6376942;6377090;6377240;6377513;6380605;6380837
Os01t0269500-01	chr01build05r1.fasta	+	9292193	9298687	9294646	9294941	5.03846	9293030;9293700;9295214;9297186;9298330;9298331
Os01t0273150-00	chr01build05r1.fasta	+	9446030	9449859	9448571	9449066	5.01137	9447618;9447682;9449566;9449743
Os01t0296200-00	chr01build05r1.fasta	+	10878021	10879649	10878811	10878853	8.67083	10878021;10878704;10878922;10878972
Os01t0510100-01	chr01build05r1.fasta	+	19535513	19540716	19538415	19539953	7.02568	19535755;19535828;19536328;19536415;19536765;19536902;19537390;19537614;19537746;19537928;19538047;19538267;19540210;19540255;19540354;19540446
Os01t0564300-01	chr01build05r1.fasta	+	23156189	23180499	23159541	23159885	6.48427	23156539;23156815;23171916;23172002;23175752;23176027;23176402;23176482;23176582;23176662;23177620;23177748;23179189;23179244;23180021;23180302
Os01t0591000-02	chr01build05r1.fasta	+	24728018	24736902	24729635	24730469	7.59087	24728089;24728194;24734512;24734654;24734816;24735289;24735520;24735693;24735800;24735937;24736059;24736194;24736319;24736382;24736480;24736753
Os01t0631400-01	chr01build05r1.fasta	+	26887682	26893822	26891797	26892216	8.28546	26887933;26888706;26893607;26893822
Os01t0663500-01	chr01build05r1.fasta	+	28825139	28829874	28826974	28827010	6.71794	28825254;28825307;28825426;28825487;28826348;28826430;28827888;28827973;28828052;28828175;28828801;28828869;28829620;28829714
Os01t0690800-01	chr01build05r1.fasta	+	30253785	30264067	30256392	30256982	11.9866	30253801;30254689;30261458;30261490;30262315;30263369
Os01t0690800-01	chr01build05r1.fasta	+	30253785	30264067	30258995	30260145	8.96212	30253801;30254689;30261458;30261490;30262315;30263369
Os01t0729100-02	chr01build05r1.fasta	+	32128750	32135110	32130071	32130103	11.2984	32128750;32129100;32130209;32130462;32130598;32130721;32130907;32131011;32134856;32134948
Os01t0763600-02	chr01build05r1.fasta	+	33860327	33866499	33861360	33861681	6.1755	33860470;33860485;33862453;33862631;33863183;33863366;33864137;33864211;33864502;33864611;33865170;33865388;33865547;33865702;33866182;33866418
Os01t0772700-00	chr01build05r1.fasta	+	34353851	34376377	34374769	34374945	17.5539	34353851;34353955;34355618;34355803;34356110;34356199;34356281;34356364;34356812;34356885;34357572;34357683;34358388;34358444;34359119;34359189;34361668;34361737;34362963;34363026;34363762;34363910;34364183;34364254;34364434;34364531;34365186;34365270;34365489;34365548;34365831;34365917;34366730;34366783;34367074;34367202;34368663;34368721;34369534;34369682;34369761;34369915;34370142;34370270;343…
Os01t0794400-01	chr01build05r1.fasta	+	35371761	35380610	35373300	35373959	12.8048	35371768;35371866;35372739;35373218;35379784;35380389
Os01t0794400-01	chr01build05r1.fasta	+	35371761	35380610	35377124	35379392	15.8844	35371768;35371866;35372739;35373218;35379784;35380389
Os01t0848200-01	chr01build05r1.fasta	+	38160660	38169822	38164054	38164414	9.63959	38160849;38160965;38161635;38161706;38161806;38161909;38161990;38162092;38162180;38162341;38162466;38162743;38165851;38166001;38166218;38166382;38166500;38166577;38166707;38166796;38166883;38166969;38167059;38167145;38167217;38167313;38167456;38167559;38167858;38167933;38168377;38168527;38168669;38168737;38168831;38168897;38169048;38169118;38169332;38169410
Os01t0848200-01	chr01build05r1.fasta	+	38160660	38169822	38164825	38165724	6.49028	38160849;38160965;38161635;38161706;38161806;38161909;38161990;38162092;38162180;38162341;38162466;38162743;38165851;38166001;38166218;38166382;38166500;38166577;38166707;38166796;38166883;38166969;38167059;38167145;38167217;38167313;38167456;38167559;38167858;38167933;38168377;38168527;38168669;38168737;38168831;38168897;38169048;38169118;38169332;38169410
Os01t0947500-00	chr01build05r1.fasta	+	43426581	43438482	43429088	43429408	5.80757	43426581;43427449;43438365;43438482
Os01t0973100-01	chr01build05r1.fasta	+	44728791	44733671	44731403	44731445	5.78055	44728827;44729015;44729147;44729233;44729362;44729580;44729655;44729825;44733012;44733368
Os02t0106800-01	chr02build05r1.fasta	+	397365	403411	402673	402717	11.0473	397406;397609;398483;398561;398648;398742;399289;399393;399496;399575;399832;399922;400021;400128;400529;400615;400862;400927;403039;403188
Os02t0147100-00	chr02build05r1.fasta	+	2577230	2585428	2580346	2580415	7.10182	2577376;2577420;2578017;2578221;2578555;2578619;2583179;2583266;2583365;2583432;2583816;2583866;2584331;2584448;2584626;2584672;2584766;2584792;2584969;2585044;2585320;2585428
Os02t0147100-00	chr02build05r1.fasta	+	2577230	2585428	2581277	2582951	11.7233	2577376;2577420;2578017;2578221;2578555;2578619;2583179;2583266;2583365;2583432;2583816;2583866;2584331;2584448;2584626;2584672;2584766;2584792;2584969;2585044;2585320;2585428
Os02t0179900-01	chr02build05r1.fasta	+	4440183	4448540	4444055	4444119	22.9444	4442433;4442753;4443338;4443457;4443549;4443714;4443822;4443934;4446819;4446821
Os02t0179900-01	chr02build05r1.fasta	+	4440183	4448540	4444991	4445212	10.0769	4442433;4442753;4443338;4443457;4443549;4443714;4443822;4443934;4446819;4446821
Os02t0179900-01	chr02build05r1.fasta	+	4440183	4448540	4445638	4445696	21.0647	4442433;4442753;4443338;4443457;4443549;4443714;4443822;4443934;4446819;4446821
Os02t0189900-01	chr02build05r1.fasta	+	4974451	4984050	4976650	4978258	6.10209	4974587;4974610;4975355;4975425;4981804;4981856;4982603;4982772
Os02t0193000-01	chr02build05r1.fasta	+	5179721	5182001	5180572	5181346	13.3102	5179723;5180415;5181650;5181847
Os02t0194200-01	chr02build05r1.fasta	+	5250030	5253689	5251943	5252609	5.77622	5251206;5251275;5251858;5251918;5252783;5253554
Os02t0266500-01	chr02build05r1.fasta	+	9552630	9561173	9554272	9554327	13.3159	9553450;9553455;9554874;9555050;9555411;9555548
Os02t0302200-01	chr02build05r1.fasta	+	11745851	11765523	11751233	11754889	8.08835	11745958;11746244;11762996;11763335;11763430;11763648;11764587;11764646;11764747;11764996;11765214;11765341
Os02t0453000-01	chr02build05r1.fasta	+	15718155	15721547	15718858	15718890	7.53224	15718155;15718370;15719992;15721118;15721228;15721547
Os02t0458900-00	chr02build05r1.fasta	+	16058579	16072198	16064562	16065311	6.79408	16058582;16058978;16071317;16071802;16071936;16072198
Os02t0481900-02	chr02build05r1.fasta	+	17365433	17381885	17378998	17380204	5.14838	17365534;17365710;17365800;17365905;17366119;17366177;17366296;17366454;17367367;17367486;17367624;17367686;17368130;17368174;17368255;17368419;17369354;17369431;17369532;17369642;17369730;17369846;17369927;17370022;17370806;17370876;17370994;17371120;17378696;17378800;17380257;17380313;17380412;17380560;17380664;17380759;17380834;17380909;17381024;17381097;17381205;17381622
Os02t0486400-01	chr02build05r1.fasta	+	17578398	17582860	17579741	17581564	7.3588	17579229;17579428;17582389;17582620
Os02t0524300-00	chr02build05r1.fasta	+	19986605	19988521	19987807	19987917	6.71794	19986605;19986682;19986765;19986883;19988419;19988521
Os02t0538400-00	chr02build05r1.fasta	+	20769508	20779632	20777685	20778016	5.2408	20769508;20769700;20770440;20770633;20770938;20770970;20770997;20771069;20771505;20771642;20771852;20771998;20772078;20772262;20772381;20772608;20773905;20773982;20775063;20775179;20775369;20775521;20775603;20775983;20776057;20776194;20776284;20776373;20779330;20779632
Os02t0581000-00	chr02build05r1.fasta	+	23208196	23216462	23212828	23212877	7.45691	23208196;23208418;23208515;23208706;23209833;23209988;23210517;23210810;23211063;23211280;23211366;23211440;23211546;23211612;23211892;23212044;23213567;23213675;23216402;23216462
Os02t0598300-01	chr02build05r1.fasta	+	24093495	24098946	24096113	24097222	15.2273	24093503;24094413;24097699;24097711
Os02t0629200-01	chr02build05r1.fasta	+	26018873	26022541	26021227	26021559	87.3332	26018944;26019134;26022189;26022219
Os02t0644100-01	chr02build05r1.fasta	+	26751496	26755869	26752624	26752664	12.1251	26751614;26752510;26753915;26754203;26754368;26754453;26754771;26754994;26755178;26755244;26755334;26755393;26755499;26755612
Os02t0663400-00	chr02build05r1.fasta	+	27743056	27756828	27743893	27746953	5.76545	27743441;27743525;27756421;27756572
Os02t0663400-00	chr02build05r1.fasta	+	27743056	27756828	27749306	27756401	7.77638	27743441;27743525;27756421;27756572
Os02t0699000-01	chr02build05r1.fasta	+	29605594	29608792	29606250	29606711	6.4562	29605741;29605794;29606940;29607033;29607154;29608730
Os02t0763900-01	chr02build05r1.fasta	+	33035352	33043387	33036153	33036894	5.02487	33035454;33035553;33041738;33043239
Os02t0790500-01	chr02build05r1.fasta	+	34425388	34429128	34425691	34426282	20.3638	34425557;34425613;34428799;34428858
Os02t0808300-01	chr02build05r1.fasta	+	35401274	35409605	35403051	35403370	8.156	35401274;35402219;35409188;35409276
Os02t0808300-01	chr02build05r1.fasta	+	35401274	35409605	35403823	35404110	5.17841	35401274;35402219;35409188;35409276
Os02t0817500-02	chr02build05r1.fasta	+	35924017	35928579	35926960	35927247	6.04148	35924080;35924643;35926629;35926772;35927940;35928104;35928226;35928339
Os02t0831650-00	chr02build05r1.fasta	+	36617578	36619096	36617880	36617909	12.4282	36617578;36617788;36617959;36618102;36618185;36618243;36618349;36618470;36618558;36618668;36618977;36619096
Os02t0831650-00	chr02build05r1.fasta	+	36617578	36619096	36618836	36618897	10.0227	36617578;36617788;36617959;36618102;36618185;36618243;36618349;36618470;36618558;36618668;36618977;36619096
Os03t0131500-01	chr03build05r1.fasta	+	1803486	1812227	1804985	1810637	9.36566	1803528;1803641;1803715;1803985;1804309;1804565;1804655;1804767;1810916;1811063;1811260;1811397;1811765;1811842
Os03t0188100-01	chr03build05r1.fasta	+	4605943	4615237	4609247	4609404	6.29275	4606072;4606365;4613167;4613673;4613792;4613836
Os03t0202900-00	chr03build05r1.fasta	+	5438496	5441046	5440271	5440316	5.40356	5438496;5438517;5438566;5438690;5439634;5439717;5440713;5440767;5440859;5441046
Os03t0212600-01	chr03build05r1.fasta	+	5913636	5917189	5914803	5915164	5.1498	5913823;5914094;5914184;5914235;5914331;5914408;5915732;5915851;5916122;5916220;5916325;5916479;5916696;5916761;5916899;5917007
Os03t0216800-01	chr03build05r1.fasta	+	6200112	6203180	6202051	6202381	7.50948	6200171;6200416;6200536;6200673;6200755;6200925;6201031;6201051;6201125;6201332;6201442;6201523;6201743;6201851;6202679;6202795;6202882;6203106
Os03t0224200-01	chr03build05r1.fasta	+	6560769	6566509	6561591	6562010	8.28546	6561025;6561148;6562851;6563003;6563086;6563484;6563662;6563738;6564494;6565816
Os03t0236966-00	chr03build05r1.fasta	+	7260584	7269027	7268235	7268602	9.45623	7260589;7260954;7261822;7261956;7262039;7262112;7262466;7262505;7262684;7262729;7262904;7262983;7263091;7263266;7263354;7263479;7263862;7263936;7264641;7264766;7265321;7265390;7265768;7265850;7266722;7266835;7267390;7267489;7268131;7268166;7268807;7268899
Os03t0294200-01	chr03build05r1.fasta	+	10306668	10318772	10308600	10308815	8.05531	10306706;10306855;10306954;10307017;10307422;10307717;10309321;10309461;10310319;10310411;10311922;10312020;10312110;10312139;10312219;10312272;10312548;10312601;10312670;10312747;10314177;10314268;10314345;10314402;10314502;10314576;10314878;10314925;10315873;10315970;10316765;10316840;10316915;10316977;10317079;10317170;10317605;10317673;10317779;10317842;10317919;10317984;10318082;10318183
Os03t0324300-03	chr03build05r1.fasta	+	11817520	11826952	11822238	11822479	64.1952	11819256;11820674;11825839;11826006
Os03t0324300-03	chr03build05r1.fasta	+	11817520	11826952	11822899	11823734	5.20319	11819256;11820674;11825839;11826006
Os03t0376900-01	chr03build05r1.fasta	+	15425747	15430573	15427456	15427503	7.76762	15425922;15426116;15427038;15427247;15427966;15428028;15428110;15428183;15428281;15428376;15428982;15429036;15429144;15429248;15429331;15429412;15429727;15429839;15429994;15430395
Os03t0383100-01	chr03build05r1.fasta	+	15736108	15742851	15738771	15739174	7.69071	15736801;15736819;15741346;15742763
Os03t0419100-02	chr03build05r1.fasta	+	18081480	18084623	18082841	18082881	6.06253	18081756;18082254;18084046;18084470
Os03t0439800-01	chr03build05r1.fasta	+	19211735	19230590	19220472	19220847	5.28859	19211871;19211943;19212066;19212106;19230159;19230317
Os03t0564200-01	chr03build05r1.fasta	+	21124386	21129270	21125934	21126347	5.10336	21124386;21124490;21126995;21127066;21128721;21128903
Os03t0584100-01	chr03build05r1.fasta	+	22312383	22317554	22312931	22313257	49.7888	22312383;22312569;22317179;22317554
Os03t0627500-01	chr03build05r1.fasta	+	24736595	24745142	24739314	24739518	12.7313	24736708;24736708;24737361;24737827;24740425;24740671;24741481;24741629;24741722;24742006;24742104;24742298;24744660;24744854
Os03t0646800-01	chr03build05r1.fasta	+	25844499	25852926	25848263	25850529	7.34617	25846727;25846758;25850875;25850914;25850994;25851047;25851126;25851269;25851361;25851660;25851844;25852266;25852380;25852493
Os03t0668300-01	chr03build05r1.fasta	+	27148598	27152592	27150309	27151382	16.2006	27148803;27149170;27151648;27152386
Os03t0715332-00	chr03build05r1.fasta	+	29770012	29775388	29773775	29773839	13.3842	29770012;29770049;29774820;29774988
Os03t0720300-01	chr03build05r1.fasta	+	30011185	30019605	30016068	30016150	11.979	30011485;30011567;30011663;30011870;30017411;30017611;30017685;30017899;30018049;30018302;30018434;30018486;30018856;30019320
Os03t0720300-01	chr03build05r1.fasta	+	30011185	30019605	30016442	30016699	5.78055	30011485;30011567;30011663;30011870;30017411;30017611;30017685;30017899;30018049;30018302;30018434;30018486;30018856;30019320
Os03t0733299-00	chr03build05r1.fasta	+	30845173	30847876	30845428	30845656	5.96987	30845174;30845293;30847296;30847862
Os03t0769400-01	chr03build05r1.fasta	+	32752458	32756296	32754833	32754864	7.76762	32753679;32754305;32755092;32756033
Os03t0792500-02	chr03build05r1.fasta	+	33856469	33863000	33858450	33858761	21.112	33856534;33856994;33859823;33860198;33860292;33860565;33862530;33862714
Os03t0800100-01	chr03build05r1.fasta	+	34262497	34269074	34267612	34267788	42.8316	34266226;34266283;34268369;34268577;34268662;34268781
Os03t0818700-00	chr03build05r1.fasta	+	35249148	35251278	35249880	35250541	5.44437	35249224;35249419;35250906;35251069
Os03t0862100-01	chr03build05r1.fasta	+	37293321	37300139	37296188	37297279	6.25962	37293457;37293673;37293806;37293892;37294147;37295087;37295602;37295690;37297337;37297440;37297541;37297640;37297758;37297833;37297918;37298032;37298117;37298648;37299394;37299889
Os04t0107500-02	chr04build05r1.fasta	+	452646	456079	453633	454186	10.9924	452698;453126;455288;455809
Os04t0162100-02	chr04build05r1.fasta	+	4270523	4280825	4273060	4273778	6.56845	4270524;4270729;4274902;4275070;4275144;4275199;4276453;4276567;4276654;4276897;4277669;4277805;4278486;4278545;4278816;4278940;4279764;4279816;4279993;4280045;4280304;4280357;4280446;4280514
Os04t0206000-00	chr04build05r1.fasta	+	7110574	7119266	7111902	7112359	7.0553	7110574;7110773;7117476;7117623;7117796;7118180;7118893;7119230
Os04t0206000-00	chr04build05r1.fasta	+	7110574	7119266	7117084	7117402	6.23357	7110574;7110773;7117476;7117623;7117796;7118180;7118893;7119230
Os04t0250700-01	chr04build05r1.fasta	+	9947167	9955621	9948585	9949205	10.0066	9947189;9947496;9947582;9947630;9947733;9947784;9952909;9953063;9954384;9954497;9955271;9955423
Os04t0337800-00	chr04build05r1.fasta	+	16127463	16134386	16130574	16130935	8.23968	16127463;16127696;16127833;16128036;16134028;16134366
Os04t0353600-01	chr04build05r1.fasta	+	17105425	17112889	17111178	17111532	7.70198	17105467;17105545;17106649;17106752;17107363;17107562;17108723;17108823;17110191;17110380;17110471;17110632;17111022;17111103;17111639;17111905;17112019;17112146;17112491;17112671
Os04t0369100-00	chr04build05r1.fasta	+	18152256	18161325	18158066	18158420	6.65171	18152256;18152354;18152486;18152744;18152846;18153074;18153175;18153328;18155027;18155227;18159396;18159608;18159753;18160025;18160131;18160328;18160990;18161325
Os04t0387300-01	chr04build05r1.fasta	+	19243420	19260530	19243878	19244297	8.28546	19243420;19243621;19258326;19258330
Os04t0489600-02	chr04build05r1.fasta	+	24960339	24968081	24961707	24965204	6.82165	24960524;24960917;24965603;24965988;24966120;24966242;24966862;24966927;24967070;24967138;24967549;24967620
Os04t0492600-01	chr04build05r1.fasta	+	25123704	25135451	25124203	25129005	8.35791	25123706;25123770;25123892;25123988;25130611;25130691;25130829;25130885;25131179;25131310;25131391;25131477;25131856;25131964;25132049;25132185;25132756;25132860;25133481;25133569;25133672;25133774;25133857;25133979;25134543;25134653
Os04t0492600-01	chr04build05r1.fasta	+	25123704	25135451	25129085	25129845	5.38936	25123706;25123770;25123892;25123988;25130611;25130691;25130829;25130885;25131179;25131310;25131391;25131477;25131856;25131964;25132049;25132185;25132756;25132860;25133481;25133569;25133672;25133774;25133857;25133979;25134543;25134653
Os04t0546400-01	chr04build05r1.fasta	+	27857510	27860341	27858341	27858589	5.98949	27857512;27857650;27857740;27857790;27858951;27859009;27859105;27859179;27859642;27859690;27859797;27859873;27860133;27860216
Os04t0621300-00	chr04build05r1.fasta	+	32064334	32067360	32066551	32066639	9.77498	32064334;32065431;32066353;32066444;32067285;32067360
Os04t0623600-01	chr04build05r1.fasta	+	32192370	32195790	32192701	32192822	10.187	32192451;32192491;32193194;32193341
Os04t0628900-00	chr04build05r1.fasta	+	32494584	32497439	32496002	32496753	8.9245	32494584;32495005;32497052;32497439
Os05t0184500-00	chr05build05r1.fasta	+	5149933	5162352	5151845	5151896	7.17011	5149933;5150685;5161696;5161995
Os05t0184500-00	chr05build05r1.fasta	+	5149933	5162352	5159756	5160845	6.84121	5149933;5150685;5161696;5161995
Os05t0202800-00	chr05build05r1.fasta	+	6393907	6396077	6394497	6395374	5.66205	6394169;6394227;6395732;6395831
Os05t0207900-02	chr05build05r1.fasta	+	6680824	6692557	6686681	6686968	5.17841	6680824;6680949;6682217;6682414;6682491;6682548;6683324;6683432;6684189;6684257;6684620;6684748;6684906;6685106;6685185;6685238;6685320;6685415;6687763;6687853;6689673;6689792;6690785;6691132;6691250;6692344
Os05t0220900-01	chr05build05r1.fasta	+	7461335	7467261	7463560	7464345	5.05982	7461598;7462074;7465121;7465222;7466301;7466576;7466848;7467048
Os05t0231700-01	chr05build05r1.fasta	+	8029728	8031999	8030627	8031282	10.6094	8029918;8030047;8030148;8030401;8031323;8031694
Os05t0242166-00	chr05build05r1.fasta	+	8676695	8683680	8676974	8677927	8.98894	8676858;8676941;8683591;8683680
Os05t0242166-00	chr05build05r1.fasta	+	8676695	8683680	8677932	8683491	9.25408	8676858;8676941;8683591;8683680
Os05t0258900-00	chr05build05r1.fasta	+	9752279	9768357	9756823	9759025	12.242	9752279;9752408;9752885;9753071;9753359;9753430;9753859;9753930;9754019;9754090;9754403;9754474;9754594;9754665;9754745;9754816;9755106;9755177;9755266;9755337;9755424;9755498;9755601;9755672;9755766;9755831;9755913;9755978;9765647;9765691;9765787;9765851;9765942;9766321;9766408;9766563
Os05t0313500-01	chr05build05r1.fasta	+	14437031	14442951	14441252	14441305	6.90455	14437033;14437346;14438373;14438481;14440671;14440762;14440861;14441119;14441715;14441858;14442532;14442621
Os05t0330150-00	chr05build05r1.fasta	+	15430061	15487688	15456559	15456827	5.54417	15430099;15430484;15487511;15487577
Os05t0400800-01	chr05build05r1.fasta	+	19548689	19555283	19550246	19550492	5.03166	19548961;19549057;19549157;19549212;19549502;19549709;19552598;19552608
Os05t0408200-01	chr05build05r1.fasta	+	19981179	19990345	19986597	19987721	6.73884	19981413;19982062;19983560;19983732;19984166;19984419;19984522;19984596;19984688;19984795;19985171;19985288;19985604;19985739;19987880;19988054;19988590;19989117;19989881;19990192
Os05t0468600-00	chr05build05r1.fasta	+	23094018	23102769	23097365	23097528	8.33598	23094018;23094721;23094966;23095119;23095267;23095416;23095924;23096085;23096225;23096397;23096485;23096551;23096711;23096877;23098547;23098638;23098742;23098836;23099483;23099560;23100519;23100614;23101287;23101361;23101445;23101536;23101617;23101779;23101889;23101949;23102171;23102271;23102722;23102769
Os05t0472400-00	chr05build05r1.fasta	+	23301585	23309782	23302250	23302604	6.65171	23301585;23302193;23302809;23302958;23309477;23309782
Os05t0519600-01	chr05build05r1.fasta	+	25894616	25897696	25895903	25896326	9.37977	25894713;25894916;25895000;25895200;25897007;25897084;25897316;25897549
Os05t0533700-01	chr05build05r1.fasta	+	26591560	26594202	26592154	26592409	5.34024	26591651;26592030;26593607;26593841
Os05t0555600-01	chr05build05r1.fasta	+	27747217	27752456	27748526	27749555	8.567	27747321;27747560;27747714;27747932;27750254;27750528;27750621;27750926;27751075;27751342;27751492;27751746;27751867;27752133
Os06t0108900-02	chr06build05r1.fasta	+	522061	529058	523479	525625	8.74083	522205;522756;527450;527856;527957;528017;528113;528685
Os06t0143950-00	chr06build05r1.fasta	+	2326618	2328176	2327934	2327988	11.2984	2326618;2326671;2326773;2327171;2328096;2328176
Os06t0146250-00	chr06build05r1.fasta	+	2427014	2432269	2427906	2427968	17.7546	2427014;2427130;2427594;2427671;2428114;2428680;2428831;2428944;2431317;2432255
Os06t0187300-00	chr06build05r1.fasta	+	4404651	4410391	4405880	4406105	7.69888	4404765;4404904;4409128;4410391
Os06t0334300-01	chr06build05r1.fasta	+	13365088	13369237	13365943	13365986	5.64918	13365366;13365407;13366408;13368945
Os06t0342750-01	chr06build05r1.fasta	+	13772785	13784852	13775117	13779923	9.7988	13772858;13773199;13773341;13773481;13773680;13773772;13773858;13773984;13774896;13775002;13781213;13781293;13783794;13783814
Os06t0342750-01	chr06build05r1.fasta	+	13772785	13784852	13780003	13780775	6.7527	13772858;13773199;13773341;13773481;13773680;13773772;13773858;13773984;13774896;13775002;13781213;13781293;13783794;13783814
Os06t0471700-01	chr06build05r1.fasta	+	16574045	16597533	16575620	16576760	7.40681	16574045;16574535;16574798;16575000;16575306;16575384;16580380;16580448;16597052;16597533
Os06t0480500-01	chr06build05r1.fasta	+	17169589	17182054	17179054	17179352	7.48185	17169589;17169851;17172101;17172340;17181556;17182054
Os06t0495500-01	chr06build05r1.fasta	+	18134333	18146673	18139490	18139902	5.11572	18134345;18134590;18144075;18144619;18144738;18144824;18144930;18144986;18145100;18145338;18145900;18146018;18146149;18146235;18146345;18146404
Os06t0595700-00	chr06build05r1.fasta	+	24308670	24312091	24309278	24310640	6.38278	24308671;24308738;24310719;24310837;24310917;24311224;24311306;24311378;24311477;24311842;24311901;24311953
Os06t0597200-01	chr06build05r1.fasta	+	24382604	24387149	24382883	24383602	5.17841	24382729;24382842;24385122;24385331;24385504;24385715;24386296;24386863
Os06t0604100-00	chr06build05r1.fasta	+	24777348	24780111	24778480	24778892	6.62034	24777348;24777441;24777716;24777784;24779764;24779883;24779996;24780111
Os06t0610800-01	chr06build05r1.fasta	+	25225673	25230954	25228631	25229369	5.71798	25225745;25225985;25229472;25230790
Os06t0681600-01	chr06build05r1.fasta	+	29291036	29302445	29294191	29300605	9.93868	29291064;29291288;29291385;29291576;29291658;29291820;29301795;29302228
Os06t0693000-01	chr06build05r1.fasta	+	29795693	29800986	29797664	29798081	9.21708	29795721;29795782;29795843;29796149;29796501;29796553;29797009;29797094;29799195;29799376;29799454;29799655;29799896;29800127;29800215;29800368;29800447;29800791
Os06t0717300-00	chr06build05r1.fasta	+	31356291	31357543	31356419	31356485	12.9847	31356291;31356320;31357256;31357543
Os07t0174601-00	chr07build05r1.fasta	+	3947351	3951351	3949532	3950079	7.48413	3947351;3947446;3950859;3951039;3951169;3951176
Os07t0176200-01	chr07build05r1.fasta	+	4052458	4059551	4052873	4055238	5.09524	4052618;4052659;4055575;4055741;4055839;4056556;4056678;4057114;4057241;4057315;4057490;4057673;4057759;4057854;4057952;4058018;4058556;4058715;4058808;4059199;4059290;4059300
Os07t0181100-01	chr07build05r1.fasta	+	4315798	4319434	4317185	4317455	7.33768	4316895;4317053;4317491;4318024;4318124;4319305
Os07t0240600-01	chr07build05r1.fasta	+	7847598	7864405	7855000	7859744	6.52185	7847921;7848467;7863491;7864368
Os07t0288700-02	chr07build05r1.fasta	+	11203055	11215123	11204768	11205088	6.58191	11203073;11203604;11208015;11208094;11208181;11208645;11213485;11213568;11213696;11213821;11213925;11214113;11214191;11214277;11214343;11214969
Os07t0411900-00	chr07build05r1.fasta	+	13567418	13574986	13568394	13569032	5.44584	13567418;13567708;13567809;13567967;13574891;13574986
Os07t0471100-01	chr07build05r1.fasta	+	17547059	17550520	17547704	17548359	15.9141	17547160;17547278;17547375;17547528;17548487;17548618;17548701;17548841;17549208;17549465;17549594;17550229
Os07t0474600-01	chr07build05r1.fasta	+	17776598	17780572	17778905	17779185	8.4034	17776599;17776637;17776793;17776888;17777038;17777096;17777217;17777340;17777481;17777543;17777645;17777704;17777832;17777993;17778321;17778394;17778485;17778715;17779937;17780017;17780196;17780379
Os07t0474600-01	chr07build05r1.fasta	+	17776598	17780572	17779455	17779826	5.01137	17776599;17776637;17776793;17776888;17777038;17777096;17777217;17777340;17777481;17777543;17777645;17777704;17777832;17777993;17778321;17778394;17778485;17778715;17779937;17780017;17780196;17780379
Os07t0475000-01	chr07build05r1.fasta	+	17796324	17804770	17797458	17798224	19.1203	17796326;17796824;17804409;17804650
Os07t0475000-01	chr07build05r1.fasta	+	17796324	17804770	17798698	17803754	10.6907	17796326;17796824;17804409;17804650
Os07t0523300-01	chr07build05r1.fasta	+	20917915	20935978	20921335	20921608	90.7167	20917916;20918068;20922628;20922702;20935532;20935591
Os07t0523300-01	chr07build05r1.fasta	+	20917915	20935978	20923555	20924173	5.01946	20917916;20918068;20922628;20922702;20935532;20935591
Os07t0523300-01	chr07build05r1.fasta	+	20917915	20935978	20924193	20925035	9.73026	20917916;20918068;20922628;20922702;20935532;20935591
Os07t0523300-01	chr07build05r1.fasta	+	20917915	20935978	20925108	20925238	5.6923	20917916;20918068;20922628;20922702;20935532;20935591
Os07t0523300-01	chr07build05r1.fasta	+	20917915	20935978	20928818	20929273	319.971	20917916;20918068;20922628;20922702;20935532;20935591
Os07t0523300-02	chr07build05r1.fasta	+	20929221	20935832	20933732	20934459	33.4605	20929221;20929274;20935532;20935591
Os07t0523500-01	chr07build05r1.fasta	+	20947438	20954049	20951949	20952676	33.8019	20947438;20947491;20953749;20953808
Os07t0523700-01	chr07build05r1.fasta	+	20965657	20972267	20970167	20970894	32.4362	20965657;20965710;20971967;20972026
Os07t0524100-01	chr07build05r1.fasta	+	21001164	21007802	21004870	21005615	13.8276	21001398;21001438;21001771;21001861;21002474;21002568;21003203;21003260;21003803;21003987;21004327;21004384;21004549;21004589;21004672;21004746;21006035;21006091;21006217;21006283;21006491;21006637;21006723;21006947;21007069;21007230;21007307;21007384;21007472;21007549
Os07t0603150-00	chr07build05r1.fasta	+	25315718	25317264	25316254	25316288	17.7546	25315718;25315863;25316462;25316618;25316695;25316826;25316914;25317070;25317194;25317264
Os07t0617901-00	chr07build05r1.fasta	+	26154951	26157142	26156224	26156283	12.4282	26154951;26155088;26155352;26155462;26155618;26155723;26155797;26155896;26156332;26156436;26156549;26156592;26157079;26157142
Os07t0653200-00	chr07build05r1.fasta	+	28088593	28095296	28089007	28090315	6.17137	28088593;28088858;28092256;28094479;28094824;28095270
Os07t0653200-00	chr07build05r1.fasta	+	28088593	28095296	28090337	28090505	7.35396	28088593;28088858;28092256;28094479;28094824;28095270
Os07t0653200-00	chr07build05r1.fasta	+	28088593	28095296	28090549	28090582	14.6214	28088593;28088858;28092256;28094479;28094824;28095270
Os08t0103100-01	chr08build05r1.fasta	+	176153	181546	177842	178427	39.0237	177669;177681;180949;181439
Os08t0112000-00	chr08build05r1.fasta	+	635209	642929	638372	639117	5.16453	635702;635750;635849;635868;641835;642131
Os08t0160300-00	chr08build05r1.fasta	+	3529970	3533884	3530922	3531194	6.37343	3530070;3530619;3530815;3530891;3532163;3532208;3532468;3532651;3533701;3533731
Os08t0185701-00	chr08build05r1.fasta	+	5026577	5028925	5027181	5028109	26.8898	5026577;5026669;5028593;5028925
Os08t0202300-03	chr08build05r1.fasta	+	5941758	5948451	5944127	5945510	5.11855	5941760;5941856;5945622;5945749
Os08t0202300-02	chr08build05r1.fasta	+	5941664	5959137	5948460	5949970	12.5022	5941670;5941856;5950169;5950358;5950649;5950720;5951296;5951367;5951496;5951571
Os08t0211750-01	chr08build05r1.fasta	+	6552989	6584911	6561097	6562818	7.93903	6553161;6553251;6554771;6554833;6584606;6584646
Os08t0223700-00	chr08build05r1.fasta	+	7487658	7491189	7489358	7489423	11.2984	7487658;7488266;7489558;7489731;7489820;7489950;7490073;7490149;7491104;7491189
Os08t0235600-00	chr08build05r1.fasta	+	8229115	8234218	8230927	8231395	7.15482	8229115;8229218;8233096;8234218
Os08t0235600-00	chr08build05r1.fasta	+	8229115	8234218	8231505	8231905	5.26881	8229115;8229218;8233096;8234218
Os08t0239300-01	chr08build05r1.fasta	+	8436327	8444920	8437563	8438460	6.78153	8436374;8436599;8436759;8436780;8442567;8442684;8442996;8443086;8443260;8443349;8443446;8443549;8444484;8444624
Os08t0280300-00	chr08build05r1.fasta	+	10937449	10944138	10938151	10939638	9.85569	10937449;10937638;10942033;10942294;10942505;10942639;10942815;10944138
Os08t0280300-00	chr08build05r1.fasta	+	10937449	10944138	10939673	10940850	8.86221	10937449;10937638;10942033;10942294;10942505;10942639;10942815;10944138
Os08t0337050-00	chr08build05r1.fasta	+	15188351	15193482	15188925	15188963	6.37343	15188351;15188353;15188588;15188705;15189027;15189063;15189094;15189531;15189750;15189867;15190509;15190550;15192346;15192438;15192612;15192722;15192977;15193048;15193122;15193240;15193434;15193482
Os08t0346400-01	chr08build05r1.fasta	+	15783543	15791928	15784941	15785489	26.4863	15783663;15783837;15788954;15789030;15789101;15789155;15790405;15790474;15790635;15790704;15791294;15791587
Os08t0388900-00	chr08build05r1.fasta	+	18459714	18467509	18465125	18465386	6.64102	18459714;18460186;18460500;18460635;18466777;18466926;18467023;18467158;18467421;18467509
Os08t0414200-01	chr08build05r1.fasta	+	19884455	19889168	19886002	19886038	6.71794	19884653;19884793;19884893;19885026;19885519;19885723;19886480;19886614;19887364;19887993;19888427;19888603;19888704;19888877
Os08t0441300-00	chr08build05r1.fasta	+	21575572	21588302	21578988	21580458	5.82967	21575572;21575767;21587761;21588302
Os08t0516500-00	chr08build05r1.fasta	+	25698808	25699968	25699260	25699529	5.52364	25698812;25699175;25699706;25699968
Os08t0516900-01	chr08build05r1.fasta	+	25731619	25733281	25732301	25732678	10.1924	25731851;25732203;25732709;25733141
Os08t0517650-00	chr08build05r1.fasta	+	25776009	25778566	25776496	25776538	17.3417	25776009;25776154;25776345;25776432;25776593;25776668;25776847;25776934;25777030;25777138;25778353;25778566
Os08t0519700-01	chr08build05r1.fasta	+	25917949	25922696	25920447	25920664	5.701	25919082;25919628;25922376;25922389
Os08t0535800-01	chr08build05r1.fasta	+	26854821	26858110	26855990	26857158	11.6946	26855316;26855514;26855596;26855882;26857641;26857853
Os08t0551000-00	chr08build05r1.fasta	+	27718622	27720390	27719688	27720052	5.44797	27718622;27718839;27720207;27720390
Os09t0103200-01	chr09build05r1.fasta	+	421297	426050	425522	425591	5.32637	422782;422785;423181;423268;423375;423449;423846;423879;423947;425420;425662;425678
Os09t0292300-00	chr09build05r1.fasta	+	7422279	7428607	7423463	7423509	15.8658	7422295;7422376;7424272;7424385;7424465;7424757
Os09t0292300-00	chr09build05r1.fasta	+	7422279	7428607	7423636	7424188	6.74224	7422295;7422376;7424272;7424385;7424465;7424757
Os09t0353400-00	chr09build05r1.fasta	+	11906773	11909461	11908971	11909001	12.0273	11906773;11907030;11908487;11908669;11909048;11909461
Os09t0360400-01	chr09build05r1.fasta	+	12392361	12397216	12395695	12395731	6.71794	12392547;12392711;12394988;12395068;12396548;12396892
Os09t0388701-00	chr09build05r1.fasta	+	14008981	14016987	14010596	14010705	16.9475	14008981;14009091;14009955;14010266;14010986;14011058;14015886;14015971;14016664;14016783;14016952;14016987
Os09t0396900-01	chr09build05r1.fasta	+	14537869	14539600	14538536	14538621	10.116	14538033;14538119;14538746;14538858;14539030;14539330
Os09t0436500-02	chr09build05r1.fasta	+	16765361	16769840	16767590	16767637	7.76762	16765803;16766060;16766219;16766293;16766734;16766810;16767076;16767164;16768014;16768111
Os09t0453800-01	chr09build05r1.fasta	+	17730574	17734545	17732254	17732711	6.78395	17730656;17730904;17733090;17734241
Os09t0473966-00	chr09build05r1.fasta	+	18817607	18827155	18820616	18826319	10.3278	18817609;18817694;18819358;18819461;18826545;18826596;18826671;18826881
Os09t0500600-01	chr09build05r1.fasta	+	20075186	20088949	20076986	20082558	8.65268	20075327;20075347;20075487;20075543;20076474;20076577;20082735;20082828;20083260;20083359;20083789;20084032;20084148;20084310;20084390;20084509;20084838;20084917;20085435;20085713;20085891;20086059;20086147;20086275;20086404;20086616;20087318;20087497;20087962;20088609
Os09t0512200-01	chr09build05r1.fasta	+	20628980	20633556	20632643	20632691	7.6091	20631807;20631818;20632354;20632512;20633183;20633209
Os09t0561200-00	chr09build05r1.fasta	+	23180617	23184016	23182167	23183241	5.78055	23180617;23180881;23183643;23184016
Os09t0570600-01	chr09build05r1.fasta	+	23662764	23667736	23663909	23664088	6.21409	23663081;23663166;23663296;23663333;23663428;23663616;23664707;23664891;23664979;23665074;23665454;23665499;23665587;23665693;23666159;23666260;23666366;23666449
Os10t0124600-00	chr10build05r1.fasta	+	1557282	1561141	1558601	1558698	5.07273	1557282;1557299;1560314;1561141
Os10t0205900-00	chr10build05r1.fasta	+	7398044	7401212	7398910	7399741	6.87136	7398044;7398754;7400060;7400226;7400485;7400572;7400789;7400890;7401204;7401212
Os10t0371000-01	chr10build05r1.fasta	+	12121585	12124517	12122728	12123070	8.33377	12121619;12121877;12123967;12124298
Os10t0388500-01	chr10build05r1.fasta	+	13331482	13340899	13336154	13340106	7.0111	13331484;13331979;13332370;13332451;13332870;13333069;13333159;13333287;13333374;13333511;13333586;13333645;13333733;13333918;13334002;13334151;13334250;13334399;13340437;13340441
Os10t0463100-00	chr10build05r1.fasta	+	17560243	17563741	17561611	17561907	5.02149	17560243;17560589;17561097;17561160;17561397;17561594;17562113;17562283;17562368;17562649;17562748;17562873;17562975;17563190
Os10t0488100-01	chr10build05r1.fasta	+	18972200	18981938	18973809	18976770	6.37773	18972305;18972483;18972588;18972693;18980468;18980545;18981488;18981577
Os10t0488100-01	chr10build05r1.fasta	+	18972200	18981938	18976774	18979526	11.6923	18972305;18972483;18972588;18972693;18980468;18980545;18981488;18981577
Os10t0540900-01	chr10build05r1.fasta	+	21602259	21606051	21603041	21603109	16.2107	21602546;21602634;21604473;21604710;21604815;21605076;21605174;21605376;21605471;21605699;21605797;21605903
Os10t0564800-01	chr10build05r1.fasta	+	22796039	22805739	22797622	22803572	12.7394	22796285;22796363;22796504;22796586;22803611;22803670;22803785;22803893;22803974;22804026;22804247;22804327;22804427;22804539;22805369;22805432
Os10t0579900-00	chr10build05r1.fasta	+	23636562	23641906	23638588	23638628	9.0938	23637899;23637981;23641483;23641537
Os11t0102200-00	chr11build05r1.fasta	+	78395	92983	80658	81159	30.6991	78629;78641;84559;85063;85136;85318;85419;85510;85628;85901;85977;86190;86295;86365;86540;86646;87104;87153;87262;87345;88197;88256;88333;88422;88961;89037;89160;89244;89362;89442;89630;89733;89931;89980;90764;90870;91743;91865;91978;92029;92230;92342;92404;92544;92656;92745
Os11t0126400-00	chr11build05r1.fasta	+	1184611	1188165	1185903	1186237	5.56486	1184611;1184886;1185257;1185385;1186368;1186424;1186505;1186803;1187129;1187220;1187337;1187549;1187732;1187751
Os11t0181900-01	chr11build05r1.fasta	+	4084837	4092024	4089628	4090429	8.05818	4084888;4085072;4085237;4085435;4085531;4085716;4087306;4087497;4088451;4088672;4090710;4090916;4091153;4091554;4091633;4091683
Os11t0202600-01	chr11build05r1.fasta	+	5164282	5169872	5165746	5166087	7.26795	5164534;5164761;5164852;5164939;5165113;5165287;5168585;5168666
Os11t0202600-01	chr11build05r1.fasta	+	5164282	5169872	5166094	5166169	16.3529	5164534;5164761;5164852;5164939;5165113;5165287;5168585;5168666
Os11t0283500-01	chr11build05r1.fasta	+	10176955	10187324	10179069	10182685	6.32233	10177050;10177140;10177616;10177833;10184929;10185381;10185865;10185989;10186374;10187238
Os11t0303200-01	chr11build05r1.fasta	+	11440160	11445904	11444889	11445380	17.935	11443521;11443712;11444153;11444288;11445644;11445711
Os11t0310800-01	chr11build05r1.fasta	+	11952279	11968244	11965472	11965720	11.979	11952332;11952564;11953136;11953228;11953308;11953412;11954239;11954456;11956043;11956095;11956674;11956790;11958080;11958171;11958935;11959021;11959152;11959366;11960721;11960813;11964777;11964900;11964979;11965120;11966477;11966546;11966964;11967121;11967564;11967739;11967824;11967974
Os11t0312280-00	chr11build05r1.fasta	+	12110052	12120836	12112424	12114086	5.45555	12110052;12110391;12111965;12112134;12119721;12119758;12120539;12120836
Os11t0312280-00	chr11build05r1.fasta	+	12110052	12120836	12115482	12116830	5.25135	12110052;12110391;12111965;12112134;12119721;12119758;12120539;12120836
Os11t0446500-00	chr11build05r1.fasta	+	16978049	16989956	16984825	16984948	10.0227	16978049;16978195;16979482;16979586;16980009;16980106;16980188;16980330;16980911;16981004;16981092;16981201;16981732;16981886;16981966;16982046;16982129;16982249;16983072;16983178;16983251;16983382;16986370;16986452;16988058;16988231;16988545;16988596;16989164;16989291;16989384;16989534;16989618;16989956
Os11t0446500-00	chr11build05r1.fasta	+	16978049	16989956	16987807	16987924	14.7453	16978049;16978195;16979482;16979586;16980009;16980106;16980188;16980330;16980911;16981004;16981092;16981201;16981732;16981886;16981966;16982046;16982129;16982249;16983072;16983178;16983251;16983382;16986370;16986452;16988058;16988231;16988545;16988596;16989164;16989291;16989384;16989534;16989618;16989956
Os11t0471300-01	chr11build05r1.fasta	+	18351581	18359769	18358974	18359269	6.29807	18355391;18355423;18355617;18355748;18359451;18359603
Os11t0549680-01	chr11build05r1.fasta	+	22596454	22601407	22599331	22599481	19.7534	22599033;22599212;22600869;22601024
Os11t0602300-01	chr11build05r1.fasta	+	25371531	25375928	25373984	25374038	6.77901	25371778;25371833;25373366;25373392;25373491;25373613;25374490;25374733;25375110;25375604
Os11t0668300-00	chr11build05r1.fasta	+	29167125	29177113	29168927	29170102	5.70682	29167125;29167324;29167422;29167455;29173390;29173475;29173568;29173616;29173802;29173851;29174525;29175018;29175212;29175372;29175641;29175850;29175933;29176125;29176164;29176292;29176388;29176482;29176991;29177113
Os11t0689400-00	chr11build05r1.fasta	+	30201000	30202001	30201372	30201434	9.86364	30201026;30201103;30201579;30201870;30201877;30201896
Os12t0101800-01	chr12build05r1.fasta	+	74290	88955	76770	77023	67.0339	74517;74529;80420;80924;80999;81181;81282;81373;81491;81764;81840;82053;82158;82228;82403;82509;82967;83016;83125;83208;84060;84119;84196;84285;84824;84904
Os12t0118400-02	chr12build05r1.fasta	+	890788	897384	893546	894158	8.51524	891041;891298;895024;895174;895410;895884;895974;896316;896533;896631;896708;896828;897032;897255
Os12t0122000-01	chr12build05r1.fasta	+	1042608	1046116	1044467	1044886	8.28546	1042715;1044255;1045368;1045809
Os12t0147000-00	chr12build05r1.fasta	+	2304482	2308507	2306071	2306801	11.7311	2304482;2304890;2305370;2305437;2305541;2305672;2307769;2307927;2308126;2308503
Os12t0194600-02	chr12build05r1.fasta	+	4848367	4858759	4850154	4853616	11.0895	4848464;4849164;4856979;4857054;4857146;4857272;4857932;4858137
Os12t0194600-02	chr12build05r1.fasta	+	4848367	4858759	4853647	4855916	5.58447	4848464;4849164;4856979;4857054;4857146;4857272;4857932;4858137
Os12t0212100-00	chr12build05r1.fasta	+	5900106	5909868	5901134	5901836	7.42509	5900127;5900528;5900650;5900709;5902103;5902219;5902320;5902414;5908559;5909070;5909568;5909671;5909747;5909836
Os12t0212100-00	chr12build05r1.fasta	+	5900106	5909868	5903606	5908218	10.1839	5900127;5900528;5900650;5900709;5902103;5902219;5902320;5902414;5908559;5909070;5909568;5909671;5909747;5909836
Os12t0446301-01	chr12build05r1.fasta	+	15260715	15267529	15263177	15264314	8.73686	15260715;15260803;15262809;15262902;15265988;15266053;15267350;15267529
Os12t0495525-00	chr12build05r1.fasta	+	18874839	18877805	18876819	18877216	8.11892	18874839;18875158;18876160;18876221;18877496;18877805
Os12t0495525-00	chr12build05r1.fasta	+	18874839	18877805	18877255	18877289	7.10182	18874839;18875158;18876160;18876221;18877496;18877805
Os12t0510000-02	chr12build05r1.fasta	+	19795776	19803405	19800435	19800969	12.0797	19800304;19800366;19801643;19801824;19802015;19802201;19803075;19803083
Os12t0560000-00	chr12build05r1.fasta	+	23061145	23064998	23061632	23063465	8.19962	23061181;23061375;23064773;23064946
Os12t0564400-01	chr12build05r1.fasta	+	23296621	23305403	23297699	23302524	10.301	23296647;23296755;23304411;23304832;23304995;23305213
Os12t0564400-01	chr12build05r1.fasta	+	23296621	23305403	23302604	23303366	8.14429	23296647;23296755;23304411;23304832;23304995;23305213
Os12t0569700-01	chr12build05r1.fasta	+	23590473	23595496	23592851	23593312	11.0293	23592544;23592544;23593920;23594389
Os12t0569700-01	chr12build05r1.fasta	+	23590473	23595496	23593412	23593645	8.49791	23592544;23592544;23593920;23594389
Os12t0574400-01	chr12build05r1.fasta	+	23851745	23861208	23859151	23859188	6.54115	23851785;23851922;23855239;23857901;23858030;23858171;23858265;23858372;23859446;23859658;23859751;23859858;23860046;23860255;23860549;23860723;23860865;23860932
Os12t0621000-00	chr12build05r1.fasta	+	26603433	26609686	26605394	26605486	6.68182	26603433;26603539;26603644;26603889;26604993;26605050;26605249;26605308;26606168;26606320;26606575;26606715;26607059;26607229;26607701;26607958;26608047;26608192;26608282;26608839;26609014;26609287;26609468;26609531;26609676;26609686
Os01t0109300-01	chr01build05r1.fasta	+	497668	505233	499959	500973	6.84988	497728;497922;499444;499481;499576;499598;501156;501262;501356;501407;501475;501559;501910;502000;502251;502289;502383;502450;502547;502609;503285;503340;503439;503512;503606;503698;503779;503880;504048;504128;504215;504306;504411;504426;504504;504614;504705;504809
Os01t0209200-01	chr01build05r1.fasta	+	5920759	5933109	5923044	5923360	17.0587	5920891;5920954;5931029;5931335;5931414;5931499;5932018;5932129;5932212;5932360;5932686;5932738;5932833;5932835
Os01t0216900-00	chr01build05r1.fasta	+	6376257	6380837	6379100	6379471	6.82328	6376261;6376537;6376631;6376849;6376942;6377090;6377240;6377513;6380605;6380837
Os01t0364800-00	chr01build05r1.fasta	+	15035555	15041646	15039823	15040086	13.3769	15035555;15036524;15040385;15040392
Os01t0512100-01	chr01build05r1.fasta	+	19672440	19680762	19677651	19677705	6.01959	19672789;19672919;19673935;19674058;19674799;19674881;19674971;19675082;19675154;19675258;19675373;19675423;19678173;19678262;19678346;19678454;19678529;19678677;19678775;19678828;19680381;19680584
Os01t0559500-01	chr01build05r1.fasta	+	22826080	22831834	22827457	22827536	5.51796	22826112;22826353;22826558;22826642;22826729;22826992;22827088;22827390;22828265;22828369;22828486;22828585;22830184;22830503;22830753;22830929;22831002;22831130;22831421;22831648
Os01t0564300-01	chr01build05r1.fasta	+	23156189	23180499	23159527	23159879	5.94001	23156539;23156815;23171916;23172002;23175752;23176027;23176402;23176482;23176582;23176662;23177620;23177748;23179189;23179244;23180021;23180302
Os01t0650200-02	chr01build05r1.fasta	+	27979096	28003865	27987210	27988354	5.68663	27979097;27979406;27979512;27979730;27992592;27992646;28001812;28002001
Os01t0680400-01	chr01build05r1.fasta	+	29738732	29741431	29740408	29740679	5.68025	29738738;29739057;29739686;29739773;29740719;29740815;29741057;29741187
Os01t0690800-01	chr01build05r1.fasta	+	30253785	30264067	30256398	30256826	5.14495	30253801;30254689;30261458;30261490;30262315;30263369
Os01t0794400-01	chr01build05r1.fasta	+	35371761	35380610	35376991	35379377	12.5293	35371768;35371866;35372739;35373218;35379784;35380389
Os01t0794400-01	chr01build05r1.fasta	+	35371761	35380610	35379401	35379449	13.5134	35371768;35371866;35372739;35373218;35379784;35380389
Os01t0947500-00	chr01build05r1.fasta	+	43426581	43438482	43430937	43431493	7.52899	43426581;43427449;43438365;43438482
Os01t0951400-02	chr01build05r1.fasta	+	43661393	43664917	43662816	43662864	6.75669	43661393;43662232;43663024;43663107;43663654;43663736;43663824;43663872;43664183;43664197
Os01t0973100-01	chr01build05r1.fasta	+	44728791	44733671	44731324	44731434	5.96536	44728827;44729015;44729147;44729233;44729362;44729580;44729655;44729825;44733012;44733368
Os02t0106800-01	chr02build05r1.fasta	+	397365	403411	402278	402649	5.63663	397406;397609;398483;398561;398648;398742;399289;399393;399496;399575;399832;399922;400021;400128;400529;400615;400862;400927;403039;403188
Os02t0131300-01	chr02build05r1.fasta	+	1637601	1641772	1638527	1638949	5.47883	1637685;1637723;1639036;1639129;1639493;1639637;1640207;1640317;1640476;1640622;1641097;1641219;1641391;1641454
Os02t0147100-00	chr02build05r1.fasta	+	2577230	2585428	2581150	2582926	7.45251	2577376;2577420;2578017;2578221;2578555;2578619;2583179;2583266;2583365;2583432;2583816;2583866;2584331;2584448;2584626;2584672;2584766;2584792;2584969;2585044;2585320;2585428
Os02t0150800-01	chr02build05r1.fasta	+	2798814	2803579	2800313	2800831	9.35608	2799022;2799293;2801419;2803018
Os02t0179900-01	chr02build05r1.fasta	+	4440183	4448540	4445635	4445696	10.6799	4442433;4442753;4443338;4443457;4443549;4443714;4443822;4443934;4446819;4446821
Os02t0189900-01	chr02build05r1.fasta	+	4974451	4984050	4976655	4978256	6.95773	4974587;4974610;4975355;4975425;4981804;4981856;4982603;4982772
Os02t0210800-01	chr02build05r1.fasta	+	6217722	6222629	6220693	6220870	5.57996	6220205;6220212;6221258;6221479;6221558;6221617;6221719;6221758;6221998;6222217;6222313;6222368
Os02t0256100-03	chr02build05r1.fasta	+	8863597	8866474	8864338	8864368	7.11995	8863609;8863944;8864035;8864155;8864998;8865172;8865423;8865493;8865623;8866251
Os02t0320300-01	chr02build05r1.fasta	+	12794278	12801006	12794905	12795003	5.5737	12794341;12794563;12796867;12796965;12799061;12799204;12799276;12799490;12800644;12800805
Os02t0320300-01	chr02build05r1.fasta	+	12794278	12801006	12795373	12795419	7.0442	12794341;12794563;12796867;12796965;12799061;12799204;12799276;12799490;12800644;12800805
Os02t0326700-01	chr02build05r1.fasta	+	13185596	13192827	13191360	13191921	8.44385	13186439;13186949;13187054;13187168;13188825;13188990;13190179;13190349;13192501;13192581
Os02t0458900-00	chr02build05r1.fasta	+	16058579	16072198	16064628	16065265	5.53526	16058582;16058978;16071317;16071802;16071936;16072198
Os02t0524300-00	chr02build05r1.fasta	+	19986605	19988521	19987807	19987917	11.9307	19986605;19986682;19986765;19986883;19988419;19988521
Os02t0581000-00	chr02build05r1.fasta	+	23208196	23216462	23214590	23215168	5.52749	23208196;23208418;23208515;23208706;23209833;23209988;23210517;23210810;23211063;23211280;23211366;23211440;23211546;23211612;23211892;23212044;23213567;23213675;23216402;23216462
Os02t0598300-01	chr02build05r1.fasta	+	24093495	24098946	24096113	24097231	13.2155	24093503;24094413;24097699;24097711
Os02t0763200-01	chr02build05r1.fasta	+	33020567	33023815	33021961	33021995	12.6125	33020753;33020990;33022095;33023584
Os02t0803250-00	chr02build05r1.fasta	+	35098807	35108957	35105028	35105780	7.47453	35098807;35098918;35099648;35099715;35100413;35100571;35101629;35101782;35102349;35102428;35103071;35103343;35103460;35103603;35104254;35104388;35106128;35106205;35106283;35106381;35106468;35106630;35108716;35108957
Os02t0808300-01	chr02build05r1.fasta	+	35401274	35409605	35403006	35403404	5.53179	35401274;35402219;35409188;35409276
Os03t0131500-01	chr03build05r1.fasta	+	1803486	1812227	1804955	1805879	5.36883	1803528;1803641;1803715;1803985;1804309;1804565;1804655;1804767;1810916;1811063;1811260;1811397;1811765;1811842
Os03t0131500-01	chr03build05r1.fasta	+	1803486	1812227	1805948	1810776	7.83873	1803528;1803641;1803715;1803985;1804309;1804565;1804655;1804767;1810916;1811063;1811260;1811397;1811765;1811842
Os03t0134300-01	chr03build05r1.fasta	+	1908199	1918392	1909822	1914541	11.0125	1908329;1908598;1908707;1908766;1909662;1909775;1915666;1915731;1915821;1915928;1916025;1916108;1916591;1916692;1916831;1916944;1917023;1917103;1917480;1917599;1917947;1918042
Os03t0134300-01	chr03build05r1.fasta	+	1908199	1918392	1914619	1915513	17.8794	1908329;1908598;1908707;1908766;1909662;1909775;1915666;1915731;1915821;1915928;1916025;1916108;1916591;1916692;1916831;1916944;1917023;1917103;1917480;1917599;1917947;1918042
Os03t0188100-01	chr03build05r1.fasta	+	4605943	4615237	4609139	4609180	7.8828	4606072;4606365;4613167;4613673;4613792;4613836
Os03t0188100-01	chr03build05r1.fasta	+	4605943	4615237	4609226	4609365	6.30624	4606072;4606365;4613167;4613673;4613792;4613836
Os03t0188100-01	chr03build05r1.fasta	+	4605943	4615237	4611035	4611524	5.40535	4606072;4606365;4613167;4613673;4613792;4613836
Os03t0212600-01	chr03build05r1.fasta	+	5913636	5917189	5914829	5915138	6.76395	5913823;5914094;5914184;5914235;5914331;5914408;5915732;5915851;5916122;5916220;5916325;5916479;5916696;5916761;5916899;5917007
Os03t0223000-01	chr03build05r1.fasta	+	6476277	6486498	6481953	6482293	14.2399	6478420;6478446;6478768;6478807;6485522;6486141
Os03t0236966-00	chr03build05r1.fasta	+	7260584	7269027	7268254	7268599	6.6981	7260589;7260954;7261822;7261956;7262039;7262112;7262466;7262505;7262684;7262729;7262904;7262983;7263091;7263266;7263354;7263479;7263862;7263936;7264641;7264766;7265321;7265390;7265768;7265850;7266722;7266835;7267390;7267489;7268131;7268166;7268807;7268899
Os03t0295500-01	chr03build05r1.fasta	+	10373023	10378448	10376648	10376688	5.38338	10373072;10373268;10378027;10378162
Os03t0295500-01	chr03build05r1.fasta	+	10373023	10378448	10376710	10376742	6.68844	10373072;10373268;10378027;10378162
Os03t0324300-03	chr03build05r1.fasta	+	11817520	11826952	11822198	11822619	36.089	11819256;11820674;11825839;11826006
Os03t0370900-02	chr03build05r1.fasta	+	15100066	15103800	15100582	15100711	5.94242	15100098;15100368;15101532;15101755;15101893;15102143;15102229;15102607;15102794;15103225
Os03t0439800-01	chr03build05r1.fasta	+	19211735	19230590	19220485	19220842	7.39838	19211871;19211943;19212066;19212106;19230159;19230317
Os03t0584100-01	chr03build05r1.fasta	+	22312383	22317554	22312704	22313245	23.4157	22312383;22312569;22317179;22317554
Os03t0639700-01	chr03build05r1.fasta	+	25402396	25407412	25406616	25406858	5.44984	25402439;25402648;25403490;25403581;25403674;25403749;25403902;25403964;25404066;25404195;25404582;25404667;25404758;25404883;25404959;25405063;25405135;25405191;25405276;25405338;25405412;25405488;25406376;25406448;25407064;25407162
Os03t0646800-01	chr03build05r1.fasta	+	25844499	25852926	25847851	25848706	7.86438	25846727;25846758;25850875;25850914;25850994;25851047;25851126;25851269;25851361;25851660;25851844;25852266;25852380;25852493
Os03t0668300-01	chr03build05r1.fasta	+	27148598	27152592	27150324	27151382	15.2148	27148803;27149170;27151648;27152386
Os03t0694900-01	chr03build05r1.fasta	+	28637843	28645361	28640194	28640244	6.49172	28638206;28638286;28638468;28638527;28638646;28638815;28638914;28638986;28639109;28639174;28639275;28639358;28639694;28639771;28640022;28640105;28640457;28640536;28640699;28640756;28640848;28641150;28641240;28641410;28641984;28642174;28642297;28642699;28643259;28643510;28643590;28644090;28644194;28644291;28644413;28644512;28644735;28644880;28644986;28645151
Os03t0700700-02	chr03build05r1.fasta	+	28918152	28924277	28920534	28920578	7.35728	28919053;28919283;28921263;28921506;28921602;28921940;28922049;28922134;28922231;28922338;28922484;28922791;28922877;28923140;28923240;28924023
Os03t0715332-00	chr03build05r1.fasta	+	29770012	29775388	29771273	29771427	5.69596	29770012;29770049;29774820;29774988
Os03t0715332-00	chr03build05r1.fasta	+	29770012	29775388	29772168	29772271	7.42802	29770012;29770049;29774820;29774988
Os03t0715332-00	chr03build05r1.fasta	+	29770012	29775388	29773961	29774097	7.24987	29770012;29770049;29774820;29774988
Os03t0733299-00	chr03build05r1.fasta	+	30845173	30847876	30845423	30845661	5.07929	30845174;30845293;30847296;30847862
Os03t0792500-02	chr03build05r1.fasta	+	33856469	33863000	33858350	33858986	11.9541	33856534;33856994;33859823;33860198;33860292;33860565;33862530;33862714
Os03t0800100-01	chr03build05r1.fasta	+	34262497	34269074	34267612	34267788	36.1629	34266226;34266283;34268369;34268577;34268662;34268781
Os03t0818700-00	chr03build05r1.fasta	+	35249148	35251278	35249858	35250363	6.32493	35249224;35249419;35250906;35251069
Os04t0107500-02	chr04build05r1.fasta	+	452646	456079	453432	454232	5.37329	452698;453126;455288;455809
Os04t0162100-02	chr04build05r1.fasta	+	4270523	4280825	4273279	4273777	5.52902	4270524;4270729;4274902;4275070;4275144;4275199;4276453;4276567;4276654;4276897;4277669;4277805;4278486;4278545;4278816;4278940;4279764;4279816;4279993;4280045;4280304;4280357;4280446;4280514
Os04t0206000-00	chr04build05r1.fasta	+	7110574	7119266	7110815	7111151	5.23961	7110574;7110773;7117476;7117623;7117796;7118180;7118893;7119230
Os04t0206000-00	chr04build05r1.fasta	+	7110574	7119266	7113696	7113771	5.80838	7110574;7110773;7117476;7117623;7117796;7118180;7118893;7119230
Os04t0250700-01	chr04build05r1.fasta	+	9947167	9955621	9948373	9949447	6.67288	9947189;9947496;9947582;9947630;9947733;9947784;9952909;9953063;9954384;9954497;9955271;9955423
Os04t0337800-00	chr04build05r1.fasta	+	16127463	16134386	16130574	16131041	12.4979	16127463;16127696;16127833;16128036;16134028;16134366
Os04t0353600-01	chr04build05r1.fasta	+	17105425	17112889	17111186	17111535	12.6125	17105467;17105545;17106649;17106752;17107363;17107562;17108723;17108823;17110191;17110380;17110471;17110632;17111022;17111103;17111639;17111905;17112019;17112146;17112491;17112671
Os04t0369100-00	chr04build05r1.fasta	+	18152256	18161325	18158052	18158423	8.60327	18152256;18152354;18152486;18152744;18152846;18153074;18153175;18153328;18155027;18155227;18159396;18159608;18159753;18160025;18160131;18160328;18160990;18161325
Os04t0453200-01	chr04build05r1.fasta	+	23111059	23119151	23112238	23112830	7.07192	23111289;23111409;23117027;23117346;23117477;23118109;23118203;23118652
Os04t0489600-02	chr04build05r1.fasta	+	24960339	24968081	24963938	24965282	5.4154	24960524;24960917;24965603;24965988;24966120;24966242;24966862;24966927;24967070;24967138;24967549;24967620
Os04t0492600-01	chr04build05r1.fasta	+	25123704	25135451	25124149	25128897	6.94828	25123706;25123770;25123892;25123988;25130611;25130691;25130829;25130885;25131179;25131310;25131391;25131477;25131856;25131964;25132049;25132185;25132756;25132860;25133481;25133569;25133672;25133774;25133857;25133979;25134543;25134653
Os04t0587451-00	chr04build05r1.fasta	+	30165296	30169628	30166286	30168973	14.0002	30165296;30165908;30169405;30169628
Os04t0629600-02	chr04build05r1.fasta	+	32523082	32531670	32530809	32531204	7.80318	32524333;32524423;32526365;32527216;32531470;32531498
Os05t0129000-01	chr05build05r1.fasta	+	1698511	1702946	1699480	1699517	5.80838	1698719;1698954;1699587;1699737;1699905;1700012;1700156;1700248;1700374;1700457;1700555;1700623;1700715;1700785;1700862;1700930;1701087;1701180;1701298;1701387;1701483;1701563;1701742;1701834;1702051;1702131;1702216;1702285;1702423;1702511
Os05t0231700-01	chr05build05r1.fasta	+	8029728	8031999	8030429	8031284	15.5998	8029918;8030047;8030148;8030401;8031323;8031694
Os05t0241200-02	chr05build05r1.fasta	+	8629582	8638774	8629993	8630378	5.14628	8629582;8629835;8631919;8632031;8632100;8632110
Os05t0241200-02	chr05build05r1.fasta	+	8629582	8638774	8630432	8630763	6.31574	8629582;8629835;8631919;8632031;8632100;8632110
Os05t0242166-00	chr05build05r1.fasta	+	8676695	8683680	8677424	8677903	5.97779	8676858;8676941;8683591;8683680
Os05t0258900-00	chr05build05r1.fasta	+	9752279	9768357	9756909	9759065	10.8466	9752279;9752408;9752885;9753071;9753359;9753430;9753859;9753930;9754019;9754090;9754403;9754474;9754594;9754665;9754745;9754816;9755106;9755177;9755266;9755337;9755424;9755498;9755601;9755672;9755766;9755831;9755913;9755978;9765647;9765691;9765787;9765851;9765942;9766321;9766408;9766563
Os05t0400800-01	chr05build05r1.fasta	+	19548689	19555283	19550309	19550383	13.2431	19548961;19549057;19549157;19549212;19549502;19549709;19552598;19552608
Os05t0405900-02	chr05build05r1.fasta	+	19829110	19833008	19830820	19831479	5.18354	19829112;19829162;19829249;19829494;19829575;19830387;19830502;19830674;19831594;19831697;19831782;19832384;19832467;19832471
Os05t0472400-00	chr05build05r1.fasta	+	23301585	23309782	23302247	23302619	8.58021	23301585;23302193;23302809;23302958;23309477;23309782
Os05t0482400-01	chr05build05r1.fasta	+	23825577	23835381	23832465	23833144	9.41299	23825687;23826041;23833916;23835294
Os05t0519600-01	chr05build05r1.fasta	+	25894616	25897696	25895906	25896476	5.99148	25894713;25894916;25895000;25895200;25897007;25897084;25897316;25897549
Os05t0555600-01	chr05build05r1.fasta	+	27747217	27752456	27748413	27749134	11.9225	27747321;27747560;27747714;27747932;27750254;27750528;27750621;27750926;27751075;27751342;27751492;27751746;27751867;27752133
Os05t0555600-01	chr05build05r1.fasta	+	27747217	27752456	27749162	27749234	12.0942	27747321;27747560;27747714;27747932;27750254;27750528;27750621;27750926;27751075;27751342;27751492;27751746;27751867;27752133
Os06t0108900-02	chr06build05r1.fasta	+	522061	529058	523507	525375	10.3923	522205;522756;527450;527856;527957;528017;528113;528685
Os06t0143950-00	chr06build05r1.fasta	+	2326618	2328176	2327934	2327988	8.02612	2326618;2326671;2326773;2327171;2328096;2328176
Os06t0171900-02	chr06build05r1.fasta	+	3634516	3638435	3635831	3636728	5.16157	3634518;3634640;3634775;3634885;3635123;3635214;3635297;3635402;3635484;3635570;3637805;3638218
Os06t0202300-01	chr06build05r1.fasta	+	5157232	5164172	5159039	5159967	6.89003	5157238;5157300;5163842;5164009
Os06t0264500-01	chr06build05r1.fasta	+	8738434	8743023	8739667	8740419	5.86237	8738444;8738519;8738616;8738833;8738924;8739495;8741903;8742830
Os06t0287700-01	chr06build05r1.fasta	+	10444138	10449882	10445849	10446119	15.4747	10445052;10445167;10446172;10446928
Os06t0334300-01	chr06build05r1.fasta	+	13365088	13369237	13365946	13365986	8.07506	13365366;13365407;13366408;13368945
Os06t0335900-02	chr06build05r1.fasta	+	13443666	13458409	13456827	13457611	6.88866	13454534;13454705;13455379;13455479;13455585;13455778;13457804;13458272
Os06t0342750-01	chr06build05r1.fasta	+	13772785	13784852	13775060	13779803	7.97917	13772858;13773199;13773341;13773481;13773680;13773772;13773858;13773984;13774896;13775002;13781213;13781293;13783794;13783814
Os06t0342750-01	chr06build05r1.fasta	+	13772785	13784852	13779884	13780805	5.2666	13772858;13773199;13773341;13773481;13773680;13773772;13773858;13773984;13774896;13775002;13781213;13781293;13783794;13783814
Os06t0354700-01	chr06build05r1.fasta	+	14595017	14599806	14596382	14596413	6.89745	14595472;14596122;14596551;14596777;14597325;14597516;14597598;14597754;14599064;14599297
Os06t0363501-00	chr06build05r1.fasta	+	15155326	15161045	15158725	15158795	6.21742	15155326;15155528;15160898;15161045
Os06t0471700-01	chr06build05r1.fasta	+	16574045	16597533	16575762	16576766	11.2006	16574045;16574535;16574798;16575000;16575306;16575384;16580380;16580448;16597052;16597533
Os06t0595700-00	chr06build05r1.fasta	+	24308670	24312091	24309230	24309791	10.6039	24308671;24308738;24310719;24310837;24310917;24311224;24311306;24311378;24311477;24311842;24311901;24311953
Os06t0595700-00	chr06build05r1.fasta	+	24308670	24312091	24309875	24310640	13.8309	24308671;24308738;24310719;24310837;24310917;24311224;24311306;24311378;24311477;24311842;24311901;24311953
Os06t0610800-01	chr06build05r1.fasta	+	25225673	25230954	25228644	25229356	6.19126	25225745;25225985;25229472;25230790
Os06t0681600-01	chr06build05r1.fasta	+	29291036	29302445	29300114	29300581	5.65945	29291064;29291288;29291385;29291576;29291658;29291820;29301795;29302228
Os06t0717300-00	chr06build05r1.fasta	+	31356291	31357543	31356392	31356483	10.796	31356291;31356320;31357256;31357543
Os07t0103100-01	chr07build05r1.fasta	+	190053	195429	191709	192001	8.28636	190568;190829;192475;194534;194620;195168
Os07t0121775-00	chr07build05r1.fasta	+	1139476	1142115	1141267	1141348	8.07506	1139476;1140971;1141770;1142115
Os07t0180700-01	chr07build05r1.fasta	+	4272196	4285559	4272613	4272884	49.0936	4272235;4272463;4273680;4273720;4280244;4280304;4280442;4280656
Os07t0288700-02	chr07build05r1.fasta	+	11203055	11215123	11204795	11205085	10.998	11203073;11203604;11208015;11208094;11208181;11208645;11213485;11213568;11213696;11213821;11213925;11214113;11214191;11214277;11214343;11214969
Os07t0411900-00	chr07build05r1.fasta	+	13567418	13574986	13568455	13569027	8.47435	13567418;13567708;13567809;13567967;13574891;13574986
Os07t0442900-01	chr07build05r1.fasta	+	15649032	15650947	15649717	15650253	6.16532	15649103;15649377;15649506;15649632;15650475;15650696
Os07t0471100-01	chr07build05r1.fasta	+	17547059	17550520	17547799	17548133	20.0953	17547160;17547278;17547375;17547528;17548487;17548618;17548701;17548841;17549208;17549465;17549594;17550229
Os07t0475000-01	chr07build05r1.fasta	+	17796324	17804770	17797458	17798558	10.8254	17796326;17796824;17804409;17804650
Os07t0475000-01	chr07build05r1.fasta	+	17796324	17804770	17801190	17803900	14.8177	17796326;17796824;17804409;17804650
Os07t0504300-00	chr07build05r1.fasta	+	19730561	19733179	19732436	19732474	11.3189	19730561;19730737;19730801;19730836;19731594;19732361;19732509;19732601;19732943;19733179
Os07t0523300-01	chr07build05r1.fasta	+	20917915	20935978	20921359	20921640	52.4402	20917916;20918068;20922628;20922702;20935532;20935591
Os07t0523300-01	chr07build05r1.fasta	+	20917915	20935978	20923597	20923898	5.48142	20917916;20918068;20922628;20922702;20935532;20935591
Os07t0523300-01	chr07build05r1.fasta	+	20917915	20935978	20924279	20925208	6.17062	20917916;20918068;20922628;20922702;20935532;20935591
Os07t0523300-01	chr07build05r1.fasta	+	20917915	20935978	20928811	20929511	121.222	20917916;20918068;20922628;20922702;20935532;20935591
Os07t0523300-02	chr07build05r1.fasta	+	20929221	20935832	20933747	20934038	52.534	20929221;20929274;20935532;20935591
Os07t0523500-01	chr07build05r1.fasta	+	20947438	20954049	20951964	20952255	53.6678	20947438;20947491;20953749;20953808
Os07t0523700-01	chr07build05r1.fasta	+	20965657	20972267	20970182	20970473	49.1325	20965657;20965710;20971967;20972026
Os07t0524100-01	chr07build05r1.fasta	+	21001164	21007802	21004817	21005632	8.92611	21001398;21001438;21001771;21001861;21002474;21002568;21003203;21003260;21003803;21003987;21004327;21004384;21004549;21004589;21004672;21004746;21006035;21006091;21006217;21006283;21006491;21006637;21006723;21006947;21007069;21007230;21007307;21007384;21007472;21007549
Os07t0617901-00	chr07build05r1.fasta	+	26154951	26157142	26156224	26156283	16.5539	26154951;26155088;26155352;26155462;26155618;26155723;26155797;26155896;26156332;26156436;26156549;26156592;26157079;26157142
Os07t0653200-00	chr07build05r1.fasta	+	28088593	28095296	28089028	28089740	10.0608	28088593;28088858;28092256;28094479;28094824;28095270
Os07t0653200-00	chr07build05r1.fasta	+	28088593	28095296	28089779	28090890	7.44329	28088593;28088858;28092256;28094479;28094824;28095270
Os08t0151000-00	chr08build05r1.fasta	+	2933801	2939217	2937878	2938108	6.21069	2933856;2934168;2936877;2937088;2937182;2937274;2937344;2937466;2938719;2938997
Os08t0160300-00	chr08build05r1.fasta	+	3529970	3533884	3530922	3531227	22.3604	3530070;3530619;3530815;3530891;3532163;3532208;3532468;3532651;3533701;3533731
Os08t0161700-01	chr08build05r1.fasta	+	3612405	3614765	3612830	3612871	13.138	3612435;3612578;3614247;3614343;3614468;3614580
Os08t0185701-00	chr08build05r1.fasta	+	5026577	5028925	5027196	5028099	10.0105	5026577;5026669;5028593;5028925
Os08t0202300-02	chr08build05r1.fasta	+	5941664	5959137	5948497	5949940	9.78253	5941670;5941856;5950169;5950358;5950649;5950720;5951296;5951367;5951496;5951571
Os08t0211750-01	chr08build05r1.fasta	+	6552989	6584911	6561178	6562819	8.40128	6553161;6553251;6554771;6554833;6584606;6584646
Os08t0213400-02	chr08build05r1.fasta	+	6598162	6602379	6599725	6600688	5.49506	6598181;6598246;6601383;6601525;6601971;6602073
Os08t0238500-00	chr08build05r1.fasta	+	8405022	8409020	8407157	8407249	7.11995	8405023;8405239;8407625;8407638
Os08t0239300-01	chr08build05r1.fasta	+	8436327	8444920	8437540	8438164	8.29901	8436374;8436599;8436759;8436780;8442567;8442684;8442996;8443086;8443260;8443349;8443446;8443549;8444484;8444624
Os08t0280300-00	chr08build05r1.fasta	+	10937449	10944138	10938450	10939636	10.7849	10937449;10937638;10942033;10942294;10942505;10942639;10942815;10944138
Os08t0346400-01	chr08build05r1.fasta	+	15783543	15791928	15784858	15785770	14.0215	15783663;15783837;15788954;15789030;15789101;15789155;15790405;15790474;15790635;15790704;15791294;15791587
Os08t0414200-01	chr08build05r1.fasta	+	19884455	19889168	19886002	19886045	10.0327	19884653;19884793;19884893;19885026;19885519;19885723;19886480;19886614;19887364;19887993;19888427;19888603;19888704;19888877
Os08t0441300-00	chr08build05r1.fasta	+	21575572	21588302	21579074	21580481	9.01371	21575572;21575767;21587761;21588302
Os08t0519700-01	chr08build05r1.fasta	+	25917949	25922696	25920447	25920970	5.89706	25919082;25919628;25922376;25922389
Os08t0535800-01	chr08build05r1.fasta	+	26854821	26858110	26855917	26857314	8.5256	26855316;26855514;26855596;26855882;26857641;26857853
Os08t0551000-00	chr08build05r1.fasta	+	27718622	27720390	27719717	27720026	5.33996	27718622;27718839;27720207;27720390
Os09t0255300-00	chr09build05r1.fasta	+	4808886	4816627	4811845	4811879	9.45936	4808886;4809045;4809204;4809212;4815258;4816012;4816129;4816308;4816379;4816627
Os09t0292300-00	chr09build05r1.fasta	+	7422279	7428607	7422839	7423401	8.82089	7422295;7422376;7424272;7424385;7424465;7424757
Os09t0292300-00	chr09build05r1.fasta	+	7422279	7428607	7423463	7423633	5.80838	7422295;7422376;7424272;7424385;7424465;7424757
Os09t0292300-00	chr09build05r1.fasta	+	7422279	7428607	7423637	7424188	10.1962	7422295;7422376;7424272;7424385;7424465;7424757
Os09t0353400-00	chr09build05r1.fasta	+	11906773	11909461	11908971	11909011	8.07506	11906773;11907030;11908487;11908669;11909048;11909461
Os09t0388701-00	chr09build05r1.fasta	+	14008981	14016987	14010596	14010705	6.01959	14008981;14009091;14009955;14010266;14010986;14011058;14015886;14015971;14016664;14016783;14016952;14016987
Os09t0473966-00	chr09build05r1.fasta	+	18817607	18827155	18820581	18821497	8.66506	18817609;18817694;18819358;18819461;18826545;18826596;18826671;18826881
Os09t0473966-00	chr09build05r1.fasta	+	18817607	18827155	18821566	18826406	8.86795	18817609;18817694;18819358;18819461;18826545;18826596;18826671;18826881
Os09t0479900-01	chr09build05r1.fasta	+	19120173	19128622	19121613	19121918	10.8195	19120292;19120394;19120477;19120594;19120686;19120783;19120884;19121048;19122730;19122844;19125881;19126412;19126486;19126583;19126676;19126921;19127265;19127379;19127494;19127707;19127861;19128474
Os09t0500600-01	chr09build05r1.fasta	+	20075186	20088949	20077946	20082692	7.32318	20075327;20075347;20075487;20075543;20076474;20076577;20082735;20082828;20083260;20083359;20083789;20084032;20084148;20084310;20084390;20084509;20084838;20084917;20085435;20085713;20085891;20086059;20086147;20086275;20086404;20086616;20087318;20087497;20087962;20088609
Os09t0521700-02	chr09build05r1.fasta	+	21172767	21178804	21174074	21174574	5.06639	21172769;21173189;21178490;21178491
Os09t0561200-00	chr09build05r1.fasta	+	23180617	23184016	23181543	23182075	15.3219	23180617;23180881;23183643;23184016
Os09t0561200-00	chr09build05r1.fasta	+	23180617	23184016	23182159	23183241	15.489	23180617;23180881;23183643;23184016
Os10t0371000-01	chr10build05r1.fasta	+	12121585	12124517	12122728	12123069	26.4604	12121619;12121877;12123967;12124298
Os10t0388500-01	chr10build05r1.fasta	+	13331482	13340899	13337377	13340011	7.58065	13331484;13331979;13332370;13332451;13332870;13333069;13333159;13333287;13333374;13333511;13333586;13333645;13333733;13333918;13334002;13334151;13334250;13334399;13340437;13340441
Os10t0488100-01	chr10build05r1.fasta	+	18972200	18981938	18974831	18979583	7.43003	18972305;18972483;18972588;18972693;18980468;18980545;18981488;18981577
Os10t0564800-01	chr10build05r1.fasta	+	22796039	22805739	22797456	22802349	11.0043	22796285;22796363;22796504;22796586;22803611;22803670;22803785;22803893;22803974;22804026;22804247;22804327;22804427;22804539;22805369;22805432
Os11t0102200-00	chr11build05r1.fasta	+	78395	92983	80293	81159	13.1107	78629;78641;84559;85063;85136;85318;85419;85510;85628;85901;85977;86190;86295;86365;86540;86646;87104;87153;87262;87345;88197;88256;88333;88422;88961;89037;89160;89244;89362;89442;89630;89733;89931;89980;90764;90870;91743;91865;91978;92029;92230;92342;92404;92544;92656;92745
Os11t0181900-01	chr11build05r1.fasta	+	4084837	4092024	4089628	4090510	6.74903	4084888;4085072;4085237;4085435;4085531;4085716;4087306;4087497;4088451;4088672;4090710;4090916;4091153;4091554;4091633;4091683
Os11t0183900-01	chr11build05r1.fasta	+	4229180	4233440	4229928	4230233	10.8195	4229310;4229473;4230506;4230623;4231065;4231297;4231373;4231609;4232371;4232509;4232591;4232773;4232867;4232936;4233022;4233134
Os11t0211200-01	chr11build05r1.fasta	+	5755661	5759465	5758148	5758386	5.07929	5757590;5757715;5759110;5759193
Os11t0275000-00	chr11build05r1.fasta	+	9791861	9795439	9793603	9793727	6.18012	9791862;9792078;9794071;9794084
Os11t0310800-01	chr11build05r1.fasta	+	11952279	11968244	11965472	11965718	7.14877	11952332;11952564;11953136;11953228;11953308;11953412;11954239;11954456;11956043;11956095;11956674;11956790;11958080;11958171;11958935;11959021;11959152;11959366;11960721;11960813;11964777;11964900;11964979;11965120;11966477;11966546;11966964;11967121;11967564;11967739;11967824;11967974
Os11t0446500-00	chr11build05r1.fasta	+	16978049	16989956	16984818	16984963	5.29119	16978049;16978195;16979482;16979586;16980009;16980106;16980188;16980330;16980911;16981004;16981092;16981201;16981732;16981886;16981966;16982046;16982129;16982249;16983072;16983178;16983251;16983382;16986370;16986452;16988058;16988231;16988545;16988596;16989164;16989291;16989384;16989534;16989618;16989956
Os11t0446500-00	chr11build05r1.fasta	+	16978049	16989956	16987800	16987924	5.29724	16978049;16978195;16979482;16979586;16980009;16980106;16980188;16980330;16980911;16981004;16981092;16981201;16981732;16981886;16981966;16982046;16982129;16982249;16983072;16983178;16983251;16983382;16986370;16986452;16988058;16988231;16988545;16988596;16989164;16989291;16989384;16989534;16989618;16989956
Os11t0459600-01	chr11build05r1.fasta	+	17755224	17782866	17778194	17778792	5.71141	17755239;17755444;17782512;17782542
Os11t0473200-01	chr11build05r1.fasta	+	18462600	18467056	18463725	18464014	6.08878	18462848;18462990;18464178;18464420;18465211;18465355;18465577;18465636;18465719;18465814;18465994;18466455
Os11t0668300-00	chr11build05r1.fasta	+	29167125	29177113	29169020	29169482	13.8247	29167125;29167324;29167422;29167455;29173390;29173475;29173568;29173616;29173802;29173851;29174525;29175018;29175212;29175372;29175641;29175850;29175933;29176125;29176164;29176292;29176388;29176482;29176991;29177113
Os12t0101800-01	chr12build05r1.fasta	+	74290	88955	76528	77023	33.1523	74517;74529;80420;80924;80999;81181;81282;81373;81491;81764;81840;82053;82158;82228;82403;82509;82967;83016;83125;83208;84060;84119;84196;84285;84824;84904
Os12t0147000-00	chr12build05r1.fasta	+	2304482	2308507	2306080	2306801	6.41979	2304482;2304890;2305370;2305437;2305541;2305672;2307769;2307927;2308126;2308503
Os12t0156866-00	chr12build05r1.fasta	+	2815106	2821961	2817422	2817541	5.51796	2815185;2815614;2816854;2817076;2818285;2818636;2819310;2819541;2821318;2821883
Os12t0194600-02	chr12build05r1.fasta	+	4848367	4858759	4850260	4854961	7.34633	4848464;4849164;4856979;4857054;4857146;4857272;4857932;4858137
Os12t0212100-00	chr12build05r1.fasta	+	5900106	5909868	5901118	5901821	6.27041	5900127;5900528;5900650;5900709;5902103;5902219;5902320;5902414;5908559;5909070;5909568;5909671;5909747;5909836
Os12t0212100-00	chr12build05r1.fasta	+	5900106	5909868	5903602	5908360	7.62937	5900127;5900528;5900650;5900709;5902103;5902219;5902320;5902414;5908559;5909070;5909568;5909671;5909747;5909836
Os12t0264500-01	chr12build05r1.fasta	+	9358427	9373085	9360250	9360992	9.20898	9358809;9358831;9361137;9361231;9361399;9361520;9361594;9361710;9365493;9365573;9365700;9365768;9366223;9366286;9366484;9366563;9366660;9366743;9366914;9366998;9368154;9368239;9368420;9368541;9369337;9369397;9369477;9369575;9372118;9372219;9372299;9372340;9372445;9372582
Os12t0265701-00	chr12build05r1.fasta	+	9451755	9460519	9459082	9459396	6.30624	9451883;9452195;9460162;9460259
Os12t0285100-03	chr12build05r1.fasta	+	10830061	10841135	10832183	10833823	6.45611	10831604;10831842;10838329;10840294;10840610;10841011
Os12t0446301-01	chr12build05r1.fasta	+	15260715	15267529	15266226	15266264	5.65945	15260715;15260803;15262809;15262902;15265988;15266053;15267350;15267529
Os12t0495525-00	chr12build05r1.fasta	+	18874839	18877805	18876556	18877340	5.34223	18874839;18875158;18876160;18876221;18877496;18877805
Os12t0510000-02	chr12build05r1.fasta	+	19795776	19803405	19800497	19800969	8.63275	19800304;19800366;19801643;19801824;19802015;19802201;19803075;19803083
Os12t0560000-00	chr12build05r1.fasta	+	23061145	23064998	23061641	23063402	11.086	23061181;23061375;23064773;23064946
Os12t0564400-01	chr12build05r1.fasta	+	23296621	23305403	23297664	23302399	8.69172	23296647;23296755;23304411;23304832;23304995;23305213
Os12t0564400-01	chr12build05r1.fasta	+	23296621	23305403	23302485	23303399	8.20156	23296647;23296755;23304411;23304832;23304995;23305213
Os12t0569700-01	chr12build05r1.fasta	+	23590473	23595496	23593373	23593648	12.3954	23592544;23592544;23593920;23594389
Os01t0106700-00	chr01build05r1.fasta	+	334809	369652	353238	353284	14.1598	334809;334877;334966;335074;335159;335299;336337;336498;336577;336734;336972;337070;337180;337310;337385;337472;337587;337690;338346;338444;339262;339337;339969;340010;342370;342441;343393;343473;344166;344353;344591;345188;345274;345342;346729;346854;347048;347175;347986;348142;348342;348388;348472;348535;348691;348765;349292;349414;349797;349982;351179;351303;351390;351459;351974;352063;353065;…
Os01t0106700-00	chr01build05r1.fasta	+	334809	369652	353453	353651	6.13115	334809;334877;334966;335074;335159;335299;336337;336498;336577;336734;336972;337070;337180;337310;337385;337472;337587;337690;338346;338444;339262;339337;339969;340010;342370;342441;343393;343473;344166;344353;344591;345188;345274;345342;346729;346854;347048;347175;347986;348142;348342;348388;348472;348535;348691;348765;349292;349414;349797;349982;351179;351303;351390;351459;351974;352063;353065;…
Os01t0126200-01	chr01build05r1.fasta	+	1436163	1444599	1439176	1439551	5.01491	1436426;1436582;1442705;1444210;1444312;1444406
Os01t0131800-01	chr01build05r1.fasta	+	1753374	1756590	1754550	1754860	6.4197	1753394;1753519;1754105;1754152;1754940;1755002;1755460;1755513;1756073;1756159;1756253;1756381
Os01t0208700-01	chr01build05r1.fasta	+	5898561	5908560	5902604	5902992	12.2609	5898719;5899021;5899124;5899518;5899619;5899703;5899810;5900032;5900131;5900234;5900531;5900621;5905914;5906068;5906241;5907632;5907973;5908269
Os01t0214800-03	chr01build05r1.fasta	+	6277611	6282559	6281716	6281963	6.70876	6277613;6277916;6278020;6278235;6278329;6278363;6278591;6278843;6282015;6282247
Os01t0216900-00	chr01build05r1.fasta	+	6376257	6380837	6379105	6379479	10.9439	6376261;6376537;6376631;6376849;6376942;6377090;6377240;6377513;6380605;6380837
Os01t0217100-01	chr01build05r1.fasta	+	6393270	6394665	6393806	6393878	10.636	6393489;6393615;6393993;6394417
Os01t0239100-01	chr01build05r1.fasta	+	7711339	7716634	7714415	7714741	7.46238	7711634;7711801;7712741;7713183;7715813;7716251
Os01t0248400-01	chr01build05r1.fasta	+	8169309	8174903	8169885	8170105	5.01892	8169505;8169553;8170395;8170438;8170633;8170742;8170960;8170997;8171109;8171186;8171298;8171351;8171424;8171525;8172679;8172764;8172870;8172973;8173056;8173124;8173210;8173325;8173420;8173454;8173637;8173779;8174105;8174227;8174305;8174398
Os01t0253300-01	chr01build05r1.fasta	+	8381115	8386230	8382083	8382315	5.23648	8381281;8381490;8382353;8382449;8382546;8382637;8382729;8382860;8382975;8383160;8383244;8383407;8383514;8383592;8384484;8384612;8385102;8385229;8385348;8385711
Os01t0261100-01	chr01build05r1.fasta	+	8785623	8791221	8788616	8788907	7.21727	8787390;8787720;8789527;8789561;8789687;8790616
Os01t0269500-01	chr01build05r1.fasta	+	9292193	9298687	9294637	9294934	13.3995	9293030;9293700;9295214;9297186;9298330;9298331
Os01t0273150-00	chr01build05r1.fasta	+	9446030	9449859	9447923	9448166	5.45499	9447618;9447682;9449566;9449743
Os01t0276100-01	chr01build05r1.fasta	+	9664385	9669087	9665265	9665475	5.25678	9664828;9664983;9667030;9667350;9667429;9667590;9667689;9667763;9667957;9668066;9668145;9668217;9668603;9668794
Os01t0289600-00	chr01build05r1.fasta	+	10520641	10526776	10523810	10524282	6.56598	10520641;10520997;10521369;10521482;10526021;10526776
Os01t0316900-01	chr01build05r1.fasta	+	12116896	12124461	12119846	12120008	8.84623	12117336;12117874;12120469;12120779;12120890;12120984
Os01t0332500-01	chr01build05r1.fasta	+	13039038	13058059	13051361	13051589	7.26538	13039054;13039396;13039489;13039596;13039705;13039800;13039890;13039982;13040661;13040749;13041113;13041388;13041456;13041604;13057068;13057163;13057385;13057490;13057633;13057779
Os01t0364800-00	chr01build05r1.fasta	+	15035555	15041646	15039821	15040072	11.4439	15035555;15036524;15040385;15040392
Os01t0367700-01	chr01build05r1.fasta	+	15291129	15299201	15297166	15297386	7.52838	15291298;15291609;15291735;15292019;15292106;15292423;15294811;15295038;15295896;15295996;15297671;15297788;15298572;15298886
Os01t0507500-01	chr01build05r1.fasta	+	19339507	19344031	19339967	19340042	7.29724	19339593;19339713;19340756;19341108;19342572;19342614;19343268;19343710
Os01t0531500-02	chr01build05r1.fasta	+	20766577	20770555	20769395	20769439	12.3242	20766680;20766733;20768053;20768195;20768826;20768955;20769693;20769884;20770164;20770376
Os01t0564300-01	chr01build05r1.fasta	+	23156189	23180499	23159519	23159888	11.6914	23156539;23156815;23171916;23172002;23175752;23176027;23176402;23176482;23176582;23176662;23177620;23177748;23179189;23179244;23180021;23180302
Os01t0564300-01	chr01build05r1.fasta	+	23156189	23180499	23160852	23161079	5.35131	23156539;23156815;23171916;23172002;23175752;23176027;23176402;23176482;23176582;23176662;23177620;23177748;23179189;23179244;23180021;23180302
Os01t0575200-01	chr01build05r1.fasta	+	23768724	23773075	23771555	23771774	8.57094	23769138;23769819;23771945;23772325;23772470;23772582
Os01t0591000-02	chr01build05r1.fasta	+	24728018	24736902	24729695	24730355	10.9072	24728089;24728194;24734512;24734654;24734816;24735289;24735520;24735693;24735800;24735937;24736059;24736194;24736319;24736382;24736480;24736753
Os01t0639900-01	chr01build05r1.fasta	+	27426352	27434758	27428622	27430076	9.14788	27426401;27426610;27430461;27430522;27430640;27430688;27433039;27433155;27433278;27433331;27433786;27433871;27434031;27434136;27434327;27434461
Os01t0641000-01	chr01build05r1.fasta	+	27487476	27491868	27488843	27488918	8.75669	27487723;27488050;27489474;27489595;27490317;27490513;27490614;27490788;27491099;27491233;27491347;27491556
Os01t0649400-00	chr01build05r1.fasta	+	27932520	27936648	27933448	27934065	7.7176	27932896;27933109;27935460;27935608;27935709;27935985;27936317;27936597
Os01t0649400-00	chr01build05r1.fasta	+	27932520	27936648	27934486	27934815	6.38619	27932896;27933109;27935460;27935608;27935709;27935985;27936317;27936597
Os01t0650200-02	chr01build05r1.fasta	+	27979096	28003865	27982384	27982636	7.01458	27979097;27979406;27979512;27979730;27992592;27992646;28001812;28002001
Os01t0650200-02	chr01build05r1.fasta	+	27979096	28003865	27993371	27994356	6.63709	27979097;27979406;27979512;27979730;27992592;27992646;28001812;28002001
Os01t0654100-01	chr01build05r1.fasta	+	28244224	28251442	28247541	28247784	5.00041	28244411;28244528;28245821;28245900;28246096;28246182;28246869;28246919;28247004;28247121;28247291;28247347;28247438;28247502;28247977;28248060;28248164;28248214;28248297;28248359;28248439;28248485;28248578;28248656;28248788;28248850;28249184;28249273;28249355;28249393;28249477;28249704;28249795;28249880;28249973;28250021;28250109;28250189;28250282;28250375;28250811;28250989
Os01t0680400-01	chr01build05r1.fasta	+	29738732	29741431	29740246	29740685	7.81468	29738738;29739057;29739686;29739773;29740719;29740815;29741057;29741187
Os01t0683100-02	chr01build05r1.fasta	+	29867360	29873020	29868979	29869013	9.50727	29867362;29867568;29870028;29870225;29870591;29870835;29871172;29871330;29871914;29872001;29872406;29872687
Os01t0683100-02	chr01build05r1.fasta	+	29867360	29873020	29869367	29869741	7.39454	29867362;29867568;29870028;29870225;29870591;29870835;29871172;29871330;29871914;29872001;29872406;29872687
Os01t0690800-01	chr01build05r1.fasta	+	30253785	30264067	30256404	30256921	8.35098	30253801;30254689;30261458;30261490;30262315;30263369
Os01t0704700-01	chr01build05r1.fasta	+	30946628	30951263	30948102	30948135	6.52459	30946712;30947035;30947577;30947964;30948369;30948566;30949005;30949033
Os01t0729100-02	chr01build05r1.fasta	+	32128750	32135110	32131176	32131772	10.9618	32128750;32129100;32130209;32130462;32130598;32130721;32130907;32131011;32134856;32134948
Os01t0741900-01	chr01build05r1.fasta	+	32705446	32709018	32706987	32707750	6.24277	32706302;32706641;32706769;32706937;32707796;32708058;32708140;32708287;32708442;32708505;32708648;32708671
Os01t0753100-01	chr01build05r1.fasta	+	33328880	33334257	33329297	33329523	5.37489	33328985;33329209;33329737;33329964;33330404;33330477;33331018;33331177;33332402;33332521;33332608;33332716;33333870;33334051
Os01t0754000-01	chr01build05r1.fasta	+	33365274	33367456	33366450	33366546	6.86091	33365307;33365458;33365580;33365707;33367136;33367155
Os01t0765300-01	chr01build05r1.fasta	+	33974887	33979808	33977756	33978140	7.77867	33975040;33975686;33976822;33976883;33976967;33977567;33977652;33977733;33979236;33979283;33979385;33979588
Os01t0772700-00	chr01build05r1.fasta	+	34353851	34376377	34366876	34366972	14.8653	34353851;34353955;34355618;34355803;34356110;34356199;34356281;34356364;34356812;34356885;34357572;34357683;34358388;34358444;34359119;34359189;34361668;34361737;34362963;34363026;34363762;34363910;34364183;34364254;34364434;34364531;34365186;34365270;34365489;34365548;34365831;34365917;34366730;34366783;34367074;34367202;34368663;34368721;34369534;34369682;34369761;34369915;34370142;34370270;343…
Os01t0787600-01	chr01build05r1.fasta	+	35139336	35145243	35140781	35141011	5.28181	35139394;35139768;35140056;35140190;35144739;35145020
Os01t0794400-01	chr01build05r1.fasta	+	35371761	35380610	35373279	35374110	14.5313	35371768;35371866;35372739;35373218;35379784;35380389
Os01t0794400-01	chr01build05r1.fasta	+	35371761	35380610	35377105	35379574	19.3545	35371768;35371866;35372739;35373218;35379784;35380389
Os01t0830700-01	chr01build05r1.fasta	+	37268157	37274008	37272474	37272988	5.81512	37268263;37268939;37269088;37269259;37269581;37269780;37269890;37270045;37273301;37273664
Os01t0834200-04	chr01build05r1.fasta	+	37468929	37473305	37471267	37471826	6.73431	37468931;37469070;37470162;37470368;37470462;37470645;37470728;37470811;37472093;37472286;37472375;37472434;37472626;37472830
Os01t0848200-01	chr01build05r1.fasta	+	38160660	38169822	38164060	38164408	6.03852	38160849;38160965;38161635;38161706;38161806;38161909;38161990;38162092;38162180;38162341;38162466;38162743;38165851;38166001;38166218;38166382;38166500;38166577;38166707;38166796;38166883;38166969;38167059;38167145;38167217;38167313;38167456;38167559;38167858;38167933;38168377;38168527;38168669;38168737;38168831;38168897;38169048;38169118;38169332;38169410
Os01t0867800-02	chr01build05r1.fasta	+	39310263	39314518	39311490	39311997	5.02188	39310547;39310603;39310698;39310769;39310860;39310936;39311320;39311401;39312428;39312492;39312601;39312634
Os01t0869600-01	chr01build05r1.fasta	+	39420008	39422798	39420594	39420822	6.78102	39420090;39420345;39421339;39421616;39422288;39422590
Os01t0871100-01	chr01build05r1.fasta	+	39493114	39500084	39494270	39494506	5.61611	39493295;39493560;39493741;39493830;39495304;39495371;39495444;39495526;39495649;39495738;39495943;39496065;39497154;39497231;39497855;39497940;39498082;39498130;39498573;39498629;39498942;39499072;39499154;39499237;39499357;39499423;39499521;39499997
Os01t0872100-01	chr01build05r1.fasta	+	39550966	39556500	39552014	39552348	7.28417	39550986;39551082;39551189;39551406;39555054;39555586;39555674;39556451
Os01t0885000-01	chr01build05r1.fasta	+	40173309	40176101	40173921	40173984	5.19929	40173381;40173492;40174590;40174723;40175725;40175814
Os01t0885600-01	chr01build05r1.fasta	+	40205329	40210359	40207939	40208151	6.76965	40205379;40205513;40207022;40207165;40207242;40207268;40207393;40207483;40207647;40207690;40207775;40207873;40208656;40208713;40208815;40208867;40208968;40209069;40209181;40209246;40209383;40209507;40209598;40209769;40210011;40210097
Os01t0922600-01	chr01build05r1.fasta	+	42100948	42104307	42101368	42101584	5.11143	42100948;42101060;42102244;42102374;42103195;42103886
Os01t0947500-00	chr01build05r1.fasta	+	43426581	43438482	43429884	43430148	11.3011	43426581;43427449;43438365;43438482
Os01t0947500-00	chr01build05r1.fasta	+	43426581	43438482	43437234	43437280	7.07988	43426581;43427449;43438365;43438482
Os02t0106800-01	chr02build05r1.fasta	+	397365	403411	402143	402638	6.48513	397406;397609;398483;398561;398648;398742;399289;399393;399496;399575;399832;399922;400021;400128;400529;400615;400862;400927;403039;403188
Os02t0134000-00	chr02build05r1.fasta	+	1793776	1796958	1794559	1794925	6.34681	1793776;1793943;1794233;1794308;1795778;1795824
Os02t0147100-00	chr02build05r1.fasta	+	2577230	2585428	2581195	2582028	19.1513	2577376;2577420;2578017;2578221;2578555;2578619;2583179;2583266;2583365;2583432;2583816;2583866;2584331;2584448;2584626;2584672;2584766;2584792;2584969;2585044;2585320;2585428
Os02t0147100-00	chr02build05r1.fasta	+	2577230	2585428	2582032	2582676	10.318	2577376;2577420;2578017;2578221;2578555;2578619;2583179;2583266;2583365;2583432;2583816;2583866;2584331;2584448;2584626;2584672;2584766;2584792;2584969;2585044;2585320;2585428
Os02t0149900-00	chr02build05r1.fasta	+	2757653	2761549	2759372	2759677	6.88707	2757658;2758080;2758389;2758595;2761082;2761549
Os02t0150800-01	chr02build05r1.fasta	+	2798814	2803579	2800294	2800651	6.8162	2799022;2799293;2801419;2803018
Os02t0168800-01	chr02build05r1.fasta	+	3715358	3718242	3715683	3715758	7.29724	3715406;3715575;3716303;3716708;3716882;3717085;3717552;3717729;3717833;3717951
Os02t0179900-01	chr02build05r1.fasta	+	4440183	4448540	4445642	4445696	32.2671	4442433;4442753;4443338;4443457;4443549;4443714;4443822;4443934;4446819;4446821
Os02t0181800-01	chr02build05r1.fasta	+	4563070	4566594	4564282	4564501	5.04173	4563989;4564018;4564166;4564243;4564764;4564788;4564870;4564902;4565034;4565155;4565230;4565360;4565509;4565732;4565824;4566065;4566268;4566357
Os02t0189900-01	chr02build05r1.fasta	+	4974451	4984050	4976766	4977683	10.9951	4974587;4974610;4975355;4975425;4981804;4981856;4982603;4982772
Os02t0213450-00	chr02build05r1.fasta	+	6371439	6374001	6372299	6372507	7.42992	6371439;6371458;6372680;6372785;6373108;6373207;6373292;6373377;6373777;6374001
Os02t0250700-01	chr02build05r1.fasta	+	8547505	8564684	8554592	8555598	5.17691	8547505;8549745;8555801;8556254;8556958;8557057;8559907;8560015;8563882;8563997;8564235;8564684
Os02t0250700-01	chr02build05r1.fasta	+	8547505	8564684	8558966	8559260	12.0318	8547505;8549745;8555801;8556254;8556958;8557057;8559907;8560015;8563882;8563997;8564235;8564684
Os02t0250700-01	chr02build05r1.fasta	+	8547505	8564684	8561135	8561499	9.11656	8547505;8549745;8555801;8556254;8556958;8557057;8559907;8560015;8563882;8563997;8564235;8564684
Os02t0250700-01	chr02build05r1.fasta	+	8547505	8564684	8563061	8563278	8.64958	8547505;8549745;8555801;8556254;8556958;8557057;8559907;8560015;8563882;8563997;8564235;8564684
Os02t0302200-01	chr02build05r1.fasta	+	11745851	11765523	11752743	11754824	6.49952	11745958;11746244;11762996;11763335;11763430;11763648;11764587;11764646;11764747;11764996;11765214;11765341
Os02t0302200-01	chr02build05r1.fasta	+	11745851	11765523	11755030	11755063	19.5738	11745958;11746244;11762996;11763335;11763430;11763648;11764587;11764646;11764747;11764996;11765214;11765341
Os02t0302200-01	chr02build05r1.fasta	+	11745851	11765523	11756552	11756771	6.05008	11745958;11746244;11762996;11763335;11763430;11763648;11764587;11764646;11764747;11764996;11765214;11765341
Os02t0469200-02	chr02build05r1.fasta	+	16595986	16604179	16599391	16599615	5.42266	16595986;16596031;16596403;16596542;16596749;16596907;16596989;16597092;16598587;16598762;16600857;16601046;16601918;16602017;16602385;16602553;16603122;16603204;16603287;16603363;16603600;16603771
Os02t0481900-02	chr02build05r1.fasta	+	17365433	17381885	17370105	17370731	6.0147	17365534;17365710;17365800;17365905;17366119;17366177;17366296;17366454;17367367;17367486;17367624;17367686;17368130;17368174;17368255;17368419;17369354;17369431;17369532;17369642;17369730;17369846;17369927;17370022;17370806;17370876;17370994;17371120;17378696;17378800;17380257;17380313;17380412;17380560;17380664;17380759;17380834;17380909;17381024;17381097;17381205;17381622
Os02t0481900-02	chr02build05r1.fasta	+	17365433	17381885	17379131	17379672	5.52544	17365534;17365710;17365800;17365905;17366119;17366177;17366296;17366454;17367367;17367486;17367624;17367686;17368130;17368174;17368255;17368419;17369354;17369431;17369532;17369642;17369730;17369846;17369927;17370022;17370806;17370876;17370994;17371120;17378696;17378800;17380257;17380313;17380412;17380560;17380664;17380759;17380834;17380909;17381024;17381097;17381205;17381622
Os02t0486400-01	chr02build05r1.fasta	+	17578398	17582860	17579705	17580532	5.09044	17579229;17579428;17582389;17582620
Os02t0506500-03	chr02build05r1.fasta	+	18787126	18797704	18792047	18792483	6.59925	18787241;18787321;18787610;18787723;18793586;18793714;18793809;18793877;18794234;18794380;18794541;18794577;18795194;18795276;18795507;18795581;18796070;18796144;18796439;18796525;18796617;18796732;18797182;18797234;18797328;18797467
Os02t0524300-00	chr02build05r1.fasta	+	19986605	19988521	19987840	19987917	17.0643	19986605;19986682;19986765;19986883;19988419;19988521
Os02t0538400-00	chr02build05r1.fasta	+	20769508	20779632	20777685	20778016	15.3682	20769508;20769700;20770440;20770633;20770938;20770970;20770997;20771069;20771505;20771642;20771852;20771998;20772078;20772262;20772381;20772608;20773905;20773982;20775063;20775179;20775369;20775521;20775603;20775983;20776057;20776194;20776284;20776373;20779330;20779632
Os02t0551900-01	chr02build05r1.fasta	+	21627951	21631393	21628930	21629221	11.3957	21628254;21628300;21628424;21628482;21629772;21629971;21630081;21630170;21630470;21630613;21630693;21631184
Os02t0577300-00	chr02build05r1.fasta	+	23002974	23005698	23004886	23004922	5.99557	23002974;23003736;23003807;23004021;23004109;23004390;23004474;23004602;23004692;23004871;23005142;23005249;23005492;23005698
Os02t0592400-01	chr02build05r1.fasta	+	23754595	23757322	23756111	23756737	5.13018	23754692;23754785;23755110;23755200;23756941;23757079
Os02t0597950-00	chr02build05r1.fasta	+	24068659	24071263	24070102	24070333	6.21524	24068659;24069132;24069845;24069912;24070903;24071263
Os02t0598300-01	chr02build05r1.fasta	+	24093495	24098946	24096113	24097231	11.8947	24093503;24094413;24097699;24097711
Os02t0606800-01	chr02build05r1.fasta	+	24600133	24602625	24600476	24600874	5.5598	24600207;24600386;24601021;24601204;24601381;24601514;24601601;24601786;24602313;24602387
Os02t0609400-01	chr02build05r1.fasta	+	24736400	24740489	24739636	24739866	8.64297	24736522;24736574;24737840;24737871;24738527;24738718;24739538;24739588;24739964;24740034;24740124;24740201
Os02t0612000-01	chr02build05r1.fasta	+	24917861	24921100	24919082	24919486	6.8468	24917869;24917955;24918135;24918188;24919951;24920454;24920698;24920940
Os02t0629200-01	chr02build05r1.fasta	+	26018873	26022541	26020916	26021153	8.38876	26018944;26019134;26022189;26022219
Os02t0629200-01	chr02build05r1.fasta	+	26018873	26022541	26021402	26021545	124.783	26018944;26019134;26022189;26022219
Os02t0632500-01	chr02build05r1.fasta	+	26185180	26197921	26195084	26195324	6.90362	26185324;26185371;26186515;26186591;26187063;26187163;26187600;26187670;26189815;26189877;26190230;26190274;26190384;26190449;26190533;26190580;26190667;26190760;26190840;26190883;26191003;26191218;26191570;26191692;26191856;26192068;26192434;26192520;26192763;26193011;26193890;26194011;26194639;26194729;26195971;26196386;26196993;26197097;26197591;26197594
Os02t0649700-02	chr02build05r1.fasta	+	27013198	27018422	27016801	27017395	48.6548	27013198;27013353;27014469;27014534;27014628;27014762;27014873;27014938;27015020;27015205;27015281;27015367;27015489;27015602;27015678;27015757;27018071;27018185
Os02t0663400-00	chr02build05r1.fasta	+	27743056	27756828	27755326	27755562	6.08412	27743441;27743525;27756421;27756572
Os02t0664100-00	chr02build05r1.fasta	+	27789474	27797900	27790026	27790246	5.01892	27789497;27789669;27790673;27791071;27791148;27791301;27791573;27791744;27791998;27792071;27792171;27792267;27792392;27792504;27792672;27792787;27793464;27793521;27794016;27794168;27794881;27794983;27795083;27795090
Os02t0699000-01	chr02build05r1.fasta	+	29605594	29608792	29606361	29606710	8.55654	29605741;29605794;29606940;29607033;29607154;29608730
Os02t0725300-01	chr02build05r1.fasta	+	31004855	31009812	31005886	31006427	12.8927	31004913;31005226;31005441;31005762;31007477;31007617;31007856;31007987;31008093;31008305;31008405;31008623;31008776;31009123;31009215;31009763
Os02t0745700-01	chr02build05r1.fasta	+	32155630	32157825	32156177	32156757	5.91818	32155884;32156114;32156926;32157492
Os02t0761000-01	chr02build05r1.fasta	+	32894932	32900837	32895712	32896182	6.82935	32895174;32895355;32897558;32897636;32898312;32898373;32898497;32898596;32898673;32898714;32899561;32899602;32899693;32899847;32900498;32900522
Os02t0763200-01	chr02build05r1.fasta	+	33020567	33023815	33021022	33021321	8.13399	33020753;33020990;33022095;33023584
Os02t0780700-01	chr02build05r1.fasta	+	33934308	33939553	33936062	33936281	7.5626	33935014;33935325;33936350;33936547;33936678;33936950;33937079;33937181;33937801;33937919;33938207;33938383;33938472;33939263
Os02t0787600-01	chr02build05r1.fasta	+	34325135	34331989	34325517	34325738	6.99484	34325174;34325462;34328298;34329604;34330045;34330357;34330694;34331751
Os02t0790500-01	chr02build05r1.fasta	+	34425388	34429128	34425702	34426282	25.9636	34425557;34425613;34428799;34428858
Os02t0808300-01	chr02build05r1.fasta	+	35401274	35409605	35402811	35403381	13.5977	35401274;35402219;35409188;35409276
Os02t0808300-01	chr02build05r1.fasta	+	35401274	35409605	35404253	35404492	6.00806	35401274;35402219;35409188;35409276
Os02t0808300-01	chr02build05r1.fasta	+	35401274	35409605	35404560	35404638	12.6362	35401274;35402219;35409188;35409276
Os02t0812400-01	chr02build05r1.fasta	+	35640176	35649384	35647510	35647585	5.83779	35640253;35640396;35640485;35640724;35641140;35641454;35641606;35641713;35641816;35642008;35642566;35642828;35642965;35643094;35643223;35643290;35643455;35643703;35643788;35643861;35645556;35645647;35646107;35646189;35647841;35647912;35648062;35648187;35648500;35648541
Os02t0817500-02	chr02build05r1.fasta	+	35924017	35928579	35926955	35927247	9.464	35924080;35924643;35926629;35926772;35927940;35928104;35928226;35928339
Os03t0110400-02	chr03build05r1.fasta	+	602572	608222	606260	606430	7.13508	602574;602628;602733;602878;602992;603063;603420;603492;603588;603653;603800;603846;603971;604042;604149;604277;604361;604468;604978;605094;605185;605267;606000;606042;607403;607418;607522;607529
Os03t0110400-02	chr03build05r1.fasta	+	602572	608222	606527	606579	56.5054	602574;602628;602733;602878;602992;603063;603420;603492;603588;603653;603800;603846;603971;604042;604149;604277;604361;604468;604978;605094;605185;605267;606000;606042;607403;607418;607522;607529
Os03t0116300-01	chr03build05r1.fasta	+	921684	927190	925043	925156	7.78373	921776;922087;925918;926129;926246;926513;926631;926912
Os03t0130400-01	chr03build05r1.fasta	+	1715493	1718586	1718071	1718117	7.07988	1715567;1715890;1716970;1717110;1717584;1717856;1718207;1718350
Os03t0131500-01	chr03build05r1.fasta	+	1803486	1812227	1808011	1810643	8.13034	1803528;1803641;1803715;1803985;1804309;1804565;1804655;1804767;1810916;1811063;1811260;1811397;1811765;1811842
Os03t0134300-01	chr03build05r1.fasta	+	1908199	1918392	1909823	1914449	8.3662	1908329;1908598;1908707;1908766;1909662;1909775;1915666;1915731;1915821;1915928;1916025;1916108;1916591;1916692;1916831;1916944;1917023;1917103;1917480;1917599;1917947;1918042
Os03t0134300-01	chr03build05r1.fasta	+	1908199	1918392	1914556	1915514	10.9877	1908329;1908598;1908707;1908766;1909662;1909775;1915666;1915731;1915821;1915928;1916025;1916108;1916591;1916692;1916831;1916944;1917023;1917103;1917480;1917599;1917947;1918042
Os03t0159200-01	chr03build05r1.fasta	+	3169101	3175290	3170154	3170606	6.61101	3169135;3169877;3173272;3173579;3174805;3175157
Os03t0163100-01	chr03build05r1.fasta	+	3416331	3423866	3419522	3419557	9.24318	3416414;3416508;3416600;3416691;3416849;3416961;3417556;3417821;3418004;3418075;3418234;3418309;3418452;3418550;3418643;3418797;3418890;3418994;3419091;3419177;3419670;3419754;3419837;3419984;3420679;3420755;3420846;3420926;3421348;3421539;3421626;3421739;3421861;3421953;3422075;3422201;3422286;3422362;3422666;3422713;3422799;3422868;3422948;3423021;3423106;3423216;3423433;3423552
Os03t0169100-01	chr03build05r1.fasta	+	3712988	3716344	3714443	3714677	8.02386	3713068;3713162;3713700;3713808;3713957;3714097;3714197;3714310;3714769;3714847;3715374;3715483;3715555;3715611;3715731;3715798;3715924;3715975
Os03t0177400-02	chr03build05r1.fasta	+	4094376	4096434	4094775	4095257	6.20039	4094378;4094653;4095356;4096237
Os03t0177900-01	chr03build05r1.fasta	+	4109373	4112587	4111176	4111417	5.50007	4110407;4110868;4111478;4112359
Os03t0188100-01	chr03build05r1.fasta	+	4605943	4615237	4609249	4609384	10.6025	4606072;4606365;4613167;4613673;4613792;4613836
Os03t0188100-01	chr03build05r1.fasta	+	4605943	4615237	4610395	4610435	5.41064	4606072;4606365;4613167;4613673;4613792;4613836
Os03t0188100-01	chr03build05r1.fasta	+	4605943	4615237	4610940	4611017	14.2203	4606072;4606365;4613167;4613673;4613792;4613836
Os03t0188100-01	chr03build05r1.fasta	+	4605943	4615237	4611019	4611477	10.1494	4606072;4606365;4613167;4613673;4613792;4613836
Os03t0216800-01	chr03build05r1.fasta	+	6200112	6203180	6202071	6202380	6.79821	6200171;6200416;6200536;6200673;6200755;6200925;6201031;6201051;6201125;6201332;6201442;6201523;6201743;6201851;6202679;6202795;6202882;6203106
Os03t0220700-02	chr03build05r1.fasta	+	6375305	6382711	6378419	6378824	6.01034	6377117;6377176;6382004;6382279;6382383;6382484
Os03t0223000-01	chr03build05r1.fasta	+	6476277	6486498	6481973	6482294	6.20039	6478420;6478446;6478768;6478807;6485522;6486141
Os03t0226600-02	chr03build05r1.fasta	+	6698050	6701805	6698840	6699062	5.4713	6698071;6698442;6698560;6698691;6699411;6699539;6699629;6701692
Os03t0230500-01	chr03build05r1.fasta	+	6950116	6955407	6953314	6953389	5.83779	6950358;6950545;6951960;6952041;6952228;6952260;6952560;6952680;6953451;6953543;6953830;6953949;6954049;6954225;6954510;6954565;6954638;6954722;6955019;6955113
Os03t0236966-00	chr03build05r1.fasta	+	7260584	7269027	7268254	7268562	7.17917	7260589;7260954;7261822;7261956;7262039;7262112;7262466;7262505;7262684;7262729;7262904;7262983;7263091;7263266;7263354;7263479;7263862;7263936;7264641;7264766;7265321;7265390;7265768;7265850;7266722;7266835;7267390;7267489;7268131;7268166;7268807;7268899
Os03t0294200-01	chr03build05r1.fasta	+	10306668	10318772	10308598	10308815	5.59678	10306706;10306855;10306954;10307017;10307422;10307717;10309321;10309461;10310319;10310411;10311922;10312020;10312110;10312139;10312219;10312272;10312548;10312601;10312670;10312747;10314177;10314268;10314345;10314402;10314502;10314576;10314878;10314925;10315873;10315970;10316765;10316840;10316915;10316977;10317079;10317170;10317605;10317673;10317779;10317842;10317919;10317984;10318082;10318183
Os03t0298300-02	chr03build05r1.fasta	+	10505007	10507573	10506113	10506431	5.56329	10505115;10505407;10505515;10505650;10506987;10507178
Os03t0307850-00	chr03build05r1.fasta	+	11000444	11003536	11002509	11002801	6.43552	11000444;11000747;11000822;11000899;11000991;11001132;11001321;11001426;11001608;11001760;11001985;11002231;11003281;11003383;11003464;11003536
Os03t0316900-01	chr03build05r1.fasta	+	11443980	11446883	11445151	11445376	6.38024	11444069;11444219;11444322;11444455;11444580;11444697;11445892;11445989;11446097;11446249;11446328;11446405;11446487;11446717
Os03t0324300-03	chr03build05r1.fasta	+	11817520	11826952	11822238	11823810	14.8079	11819256;11820674;11825839;11826006
Os03t0331600-01	chr03build05r1.fasta	+	12267829	12271159	12270196	12270618	5.24435	12267954;12268145;12268240;12268475;12270792;12270801
Os03t0334100-01	chr03build05r1.fasta	+	12395567	12401083	12398380	12398591	5.23199	12395603;12396070;12399329;12399409;12399582;12399656;12399928;12399993
Os03t0352700-00	chr03build05r1.fasta	+	13304887	13306446	13305960	13306133	12.1117	13304887;13305731;13306275;13306446
Os03t0358100-01	chr03build05r1.fasta	+	14426055	14429298	14428134	14428542	6.77984	14426147;14426200;14426314;14426390;14426523;14426584;14427039;14427157;14428736;14428903;14428991;14429020
Os03t0360700-01	chr03build05r1.fasta	+	14557210	14560824	14558336	14558369	6.52459	14557325;14557428;14560232;14560388;14560475;14560624
Os03t0383100-01	chr03build05r1.fasta	+	15736108	15742851	15737560	15737815	5.63256	15736801;15736819;15741346;15742763
Os03t0383100-01	chr03build05r1.fasta	+	15736108	15742851	15738703	15739050	5.41841	15736801;15736819;15741346;15742763
Os03t0412300-01	chr03build05r1.fasta	+	17678920	17681233	17679380	17679606	5.37489	17679096;17679107;17680068;17680149;17680224;17680789;17680853;17680939
Os03t0421700-00	chr03build05r1.fasta	+	18190678	18199629	18193305	18193425	10.0835	18190704;18190820;18190949;18191123;18192055;18192107;18198801;18198863;18199002;18199052;18199157;18199274;18199353;18199468
Os03t0421700-00	chr03build05r1.fasta	+	18190678	18199629	18198584	18198696	10.7973	18190704;18190820;18190949;18191123;18192055;18192107;18198801;18198863;18199002;18199052;18199157;18199274;18199353;18199468
Os03t0439800-01	chr03build05r1.fasta	+	19211735	19230590	19217681	19217904	5.94204	19211871;19211943;19212066;19212106;19230159;19230317
Os03t0576900-03	chr03build05r1.fasta	+	21904473	21907958	21905140	21905376	6.08412	21904716;21904718;21906089;21907564
Os03t0627500-01	chr03build05r1.fasta	+	24736595	24745142	24739248	24739468	12.0454	24736708;24736708;24737361;24737827;24740425;24740671;24741481;24741629;24741722;24742006;24742104;24742298;24744660;24744854
Os03t0646800-01	chr03build05r1.fasta	+	25844499	25852926	25847379	25847576	11.764	25846727;25846758;25850875;25850914;25850994;25851047;25851126;25851269;25851361;25851660;25851844;25852266;25852380;25852493
Os03t0646800-01	chr03build05r1.fasta	+	25844499	25852926	25847704	25847768	11.945	25846727;25846758;25850875;25850914;25850994;25851047;25851126;25851269;25851361;25851660;25851844;25852266;25852380;25852493
Os03t0646800-01	chr03build05r1.fasta	+	25844499	25852926	25847851	25849049	8.51081	25846727;25846758;25850875;25850914;25850994;25851047;25851126;25851269;25851361;25851660;25851844;25852266;25852380;25852493
Os03t0646800-01	chr03build05r1.fasta	+	25844499	25852926	25849184	25850377	10.1257	25846727;25846758;25850875;25850914;25850994;25851047;25851126;25851269;25851361;25851660;25851844;25852266;25852380;25852493
Os03t0668300-01	chr03build05r1.fasta	+	27148598	27152592	27150319	27151382	18.8686	27148803;27149170;27151648;27152386
Os03t0715332-00	chr03build05r1.fasta	+	29770012	29775388	29771276	29771422	7.54545	29770012;29770049;29774820;29774988
Os03t0715332-00	chr03build05r1.fasta	+	29770012	29775388	29772197	29772272	8.75669	29770012;29770049;29774820;29774988
Os03t0715332-00	chr03build05r1.fasta	+	29770012	29775388	29772626	29772702	5.76198	29770012;29770049;29774820;29774988
Os03t0715332-00	chr03build05r1.fasta	+	29770012	29775388	29773772	29774083	5.3326	29770012;29770049;29774820;29774988
Os03t0731500-02	chr03build05r1.fasta	+	30748132	30757653	30756569	30756883	5.98606	30748506;30748571;30749018;30749377;30749457;30749597;30749774;30749906;30750206;30750319;30750415;30750563;30752677;30752769;30752881;30752941;30753042;30753374;30753960;30754086;30754184;30754283;30755162;30755231;30755311;30755463;30755849;30755944;30756217;30756533;30757048;30757272
Os03t0733299-00	chr03build05r1.fasta	+	30845173	30847876	30845314	30845661	9.88064	30845174;30845293;30847296;30847862
Os03t0741100-01	chr03build05r1.fasta	+	31217804	31220316	31219167	31219556	11.6606	31217882;31218358;31218726;31219013;31219979;31220113
Os03t0748900-01	chr03build05r1.fasta	+	31636162	31640213	31639449	31639691	5.47744	31636385;31636390;31636486;31636604;31636741;31636819;31637796;31637870;31637966;31638040;31638326;31638663;31638893;31639016;31639851;31639871
Os03t0755600-00	chr03build05r1.fasta	+	32075234	32077521	32076910	32076968	7.51987	32075234;32075369;32075663;32076627;32077078;32077263;32077492;32077521
Os03t0764450-00	chr03build05r1.fasta	+	32521161	32528590	32527047	32527416	11.0918	32521161;32521953;32524167;32524270;32524401;32524572;32526062;32526133;32526212;32526375;32528324;32528446
Os03t0767800-01	chr03build05r1.fasta	+	32689133	32691696	32690046	32690373	6.42513	32689282;32689481;32690499;32690606;32691003;32691073;32691166;32691419
Os03t0792500-02	chr03build05r1.fasta	+	33856469	33863000	33858406	33858761	30.2221	33856534;33856994;33859823;33860198;33860292;33860565;33862530;33862714
Os03t0794800-01	chr03build05r1.fasta	+	33947934	33958845	33954482	33954724	5.93389	33948096;33948302;33948391;33948493;33948606;33948682;33948771;33948962;33949069;33949188;33949275;33949337;33949462;33949596;33949752;33949916;33950029;33950106;33952228;33952314;33952473;33952544;33954217;33954315;33955068;33955138;33955635;33955763;33955861;33955937;33956111;33956151;33956244;33956318;33956450;33956598;33956691;33956795;33956873;33956948;33957390;33957466;33957686;33958454
Os03t0800100-01	chr03build05r1.fasta	+	34262497	34269074	34266616	34266998	15.0594	34266226;34266283;34268369;34268577;34268662;34268781
Os03t0800100-01	chr03build05r1.fasta	+	34262497	34269074	34267614	34267785	58.0385	34266226;34266283;34268369;34268577;34268662;34268781
Os03t0801800-01	chr03build05r1.fasta	+	34336209	34343425	34342909	34342941	10.0835	34336258;34336404;34336528;34336588;34336665;34336701;34337162;34337292;34337372;34337515;34337611;34337701;34337898;34338031;34338159;34338298;34339301;34339351;34339445;34339527;34339615;34339669;34339751;34339862;34340199;34340691;34340806;34341019;34341128;34341198;34341658;34341826;34341916;34342045;34342481;34342893;34342984;34343187
Os03t0806300-00	chr03build05r1.fasta	+	34579386	34586017	34579644	34580487	6.43956	34579508;34579624;34580588;34580842;34580945;34581138;34583006;34583104;34584285;34584422;34585087;34585099
Os03t0818700-00	chr03build05r1.fasta	+	35249148	35251278	35249873	35250399	5.0513	35249224;35249419;35250906;35251069
Os03t0827500-01	chr03build05r1.fasta	+	35654560	35657294	35655247	35656274	5.28695	35654680;35654961;35656352;35656511;35656600;35657120
Os03t0838400-01	chr03build05r1.fasta	+	36136803	36140499	36138913	36139251	6.21665	36136856;36137515;36137788;36138073;36139711;36140204
Os03t0843600-01	chr03build05r1.fasta	+	36351971	36358934	36356036	36356069	9.78689	36352021;36352446;36352530;36352601;36352668;36353282;36353616;36353798;36353967;36354026;36354096;36354299;36354860;36355108;36356123;36356221;36357031;36357225;36357344;36357436;36357628;36357894;36358247;36358465
Os03t0849300-01	chr03build05r1.fasta	+	36628412	36634452	36631787	36632182	5.60192	36628412;36628645;36628723;36628872;36634096;36634452
Os03t0849300-01	chr03build05r1.fasta	+	36628412	36634452	36632306	36632351	9.64505	36628412;36628645;36628723;36628872;36634096;36634452
Os03t0849300-01	chr03build05r1.fasta	+	36628412	36634452	36632550	36632625	11.6756	36628412;36628645;36628723;36628872;36634096;36634452
Os03t0855700-01	chr03build05r1.fasta	+	36980912	36995022	36984122	36984356	6.13589	36981022;36981101;36981327;36981408;36991801;36991941;36992020;36992296;36992411;36992507;36992770;36992897;36992992;36993073;36993217;36993328;36993426;36993577;36993697;36994132;36994222;36994272;36994353;36994426;36994507;36994592;36994683;36994684
Os03t0862100-01	chr03build05r1.fasta	+	37293321	37300139	37295232	37295463	5.25905	37293457;37293673;37293806;37293892;37294147;37295087;37295602;37295690;37297337;37297440;37297541;37297640;37297758;37297833;37297918;37298032;37298117;37298648;37299394;37299889
Os03t0862100-01	chr03build05r1.fasta	+	37293321	37300139	37296383	37296687	10.91	37293457;37293673;37293806;37293892;37294147;37295087;37295602;37295690;37297337;37297440;37297541;37297640;37297758;37297833;37297918;37298032;37298117;37298648;37299394;37299889
Os04t0101300-00	chr04build05r1.fasta	+	92483	96632	93998	94457	5.30478	92483;92583;95204;95373;96124;96208;96527;96611
Os04t0108300-01	chr04build05r1.fasta	+	497161	499964	497767	498644	29.6876	497383;497573;499362;499791
Os04t0108300-01	chr04build05r1.fasta	+	497161	499964	498665	499023	5.56135	497383;497573;499362;499791
Os04t0108600-00	chr04build05r1.fasta	+	520020	523505	522795	522825	14.312	520020;520188;520324;520702;521009;521230;521589;521718;523215;523505
Os04t0108600-00	chr04build05r1.fasta	+	520020	523505	522981	523023	5.15898	520020;520188;520324;520702;521009;521230;521589;521718;523215;523505
Os04t0113800-01	chr04build05r1.fasta	+	834516	836306	834930	834959	18.4864	834517;834812;836068;836071
Os04t0113800-01	chr04build05r1.fasta	+	834516	836306	835139	835363	5.42266	834517;834812;836068;836071
Os04t0162100-02	chr04build05r1.fasta	+	4270523	4280825	4273661	4273768	20.5404	4270524;4270729;4274902;4275070;4275144;4275199;4276453;4276567;4276654;4276897;4277669;4277805;4278486;4278545;4278816;4278940;4279764;4279816;4279993;4280045;4280304;4280357;4280446;4280514
Os04t0184100-01	chr04build05r1.fasta	+	5716691	5720517	5717848	5718211	6.0944	5716726;5717283;5717378;5717592;5718750;5718992;5719557;5719758;5719978;5720334
Os04t0206000-00	chr04build05r1.fasta	+	7110574	7119266	7110886	7111136	7.95429	7110574;7110773;7117476;7117623;7117796;7118180;7118893;7119230
Os04t0206000-00	chr04build05r1.fasta	+	7110574	7119266	7115359	7115420	7.15601	7110574;7110773;7117476;7117623;7117796;7118180;7118893;7119230
Os04t0206000-00	chr04build05r1.fasta	+	7110574	7119266	7116803	7117389	6.2356	7110574;7110773;7117476;7117623;7117796;7118180;7118893;7119230
Os04t0219800-01	chr04build05r1.fasta	+	7977181	7988935	7979140	7979834	6.54337	7977207;7977360;7977572;7977664;7988729;7988772
Os04t0244400-02	chr04build05r1.fasta	+	9593565	9601671	9596944	9597164	10.0378	9593593;9593917;9597661;9597795;9597927;9598002;9598883;9598977;9601070;9601237;9601351;9601511
Os04t0250700-01	chr04build05r1.fasta	+	9947167	9955621	9948696	9949428	7.41472	9947189;9947496;9947582;9947630;9947733;9947784;9952909;9953063;9954384;9954497;9955271;9955423
Os04t0250700-01	chr04build05r1.fasta	+	9947167	9955621	9951019	9951280	7.62033	9947189;9947496;9947582;9947630;9947733;9947784;9952909;9953063;9954384;9954497;9955271;9955423
Os04t0282150-00	chr04build05r1.fasta	+	12297511	12299126	12298562	12298791	6.75154	12297511;12297772;12299056;12299126
Os04t0290000-01	chr04build05r1.fasta	+	12861591	12864321	12862300	12862870	7.96435	12861710;12862225;12863420;12863437
Os04t0337800-00	chr04build05r1.fasta	+	16127463	16134386	16130580	16130935	10.2817	16127463;16127696;16127833;16128036;16134028;16134366
Os04t0353600-01	chr04build05r1.fasta	+	17105425	17112889	17111188	17111530	13.5818	17105467;17105545;17106649;17106752;17107363;17107562;17108723;17108823;17110191;17110380;17110471;17110632;17111022;17111103;17111639;17111905;17112019;17112146;17112491;17112671
Os04t0369100-00	chr04build05r1.fasta	+	18152256	18161325	18158044	18158418	13.0144	18152256;18152354;18152486;18152744;18152846;18153074;18153175;18153328;18155027;18155227;18159396;18159608;18159753;18160025;18160131;18160328;18160990;18161325
Os04t0372700-01	chr04build05r1.fasta	+	18391543	18393798	18392469	18392699	5.28181	18391716;18391799;18392797;18392938;18393638;18393798
Os04t0390000-04	chr04build05r1.fasta	+	19401529	19405287	19402116	19402346	5.76198	19401531;19401862;19402834;19403080;19403708;19403836;19403919;19404134;19404208;19404331;19404809;19405047
Os04t0399300-01	chr04build05r1.fasta	+	19958681	19962475	19959864	19961001	9.45435	19959069;19959284;19959444;19959527;19961586;19961954
Os04t0433033-00	chr04build05r1.fasta	+	21718986	21720977	21719297	21719337	5.41064	21718986;21719010;21719061;21719161;21719466;21719691;21719769;21719880;21720660;21720741;21720876;21720977
Os04t0442800-01	chr04build05r1.fasta	+	22581744	22583902	22582874	22583108	5.19191	22582438;22582596;22582762;22582857;22583309;22583476
Os04t0447700-01	chr04build05r1.fasta	+	22822994	22826015	22824908	22825164	7.337	22823016;22823434;22823539;22823782;22823877;22824056;22825537;22825767
Os04t0453200-01	chr04build05r1.fasta	+	23111059	23119151	23112179	23112686	6.1136	23111289;23111409;23117027;23117346;23117477;23118109;23118203;23118652
Os04t0492600-01	chr04build05r1.fasta	+	25123704	25135451	25124628	25128796	5.05503	25123706;25123770;25123892;25123988;25130611;25130691;25130829;25130885;25131179;25131310;25131391;25131477;25131856;25131964;25132049;25132185;25132756;25132860;25133481;25133569;25133672;25133774;25133857;25133979;25134543;25134653
Os04t0546400-01	chr04build05r1.fasta	+	27857510	27860341	27858348	27858561	8.29294	27857512;27857650;27857740;27857790;27858951;27859009;27859105;27859179;27859642;27859690;27859797;27859873;27860133;27860216
Os04t0556300-01	chr04build05r1.fasta	+	28337854	28339855	28338367	28338813	8.43672	28337972;28338019;28338261;28338337;28338851;28338912;28339131;28339249;28339386;28339553;28339641;28339673
Os04t0566400-02	chr04build05r1.fasta	+	28908056	28915144	28912689	28912927	5.10502	28908783;28909008;28910347;28910752;28913263;28913848
Os04t0573200-02	chr04build05r1.fasta	+	29373648	29377997	29374506	29374739	7.11013	29373648;29373884;29373983;29374006;29375263;29375335;29375425;29375559;29376066;29376286;29377622;29377858
Os04t0602000-00	chr04build05r1.fasta	+	30883331	30884093	30883626	30883701	10.2161	30883331;30883424;30883748;30883899
Os04t0613500-00	chr04build05r1.fasta	+	31602517	31603840	31602619	31602958	7.50328	31602592;31602603;31603230;31603270;31603355;31603455;31603755;31603840
Os04t0623600-01	chr04build05r1.fasta	+	32192370	32195790	32192701	32192738	14.5945	32192451;32192491;32193194;32193341
Os04t0628900-00	chr04build05r1.fasta	+	32494584	32497439	32496136	32496776	5.36421	32494584;32495005;32497052;32497439
Os04t0655600-01	chr04build05r1.fasta	+	33928312	33935364	33932092	33932323	5.73714	33928323;33928614;33929654;33929744;33930583;33930940;33931055;33931228;33931687;33931891;33932001;33932068;33932563;33932644;33932797;33932833;33933106;33933197;33934503;33934578;33934686;33934944
Os04t0659400-01	chr04build05r1.fasta	+	34144363	34148485	34146605	34147144	6.57292	34144485;34144524;34145242;34145441;34145547;34145656;34145756;34145975;34146056;34146178;34146276;34146344;34147299;34147541;34147619;34147681;34147798;34147861;34148124;34148194
Os05t0107700-01	chr05build05r1.fasta	+	437043	443269	440086	440313	6.81076	437384;437512;437607;437657;442753;442893
Os05t0114800-01	chr05build05r1.fasta	+	811664	814064	812119	812382	9.66332	811666;811927;813857;813963
Os05t0125000-01	chr05build05r1.fasta	+	1426943	1438467	1436689	1436940	7.04242	1427192;1427218;1427937;1428017;1428259;1428301;1428505;1428583;1428692;1428851;1428966;1429093;1429535;1429603;1430197;1430284;1430917;1430992;1431168;1431241;1433036;1433143;1434184;1434345;1434580;1434684;1434848;1434928;1435004;1436204;1437055;1437200
Os05t0171900-01	chr05build05r1.fasta	+	4301551	4306029	4303174	4305149	6.51139	4301767;4301948;4302191;4302296;4305241;4305579
Os05t0184500-00	chr05build05r1.fasta	+	5149933	5162352	5151695	5151743	6.7909	5149933;5150685;5161696;5161995
Os05t0184500-00	chr05build05r1.fasta	+	5149933	5162352	5160145	5160667	6.36241	5149933;5150685;5161696;5161995
Os05t0202800-00	chr05build05r1.fasta	+	6393907	6396077	6394686	6395353	5.81158	6394169;6394227;6395732;6395831
Os05t0207900-02	chr05build05r1.fasta	+	6680824	6692557	6686676	6686968	9.464	6680824;6680949;6682217;6682414;6682491;6682548;6683324;6683432;6684189;6684257;6684620;6684748;6684906;6685106;6685185;6685238;6685320;6685415;6687763;6687853;6689673;6689792;6690785;6691132;6691250;6692344
Os05t0209400-01	chr05build05r1.fasta	+	6766505	6768983	6767615	6768027	7.51987	6766592;6766880;6766977;6767119;6768361;6768480;6768592;6768816
Os05t0220900-01	chr05build05r1.fasta	+	7461335	7467261	7463789	7464299	5.42652	7461598;7462074;7465121;7465222;7466301;7466576;7466848;7467048
Os05t0220900-01	chr05build05r1.fasta	+	7461335	7467261	7464642	7464721	6.93238	7461598;7462074;7465121;7465222;7466301;7466576;7466848;7467048
Os05t0231700-01	chr05build05r1.fasta	+	8029728	8031999	8030702	8031284	5.89788	8029918;8030047;8030148;8030401;8031323;8031694
Os05t0242166-00	chr05build05r1.fasta	+	8676695	8683680	8676995	8678228	6.20207	8676858;8676941;8683591;8683680
Os05t0242166-00	chr05build05r1.fasta	+	8676695	8683680	8678522	8679063	5.73009	8676858;8676941;8683591;8683680
Os05t0242166-00	chr05build05r1.fasta	+	8676695	8683680	8679531	8679576	16.8788	8676858;8676941;8683591;8683680
Os05t0242166-00	chr05build05r1.fasta	+	8676695	8683680	8680882	8683246	7.73847	8676858;8676941;8683591;8683680
Os05t0256350-00	chr05build05r1.fasta	+	9530318	9545812	9536264	9536483	5.54591	9530607;9530622;9542979;9544285
Os05t0256500-00	chr05build05r1.fasta	+	9546748	9556519	9550998	9551238	5.52289	9546748;9546980;9551316;9551387;9551587;9551658;9551737;9551808;9552096;9552167;9552256;9552327;9552414;9552485;9552711;9552782;9552873;9552944;9553024;9553098;9553200;9553271;9553448;9553513;9553610;9553675;9553747;9553791;9553863;9553927;9554018;9554397;9554488;9554686;9554756;9554914;9554996;9555114;9555258;9555468;9555633;9555864;9555949;9556099;9556184;9556501
Os05t0258900-00	chr05build05r1.fasta	+	9752279	9768357	9756817	9758797	11.4781	9752279;9752408;9752885;9753071;9753359;9753430;9753859;9753930;9754019;9754090;9754403;9754474;9754594;9754665;9754745;9754816;9755106;9755177;9755266;9755337;9755424;9755498;9755601;9755672;9755766;9755831;9755913;9755978;9765647;9765691;9765787;9765851;9765942;9766321;9766408;9766563
Os05t0287800-01	chr05build05r1.fasta	+	12482678	12486801	12483807	12485090	6.47886	12482790;12482825;12482953;12483042;12483314;12483400;12483530;12483598;12485120;12485200;12485282;12485353;12485445;12485505;12485608;12485710;12485822;12485917;12485994;12486040;12486121;12486245;12486336;12486410
Os05t0318901-00	chr05build05r1.fasta	+	14830882	14838973	14833421	14833461	10.8213	14830882;14830943;14831065;14831171;14838477;14838973
Os05t0330150-00	chr05build05r1.fasta	+	15430061	15487688	15436372	15436591	5.54591	15430099;15430484;15487511;15487577
Os05t0330150-00	chr05build05r1.fasta	+	15430061	15487688	15459329	15459429	8.78559	15430099;15430484;15487511;15487577
Os05t0372100-04	chr05build05r1.fasta	+	17980999	17988269	17982823	17983069	6.28686	17981162;17981273;17984342;17984538;17984741;17984930;17985567;17985958;17987080;17987664
Os05t0392300-01	chr05build05r1.fasta	+	19141903	19147917	19143730	19143805	16.0539	19142126;19142245;19142971;19143269;19143378;19143443;19144131;19144256;19146472;19146700
Os05t0400500-01	chr05build05r1.fasta	+	19538835	19540179	19539007	19539045	8.53216	19538877;19538973;19539820;19539932
Os05t0400800-01	chr05build05r1.fasta	+	19548689	19555283	19550310	19550395	19.3462	19548961;19549057;19549157;19549212;19549502;19549709;19552598;19552608
Os05t0405900-02	chr05build05r1.fasta	+	19829110	19833008	19830922	19831161	7.8567	19829112;19829162;19829249;19829494;19829575;19830387;19830502;19830674;19831594;19831697;19831782;19832384;19832467;19832471
Os05t0409300-01	chr05build05r1.fasta	+	20041790	20045676	20042386	20042745	6.77833	20041854;20042078;20044139;20044364;20044751;20044839;20045365;20045379
Os05t0409300-02	chr05build05r1.fasta	+	20044136	20045638	20045070	20045291	5.49594	20044136;20044364;20044751;20044839;20045365;20045379
Os05t0415700-01	chr05build05r1.fasta	+	20373245	20378681	20374895	20375187	6.05696	20373729;20374055;20374137;20374211;20374415;20374450;20374557;20374668;20375337;20375407;20375542;20375672;20375973;20376038;20376258;20376358;20376566;20376625;20376718;20376751;20377107;20377205;20377274;20377333;20377955;20378205;20378328;20378500
Os05t0421600-01	chr05build05r1.fasta	+	20736587	20738169	20736716	20736966	8.8381	20736587;20736646;20737389;20737889
Os05t0458000-02	chr05build05r1.fasta	+	22585617	22589102	22586541	22586748	5.3326	22585748;22586020;22587045;22587137;22587216;22587317;22587401;22587478;22587590;22587688;22587985;22588080;22588476;22588586
Os05t0461900-00	chr05build05r1.fasta	+	22767937	22771642	22769845	22769888	5.04173	22767937;22768153;22769273;22769388;22770331;22770411;22770821;22771024
Os05t0468600-00	chr05build05r1.fasta	+	23094018	23102769	23097369	23097528	14.558	23094018;23094721;23094966;23095119;23095267;23095416;23095924;23096085;23096225;23096397;23096485;23096551;23096711;23096877;23098547;23098638;23098742;23098836;23099483;23099560;23100519;23100614;23101287;23101361;23101445;23101536;23101617;23101779;23101889;23101949;23102171;23102271;23102722;23102769
Os05t0468700-01	chr05build05r1.fasta	+	23106291	23110434	23107180	23107280	6.58919	23106542;23107165;23108370;23108655;23109640;23110190
Os05t0472400-00	chr05build05r1.fasta	+	23301585	23309782	23302252	23302627	12.9798	23301585;23302193;23302809;23302958;23309477;23309782
Os05t0494100-01	chr05build05r1.fasta	+	24372974	24377296	24374594	24375408	5.17164	24373087;24373119;24374407;24374479;24375742;24375835;24376124;24376237;24376321;24376369;24376564;24377073
Os05t0519600-01	chr05build05r1.fasta	+	25894616	25897696	25895905	25896326	15.5075	25894713;25894916;25895000;25895200;25897007;25897084;25897316;25897549
Os05t0545000-02	chr05build05r1.fasta	+	27142381	27145549	27143798	27144020	9.45042	27142383;27142541;27142629;27142706;27142816;27142917;27143048;27143097;27143180;27143279;27143442;27143540;27143637;27143748;27144114;27144224;27144449;27144852;27145003;27145077;27145170;27145190
Os05t0555600-01	chr05build05r1.fasta	+	27747217	27752456	27748524	27749455	23.0881	27747321;27747560;27747714;27747932;27750254;27750528;27750621;27750926;27751075;27751342;27751492;27751746;27751867;27752133
Os05t0559600-01	chr05build05r1.fasta	+	27976634	27981026	27979159	27979393	6.60789	27977193;27978118;27979516;27979774;27980323;27980493
Os05t0561600-01	chr05build05r1.fasta	+	28060019	28063975	28062075	28062300	8.83419	28060021;28060308;28061155;28061430;28062433;28063611
Os05t0568200-00	chr05build05r1.fasta	+	28412577	28417542	28414693	28414854	6.16212	28412577;28412835;28413070;28413199;28413870;28414138;28417337;28417542
Os05t0579800-01	chr05build05r1.fasta	+	28970847	28973822	28971463	28971695	6.18856	28970860;28971065;28971171;28971231;28971326;28971418;28971836;28971906;28972555;28972659;28973395;28973464
Os05t0589200-01	chr05build05r1.fasta	+	29457480	29460664	29458606	29459458	17.9445	29457515;29457629;29457778;29457929;29458003;29458557;29459917;29460144;29460233;29460373;29460463;29460664
Os05t0592400-01	chr05build05r1.fasta	+	29627896	29636054	29628931	29629164	9.48018	29628011;29628114;29628445;29628493;29628592;29628651;29628742;29628833;29629346;29629397;29629538;29629600;29629711;29629760;29630270;29630345;29630773;29630985;29631092;29631198;29631295;29631403;29631818;29632018;29632102;29632317;29632616;29632726;29633084;29633359;29633437;29633711;29634143;29634494;29634700;29634984;29635071;29635652
Os06t0102300-02	chr06build05r1.fasta	+	167016	173230	168752	169316	5.1042	167116;167228;171105;171156;171243;171470;171564;172070;172897;172980
Os06t0103500-01	chr06build05r1.fasta	+	226847	231614	227593	227837	6.7909	227014;227166;227893;228001;228096;228157;228284;228493;228609;228696;228774;228936;229037;229235;229456;229653;229887;230018;230182;230302;230453;230563;230710;230779;230880;231063;231137;231346
Os06t0116600-01	chr06build05r1.fasta	+	921218	924182	922835	922868	6.52459	921262;921305;921492;921638;921760;921857;921967;922032;923815;923957
Os06t0143950-00	chr06build05r1.fasta	+	2326618	2328176	2327934	2327975	5.28181	2326618;2326671;2326773;2327171;2328096;2328176
Os06t0152100-01	chr06build05r1.fasta	+	2689220	2692032	2689802	2690085	5.46779	2689326;2689448;2690606;2690743;2691625;2691759
Os06t0181300-01	chr06build05r1.fasta	+	4014963	4018317	4017441	4017516	16.0539	4015075;4015723;4016526;4016875;4017779;4017787
Os06t0198700-01	chr06build05r1.fasta	+	5007202	5009687	5008502	5008721	7.05842	5007286;5007366;5007575;5007654;5007784;5007854;5008086;5008156;5008252;5008333;5008895;5008944;5009149;5009235
Os06t0202300-01	chr06build05r1.fasta	+	5157232	5164172	5157469	5158215	6.38484	5157238;5157300;5163842;5164009
Os06t0214100-01	chr06build05r1.fasta	+	5806277	5810143	5809037	5809452	7.19901	5806479;5806653;5806755;5806849;5806948;5807089;5808153;5808248;5808331;5808450;5808585;5808847;5809691;5809801
Os06t0230801-00	chr06build05r1.fasta	+	6782376	6786539	6783026	6783394	6.91359	6782488;6782517;6786041;6786265
Os06t0264500-01	chr06build05r1.fasta	+	8738434	8743023	8739693	8740709	5.23507	8738444;8738519;8738616;8738833;8738924;8739495;8741903;8742830
Os06t0274000-01	chr06build05r1.fasta	+	9262487	9264323	9263613	9263900	6.16212	9262602;9262643;9263150;9263203;9263345;9263368;9263451;9263493;9263943;9264079
Os06t0335900-02	chr06build05r1.fasta	+	13443666	13458409	13456705	13457650	6.21423	13454534;13454705;13455379;13455479;13455585;13455778;13457804;13458272
Os06t0342750-01	chr06build05r1.fasta	+	13772785	13784852	13775120	13779649	6.14579	13772858;13773199;13773341;13773481;13773680;13773772;13773858;13773984;13774896;13775002;13781213;13781293;13783794;13783814
Os06t0471700-01	chr06build05r1.fasta	+	16574045	16597533	16575705	16576610	26.5665	16574045;16574535;16574798;16575000;16575306;16575384;16580380;16580448;16597052;16597533
Os06t0471700-01	chr06build05r1.fasta	+	16574045	16597533	16583544	16583788	6.7909	16574045;16574535;16574798;16575000;16575306;16575384;16580380;16580448;16597052;16597533
Os06t0476200-01	chr06build05r1.fasta	+	16888335	16909781	16889925	16889974	8.87345	16888425;16888994;16894944;16895211;16895401;16895919;16896111;16896310;16900383;16900495;16909320;16909460;16909565;16909631
Os06t0496000-01	chr06build05r1.fasta	+	18188255	18195593	18189158	18189386	7.26538	18188343;18188472;18190851;18190951;18191371;18191439;18191550;18192797;18192936;18193013;18194620;18194802;18194879;18194989;18195074;18195226
Os06t0503400-01	chr06build05r1.fasta	+	18713979	18717767	18714504	18714852	5.40289	18714035;18714272;18716650;18716830;18716912;18717053;18717149;18717218;18717309;18717475
Os06t0527100-01	chr06build05r1.fasta	+	20421603	20430009	20423179	20423455	5.20554	20423125;20423156;20424041;20424557;20424994;20425206;20426494;20426768;20426864;20426975;20427550;20427786;20428950;20429648
Os06t0527100-01	chr06build05r1.fasta	+	20421603	20430009	20426318	20426354	14.9889	20423125;20423156;20424041;20424557;20424994;20425206;20426494;20426768;20426864;20426975;20427550;20427786;20428950;20429648
Os06t0597900-01	chr06build05r1.fasta	+	24436711	24440031	24437788	24437999	5.75518	24436730;24437125;24437228;24437365;24438161;24438229;24438307;24438378;24438628;24438710;24438790;24438921;24439062;24439272;24439541;24439585
Os06t0604100-00	chr06build05r1.fasta	+	24777348	24780111	24778510	24779101	6.3703	24777348;24777441;24777716;24777784;24779764;24779883;24779996;24780111
Os06t0610800-01	chr06build05r1.fasta	+	25225673	25230954	25228646	25228938	6.05696	25225745;25225985;25229472;25230790
Os06t0610800-01	chr06build05r1.fasta	+	25225673	25230954	25228991	25229341	7.90015	25225745;25225985;25229472;25230790
Os06t0652000-01	chr06build05r1.fasta	+	27557172	27567052	27558128	27558157	7.39454	27557756;27558037;27558802;27558996;27559081;27559214;27559368;27559434;27559640;27559698;27559859;27559976;27560268;27560381;27560510;27560641;27560731;27561147;27561559;27561609;27561958;27562028;27562722;27562806;27562913;27563065;27563177;27563251;27563410;27563499;27564608;27564655;27564736;27564850;27566011;27566114;27566237;27566347
Os06t0681600-01	chr06build05r1.fasta	+	29291036	29302445	29294212	29295682	6.10766	29291064;29291288;29291385;29291576;29291658;29291820;29301795;29302228
Os06t0681600-01	chr06build05r1.fasta	+	29291036	29302445	29295737	29296278	5.73009	29291064;29291288;29291385;29291576;29291658;29291820;29301795;29302228
Os06t0681600-01	chr06build05r1.fasta	+	29291036	29302445	29296746	29296791	16.8788	29291064;29291288;29291385;29291576;29291658;29291820;29301795;29302228
Os06t0681600-01	chr06build05r1.fasta	+	29291036	29302445	29296929	29300573	5.96432	29291064;29291288;29291385;29291576;29291658;29291820;29301795;29302228
Os06t0688100-02	chr06build05r1.fasta	+	29576611	29583344	29577602	29577677	7.29724	29576841;29576945;29578184;29578288;29578380;29578451;29578527;29578598;29578678;29578914;29579263;29579373;29579465;29579578;29579927;29580028;29580893;29580961;29581102;29581208;29581612;29581695;29581783;29581879;29582002;29582121;29582318;29582502;29582720;29583008
Os06t0693000-01	chr06build05r1.fasta	+	29795693	29800986	29797741	29798074	6.97389	29795721;29795782;29795843;29796149;29796501;29796553;29797009;29797094;29799195;29799376;29799454;29799655;29799896;29800127;29800215;29800368;29800447;29800791
Os06t0717300-00	chr06build05r1.fasta	+	31356291	31357543	31356393	31356483	7.31328	31356291;31356320;31357256;31357543
Os06t0727700-01	chr06build05r1.fasta	+	31844321	31850488	31846032	31846104	7.59713	31844490;31844582;31844778;31844921;31845173;31845298;31846861;31846944;31847025;31847140;31847255;31847551;31847679;31847733;31847875;31847949;31848055;31848087;31849854;31849961
Os07t0103100-01	chr07build05r1.fasta	+	190053	195429	191684	191979	7.86919	190568;190829;192475;194534;194620;195168
Os07t0111600-01	chr07build05r1.fasta	+	657777	662168	658639	658863	6.4086	657846;658538;660652;661920
Os07t0167100-01	chr07build05r1.fasta	+	3634598	3642901	3635065	3635525	5.29327	3634599;3634821;3635722;3635825;3636528;3636662;3637537;3637705;3638074;3638209;3639200;3639338;3640487;3640663;3640874;3641041;3641363;3641458;3642217;3642345;3642439;3642669
Os07t0176200-01	chr07build05r1.fasta	+	4052458	4059551	4052882	4054259	5.071	4052618;4052659;4055575;4055741;4055839;4056556;4056678;4057114;4057241;4057315;4057490;4057673;4057759;4057854;4057952;4058018;4058556;4058715;4058808;4059199;4059290;4059300
Os07t0180700-01	chr07build05r1.fasta	+	4272196	4285559	4272613	4272865	40.3339	4272235;4272463;4273680;4273720;4280244;4280304;4280442;4280656
Os07t0210000-02	chr07build05r1.fasta	+	6004291	6008770	6005944	6006199	6.49911	6004370;6004559;6005089;6005207;6005411;6005520;6005645;6005654;6005733;6005749;6007156;6008650
Os07t0211500-00	chr07build05r1.fasta	+	6095041	6101456	6096403	6096623	6.52459	6095041;6095135;6095455;6095760;6098458;6098554;6098788;6098802;6098943;6098999;6099202;6099751;6099922;6100238
Os07t0232200-01	chr07build05r1.fasta	+	7379961	7383687	7382253	7382307	8.06677	7380332;7380370;7381286;7381640;7382752;7382886;7383029;7383079;7383363;7383439
Os07t0288700-02	chr07build05r1.fasta	+	11203055	11215123	11204744	11205068	13.3102	11203073;11203604;11208015;11208094;11208181;11208645;11213485;11213568;11213696;11213821;11213925;11214113;11214191;11214277;11214343;11214969
Os07t0290800-01	chr07build05r1.fasta	+	11301086	11305647	11304085	11304296	5.75518	11301135;11301608;11302497;11302571;11303027;11303086;11304822;11304881;11304963;11305043;11305131;11305166;11305418;11305510
Os07t0411900-00	chr07build05r1.fasta	+	13567418	13574986	13568166	13569022	10.8718	13567418;13567708;13567809;13567967;13574891;13574986
Os07t0431160-00	chr07build05r1.fasta	+	14849898	14861983	14859666	14860370	5.6639	14849966;14850065;14861288;14861389;14861447;14861468;14861633;14861726
Os07t0442900-01	chr07build05r1.fasta	+	15649032	15650947	15649654	15650110	15.048	15649103;15649377;15649506;15649632;15650475;15650696
Os07t0458800-01	chr07build05r1.fasta	+	16658686	16663420	16661665	16661984	5.54591	16659005;16659143;16659261;16659334;16660057;16660137;16660358;16660450;16661315;16661434;16662079;16662150;16662361;16662438;16663200;16663391
Os07t0471100-01	chr07build05r1.fasta	+	17547059	17550520	17547882	17548128	12.5737	17547160;17547278;17547375;17547528;17548487;17548618;17548701;17548841;17549208;17549465;17549594;17550229
Os07t0472200-01	chr07build05r1.fasta	+	17610318	17614965	17612332	17613400	6.5368	17611593;17611608;17611931;17612041;17614159;17614272;17614441;17614553;17614628;17614717
Os07t0472500-01	chr07build05r1.fasta	+	17632139	17644975	17641029	17641391	6.72231	17632350;17632815;17635347;17635462;17635776;17635945;17636246;17636339;17637108;17637194;17637266;17637346;17637537;17637662;17638278;17638386;17638460;17638539;17639138;17639266;17639342;17639442;17639812;17639945;17640044;17640141;17640225;17640344;17641667;17641694;17641803;17641855;17642183;17642254;17642342;17642389;17642665;17642770;17642847;17642905;17644661;17644771
Os07t0474600-01	chr07build05r1.fasta	+	17776598	17780572	17778883	17779096	11.4028	17776599;17776637;17776793;17776888;17777038;17777096;17777217;17777340;17777481;17777543;17777645;17777704;17777832;17777993;17778321;17778394;17778485;17778715;17779937;17780017;17780196;17780379
Os07t0474600-01	chr07build05r1.fasta	+	17776598	17780572	17779380	17779598	11.1425	17776599;17776637;17776793;17776888;17777038;17777096;17777217;17777340;17777481;17777543;17777645;17777704;17777832;17777993;17778321;17778394;17778485;17778715;17779937;17780017;17780196;17780379
Os07t0475000-01	chr07build05r1.fasta	+	17796324	17804770	17797470	17798397	15.8967	17796326;17796824;17804409;17804650
Os07t0475000-01	chr07build05r1.fasta	+	17796324	17804770	17801352	17803879	20.0074	17796326;17796824;17804409;17804650
Os07t0486500-02	chr07build05r1.fasta	+	18567735	18572456	18570995	18571208	5.18309	18568524;18568584;18569099;18569343;18569864;18569926;18570013;18570031;18570284;18570382;18570462;18570539;18570628;18570872;18571533;18571689;18571898;18572040
Os07t0495000-01	chr07build05r1.fasta	+	19170156	19175303	19173603	19173817	6.70668	19170239;19170434;19171018;19171105;19171185;19171261;19171581;19171620;19171846;19171912;19172645;19172730;19173117;19173198;19173515;19173571;19173872;19173910;19174139;19174209;19174649;19174702;19174785;19174857
Os07t0497400-01	chr07build05r1.fasta	+	19303178	19313589	19304175	19304662	6.13686	19303310;19303465;19303626;19303802;19305947;19306048;19306149;19306235;19306927;19307009;19307714;19307827;19308918;19308972;19309074;19309160;19309870;19309925;19310012;19310071;19310179;19310266;19310371;19310594;19310933;19310987
Os07t0498300-01	chr07build05r1.fasta	+	19344636	19347910	19346049	19346341	10.5997	19344740;19344830;19345227;19345364;19347703;19347719
Os07t0523300-01	chr07build05r1.fasta	+	20917915	20935978	20921332	20921441	111.926	20917916;20918068;20922628;20922702;20935532;20935591
Os07t0523300-01	chr07build05r1.fasta	+	20917915	20935978	20923054	20923143	6.16212	20917916;20918068;20922628;20922702;20935532;20935591
Os07t0523300-01	chr07build05r1.fasta	+	20917915	20935978	20923515	20923896	16.5506	20917916;20918068;20922628;20922702;20935532;20935591
Os07t0523300-01	chr07build05r1.fasta	+	20917915	20935978	20924055	20925052	18.8939	20917916;20918068;20922628;20922702;20935532;20935591
Os07t0523300-01	chr07build05r1.fasta	+	20917915	20935978	20925121	20925238	6.57989	20917916;20918068;20922628;20922702;20935532;20935591
Os07t0523300-01	chr07build05r1.fasta	+	20917915	20935978	20928821	20929287	235.849	20917916;20918068;20922628;20922702;20935532;20935591
Os07t0523300-02	chr07build05r1.fasta	+	20929221	20935832	20933729	20933839	115.914	20929221;20929274;20935532;20935591
Os07t0523500-01	chr07build05r1.fasta	+	20947438	20954049	20951946	20952056	115.914	20947438;20947491;20953749;20953808
Os07t0523700-01	chr07build05r1.fasta	+	20965657	20972267	20970164	20970274	99.9262	20965657;20965710;20971967;20972026
Os07t0524100-01	chr07build05r1.fasta	+	21001164	21007802	21004913	21005644	7.57637	21001398;21001438;21001771;21001861;21002474;21002568;21003203;21003260;21003803;21003987;21004327;21004384;21004549;21004589;21004672;21004746;21006035;21006091;21006217;21006283;21006491;21006637;21006723;21006947;21007069;21007230;21007307;21007384;21007472;21007549
Os07t0534000-01	chr07build05r1.fasta	+	21596249	21601810	21598325	21598549	5.42266	21598065;21598148;21599362;21599452;21600206;21600274;21600879;21601012
Os07t0565600-02	chr07build05r1.fasta	+	23349170	23353440	23350855	23351315	5.29327	23349241;23349405;23349505;23349684;23349773;23349862;23350008;23350103;23350222;23350329;23350432;23350481;23351693;23351795;23351981;23352034;23352279;23352434;23352652;23352774;23353000;23353049;23353151;23353274
Os07t0585100-01	chr07build05r1.fasta	+	24413265	24420705	24419654	24419873	5.04173	24414399;24414524;24415446;24415607;24415720;24415838;24416865;24416939;24418124;24418217;24418593;24418652;24418820;24418888;24419194;24419292;24419938;24419982;24420076;24420178;24420402;24420460
Os07t0603150-00	chr07build05r1.fasta	+	25315718	25317264	25316254	25316301	18.4864	25315718;25315863;25316462;25316618;25316695;25316826;25316914;25317070;25317194;25317264
Os07t0607800-02	chr07build05r1.fasta	+	25645866	25652992	25646614	25646960	5.11438	25645866;25646051;25647914;25648171
Os07t0608800-01	chr07build05r1.fasta	+	25699394	25703889	25701936	25702011	8.75669	25699467;25699653;25699745;25699776;25700527;25700616;25701178;25701272;25701372;25701576;25701748;25701817;25702301;25702379;25702596;25702729;25702851;25702939;25703230;25703315;25703411;25703513
Os07t0613500-01	chr07build05r1.fasta	+	25915223	25920118	25916011	25916245	7.07988	25915366;25915821;25917001;25917136;25918301;25918437;25919176;25919862
Os07t0633000-01	chr07build05r1.fasta	+	26916635	26919345	26917818	26918605	9.71237	26916712;26917011;26917100;26917186;26917278;26917385;26917514;26917717;26918898;26918900
Os07t0633200-02	chr07build05r1.fasta	+	26925702	26928829	26927698	26927759	16.101	26926464;26926612;26927139;26927216;26927948;26928112;26928190;26928291;26928398;26928545
Os07t0636200-01	chr07build05r1.fasta	+	27077127	27089444	27077975	27078193	5.57123	27077134;27077514;27079158;27079212;27079290;27079381;27079469;27079524;27079763;27079838;27080527;27080593;27080934;27081000;27082013;27082079;27082496;27082579;27082672;27082713;27083486;27083641;27084378;27084455;27085060;27085128;27085213;27085278;27085360;27085488;27086101;27086157;27086599;27086688;27087043;27087108;27087505;27087573;27087640;27087744;27088111;27088236;27088424;27088482;270…
Os07t0636200-01	chr07build05r1.fasta	+	27077127	27089444	27081088	27081323	6.57989	27077134;27077514;27079158;27079212;27079290;27079381;27079469;27079524;27079763;27079838;27080527;27080593;27080934;27081000;27082013;27082079;27082496;27082579;27082672;27082713;27083486;27083641;27084378;27084455;27085060;27085128;27085213;27085278;27085360;27085488;27086101;27086157;27086599;27086688;27087043;27087108;27087505;27087573;27087640;27087744;27088111;27088236;27088424;27088482;270…
Os07t0653200-00	chr07build05r1.fasta	+	28088593	28095296	28089037	28090825	14.26	28088593;28088858;28092256;28094479;28094824;28095270
Os07t0656800-01	chr07build05r1.fasta	+	28295761	28298748	28296873	28297113	6.44338	28295764;28296124;28297178;28297374
Os08t0103100-01	chr08build05r1.fasta	+	176153	181546	177837	178388	37.9774	177669;177681;180949;181439
Os08t0109000-01	chr08build05r1.fasta	+	444543	449382	445529	445577	20.3727	444987;445087;445414;445492;445933;446031;446114;446227;446565;446728;447584;447659;447849;447934;448053;448208;448281;448611
Os08t0112000-00	chr08build05r1.fasta	+	635209	642929	637910	639117	5.50918	635702;635750;635849;635868;641835;642131
Os08t0112000-00	chr08build05r1.fasta	+	635209	642929	640115	641028	7.64534	635702;635750;635849;635868;641835;642131
Os08t0128500-00	chr08build05r1.fasta	+	1618224	1620390	1618829	1619095	5.40051	1618285;1618287;1618373;1618508;1619971;1620072;1620180;1620223
Os08t0151000-00	chr08build05r1.fasta	+	2933801	2939217	2937869	2938108	6.47022	2933856;2934168;2936877;2937088;2937182;2937274;2937344;2937466;2938719;2938997
Os08t0155100-01	chr08build05r1.fasta	+	3170597	3174342	3173615	3173913	7.41927	3170863;3170911;3171663;3171733;3171828;3171909;3172024;3172139;3172239;3172400;3172505;3172549;3173444;3173521;3173979;3174089
Os08t0172300-02	chr08build05r1.fasta	+	4241962	4248648	4242291	4242748	9.20281	4242212;4242275;4248371;4248459
Os08t0174300-00	chr08build05r1.fasta	+	4324895	4328846	4327708	4327954	6.28686	4324895;4325063;4325093;4325318;4325328;4325718;4328088;4328771
Os08t0184300-01	chr08build05r1.fasta	+	4946266	4951154	4949487	4950651	12.8532	4946404;4946448;4946544;4946618;4948576;4948899;4950803;4950937
Os08t0185701-00	chr08build05r1.fasta	+	5026577	5028925	5027211	5028105	16.6067	5026577;5026669;5028593;5028925
Os08t0199300-01	chr08build05r1.fasta	+	5745741	5750832	5746118	5746478	6.75955	5745847;5745933;5746838;5747005;5747088;5747211;5747425;5747516;5747601;5747699;5747823;5747936;5748537;5748601;5748689;5748803;5749215;5749292;5749849;5749941;5750291;5750341;5750431;5750529
Os08t0202300-03	chr08build05r1.fasta	+	5941758	5948451	5944431	5944531	7.68739	5941760;5941856;5945622;5945749
Os08t0202300-02	chr08build05r1.fasta	+	5941664	5959137	5948476	5949970	9.27409	5941670;5941856;5950169;5950358;5950649;5950720;5951296;5951367;5951496;5951571
Os08t0211750-01	chr08build05r1.fasta	+	6552989	6584911	6561201	6562822	15.3863	6553161;6553251;6554771;6554833;6584606;6584646
Os08t0239300-01	chr08build05r1.fasta	+	8436327	8444920	8437563	8438360	16.2624	8436374;8436599;8436759;8436780;8442567;8442684;8442996;8443086;8443260;8443349;8443446;8443549;8444484;8444624
Os08t0246300-01	chr08build05r1.fasta	+	8938504	8952092	8945149	8945377	6.29666	8938577;8939144;8939286;8939890;8943303;8943962;8949886;8951796
Os08t0246300-01	chr08build05r1.fasta	+	8938504	8952092	8945508	8945756	6.23636	8938577;8939144;8939286;8939890;8943303;8943962;8949886;8951796
Os08t0246400-01	chr08build05r1.fasta	+	8954298	8958580	8955591	8955919	5.73133	8954847;8954943;8955026;8955189;8956452;8956485;8957163;8957251
Os08t0248900-01	chr08build05r1.fasta	+	9080570	9085473	9081937	9082296	7.70265	9080756;9080858;9080953;9080991;9081091;9081153;9082510;9082528;9083574;9083685;9084249;9084296;9084719;9084849;9085123;9085156
Os08t0280200-01	chr08build05r1.fasta	+	10921475	10931863	10923872	10923933	7.15601	10921723;10921795;10922678;10923378;10923569;10923650;10925161;10925750
Os08t0280300-00	chr08build05r1.fasta	+	10937449	10944138	10938216	10939656	19.3972	10937449;10937638;10942033;10942294;10942505;10942639;10942815;10944138
Os08t0280300-00	chr08build05r1.fasta	+	10937449	10944138	10939710	10940177	6.39912	10937449;10937638;10942033;10942294;10942505;10942639;10942815;10944138
Os08t0313200-01	chr08build05r1.fasta	+	13447088	13455578	13450372	13450589	5.59678	13447126;13447329;13452347;13452434;13452510;13452574;13453358;13453406;13453945;13453997;13454715;13454830;13454947;13455004;13455085;13455159
Os08t0346400-01	chr08build05r1.fasta	+	15783543	15791928	15784982	15785453	31.0195	15783663;15783837;15788954;15789030;15789101;15789155;15790405;15790474;15790635;15790704;15791294;15791587
Os08t0366100-01	chr08build05r1.fasta	+	17070284	17073264	17071497	17072567	5.48894	17070390;17070531;17070929;17071012;17072661;17072743;17072857;17072976
Os08t0388900-00	chr08build05r1.fasta	+	18459714	18467509	18465119	18465369	9.28	18459714;18460186;18460500;18460635;18466777;18466926;18467023;18467158;18467421;18467509
Os08t0427300-02	chr08build05r1.fasta	+	20642981	20645888	20643409	20643484	5.83779	20642983;20643078;20643575;20643670;20643772;20643926;20643990;20644233;20644406;20644561;20644847;20645076;20645495;20645525
Os08t0439150-00	chr08build05r1.fasta	+	21443597	21447545	21445233	21445309	8.64297	21443597;21443648;21446427;21446496;21446580;21446616;21446716;21446799;21447068;21447128;21447208;21447314;21447409;21447474;21447525;21447545
Os08t0441300-00	chr08build05r1.fasta	+	21575572	21588302	21579054	21580322	8.39097	21575572;21575767;21587761;21588302
Os08t0485600-04	chr08build05r1.fasta	+	24093765	24097490	24095941	24096332	10.4693	24093765;24094733;24096527;24096538
Os08t0513300-01	chr08build05r1.fasta	+	25532521	25538070	25534061	25534298	6.05855	25532587;25532749;25533230;25533628;25536445;25536862;25537600;25537789
Os08t0516500-00	chr08build05r1.fasta	+	25698808	25699968	25699264	25699512	8.01818	25698812;25699175;25699706;25699968
Os08t0519700-01	chr08build05r1.fasta	+	25917949	25922696	25920447	25920970	11.0071	25919082;25919628;25922376;25922389
Os08t0526300-02	chr08build05r1.fasta	+	26265326	26273122	26270375	26271209	8.23584	26265495;26265819;26265947;26266045;26266813;26266913;26267295;26267351;26268733;26268809;26268998;26269049;26271714;26271824;26271899;26271996;26272081;26272150
Os08t0532350-00	chr08build05r1.fasta	+	26623396	26625301	26624614	26624822	8.49134	26623437;26623496;26624904;26625260
Os08t0536000-01	chr08build05r1.fasta	+	26865987	26871299	26869616	26869840	6.90157	26866151;26866189;26866338;26866418;26867251;26867358;26867465;26867527;26867629;26867715;26868178;26868303;26868665;26868798;26868874;26868946;26869066;26869131;26870162;26870200;26870314;26870438;26870525;26870639;26870864;26870932
Os08t0536400-01	chr08build05r1.fasta	+	26908095	26910096	26909229	26909304	10.2161	26908122;26908164;26908595;26908856;26909885;26909933
Os08t0561700-01	chr08build05r1.fasta	+	28220474	28223510	28221730	28221971	5.95841	28220554;28220803;28221233;28221294;28221407;28221446;28222181;28222276;28222385;28222416;28222521;28222596;28222677;28222730;28223163;28223188
Os09t0103100-01	chr09build05r1.fasta	+	409636	418180	415101	415305	5.41064	409686;409871;412501;412611;412808;412948;414300;414410;414494;414637;414724;414764;414842;414921;415992;416087;417690;418012
Os09t0116400-02	chr09build05r1.fasta	+	1298752	1311021	1306052	1306290	5.56911	1298754;1298853;1299697;1299772;1300062;1300181;1301215;1301290;1303055;1303123;1303307;1303387;1303586;1303657;1303888;1303980;1304192;1304371;1304846;1304929;1305017;1305160;1305377;1305466;1308270;1308352;1308428;1308709;1309010;1309247;1310595;1311021
Os09t0121050-00	chr09build05r1.fasta	+	1641884	1655206	1646769	1647092	6.16212	1641884;1641955;1642115;1642234;1643035;1643169;1643817;1643893;1643969;1644044;1645088;1645162;1645259;1645363;1647474;1647586;1649195;1649399;1649461;1649589;1649691;1649805;1649998;1650083;1651396;1651491;1651903;1652039;1652662;1652764;1654097;1654176;1654265;1654379;1654529;1654586;1654777;1654874;1654961;1655055;1655149;1655206
Os09t0240500-01	chr09build05r1.fasta	+	3691972	3710645	3704972	3705071	19.9653	3692231;3692518;3693476;3693524;3693624;3693825;3695552;3695720;3695930;3695995;3696118;3696225;3697315;3697422;3697501;3697566;3701592;3701652;3701780;3701907;3702904;3702945;3703262;3703378;3703468;3703519;3709543;3709681;3709781;3709866;3710019;3710095;3710192;3710503
Os09t0252800-01	chr09build05r1.fasta	+	4644528	4651967	4646315	4646564	5.76774	4644547;4645767;4645853;4646170;4646753;4646951;4647125;4647390;4647476;4647762;4648902;4650006;4650088;4650234;4650334;4650414;4650503;4650728;4650810;4650949;4651727;4651833;4651927;4651967
Os09t0292300-00	chr09build05r1.fasta	+	7422279	7428607	7422745	7423398	5.25759	7422295;7422376;7424272;7424385;7424465;7424757
Os09t0327300-01	chr09build05r1.fasta	+	10270208	10272955	10272366	10272580	6.70668	10270239;10270512;10271174;10271493;10271800;10272036;10272128;10272295;10272628;10272816
Os09t0328066-00	chr09build05r1.fasta	+	10303642	10313069	10309040	10309081	5.28181	10303642;10303686;10304820;10306085;10312586;10312670;10312780;10313069
Os09t0388701-00	chr09build05r1.fasta	+	14008981	14016987	14010596	14010641	16.8788	14008981;14009091;14009955;14010266;14010986;14011058;14015886;14015971;14016664;14016783;14016952;14016987
Os09t0406900-01	chr09build05r1.fasta	+	15057462	15066478	15062034	15062273	7.39454	15057770;15057874;15065987;15066148
Os09t0416200-01	chr09build05r1.fasta	+	15593139	15599225	15593721	15593947	7.32939	15593236;15593380;15597280;15597599;15597688;15598314;15598566;15599009
Os09t0416500-01	chr09build05r1.fasta	+	15602174	15607388	15604443	15604547	7.39454	15602392;15602472;15602615;15602813;15605922;15606033;15606934;15607084
Os09t0419100-02	chr09build05r1.fasta	+	15771809	15778059	15772855	15772904	8.87345	15771809;15772108;15776522;15776595;15776712;15776800;15776908;15778059
Os09t0428266-01	chr09build05r1.fasta	+	16269298	16275623	16273930	16274170	5.52289	16269298;16269376;16269450;16269522;16270780;16270860;16275214;16275623
Os09t0431200-01	chr09build05r1.fasta	+	16471944	16476716	16474573	16474986	5.8942	16472226;16472541;16473265;16474553;16475060;16475767;16476019;16476558
Os09t0436500-01	chr09build05r1.fasta	+	16765325	16779998	16770649	16770723	8.87345	16769813;16769995;16770255;16770317;16770934;16770966
Os09t0442300-01	chr09build05r1.fasta	+	17145141	17149577	17146962	17148255	6.08592	17145203;17145405;17145534;17145655;17145731;17145849;17146548;17146621;17148351;17148615;17148708;17148839;17148963;17149098;17149207;17149244
Os09t0473966-00	chr09build05r1.fasta	+	18817607	18827155	18820614	18821560	5.38779	18817609;18817694;18819358;18819461;18826545;18826596;18826671;18826881
Os09t0473966-00	chr09build05r1.fasta	+	18817607	18827155	18821667	18826318	6.72375	18817609;18817694;18819358;18819461;18826545;18826596;18826671;18826881
Os09t0500600-01	chr09build05r1.fasta	+	20075186	20088949	20078086	20082635	5.53372	20075327;20075347;20075487;20075543;20076474;20076577;20082735;20082828;20083260;20083359;20083789;20084032;20084148;20084310;20084390;20084509;20084838;20084917;20085435;20085713;20085891;20086059;20086147;20086275;20086404;20086616;20087318;20087497;20087962;20088609
Os09t0504400-01	chr09build05r1.fasta	+	20204963	20209133	20205644	20205863	10.0835	20205075;20205106;20205237;20205343;20206083;20206122;20206757;20206801;20207514;20207635;20207728;20207842;20207970;20208014;20208410;20208557;20208662;20208781
Os09t0513100-02	chr09build05r1.fasta	+	20672920	20676152	20674001	20674268	6.2081	20672920;20672956;20673061;20673161;20673644;20673820;20674437;20674594;20674975;20675029;20675121;20675174;20675703;20675873
Os09t0521700-02	chr09build05r1.fasta	+	21172767	21178804	21174130	21174574	5.48359	21172769;21173189;21178490;21178491
Os09t0521700-02	chr09build05r1.fasta	+	21172767	21178804	21177073	21177290	5.59678	21172769;21173189;21178490;21178491
Os09t0521900-01	chr09build05r1.fasta	+	21184920	21188907	21185285	21185508	5.44687	21184920;21185242;21185566;21185626
Os09t0530700-02	chr09build05r1.fasta	+	21671550	21674246	21673392	21673603	6.27838	21671572;21671752;21671939;21672111;21673002;21673077;21673692;21673756;21673834;21673956
Os09t0561200-00	chr09build05r1.fasta	+	23180617	23184016	23181564	23183241	7.40335	23180617;23180881;23183643;23184016
Os09t0570600-01	chr09build05r1.fasta	+	23662764	23667736	23663990	23664088	5.60192	23663081;23663166;23663296;23663333;23663428;23663616;23664707;23664891;23664979;23665074;23665454;23665499;23665587;23665693;23666159;23666260;23666366;23666449
Os10t0113900-02	chr10build05r1.fasta	+	910551	915887	914020	914244	8.38048	910599;910909;912114;912363;914924;915103;915386;915637
Os10t0124600-00	chr10build05r1.fasta	+	1557282	1561141	1558616	1558740	5.32407	1557282;1557299;1560314;1561141
Os10t0166600-01	chr10build05r1.fasta	+	4409846	4412752	4411536	4411845	6.79821	4409899;4410777;4412045;4412650
Os10t0172600-01	chr10build05r1.fasta	+	4776112	4779442	4777550	4777937	5.43156	4777004;4777048;4777133;4777220;4778205;4778285;4779057;4779070
Os10t0187701-00	chr10build05r1.fasta	+	5834787	5838621	5836906	5837562	7.76596	5834787;5835098;5836113;5836711;5838507;5838621
Os10t0205900-00	chr10build05r1.fasta	+	7398044	7401212	7398999	7399334	12.8744	7398044;7398754;7400060;7400226;7400485;7400572;7400789;7400890;7401204;7401212
Os10t0211900-00	chr10build05r1.fasta	+	8070841	8081184	8080166	8080761	5.76923	8070929;8071187;8080803;8080996
Os10t0343100-01	chr10build05r1.fasta	+	10568738	10572603	10570790	10571164	7.69032	10568855;10568931;10569038;10569194;10569811;10570464;10570574;10570760;10571262;10571290
Os10t0371000-01	chr10build05r1.fasta	+	12121585	12124517	12122748	12123066	12.5174	12121619;12121877;12123967;12124298
Os10t0378300-02	chr10build05r1.fasta	+	12505969	12511168	12508520	12508941	5.51962	12505969;12506120;12506440;12506540;12507772;12507834;12510297;12510328;12510483;12510577;12510696;12510780
Os10t0388500-01	chr10build05r1.fasta	+	13331482	13340899	13336677	13338051	6.21141	13331484;13331979;13332370;13332451;13332870;13333069;13333159;13333287;13333374;13333511;13333586;13333645;13333733;13333918;13334002;13334151;13334250;13334399;13340437;13340441
Os10t0388500-01	chr10build05r1.fasta	+	13331482	13340899	13338170	13339875	8.38712	13331484;13331979;13332370;13332451;13332870;13333069;13333159;13333287;13333374;13333511;13333586;13333645;13333733;13333918;13334002;13334151;13334250;13334399;13340437;13340441
Os10t0410100-01	chr10build05r1.fasta	+	14734647	14736850	14735529	14735610	6.7633	14734937;14735083;14736360;14736536
Os10t0476300-02	chr10build05r1.fasta	+	18236381	18241367	18238295	18238533	6.96139	18236903;18236978;18237075;18237115;18237301;18237370;18237464;18237612;18238066;18238161;18238607;18238677;18239203;18239264;18239437;18239500;18239589;18239673;18239757;18239883;18239994;18240070;18240220;18240280;18240367;18240500;18240934;18241248
Os10t0485300-01	chr10build05r1.fasta	+	18840200	18849131	18843986	18844138	6.52459	18840346;18840909;18842127;18842243;18842658;18842723;18843805;18843911;18844278;18844356;18845200;18845913;18846379;18846487;18846602;18846768;18847215;18847289;18847364;18847456;18847541;18847633
Os10t0488100-01	chr10build05r1.fasta	+	18972200	18981938	18974932	18979523	5.38648	18972305;18972483;18972588;18972693;18980468;18980545;18981488;18981577
Os10t0488800-02	chr10build05r1.fasta	+	19032490	19036932	19033550	19033861	6.39912	19032491;19032571;19032672;19032824;19032904;19032993;19033291;19033368;19034010;19034168;19034253;19034456;19034548;19034753;19034834;19034969;19035198;19035327;19035426;19035572;19035668;19035747;19035908;19036567
Os10t0493600-02	chr10build05r1.fasta	+	19230522	19238541	19232265	19232669	6.57292	19230523;19230701;19232727;19232785;19235366;19235422;19235584;19235618;19235956;19236059;19236209;19236284;19236384;19236442;19236522;19236587;19236677;19236760;19236842;19236906;19236997;19237079;19237171;19237259;19237344;19237395;19237505;19237645;19237734;19237817
Os10t0518100-01	chr10build05r1.fasta	+	20522117	20525308	20522981	20523240	5.1193	20522242;20522396;20522502;20522637;20522892;20522941;20523563;20523616;20523850;20525215
Os10t0564800-01	chr10build05r1.fasta	+	22796039	22805739	22797627	22802257	8.69429	22796285;22796363;22796504;22796586;22803611;22803670;22803785;22803893;22803974;22804026;22804247;22804327;22804427;22804539;22805369;22805432
Os10t0564800-01	chr10build05r1.fasta	+	22796039	22805739	22802364	22803553	8.94801	22796285;22796363;22796504;22796586;22803611;22803670;22803785;22803893;22803974;22804026;22804247;22804327;22804427;22804539;22805369;22805432
Os11t0102200-00	chr11build05r1.fasta	+	78395	92983	80659	81153	5.60192	78629;78641;84559;85063;85136;85318;85419;85510;85628;85901;85977;86190;86295;86365;86540;86646;87104;87153;87262;87345;88197;88256;88333;88422;88961;89037;89160;89244;89362;89442;89630;89733;89931;89980;90764;90870;91743;91865;91978;92029;92230;92342;92404;92544;92656;92745
Os11t0104800-01	chr11build05r1.fasta	+	226329	230809	228294	228655	8.5793	226459;226973;227053;227424;227533;227688;230209;230596
Os11t0133800-00	chr11build05r1.fasta	+	1544073	1546809	1545819	1545894	7.29724	1544073;1544162;1544263;1544442;1544681;1544992;1546222;1546809
Os11t0140900-01	chr11build05r1.fasta	+	1869002	1874547	1873237	1873279	5.15898	1869646;1869736;1873596;1874329
Os11t0142500-00	chr11build05r1.fasta	+	1971014	1976908	1972996	1973228	6.18856	1971218;1971939;1973321;1973534;1973609;1973689;1973827;1973916;1974018;1974104;1974591;1974691;1975254;1975287;1975379;1975453;1975566;1975649;1975727;1975861;1976223;1976365;1976498;1976639
Os11t0142500-00	chr11build05r1.fasta	+	1971014	1976908	1974910	1975166	5.17906	1971218;1971939;1973321;1973534;1973609;1973689;1973827;1973916;1974018;1974104;1974591;1974691;1975254;1975287;1975379;1975453;1975566;1975649;1975727;1975861;1976223;1976365;1976498;1976639
Os11t0143300-01	chr11build05r1.fasta	+	1995286	1997226	1996123	1996584	7.44256	1995375;1995477;1995577;1995668;1995788;1995865;1995981;1996051;1996741;1997002
Os11t0146500-02	chr11build05r1.fasta	+	2085825	2088951	2086947	2087027	5.47744	2085826;2086759;2088307;2088590
Os11t0147901-00	chr11build05r1.fasta	+	2186570	2189441	2188072	2188365	7.54545	2186570;2186693;2186859;2186966;2187107;2187326;2189214;2189441
Os11t0181900-01	chr11build05r1.fasta	+	4084837	4092024	4089640	4090489	7.96	4084888;4085072;4085237;4085435;4085531;4085716;4087306;4087497;4088451;4088672;4090710;4090916;4091153;4091554;4091633;4091683
Os11t0183900-01	chr11build05r1.fasta	+	4229180	4233440	4230027	4230268	6.41675	4229310;4229473;4230506;4230623;4231065;4231297;4231373;4231609;4232371;4232509;4232591;4232773;4232867;4232936;4233022;4233134
Os11t0195500-01	chr11build05r1.fasta	+	4767145	4771168	4767845	4768967	6.12371	4767208;4767609;4769301;4770506
Os11t0202600-01	chr11build05r1.fasta	+	5164282	5169872	5165754	5166081	7.77779	5164534;5164761;5164852;5164939;5165113;5165287;5168585;5168666
Os11t0202600-01	chr11build05r1.fasta	+	5164282	5169872	5166094	5166169	23.3512	5164534;5164761;5164852;5164939;5165113;5165287;5168585;5168666
Os11t0209000-01	chr11build05r1.fasta	+	5587124	5588952	5587458	5588139	5.52964	5587168;5587249;5588715;5588857
Os11t0240900-01	chr11build05r1.fasta	+	7512757	7529150	7524463	7524700	5.59251	7512788;7513021;7515455;7515559;7517425;7517511;7518078;7518131;7518228;7518373;7518483;7518609;7518690;7518827;7526884;7526955;7527030;7527103;7527212;7527353;7527973;7528051;7528865;7528962
Os11t0264500-00	chr11build05r1.fasta	+	9033738	9037996	9034322	9034567	6.31241	9033738;9033757;9034876;9034968;9036017;9036275;9036393;9036451;9036709;9036931;9037026;9037172;9037541;9037996
Os11t0264500-00	chr11build05r1.fasta	+	9033738	9037996	9035280	9035382	12.9225	9033738;9033757;9034876;9034968;9036017;9036275;9036393;9036451;9036709;9036931;9037026;9037172;9037541;9037996
Os11t0283500-01	chr11build05r1.fasta	+	10176955	10187324	10179153	10179677	6.97199	10177050;10177140;10177616;10177833;10184929;10185381;10185865;10185989;10186374;10187238
Os11t0283500-01	chr11build05r1.fasta	+	10176955	10187324	10180545	10181086	5.73009	10177050;10177140;10177616;10177833;10184929;10185381;10185865;10185989;10186374;10187238
Os11t0283500-01	chr11build05r1.fasta	+	10176955	10187324	10181554	10181599	16.8788	10177050;10177140;10177616;10177833;10184929;10185381;10185865;10185989;10186374;10187238
Os11t0303200-01	chr11build05r1.fasta	+	11440160	11445904	11444896	11445340	6.97912	11443521;11443712;11444153;11444288;11445644;11445711
Os11t0310800-01	chr11build05r1.fasta	+	11952279	11968244	11965461	11965722	7.62033	11952332;11952564;11953136;11953228;11953308;11953412;11954239;11954456;11956043;11956095;11956674;11956790;11958080;11958171;11958935;11959021;11959152;11959366;11960721;11960813;11964777;11964900;11964979;11965120;11966477;11966546;11966964;11967121;11967564;11967739;11967824;11967974
Os11t0384789-02	chr11build05r1.fasta	+	14556517	14573191	14560652	14561479	14.1997	14556565;14556935;14572541;14572985
Os11t0384789-02	chr11build05r1.fasta	+	14556517	14573191	14569719	14570301	5.70762	14556565;14556935;14572541;14572985
Os11t0384789-02	chr11build05r1.fasta	+	14556517	14573191	14571901	14572396	5.59063	14556565;14556935;14572541;14572985
Os11t0459600-01	chr11build05r1.fasta	+	17755224	17782866	17756612	17756829	10.6848	17755239;17755444;17782512;17782542
Os11t0461000-01	chr11build05r1.fasta	+	17852566	17883775	17876302	17876581	5.14977	17852595;17852800;17858791;17858936;17859087;17859166;17859289;17859411;17866835;17866937;17867773;17867810;17867975;17868076;17880426;17880506;17881070;17881228;17881350;17881421;17881733;17881851;17882172;17882285;17883306;17883354;17883546;17883629
Os11t0471300-01	chr11build05r1.fasta	+	18351581	18359769	18358984	18359276	13.6282	18355391;18355423;18355617;18355748;18359451;18359603
Os11t0480000-01	chr11build05r1.fasta	+	18953377	18972384	18958901	18959146	11.2722	18953904;18954583;18970034;18970250;18970830;18972065
Os11t0480000-01	chr11build05r1.fasta	+	18953377	18972384	18960011	18960438	6.21971	18953904;18954583;18970034;18970250;18970830;18972065
Os11t0480000-01	chr11build05r1.fasta	+	18953377	18972384	18962531	18962763	7.61669	18953904;18954583;18970034;18970250;18970830;18972065
Os11t0490900-01	chr11build05r1.fasta	+	19497978	19501548	19499925	19500384	5.30478	19498064;19498533;19500931;19501189
Os11t0497000-01	chr11build05r1.fasta	+	19816236	19822435	19819974	19820214	6.90362	19816350;19816447;19816955;19817006;19817865;19818060;19818435;19818514;19818658;19818774;19819485;19819535;19820604;19820670;19820814;19820917;19820995;19821102;19822067;19822180
Os11t0546900-01	chr11build05r1.fasta	+	22404208	22407165	22405575	22406478	5.03058	22404314;22404732;22405240;22405318;22405424;22405546;22406514;22406630;22406713;22406772
Os11t0617800-01	chr11build05r1.fasta	+	26240600	26244985	26243465	26244193	21.6054	26240787;26241051;26243330;26243384;26244712;26244787
Os11t0670700-00	chr11build05r1.fasta	+	29290252	29307255	29306254	29306346	8.34867	29290747;29290797;29290887;29290997;29305448;29305583;29305691;29305843;29305990;29306099;29306405;29306494;29306766;29306873
Os11t0678600-00	chr11build05r1.fasta	+	29631785	29639199	29633764	29634379	12.2442	29631785;29631828;29635575;29635881;29639047;29639199
Os11t0689400-00	chr11build05r1.fasta	+	30201000	30202001	30201353	30201434	5.41064	30201026;30201103;30201579;30201870;30201877;30201896
Os12t0101800-01	chr12build05r1.fasta	+	74290	88955	76533	77023	11.521	74517;74529;80420;80924;80999;81181;81282;81373;81491;81764;81840;82053;82158;82228;82403;82509;82967;83016;83125;83208;84060;84119;84196;84285;84824;84904
Os12t0104700-01	chr12build05r1.fasta	+	241968	246298	243788	244149	8.5793	242016;242467;242547;242918;243027;243182;245704;246091
Os12t0118400-02	chr12build05r1.fasta	+	890788	897384	893723	893970	11.6285	891041;891298;895024;895174;895410;895884;895974;896316;896533;896631;896708;896828;897032;897255
Os12t0122000-01	chr12build05r1.fasta	+	1042608	1046116	1044891	1044929	5.68811	1042715;1044255;1045368;1045809
Os12t0138900-02	chr12build05r1.fasta	+	1888126	1893866	1889595	1889874	9.11113	1888149;1888870;1890203;1890416;1890491;1890571;1890709;1890798;1890906;1890992;1891509;1891609;1892197;1892230;1892322;1892396;1892513;1892596;1892677;1892811;1893172;1893314;1893444;1893585
Os12t0147500-01	chr12build05r1.fasta	+	2317859	2320812	2319647	2319872	5.88946	2317966;2318664;2318758;2318846;2318962;2319061;2319305;2319562;2319912;2320081;2320314;2320584
Os12t0186600-02	chr12build05r1.fasta	+	4336672	4353246	4337810	4338109	5.91563	4336674;4336926;4338931;4338989
Os12t0189300-01	chr12build05r1.fasta	+	4498749	4502910	4499383	4499894	5.19929	4498882;4498951;4499036;4499135;4499246;4499319;4500044;4500126;4500295;4500319;4500436;4500455;4501260;4501406;4501991;4502458
Os12t0194600-02	chr12build05r1.fasta	+	4848367	4858759	4850317	4854860	5.95599	4848464;4849164;4856979;4857054;4857146;4857272;4857932;4858137
Os12t0212100-00	chr12build05r1.fasta	+	5900106	5909868	5903770	5908299	6.02337	5900127;5900528;5900650;5900709;5902103;5902219;5902320;5902414;5908559;5909070;5909568;5909671;5909747;5909836
Os12t0233400-01	chr12build05r1.fasta	+	7314159	7318842	7316823	7317082	5.54591	7314494;7314586;7315510;7315535;7315803;7315887;7315971;7316180;7316521;7316643;7317300;7317357;7317449;7317522;7318061;7318149;7318225;7318294
Os12t0285700-00	chr12build05r1.fasta	+	10879441	10884917	10883975	10884192	14.2464	10882588;10882616;10884326;10884917
Os12t0403800-02	chr12build05r1.fasta	+	12231660	12244182	12241545	12241778	5.2141	12232029;12232154;12232235;12232291;12233781;12233873;12237047;12237125;12239518;12239642;12242669;12242812;12243707;12243937
Os12t0409600-01	chr12build05r1.fasta	+	12585326	12589287	12586321	12586380	11.0918	12585903;12585979;12587765;12587903;12587993;12588061
Os12t0495525-00	chr12build05r1.fasta	+	18874839	18877805	18876508	18877288	10.2255	18874839;18875158;18876160;18876221;18877496;18877805
Os12t0510000-02	chr12build05r1.fasta	+	19795776	19803405	19800575	19800969	8.14335	19800304;19800366;19801643;19801824;19802015;19802201;19803075;19803083
Os12t0560000-00	chr12build05r1.fasta	+	23061145	23064998	23061633	23062884	6.64445	23061181;23061375;23064773;23064946
Os12t0564400-01	chr12build05r1.fasta	+	23296621	23305403	23297807	23302315	5.85463	23296647;23296755;23304411;23304832;23304995;23305213
Os12t0567200-01	chr12build05r1.fasta	+	23470310	23471819	23470701	23470776	7.29724	23470310;23470357;23471297;23471819
Os12t0569700-01	chr12build05r1.fasta	+	23590473	23595496	23592861	23592936	8.75669	23592544;23592544;23593920;23594389
Os12t0569700-01	chr12build05r1.fasta	+	23590473	23595496	23593066	23593290	5.91563	23592544;23592544;23593920;23594389
Os12t0569700-01	chr12build05r1.fasta	+	23590473	23595496	23593302	23593570	10.3084	23592544;23592544;23593920;23594389
Os12t0621000-00	chr12build05r1.fasta	+	26603433	26609686	26605518	26605728	5.25678	26603433;26603539;26603644;26603889;26604993;26605050;26605249;26605308;26606168;26606320;26606575;26606715;26607059;26607229;26607701;26607958;26608047;26608192;26608282;26608839;26609014;26609287;26609468;26609531;26609676;26609686
