# Supplementary material for: Comparative Transcriptome Analysis of Two Rice Varieties in Response to Rice Stripe Virus and Small Brown Planthoppers during Early Interaction
Source: PLoS One. 2013 Dec 16;8(12):e82126. doi: 10.1371/journal.pone.0082126 (PMC3864904; doi:10.1371/journal.pone.0082126)
Supplement: Table S3 — UTRs detected from the four cDNA libraries. (XLS) [file pone.0082126.s003.xls]

## Sheet: Sheet1
Table S3 UTRs detected from the four cDNA libraries
Gene	Chro	Strand	Start	End	StartOfUTR	EndOfUTR	Posi
Os01t0101700-00	chr01build05r1.fasta	+	81507	82903	82864	83265	3
Os01t0104800-02	chr01build05r1.fasta	+	262523	267120	267011	267433	3
Os01t0107900-02	chr01build05r1.fasta	-	415267	417797	417797	419056	5
Os01t0118700-01	chr01build05r1.fasta	-	1070962	1073829	1073786	1074014	5
Os01t0120800-03	chr01build05r1.fasta	-	1171600	1178343	1171026	1171687	3
Os01t0120800-04	chr01build05r1.fasta	-	1173112	1178342	1173011	1173169	3
Os01t0126600-01	chr01build05r1.fasta	+	1446690	1449473	1446135	1446902	5
Os01t0131600-01	chr01build05r1.fasta	+	1745416	1745977	1745936	1746236	3
Os01t0133400-01	chr01build05r1.fasta	+	1843263	1848102	1843178	1843509	5
Os01t0147950-00	chr01build05r1.fasta	+	2588897	2592567	2588676	2589145	5
Os01t0172400-04	chr01build05r1.fasta	-	3724174	3726006	3724000	3724416	3
Os01t0175000-02	chr01build05r1.fasta	-	3845284	3849183	3849181	3849242	5
Os01t0182900-01	chr01build05r1.fasta	+	4390229	4392420	4390110	4390453	5
Os01t0200700-01	chr01build05r1.fasta	+	5477545	5478749	5477345	5477670	5
Os01t0201000-01	chr01build05r1.fasta	+	5497215	5498226	5497004	5497340	5
Os01t0205700-01	chr01build05r1.fasta	-	5773293	5775922	5775922	5776430	5
Os01t0218032-01	chr01build05r1.fasta	+	6451871	6454988	6451100	6451908	5
Os01t0225400-01	chr01build05r1.fasta	-	6908800	6909700	6909698	6910042	5
Os01t0228800-02	chr01build05r1.fasta	-	7104504	7105630	7104004	7104615	3
Os01t0235800-01	chr01build05r1.fasta	+	7506583	7510672	7506002	7506723	5
Os01t0237750-00	chr01build05r1.fasta	-	7623002	7623487	7623487	7623544	5
Os01t0270100-02	chr01build05r1.fasta	-	9324645	9328205	9328203	9328287	5
Os01t0271400-00	chr01build05r1.fasta	-	9378099	9382238	9378010	9378301	3
Os01t0273500-01	chr01build05r1.fasta	+	9469106	9474163	9469000	9469223	5
Os01t0276000-02	chr01build05r1.fasta	-	9657207	9660248	9657020	9657395	3
Os01t0279200-03	chr01build05r1.fasta	+	9883260	9884493	9883056	9883396	5
Os01t0290000-04	chr01build05r1.fasta	-	10540038	10541901	10541901	10543019	5
Os01t0292200-02	chr01build05r1.fasta	+	10673837	10675465	10673062	10673946	5
Os01t0305200-01	chr01build05r1.fasta	+	11364696	11368037	11364600	11364907	5
Os01t0332800-02	chr01build05r1.fasta	-	13058013	13061722	13061722	13061863	5
Os01t0350900-02	chr01build05r1.fasta	+	14159389	14162115	14159147	14159471	5
Os01t0550100-02	chr01build05r1.fasta	-	22212454	22220191	22212338	22212650	3
Os01t0558900-01	chr01build05r1.fasta	+	22797341	22798094	22797243	22797462	5
Os01t0583150-00	chr01build05r1.fasta	-	24254605	24255881	24254063	24254719	3
Os01t0585600-03	chr01build05r1.fasta	+	24402729	24403296	24402001	24402942	5
Os01t0585700-01	chr01build05r1.fasta	+	24409792	24413363	24409013	24409844	5
Os01t0593000-00	chr01build05r1.fasta	+	24838838	24843911	24843905	24844352	3
Os01t0609300-02	chr01build05r1.fasta	-	25705874	25707997	25707995	25709167	5
Os01t0617500-02	chr01build05r1.fasta	-	26165567	26169918	26169916	26170688	5
Os01t0624000-03	chr01build05r1.fasta	-	26550417	26554464	26550041	26550513	3
Os01t0626200-01	chr01build05r1.fasta	+	26633374	26633972	26633238	26633536	5
Os01t0639900-02	chr01build05r1.fasta	+	27434600	27434755	27434005	27434755	5
Os01t0649200-01	chr01build05r1.fasta	+	27929966	27931002	27929627	27930159	5
Os01t0653700-02	chr01build05r1.fasta	+	28179436	28182341	28179005	28179595	5
Os01t0653800-01	chr01build05r1.fasta	-	28187657	28195632	28187505	28187697	3
Os01t0655400-02	chr01build05r1.fasta	-	28334629	28337171	28337171	28338043	5
Os01t0674100-01	chr01build05r1.fasta	-	29425867	29432012	29425083	29425904	3
Os01t0681266-00	chr01build05r1.fasta	+	29791926	29795967	29791487	29792045	5
Os01t0683100-02	chr01build05r1.fasta	+	29867360	29873020	29867039	29867568	5
Os01t0691600-02	chr01build05r1.fasta	+	30278374	30283225	30278151	30278442	5
Os01t0691600-02	chr01build05r1.fasta	+	30278374	30283225	30283106	30283438	3
Os01t0698150-00	chr01build05r1.fasta	-	30619856	30620390	30619004	30620045	3
Os01t0710300-00	chr01build05r1.fasta	-	31251559	31252641	31252641	31252941	5
Os01t0714100-01	chr01build05r1.fasta	-	31408804	31410434	31410416	31411623	5
Os01t0719100-03	chr01build05r1.fasta	-	31699466	31700417	31699013	31699686	3
Os01t0720300-00	chr01build05r1.fasta	-	31750920	31753396	31750461	31751154	3
Os01t0728400-01	chr01build05r1.fasta	+	32110866	32112909	32110252	32111050	5
Os01t0752200-01	chr01build05r1.fasta	-	33282583	33286518	33282111	33282784	3
Os01t0767000-01	chr01build05r1.fasta	-	34057511	34058499	34058498	34059682	5
Os01t0775150-00	chr01build05r1.fasta	+	34489255	34490592	34490592	34491780	3
Os01t0833600-00	chr01build05r1.fasta	-	37422482	37423470	37422008	37422565	3
Os01t0837300-03	chr01build05r1.fasta	+	37628373	37630257	37628001	37628405	5
Os01t0846800-01	chr01build05r1.fasta	+	38111673	38114805	38111079	38111746	5
Os01t0866133-00	chr01build05r1.fasta	-	39240591	39242513	39242496	39243075	5
Os01t0882500-00	chr01build05r1.fasta	-	40036313	40037450	40036060	40036507	3
Os01t0883200-01	chr01build05r1.fasta	+	40058861	40062277	40058282	40058985	5
Os01t0885000-02	chr01build05r1.fasta	+	40174698	40175993	40174589	40174723	5
Os01t0886900-00	chr01build05r1.fasta	+	40264421	40269508	40269361	40269986	3
Os01t0897200-03	chr01build05r1.fasta	-	40720788	40723483	40720442	40721038	3
Os01t0897500-02	chr01build05r1.fasta	+	40731913	40734121	40731000	40732141	5
Os01t0906200-01	chr01build05r1.fasta	-	41179378	41184407	41184379	41185797	5
Os01t0911300-01	chr01build05r1.fasta	-	41433092	41435739	41435739	41436574	5
Os01t0916200-01	chr01build05r1.fasta	-	41662293	41667838	41662006	41662452	3
Os01t0916800-00	chr01build05r1.fasta	-	41690452	41705599	41690014	41690521	3
Os01t0952600-02	chr01build05r1.fasta	+	43724048	43731259	43724001	43724147	5
Os01t0958000-02	chr01build05r1.fasta	+	43999610	44001306	43999028	43999729	5
Os01t0967501-00	chr01build05r1.fasta	-	44436932	44440594	44436834	44437071	3
Os02t0114200-02	chr02build05r1.fasta	-	767270	769083	769082	770003	5
Os02t0129700-02	chr02build05r1.fasta	-	1552902	1553356	1552002	1553120	3
Os02t0133300-01	chr02build05r1.fasta	-	1754546	1756511	1756510	1757770	5
Os02t0134000-00	chr02build05r1.fasta	+	1793776	1796958	1793680	1793943	5
Os02t0137200-02	chr02build05r1.fasta	-	1972939	1974198	1974198	1974553	5
Os02t0137500-01	chr02build05r1.fasta	+	1991843	1997302	1991333	1992013	5
Os02t0146700-01	chr02build05r1.fasta	+	2563645	2567770	2567770	2568336	3
Os02t0161950-00	chr02build05r1.fasta	+	3341748	3342017	3341000	3342017	5
Os02t0162733-00	chr02build05r1.fasta	-	3366322	3367932	3367932	3369097	5
Os02t0170000-02	chr02build05r1.fasta	+	3798548	3800879	3798039	3798651	5
Os02t0182500-01	chr02build05r1.fasta	-	4598880	4601379	4598579	4599083	3
Os02t0187100-00	chr02build05r1.fasta	+	4831190	4835035	4834955	4835195	3
Os02t0189900-01	chr02build05r1.fasta	+	4974451	4984050	4974128	4974610	5
Os02t0193800-01	chr02build05r1.fasta	-	5220255	5221793	5221792	5222793	5
Os02t0203000-00	chr02build05r1.fasta	-	5760860	5763128	5760591	5760925	3
Os02t0208300-01	chr02build05r1.fasta	+	6100679	6104431	6100064	6100778	5
Os02t0218200-02	chr02build05r1.fasta	+	6633841	6635516	6633100	6634018	5
Os02t0229000-01	chr02build05r1.fasta	-	7287694	7289380	7287489	7287934	3
Os02t0265900-04	chr02build05r1.fasta	+	9526856	9529235	9526633	9526922	5
Os02t0280100-00	chr02build05r1.fasta	-	10381383	10383070	10381086	10381506	3
Os02t0297666-00	chr02build05r1.fasta	-	11431099	11432882	11431055	11431360	3
Os02t0332200-02	chr02build05r1.fasta	-	13589890	13593829	13593829	13594903	5
Os02t0437800-01	chr02build05r1.fasta	-	14726685	14735426	14726131	14726783	3
Os02t0473000-01	chr02build05r1.fasta	-	16852775	16858331	16858329	16858564	5
Os02t0523500-02	chr02build05r1.fasta	-	19925883	19928603	19928602	19929882	5
Os02t0525900-03	chr02build05r1.fasta	+	20047799	20051932	20047000	20047845	5
Os02t0543000-03	chr02build05r1.fasta	-	20992662	20993474	20993402	20993675	5
Os02t0562300-02	chr02build05r1.fasta	+	22149723	22152115	22149000	22149907	5
Os02t0579800-01	chr02build05r1.fasta	-	23138831	23140009	23139910	23140665	5
Os02t0600200-02	chr02build05r1.fasta	-	24293226	24294116	24294115	24295048	5
Os02t0606100-00	chr02build05r1.fasta	-	24576145	24577275	24577275	24578568	5
Os02t0622300-00	chr02build05r1.fasta	-	25604906	25606592	25604731	25605137	3
Os02t0634900-01	chr02build05r1.fasta	+	26310255	26314458	26314292	26314676	3
Os02t0649700-02	chr02build05r1.fasta	+	27013198	27018422	27013001	27013353	5
Os02t0656500-02	chr02build05r1.fasta	+	27376281	27379302	27376000	27376414	5
Os02t0664100-00	chr02build05r1.fasta	+	27789474	27797900	27789088	27789669	5
Os02t0664200-01	chr02build05r1.fasta	+	27805067	27807328	27805017	27805180	5
Os02t0672150-00	chr02build05r1.fasta	-	28172848	28174677	28172039	28173044	3
Os02t0672250-00	chr02build05r1.fasta	+	28186481	28187879	28186084	28186716	5
Os02t0692750-00	chr02build05r1.fasta	+	29291529	29292439	29292439	29292698	3
Os02t0694201-01	chr02build05r1.fasta	-	29373112	29376316	29376315	29377388	5
Os02t0704933-00	chr02build05r1.fasta	+	29938289	29940349	29938003	29938655	5
Os02t0709900-01	chr02build05r1.fasta	-	30239583	30244523	30239071	30239816	3
Os02t0714500-03	chr02build05r1.fasta	+	30479851	30480335	30479001	30480072	5
Os02t0718950-00	chr02build05r1.fasta	-	30680197	30680435	30680000	30680435	3
Os02t0718950-00	chr02build05r1.fasta	-	30680197	30680435	30680435	30681117	5
Os02t0738950-00	chr02build05r1.fasta	+	31717992	31720855	31717610	31718241	5
Os02t0742550-00	chr02build05r1.fasta	+	31956034	31956723	31956723	31956955	3
Os02t0745000-01	chr02build05r1.fasta	-	32108646	32111478	32111477	32111914	5
Os02t0754700-01	chr02build05r1.fasta	-	32605361	32610453	32605011	32605773	3
Os02t0761400-01	chr02build05r1.fasta	+	32924319	32925421	32924009	32924476	5
Os02t0764500-02	chr02build05r1.fasta	-	33055539	33056050	33056048	33056521	5
Os02t0768800-01	chr02build05r1.fasta	+	33250934	33251417	33250296	33251086	5
Os02t0775100-01	chr02build05r1.fasta	+	33577959	33579339	33577045	33578108	5
Os02t0777100-04	chr02build05r1.fasta	-	33715997	33717809	33717807	33718891	5
Os02t0782300-02	chr02build05r1.fasta	-	34030878	34031424	34031391	34031573	5
Os02t0782600-02	chr02build05r1.fasta	+	34050852	34054566	34050080	34050925	5
Os02t0789400-02	chr02build05r1.fasta	-	34398629	34402526	34398025	34398857	3
Os02t0816900-01	chr02build05r1.fasta	+	35884566	35896460	35884006	35884641	5
Os02t0822050-00	chr02build05r1.fasta	-	36137298	36140063	36137030	36137408	3
Os02t0823500-00	chr02build05r1.fasta	+	36229521	36229723	36229723	36230503	3
Os02t0827400-00	chr02build05r1.fasta	+	36416475	36417541	36416001	36416574	5
Os02t0832400-01	chr02build05r1.fasta	+	36646159	36652635	36652635	36653688	3
Os02t0832833-00	chr02build05r1.fasta	+	36668765	36669223	36669223	36670438	3
Os03t0103300-00	chr03build05r1.fasta	+	219396	219853	219071	219621	5
Os03t0104000-01	chr03build05r1.fasta	+	273345	273762	273047	273572	5
Os03t0109400-03	chr03build05r1.fasta	+	553064	556870	553015	553199	5
Os03t0116333-00	chr03build05r1.fasta	-	925912	926860	926739	927495	5
Os03t0128200-01	chr03build05r1.fasta	-	1593651	1601044	1593030	1594020	3
Os03t0129300-01	chr03build05r1.fasta	+	1661304	1664489	1661153	1661435	5
Os03t0137050-00	chr03build05r1.fasta	-	2054493	2055384	2055384	2056252	5
Os03t0137350-00	chr03build05r1.fasta	+	2058821	2061997	2061997	2062074	3
Os03t0142800-02	chr03build05r1.fasta	+	2370784	2373435	2370238	2370919	5
Os03t0148700-02	chr03build05r1.fasta	+	2708918	2709756	2708007	2709161	5
Os03t0161000-02	chr03build05r1.fasta	+	3252635	3256776	3252002	3252699	5
Os03t0165600-01	chr03build05r1.fasta	-	3538611	3543721	3543720	3544141	5
Os03t0167500-02	chr03build05r1.fasta	+	3648792	3650575	3648003	3649000	5
Os03t0168500-00	chr03build05r1.fasta	-	3693740	3695578	3695578	3696262	5
Os03t0178100-00	chr03build05r1.fasta	-	4119365	4125937	4119012	4119483	3
Os03t0178150-00	chr03build05r1.fasta	+	4125043	4125443	4125443	4126115	3
Os03t0181800-02	chr03build05r1.fasta	+	4288541	4290797	4288013	4288693	5
Os03t0183300-02	chr03build05r1.fasta	-	4371264	4372456	4371149	4371490	3
Os03t0184000-00	chr03build05r1.fasta	+	4409088	4413503	4409026	4409291	5
Os03t0187200-01	chr03build05r1.fasta	+	4558622	4558827	4558093	4558827	5
Os03t0195450-00	chr03build05r1.fasta	-	5002141	5002911	5002911	5004220	5
Os03t0200800-01	chr03build05r1.fasta	-	5335679	5338479	5338329	5338568	5
Os03t0213400-02	chr03build05r1.fasta	-	5968109	5978656	5978655	5979936	5
Os03t0213900-02	chr03build05r1.fasta	+	6017991	6021701	6017000	6018110	5
Os03t0216600-02	chr03build05r1.fasta	+	6176595	6179131	6176000	6176724	5
Os03t0216600-03	chr03build05r1.fasta	+	6177672	6179072	6177008	6177766	5
Os03t0231800-03	chr03build05r1.fasta	-	7005675	7007384	7007383	7008495	5
Os03t0234350-00	chr03build05r1.fasta	+	7150653	7152623	7150004	7150726	5
Os03t0237600-01	chr03build05r1.fasta	-	7327294	7332274	7327005	7327337	3
Os03t0254400-00	chr03build05r1.fasta	+	8200542	8202321	8202273	8202570	3
Os03t0264400-02	chr03build05r1.fasta	-	8751032	8754664	8754664	8755466	5
Os03t0265700-02	chr03build05r1.fasta	+	8829251	8833789	8829096	8829368	5
Os03t0268000-03	chr03build05r1.fasta	+	8935708	8937631	8935001	8935795	5
Os03t0285133-00	chr03build05r1.fasta	-	9873336	9873581	9873581	9874136	5
Os03t0289133-00	chr03build05r1.fasta	-	10056133	10059534	10056076	10056273	3
Os03t0289400-00	chr03build05r1.fasta	+	10076103	10077032	10077031	10077327	3
Os03t0291800-03	chr03build05r1.fasta	+	10198418	10201085	10198142	10198617	5
Os03t0298400-02	chr03build05r1.fasta	+	10513235	10514147	10513000	10513451	5
Os03t0310500-01	chr03build05r1.fasta	+	11126527	11129089	11126310	11126675	5
Os03t0319400-03	chr03build05r1.fasta	-	11574523	11576989	11574098	11574711	3
Os03t0332700-01	chr03build05r1.fasta	-	12324681	12328141	12324210	12324943	3
Os03t0333300-02	chr03build05r1.fasta	+	12363702	12364948	12364948	12365394	3
Os03t0335300-03	chr03build05r1.fasta	+	12450029	12453513	12453513	12453945	3
Os03t0347200-03	chr03build05r1.fasta	+	13033677	13036178	13033076	13033812	5
Os03t0351500-01	chr03build05r1.fasta	+	13229394	13232451	13232227	13232597	3
Os03t0356638-00	chr03build05r1.fasta	-	14274582	14279617	14279617	14280241	5
Os03t0364450-00	chr03build05r1.fasta	-	14755196	14755637	14755000	14755408	3
Os03t0383800-03	chr03build05r1.fasta	-	15761298	15763882	15763881	15765061	5
Os03t0389700-02	chr03build05r1.fasta	+	16151425	16155694	16151092	16151521	5
Os03t0389900-02	chr03build05r1.fasta	+	16165643	16168432	16165059	16165772	5
Os03t0393801-00	chr03build05r1.fasta	+	16372930	16374854	16374854	16376079	3
Os03t0406200-02	chr03build05r1.fasta	+	17286365	17290085	17289923	17290194	3
Os03t0412800-01	chr03build05r1.fasta	+	17699904	17704245	17699761	17700103	5
Os03t0426900-02	chr03build05r1.fasta	+	18466925	18471082	18466777	18467017	5
Os03t0431200-00	chr03build05r1.fasta	-	18719593	18726411	18719001	18719749	3
Os03t0554900-00	chr03build05r1.fasta	-	20396945	20399315	20396422	20397052	3
Os03t0554950-00	chr03build05r1.fasta	-	20407210	20410501	20410501	20411551	5
Os03t0564200-01	chr03build05r1.fasta	+	21124386	21129270	21124310	21124490	5
Os03t0567600-03	chr03build05r1.fasta	-	21326419	21328379	21328379	21329548	5
Os03t0577500-02	chr03build05r1.fasta	-	21928863	21933911	21933911	21934381	5
Os03t0579300-00	chr03build05r1.fasta	-	22049684	22051818	22049391	22049865	3
Os03t0581800-01	chr03build05r1.fasta	+	22189126	22193060	22192858	22193233	3
Os03t0596900-03	chr03build05r1.fasta	-	23030243	23033022	23033022	23034091	5
Os03t0607500-01	chr03build05r1.fasta	+	23641679	23643812	23641315	23641753	5
Os03t0626650-00	chr03build05r1.fasta	-	24671384	24672557	24671134	24671480	3
Os03t0646900-01	chr03build05r1.fasta	-	25853403	25856386	25856385	25857237	5
Os03t0648450-00	chr03build05r1.fasta	-	25940800	25941843	25940095	25941146	3
Os03t0652100-01	chr03build05r1.fasta	+	26145350	26155956	26145290	26145468	5
Os03t0679700-04	chr03build05r1.fasta	+	27766123	27768699	27766000	27766209	5
Os03t0689900-00	chr03build05r1.fasta	-	28357270	28361157	28357065	28357368	3
Os03t0703300-02	chr03build05r1.fasta	-	29071564	29074099	29074097	29075233	5
Os03t0710850-00	chr03build05r1.fasta	-	29476435	29478324	29478324	29479061	5
Os03t0712300-01	chr03build05r1.fasta	+	29592629	29597575	29592445	29592754	5
Os03t0721200-01	chr03build05r1.fasta	+	30071505	30083203	30071174	30071579	5
Os03t0726150-00	chr03build05r1.fasta	-	30338381	30338950	30338253	30338483	3
Os03t0728800-02	chr03build05r1.fasta	+	30581642	30585090	30581184	30581701	5
Os03t0762000-01	chr03build05r1.fasta	-	32410971	32412689	32412689	32412937	5
Os03t0773800-02	chr03build05r1.fasta	-	32984613	32987977	32984145	32984831	3
Os03t0777700-01	chr03build05r1.fasta	-	33150487	33153664	33150038	33150732	3
Os03t0780500-02	chr03build05r1.fasta	+	33265193	33269657	33265005	33265346	5
Os03t0781300-01	chr03build05r1.fasta	-	33292038	33292941	33292933	33293063	5
Os03t0783725-00	chr03build05r1.fasta	+	33413916	33414233	33414098	33414487	3
Os03t0784400-02	chr03build05r1.fasta	+	33457766	33458567	33457312	33457879	5
Os03t0785300-02	chr03build05r1.fasta	-	33490582	33491868	33490213	33490741	3
Os03t0785300-02	chr03build05r1.fasta	-	33490582	33491868	33491841	33492225	5
Os03t0792050-00	chr03build05r1.fasta	+	33829068	33833824	33829000	33829195	5
Os03t0792400-02	chr03build05r1.fasta	+	33854959	33855397	33854226	33855121	5
Os03t0793550-00	chr03build05r1.fasta	-	33901866	33904881	33901120	33901950	3
Os03t0794900-03	chr03build05r1.fasta	+	33962101	33963423	33962006	33962236	5
Os03t0805400-03	chr03build05r1.fasta	-	34525925	34527161	34527161	34528453	5
Os03t0809150-00	chr03build05r1.fasta	+	34737413	34737710	34737001	34737710	5
Os03t0815200-03	chr03build05r1.fasta	-	35066488	35068679	35068678	35069731	5
Os03t0825700-02	chr03build05r1.fasta	+	35584725	35586426	35584312	35584805	5
Os03t0843500-02	chr03build05r1.fasta	-	36346447	36350977	36346095	36346739	3
Os03t0852200-01	chr03build05r1.fasta	-	36782204	36786687	36786639	36786769	5
Os03t0853800-03	chr03build05r1.fasta	+	36868477	36868837	36868002	36868684	5
Os03t0856400-02	chr03build05r1.fasta	+	37023438	37030527	37023028	37023631	5
Os03t0859600-01	chr03build05r1.fasta	-	37179948	37181819	37181817	37181936	5
Os03t0859700-00	chr03build05r1.fasta	-	37182351	37183346	37182079	37182558	3
Os04t0102700-01	chr04build05r1.fasta	-	186899	195971	186806	187098	3
Os04t0103300-02	chr04build05r1.fasta	-	226088	228835	226000	226299	3
Os04t0103300-02	chr04build05r1.fasta	-	226088	228835	228749	229032	5
Os04t0117100-02	chr04build05r1.fasta	-	1003765	1005717	1003465	1003961	3
Os04t0218400-00	chr04build05r1.fasta	+	7902530	7903400	7903400	7903817	3
Os04t0311500-00	chr04build05r1.fasta	-	14384315	14386621	14386621	14387766	5
Os04t0339800-00	chr04build05r1.fasta	-	16244745	16246539	16244277	16244936	3
Os04t0346000-01	chr04build05r1.fasta	+	16672311	16679132	16679011	16679344	3
Os04t0376000-01	chr04build05r1.fasta	-	18592182	18593949	18592012	18592392	3
Os04t0379700-01	chr04build05r1.fasta	-	18774197	18775220	18775220	18776399	5
Os04t0382700-02	chr04build05r1.fasta	+	18997358	18998940	18997089	18997517	5
Os04t0394500-00	chr04build05r1.fasta	-	19621649	19624159	19621246	19621811	3
Os04t0397601-00	chr04build05r1.fasta	+	19852327	19852555	19852018	19852555	5
Os04t0398600-03	chr04build05r1.fasta	+	19914691	19916110	19914053	19914887	5
Os04t0414300-00	chr04build05r1.fasta	+	20707039	20707716	20707716	20708188	3
Os04t0428950-00	chr04build05r1.fasta	-	21455450	21458194	21458148	21458270	5
Os04t0445850-00	chr04build05r1.fasta	-	22714053	22717033	22717033	22717289	5
Os04t0450825-00	chr04build05r1.fasta	-	22962138	22962895	22962809	22963222	5
Os04t0476100-01	chr04build05r1.fasta	-	24329078	24331939	24329006	24329318	3
Os04t0481100-01	chr04build05r1.fasta	-	24569781	24571319	24569001	24570025	3
Os04t0485300-04	chr04build05r1.fasta	+	24766524	24766880	24766135	24766696	5
Os04t0510300-01	chr04build05r1.fasta	+	26032800	26034043	26032305	26032836	5
Os04t0519925-00	chr04build05r1.fasta	-	26526817	26532937	26526111	26526987	3
Os04t0535600-02	chr04build05r1.fasta	+	27264620	27269728	27269728	27270865	3
Os04t0546400-01	chr04build05r1.fasta	+	27857510	27860341	27857314	27857650	5
Os04t0548300-02	chr04build05r1.fasta	+	27957226	27958567	27957174	27957426	5
Os04t0556300-02	chr04build05r1.fasta	+	28338887	28339855	28339673	28340084	3
Os04t0566500-02	chr04build05r1.fasta	-	28926970	28935125	28926005	28927034	3
Os04t0584800-02	chr04build05r1.fasta	+	30039155	30041158	30039002	30039301	5
Os04t0593600-01	chr04build05r1.fasta	+	30508426	30510547	30508172	30508561	5
Os04t0608800-02	chr04build05r1.fasta	+	31323194	31324611	31323017	31323346	5
Os04t0620066-00	chr04build05r1.fasta	-	32004592	32005962	32005962	32006872	5
Os04t0620500-01	chr04build05r1.fasta	+	32040373	32041062	32040000	32040585	5
Os04t0620700-02	chr04build05r1.fasta	+	32046335	32050396	32046086	32046512	5
Os04t0623650-00	chr04build05r1.fasta	-	32193507	32195498	32195498	32195765	5
Os04t0625800-02	chr04build05r1.fasta	+	32322443	32322654	32322025	32322654	5
Os04t0630000-01	chr04build05r1.fasta	+	32543951	32547683	32543043	32544028	5
Os04t0630800-01	chr04build05r1.fasta	+	32584798	32587458	32584725	32584952	5
Os04t0644800-01	chr04build05r1.fasta	+	33323543	33324547	33323017	33323728	5
Os04t0653000-01	chr04build05r1.fasta	+	33805852	33809268	33805649	33805965	5
Os04t0659400-01	chr04build05r1.fasta	+	34144363	34148485	34144292	34144524	5
Os04t0667800-02	chr04build05r1.fasta	-	34587357	34588427	34588427	34589716	5
Os04t0669900-00	chr04build05r1.fasta	-	34660879	34663629	34660355	34661093	3
Os04t0670700-01	chr04build05r1.fasta	+	34709781	34710282	34709010	34709896	5
Os04t0673000-02	chr04build05r1.fasta	-	34846307	34851507	34846007	34846653	3
Os04t0675200-01	chr04build05r1.fasta	+	34978309	34984826	34978166	34978430	5
Os04t0682051-00	chr04build05r1.fasta	+	35320295	35321296	35320002	35320363	5
Os04t0691700-01	chr04build05r1.fasta	-	35882175	35889598	35889569	35890772	5
Os05t0100500-01	chr05build05r1.fasta	-	44725	47165	44015	44849	3
Os05t0108800-01	chr05build05r1.fasta	+	492384	494192	492273	492616	5
Os05t0112000-05	chr05build05r1.fasta	-	640451	642549	642549	643285	5
Os05t0113000-02	chr05build05r1.fasta	+	703322	704839	703003	703574	5
Os05t0116150-00	chr05build05r1.fasta	+	877631	880196	877039	877746	5
Os05t0116150-00	chr05build05r1.fasta	+	877631	880196	880196	880612	3
Os05t0125450-00	chr05build05r1.fasta	+	1470127	1472596	1470050	1470360	5
Os05t0133100-01	chr05build05r1.fasta	-	1924278	1927244	1924003	1924605	3
Os05t0137200-04	chr05build05r1.fasta	+	2171399	2171513	2171005	2171513	5
Os05t0145650-00	chr05build05r1.fasta	+	2618518	2621369	2618207	2618741	5
Os05t0148700-02	chr05build05r1.fasta	+	2787313	2791087	2787000	2787427	5
Os05t0156401-00	chr05build05r1.fasta	-	3303747	3305227	3303236	3303894	3
Os05t0156500-01	chr05build05r1.fasta	+	3305716	3307709	3305136	3305789	5
Os05t0160000-01	chr05build05r1.fasta	+	3529752	3530243	3529009	3529971	5
Os05t0169100-02	chr05build05r1.fasta	+	4143179	4144013	4143000	4143398	5
Os05t0176050-00	chr05build05r1.fasta	-	4560446	4562261	4562261	4562599	5
Os05t0193700-00	chr05build05r1.fasta	+	5747351	5747872	5747215	5747569	5
Os05t0204900-02	chr05build05r1.fasta	+	6533851	6537274	6533310	6533966	5
Os05t0207900-02	chr05build05r1.fasta	+	6680824	6692557	6680093	6680949	5
Os05t0212250-00	chr05build05r1.fasta	+	6937315	6938437	6937006	6937419	5
Os05t0258400-00	chr05build05r1.fasta	+	9682265	9683824	9682060	9682423	5
Os05t0287800-01	chr05build05r1.fasta	+	12482678	12486801	12482283	12482825	5
Os05t0302750-00	chr05build05r1.fasta	+	13640436	13640674	13640674	13641368	3
Os05t0316000-01	chr05build05r1.fasta	-	14617430	14622711	14617001	14617612	3
Os05t0350500-01	chr05build05r1.fasta	+	16581235	16584661	16584561	16584955	3
Os05t0350600-02	chr05build05r1.fasta	+	16589626	16591525	16589001	16589652	5
Os05t0355450-01	chr05build05r1.fasta	-	16889353	16889810	16889000	16889660	3
Os05t0355601-00	chr05build05r1.fasta	+	16890603	16891740	16890431	16890788	5
Os05t0357600-03	chr05build05r1.fasta	+	16997691	17000455	16997358	16997725	5
Os05t0357600-03	chr05build05r1.fasta	+	16997691	17000455	17000455	17001188	3
Os05t0361200-02	chr05build05r1.fasta	+	17272850	17273934	17272067	17273003	5
Os05t0372100-05	chr05build05r1.fasta	+	17984416	17988275	17984186	17984538	5
Os05t0392000-01	chr05build05r1.fasta	-	19113582	19114247	19114178	19115391	5
Os05t0398100-01	chr05build05r1.fasta	-	19426990	19429730	19429729	19430529	5
Os05t0406000-01	chr05build05r1.fasta	+	19835957	19838032	19835447	19836051	5
Os05t0413575-00	chr05build05r1.fasta	-	20269745	20271406	20271394	20271602	5
Os05t0432700-01	chr05build05r1.fasta	-	21272843	21274806	21274717	21275064	5
Os05t0436400-03	chr05build05r1.fasta	+	21429329	21434457	21429070	21429465	5
Os05t0474600-03	chr05build05r1.fasta	+	23394468	23397466	23394050	23394681	5
Os05t0486150-01	chr05build05r1.fasta	+	23996673	23997984	23997984	23999088	3
Os05t0489600-01	chr05build05r1.fasta	-	24154457	24157616	24154032	24154707	3
Os05t0494800-01	chr05build05r1.fasta	+	24398355	24399456	24399382	24400691	3
Os05t0507300-01	chr05build05r1.fasta	+	25152355	25156041	25152281	25152760	5
Os05t0508700-03	chr05build05r1.fasta	+	25278367	25283716	25278036	25278449	5
Os05t0513350-00	chr05build05r1.fasta	+	25553397	25553886	25553259	25553687	5
Os05t0517500-02	chr05build05r1.fasta	-	25750381	25752917	25750122	25750604	3
Os05t0517800-00	chr05build05r1.fasta	+	25760064	25762474	25762340	25762594	3
Os05t0519400-03	chr05build05r1.fasta	-	25878855	25881861	25881859	25882917	5
Os05t0519900-01	chr05build05r1.fasta	-	25910093	25914139	25910003	25910192	3
Os05t0529700-02	chr05build05r1.fasta	-	26408392	26411180	26408006	26408787	3
Os05t0530300-01	chr05build05r1.fasta	-	26431152	26434309	26431001	26431389	3
Os05t0545000-02	chr05build05r1.fasta	+	27142381	27145549	27142024	27142541	5
Os05t0547850-01	chr05build05r1.fasta	-	27295626	27299779	27295191	27295842	3
Os05t0553000-01	chr05build05r1.fasta	-	27627278	27629340	27627000	27627390	3
Os05t0564800-01	chr05build05r1.fasta	+	28228940	28230911	28228637	28229067	5
Os05t0581800-03	chr05build05r1.fasta	+	29061890	29064364	29061422	29062043	5
Os05t0591925-00	chr05build05r1.fasta	+	29603119	29603463	29603002	29603339	5
Os05t0592400-02	chr05build05r1.fasta	+	29634835	29636056	29634051	29634984	5
Os06t0107700-01	chr06build05r1.fasta	-	478262	480573	478178	478491	3
Os06t0115550-00	chr06build05r1.fasta	+	866712	867121	866465	866943	5
Os06t0125132-00	chr06build05r1.fasta	+	1355192	1357954	1355143	1355294	5
Os06t0125800-01	chr06build05r1.fasta	+	1382619	1384969	1384826	1385488	3
Os06t0133900-01	chr06build05r1.fasta	+	1816630	1818748	1816292	1816774	5
Os06t0137300-01	chr06build05r1.fasta	+	1989030	1992642	1992441	1992719	3
Os06t0163000-02	chr06build05r1.fasta	-	3177124	3180614	3177000	3177298	3
Os06t0184300-03	chr06build05r1.fasta	-	4212273	4214312	4214311	4215470	5
Os06t0184800-01	chr06build05r1.fasta	-	4263425	4264116	4264056	4264348	5
Os06t0192650-00	chr06build05r1.fasta	-	4668742	4669456	4669456	4669948	5
Os06t0193400-02	chr06build05r1.fasta	-	4708745	4712396	4712334	4712776	5
Os06t0194900-03	chr06build05r1.fasta	-	4795715	4801438	4795479	4795943	3
Os06t0208300-01	chr06build05r1.fasta	-	5522840	5525170	5525082	5526258	5
Os06t0209300-01	chr06build05r1.fasta	-	5578018	5582891	5582782	5583935	5
Os06t0232100-03	chr06build05r1.fasta	-	6826798	6828789	6826015	6826897	3
Os06t0270900-02	chr06build05r1.fasta	+	9093788	9095475	9093563	9093963	5
Os06t0300333-00	chr06build05r1.fasta	+	11253016	11256965	11256965	11257245	3
Os06t0301100-01	chr06build05r1.fasta	-	11312764	11316656	11312571	11312992	3
Os06t0305200-02	chr06build05r1.fasta	+	11592492	11593781	11593684	11594076	3
Os06t0472200-02	chr06build05r1.fasta	+	16601842	16604432	16601667	16602043	5
Os06t0556101-00	chr06build05r1.fasta	-	22068049	22068283	22068281	22069106	5
Os06t0558766-00	chr06build05r1.fasta	-	22223275	22227295	22223000	22223313	3
Os06t0564500-01	chr06build05r1.fasta	-	22577602	22580285	22580283	22580473	5
Os06t0574601-00	chr06build05r1.fasta	-	23187646	23190001	23190001	23190575	5
Os06t0609900-01	chr06build05r1.fasta	+	25170281	25172703	25172564	25172862	3
Os06t0612200-01	chr06build05r1.fasta	+	25302811	25303992	25302119	25302994	5
Os06t0622300-03	chr06build05r1.fasta	+	25891590	25896291	25891195	25891802	5
Os06t0638200-01	chr06build05r1.fasta	+	26810567	26811926	26811790	26812054	3
Os06t0639100-04	chr06build05r1.fasta	-	26845020	26846535	26846535	26846904	5
Os06t0643800-01	chr06build05r1.fasta	-	27119053	27120866	27120865	27122116	5
Os06t0645700-01	chr06build05r1.fasta	-	27236697	27237500	27237499	27237635	5
Os06t0660800-01	chr06build05r1.fasta	+	28108463	28109943	28108078	28108573	5
Os06t0667500-01	chr06build05r1.fasta	+	28534958	28535820	28535646	28536004	3
Os06t0679700-00	chr06build05r1.fasta	-	29158925	29162340	29158198	29159143	3
Os06t0687700-01	chr06build05r1.fasta	-	29559067	29561966	29561966	29562812	5
Os06t0687900-01	chr06build05r1.fasta	+	29573440	29575396	29573071	29573621	5
Os06t0687900-02	chr06build05r1.fasta	+	29575169	29575396	29575004	29575396	5
Os06t0699200-01	chr06build05r1.fasta	-	30260239	30262816	30262809	30263198	5
Os06t0701300-03	chr06build05r1.fasta	-	30398987	30400983	30398223	30399111	3
Os06t0701700-02	chr06build05r1.fasta	-	30415994	30417166	30417166	30418209	5
Os06t0716700-01	chr06build05r1.fasta	-	31323481	31327439	31323004	31323646	3
Os06t0717800-03	chr06build05r1.fasta	-	31373598	31376529	31376528	31377079	5
Os06t0730500-01	chr06build05r1.fasta	+	32010013	32012754	32012581	32013113	3
Os07t0108350-00	chr07build05r1.fasta	+	449801	450136	450121	450235	3
Os07t0118900-02	chr07build05r1.fasta	+	1011774	1013985	1011016	1011948	5
Os07t0139400-03	chr07build05r1.fasta	+	2113695	2115510	2113226	2113784	5
Os07t0142050-00	chr07build05r1.fasta	-	2203927	2204724	2203127	2204075	3
Os07t0176200-02	chr07build05r1.fasta	+	4056945	4059578	4056004	4057114	5
Os07t0181000-04	chr07build05r1.fasta	+	4301530	4303565	4301017	4301622	5
Os07t0191200-02	chr07build05r1.fasta	+	4948295	4952802	4948037	4948402	5
Os07t0207700-01	chr07build05r1.fasta	+	5838726	5843239	5838605	5838879	5
Os07t0213300-02	chr07build05r1.fasta	-	6257041	6260096	6260096	6261209	5
Os07t0438550-01	chr07build05r1.fasta	+	15390531	15391645	15390162	15390578	5
Os07t0448800-02	chr07build05r1.fasta	+	16069699	16069906	16069091	16069906	5
Os07t0458800-01	chr07build05r1.fasta	+	16658686	16663420	16663391	16663547	3
Os07t0496200-03	chr07build05r1.fasta	+	19249343	19255548	19249161	19249425	5
Os07t0496600-00	chr07build05r1.fasta	+	19273715	19274633	19273023	19273831	5
Os07t0502200-01	chr07build05r1.fasta	-	19616974	19623179	19616413	19617180	3
Os07t0507000-01	chr07build05r1.fasta	-	19903557	19907790	19907614	19907896	5
Os07t0516250-00	chr07build05r1.fasta	-	20523157	20524368	20524368	20524819	5
Os07t0516900-03	chr07build05r1.fasta	+	20582581	20584757	20584540	20584873	3
Os07t0522500-01	chr07build05r1.fasta	+	20874455	20878847	20874122	20874512	5
Os07t0527750-00	chr07build05r1.fasta	-	21276161	21278121	21278117	21279247	5
Os07t0530700-01	chr07build05r1.fasta	-	21429267	21432408	21432292	21432493	5
Os07t0546100-02	chr07build05r1.fasta	+	22290417	22293643	22290027	22290639	5
Os07t0555200-05	chr07build05r1.fasta	+	22782432	22783287	22782004	22782610	5
Os07t0557100-02	chr07build05r1.fasta	-	22891340	22894705	22891191	22891554	3
Os07t0557500-02	chr07build05r1.fasta	+	22909091	22912961	22909005	22909171	5
Os07t0559700-00	chr07build05r1.fasta	-	23013520	23015827	23015827	23015957	5
Os07t0561800-02	chr07build05r1.fasta	+	23088421	23089796	23088087	23088683	5
Os07t0563800-01	chr07build05r1.fasta	-	23233217	23238062	23233034	23233439	3
Os07t0568600-02	chr07build05r1.fasta	-	23518876	23521935	23521934	23522633	5
Os07t0574850-00	chr07build05r1.fasta	-	23905208	23906344	23906344	23907375	5
Os07t0589400-02	chr07build05r1.fasta	+	24684384	24685243	24684072	24684523	5
Os07t0604000-02	chr07build05r1.fasta	+	25399669	25402205	25399147	25399786	5
Os07t0605350-00	chr07build05r1.fasta	+	25465848	25466069	25465757	25466069	5
Os07t0607800-02	chr07build05r1.fasta	+	25645866	25652992	25645006	25646051	5
Os07t0613000-01	chr07build05r1.fasta	-	25886019	25886913	25886911	25888055	5
Os07t0615800-00	chr07build05r1.fasta	-	26029604	26032022	26029260	26029699	3
Os07t0617901-00	chr07build05r1.fasta	+	26154951	26157142	26154064	26155088	5
Os07t0626900-01	chr07build05r1.fasta	+	26638125	26640092	26638083	26638215	5
Os07t0631900-02	chr07build05r1.fasta	+	26873809	26873999	26873009	26873999	5
Os07t0632600-02	chr07build05r1.fasta	+	26898249	26900947	26898142	26898297	5
Os07t0645100-01	chr07build05r1.fasta	-	27546493	27551206	27551204	27552405	5
Os07t0657200-04	chr07build05r1.fasta	+	28320899	28325994	28320036	28321000	5
Os07t0658400-01	chr07build05r1.fasta	-	28390051	28398370	28390000	28390125	3
Os07t0659400-00	chr07build05r1.fasta	-	28443901	28446772	28443660	28444035	3
Os07t0669250-00	chr07build05r1.fasta	+	28940198	28940840	28940836	28941197	3
Os07t0669700-01	chr07build05r1.fasta	-	28973486	28977829	28973004	28973721	3
Os07t0675000-03	chr07build05r1.fasta	+	29216808	29219074	29216003	29217017	5
Os07t0676200-03	chr07build05r1.fasta	-	29291213	29292722	29292722	29293381	5
Os07t0682850-00	chr07build05r1.fasta	-	29625693	29627171	29627157	29627877	5
Os07t0683900-02	chr07build05r1.fasta	+	29664682	29666310	29664402	29664828	5
Os07t0687500-02	chr07build05r1.fasta	+	29871494	29872827	29871018	29871599	5
Os07t0693700-01	chr07build05r1.fasta	+	30182601	30190761	30190644	30190874	3
Os07t0695100-02	chr07build05r1.fasta	+	30277756	30286720	30277093	30277850	5
Os07t0695100-02	chr07build05r1.fasta	+	30277756	30286720	30286720	30287919	3
Os08t0110550-00	chr08build05r1.fasta	-	555268	555380	555024	555380	3
Os08t0113150-00	chr08build05r1.fasta	-	700338	702717	702717	703022	5
Os08t0116632-00	chr08build05r1.fasta	+	905893	906578	905518	906111	5
Os08t0117300-02	chr08build05r1.fasta	-	961853	963529	961562	962008	3
Os08t0133700-00	chr08build05r1.fasta	+	1919336	1922508	1922330	1922714	3
Os08t0145600-01	chr08build05r1.fasta	-	2575590	2580750	2575020	2575766	3
Os08t0151500-00	chr08build05r1.fasta	-	2967203	2967519	2967517	2967997	5
Os08t0154650-00	chr08build05r1.fasta	-	3140964	3141771	3140081	3141107	3
Os08t0176200-01	chr08build05r1.fasta	+	4444658	4446535	4444117	4444817	5
Os08t0189900-00	chr08build05r1.fasta	+	5259242	5260299	5259166	5259384	5
Os08t0191150-00	chr08build05r1.fasta	+	5327910	5328779	5327000	5328157	5
Os08t0200300-02	chr08build05r1.fasta	-	5805466	5807329	5807250	5807443	5
Os08t0233001-01	chr08build05r1.fasta	+	8069581	8069808	8069483	8069808	5
Os08t0234000-02	chr08build05r1.fasta	+	8153584	8154768	8153212	8153618	5
Os08t0242700-02	chr08build05r1.fasta	-	8668228	8669292	8668001	8668415	3
Os08t0246350-00	chr08build05r1.fasta	-	8945764	8946291	8945237	8945995	3
Os08t0246350-00	chr08build05r1.fasta	-	8945764	8946291	8946291	8946454	5
Os08t0266300-00	chr08build05r1.fasta	+	10137575	10140531	10140453	10141169	3
Os08t0301551-00	chr08build05r1.fasta	-	12505311	12505607	12505008	12505423	3
Os08t0313600-00	chr08build05r1.fasta	-	13480836	13486577	13480613	13480922	3
Os08t0320100-02	chr08build05r1.fasta	+	14021174	14022686	14021125	14021225	5
Os08t0345800-03	chr08build05r1.fasta	-	15754341	15755920	15755920	15757123	5
Os08t0347500-00	chr08build05r1.fasta	-	15856692	15861254	15856526	15856920	3
Os08t0366000-02	chr08build05r1.fasta	-	17052832	17058306	17058252	17058556	5
Os08t0424200-01	chr08build05r1.fasta	-	20447568	20451797	20451797	20452472	5
Os08t0427900-02	chr08build05r1.fasta	-	20670872	20671501	20670027	20671118	3
Os08t0430200-02	chr08build05r1.fasta	+	20888875	20889714	20888168	20888983	5
Os08t0431100-03	chr08build05r1.fasta	+	20939342	20941013	20939002	20939580	5
Os08t0439200-01	chr08build05r1.fasta	+	21447679	21448723	21447067	21447763	5
Os08t0451400-02	chr08build05r1.fasta	-	22129483	22136561	22129025	22129675	3
Os08t0482100-02	chr08build05r1.fasta	+	23925278	23932491	23925063	23925451	5
Os08t0484533-00	chr08build05r1.fasta	+	24023130	24026557	24023001	24023362	5
Os08t0494501-00	chr08build05r1.fasta	-	24500735	24503729	24500110	24500784	3
Os08t0498100-02	chr08build05r1.fasta	-	24674711	24675905	24675835	24676134	5
Os08t0536400-01	chr08build05r1.fasta	+	26908095	26910096	26908028	26908164	5
Os08t0543400-03	chr08build05r1.fasta	+	27291561	27292916	27291032	27291766	5
Os08t0543650-00	chr08build05r1.fasta	+	27299551	27300768	27299376	27299742	5
Os08t0548200-02	chr08build05r1.fasta	+	27585268	27589009	27588847	27589356	3
Os08t0549100-02	chr08build05r1.fasta	-	27643399	27647307	27647201	27647368	5
Os08t0549450-00	chr08build05r1.fasta	+	27654151	27656638	27654000	27654260	5
Os08t0560900-03	chr08build05r1.fasta	-	28171416	28171810	28171809	28172247	5
Os08t0562750-00	chr08build05r1.fasta	+	28262370	28263049	28263049	28264381	3
Os09t0115466-00	chr09build05r1.fasta	+	1215186	1216762	1216762	1216988	3
Os09t0116400-02	chr09build05r1.fasta	+	1298752	1311021	1298043	1298853	5
Os09t0121050-00	chr09build05r1.fasta	+	1641884	1655206	1655206	1655726	3
Os09t0130800-03	chr09build05r1.fasta	-	2356522	2359984	2359808	2360178	5
Os09t0249600-01	chr09build05r1.fasta	-	4369131	4371140	4371104	4371665	5
Os09t0274900-01	chr09build05r1.fasta	+	6216755	6217840	6216636	6216874	5
Os09t0278900-01	chr09build05r1.fasta	+	6453644	6456345	6453110	6453713	5
Os09t0304800-00	chr09build05r1.fasta	-	8394298	8394903	8394903	8395075	5
Os09t0308900-02	chr09build05r1.fasta	-	8770621	8776346	8770004	8770862	3
Os09t0346400-02	chr09build05r1.fasta	+	11458861	11461924	11458111	11458969	5
Os09t0352400-02	chr09build05r1.fasta	-	11854567	11858602	11858600	11858929	5
Os09t0371700-01	chr09build05r1.fasta	+	13040167	13044954	13040008	13040311	5
Os09t0376350-00	chr09build05r1.fasta	+	13260404	13260598	13260010	13260598	5
Os09t0380000-02	chr09build05r1.fasta	+	13475186	13477658	13475001	13475500	5
Os09t0393200-01	chr09build05r1.fasta	+	14252421	14258888	14252000	14252645	5
Os09t0401300-03	chr09build05r1.fasta	-	14763995	14765092	14765091	14765944	5
Os09t0407250-00	chr09build05r1.fasta	-	15072151	15072684	15072684	15073040	5
Os09t0423700-01	chr09build05r1.fasta	+	16064372	16066506	16066378	16067664	3
Os09t0436800-01	chr09build05r1.fasta	+	16799497	16802482	16799195	16799591	5
Os09t0454600-00	chr09build05r1.fasta	+	17787141	17789417	17789342	17789545	3
Os09t0470000-01	chr09build05r1.fasta	+	18590857	18591623	18590598	18591047	5
Os09t0482720-00	chr09build05r1.fasta	-	19275805	19279987	19275382	19275996	3
Os09t0506900-02	chr09build05r1.fasta	+	20337609	20340564	20337168	20337767	5
Os09t0512900-03	chr09build05r1.fasta	+	20661896	20663740	20661742	20662071	5
Os09t0513100-02	chr09build05r1.fasta	+	20672920	20676152	20672386	20672956	5
Os09t0533100-01	chr09build05r1.fasta	+	21813629	21822389	21813455	21813668	5
Os09t0534200-00	chr09build05r1.fasta	+	21875329	21876475	21875178	21875469	5
Os09t0535000-03	chr09build05r1.fasta	-	21919385	21920341	21920340	21920498	5
Os09t0538800-03	chr09build05r1.fasta	-	22098249	22101618	22098111	22098465	3
Os09t0543100-03	chr09build05r1.fasta	+	22281473	22281923	22281020	22281634	5
Os09t0558050-00	chr09build05r1.fasta	-	23065715	23066862	23065604	23065850	3
Os09t0558050-00	chr09build05r1.fasta	-	23065715	23066862	23066862	23067274	5
Os09t0558200-01	chr09build05r1.fasta	+	23072093	23075580	23075387	23075805	3
Os09t0570000-01	chr09build05r1.fasta	+	23633995	23636170	23633022	23634120	5
Os10t0105400-03	chr10build05r1.fasta	-	407917	415021	407048	408024	3
Os10t0142100-02	chr10build05r1.fasta	+	2569452	2570770	2569172	2569527	5
Os10t0161800-00	chr10build05r1.fasta	-	3940450	3940991	3940133	3940620	3
Os10t0167401-00	chr10build05r1.fasta	+	4451687	4452099	4451001	4451764	5
Os10t0188100-02	chr10build05r1.fasta	-	5892358	5897745	5892017	5892478	3
Os10t0390701-00	chr10build05r1.fasta	+	13480038	13480462	13480458	13480991	3
Os10t0396666-00	chr10build05r1.fasta	-	13797357	13800714	13797027	13797422	3
Os10t0397200-02	chr10build05r1.fasta	-	13850275	13853277	13853275	13854445	5
Os10t0412000-01	chr10build05r1.fasta	-	14838931	14843251	14843251	14844330	5
Os10t0422000-01	chr10build05r1.fasta	-	15401365	15403305	15403305	15404478	5
Os10t0442532-00	chr10build05r1.fasta	-	16408847	16411735	16408588	16409002	3
Os10t0442950-00	chr10build05r1.fasta	+	16428495	16433247	16433247	16433865	3
Os10t0462800-01	chr10build05r1.fasta	+	17542676	17544720	17542000	17542805	5
Os10t0462966-00	chr10build05r1.fasta	-	17546172	17547518	17547518	17548440	5
Os10t0466300-02	chr10build05r1.fasta	-	17700788	17707702	17707570	17707760	5
Os10t0486000-03	chr10build05r1.fasta	+	18885617	18888445	18885019	18885687	5
Os10t0492900-01	chr10build05r1.fasta	+	19204940	19207766	19207692	19208798	3
Os10t0495300-02	chr10build05r1.fasta	-	19334917	19337877	19337876	19338993	5
Os10t0498750-00	chr10build05r1.fasta	+	19525235	19527679	19527579	19528572	3
Os10t0503800-02	chr10build05r1.fasta	-	19742114	19742332	19742332	19743392	5
Os10t0508600-01	chr10build05r1.fasta	+	20022784	20025504	20025397	20025681	3
Os10t0519650-00	chr10build05r1.fasta	-	20590926	20591657	20590467	20591106	3
Os10t0528651-00	chr10build05r1.fasta	-	21057046	21057425	21057425	21057805	5
Os10t0530500-01	chr10build05r1.fasta	-	21119603	21120539	21120539	21120672	5
Os10t0536500-01	chr10build05r1.fasta	+	21390835	21392366	21390673	21391075	5
Os10t0571200-02	chr10build05r1.fasta	+	23139331	23142342	23139004	23139448	5
Os10t0572300-02	chr10build05r1.fasta	+	23188391	23190929	23188113	23188566	5
Os10t0577500-02	chr10build05r1.fasta	-	23505745	23508698	23508697	23508940	5
Os10t0580200-02	chr10build05r1.fasta	+	23643685	23645773	23643618	23643842	5
Os11t0100150-00	chr11build05r1.fasta	+	1049	1282	1282	2200	3
Os11t0104350-00	chr11build05r1.fasta	+	197856	198306	197307	198063	5
Os11t0107500-01	chr11build05r1.fasta	+	351297	354321	351190	351513	5
Os11t0112800-01	chr11build05r1.fasta	+	591273	593669	591058	591619	5
Os11t0146700-01	chr11build05r1.fasta	-	2095858	2100646	2095068	2095988	3
Os11t0147901-00	chr11build05r1.fasta	+	2186570	2189441	2186061	2186693	5
Os11t0148500-01	chr11build05r1.fasta	-	2221210	2225227	2225104	2225350	5
Os11t0162200-01	chr11build05r1.fasta	+	3019370	3021888	3021726	3021970	3
Os11t0183900-02	chr11build05r1.fasta	+	4231153	4233586	4231060	4231297	5
Os11t0226301-00	chr11build05r1.fasta	-	6584348	6584575	6584103	6584575	3
Os11t0256000-01	chr11build05r1.fasta	-	8418359	8419764	8419763	8420140	5
Os11t0267350-00	chr11build05r1.fasta	-	9234794	9235408	9235408	9236235	5
Os11t0283500-01	chr11build05r1.fasta	+	10176955	10187324	10176843	10177140	5
Os11t0292050-00	chr11build05r1.fasta	-	10692244	10698899	10692046	10692470	3
Os11t0414000-02	chr11build05r1.fasta	-	14750013	14753079	14753078	14753769	5
Os11t0455800-02	chr11build05r1.fasta	+	17583092	17585653	17583001	17583214	5
Os11t0474800-01	chr11build05r1.fasta	-	18580763	18586027	18586026	18587159	5
Os11t0516050-00	chr11build05r1.fasta	-	20652657	20653207	20652115	20652973	3
Os11t0516050-00	chr11build05r1.fasta	-	20652657	20653207	20653207	20653457	5
Os11t0521900-01	chr11build05r1.fasta	-	20889353	20892903	20889024	20889428	3
Os11t0537400-01	chr11build05r1.fasta	-	21738345	21739040	21738886	21740212	5
Os11t0539700-00	chr11build05r1.fasta	+	21852701	21855587	21852502	21852805	5
Os11t0544200-01	chr11build05r1.fasta	-	22220451	22222713	22220018	22220654	3
Os11t0572700-00	chr11build05r1.fasta	+	23685930	23689240	23685771	23685955	5
Os11t0582000-00	chr11build05r1.fasta	-	24186416	24189874	24186010	24186609	3
Os11t0586100-01	chr11build05r1.fasta	+	24367559	24373061	24367205	24367758	5
Os11t0620150-01	chr11build05r1.fasta	+	26370728	26375131	26375131	26375223	3
Os11t0621400-01	chr11build05r1.fasta	-	26425987	26427265	26427263	26427369	5
Os11t0644800-00	chr11build05r1.fasta	-	27796227	27801763	27796023	27796389	3
Os11t0665600-00	chr11build05r1.fasta	-	29031552	29032301	29031013	29031764	3
Os11t0666200-00	chr11build05r1.fasta	-	29077692	29079669	29077466	29077901	3
Os11t0671100-01	chr11build05r1.fasta	+	29316369	29317266	29316001	29316852	5
Os11t0704525-00	chr11build05r1.fasta	-	31027575	31027854	31027802	31028089	5
Os12t0106900-02	chr12build05r1.fasta	-	373666	375851	375850	376820	5
Os12t0112200-01	chr12build05r1.fasta	+	627418	629963	627322	627877	5
Os12t0112800-00	chr12build05r1.fasta	+	655494	657319	655116	655659	5
Os12t0145150-00	chr12build05r1.fasta	+	2215478	2218324	2218220	2218472	3
Os12t0149100-01	chr12build05r1.fasta	-	2426470	2426886	2426884	2427116	5
Os12t0155300-01	chr12build05r1.fasta	+	2723458	2725354	2723016	2723582	5
Os12t0165766-00	chr12build05r1.fasta	+	3325148	3326209	3325008	3325274	5
Os12t0183100-03	chr12build05r1.fasta	+	4210564	4212122	4210121	4210824	5
Os12t0190200-01	chr12build05r1.fasta	-	4555154	4557053	4555074	4555361	3
Os12t0191601-00	chr12build05r1.fasta	-	4655756	4655992	4655461	4655992	3
Os12t0194950-00	chr12build05r1.fasta	-	4882810	4883046	4882537	4883046	3
Os12t0204550-01	chr12build05r1.fasta	+	5463201	5464585	5463000	5463410	5
Os12t0277000-02	chr12build05r1.fasta	-	10261669	10264364	10264364	10265005	5
Os12t0277500-03	chr12build05r1.fasta	+	10303573	10305400	10303134	10303722	5
Os12t0277650-00	chr12build05r1.fasta	-	10304379	10304617	10304030	10304603	3
Os12t0290150-00	chr12build05r1.fasta	-	11201809	11204826	11201250	11201901	3
Os12t0291033-01	chr12build05r1.fasta	+	11267791	11268236	11267012	11267911	5
Os12t0420200-02	chr12build05r1.fasta	+	13261651	13262799	13261035	13261862	5
Os12t0434400-00	chr12build05r1.fasta	+	14265768	14270781	14265612	14265836	5
Os12t0468600-02	chr12build05r1.fasta	-	16859755	16859977	16859977	16861261	5
Os12t0489100-01	chr12build05r1.fasta	+	18487855	18495581	18495581	18496661	3
Os12t0514550-00	chr12build05r1.fasta	+	20075102	20076984	20075000	20075281	5
Os12t0514550-00	chr12build05r1.fasta	+	20075102	20076984	20076984	20077634	3
Os12t0515800-01	chr12build05r1.fasta	+	20195483	20196233	20196044	20196441	3
Os12t0528400-02	chr12build05r1.fasta	+	20990913	20991532	20990055	20991013	5
Os12t0533650-00	chr12build05r1.fasta	+	21364996	21365944	21364590	21365111	5
Os12t0533700-01	chr12build05r1.fasta	+	21369096	21373880	21373771	21374013	3
Os12t0552550-00	chr12build05r1.fasta	+	22577931	22580033	22577011	22578113	5
Os12t0555300-00	chr12build05r1.fasta	+	22743831	22745104	22745104	22745316	3
Os12t0560400-01	chr12build05r1.fasta	+	23095331	23096376	23095004	23095407	5
Os12t0567200-01	chr12build05r1.fasta	+	23470310	23471819	23470064	23470357	5
Os12t0581700-03	chr12build05r1.fasta	+	24288893	24290083	24288097	24288998	5
Os12t0586600-02	chr12build05r1.fasta	+	24633620	24637995	24637995	24639198	3
Os12t0596850-00	chr12build05r1.fasta	-	25203474	25204589	25203355	25203573	3
Os12t0597051-00	chr12build05r1.fasta	-	25211995	25216057	25216057	25216512	5
Os12t0597100-00	chr12build05r1.fasta	+	25221394	25223436	25223436	25224142	3
Os12t0605800-03	chr12build05r1.fasta	+	25726375	25730277	25726003	25726521	5
Os12t0608600-02	chr12build05r1.fasta	-	25850381	25854819	25854817	25855245	5
Os12t0611250-00	chr12build05r1.fasta	+	25979536	25980877	25979146	25979738	5
Os12t0613200-01	chr12build05r1.fasta	-	26119383	26124353	26119003	26119593	3
Os12t0614050-00	chr12build05r1.fasta	-	26172394	26174184	26172187	26172470	3
Os12t0631100-02	chr12build05r1.fasta	+	27170390	27173511	27170290	27170541	5
Os12t0640800-01	chr12build05r1.fasta	-	27629579	27631096	27631096	27632699	5
Os01t0101200-02	chr01build05r1.fasta	+	61112	64537	61041	61295	5
Os01t0101700-00	chr01build05r1.fasta	+	81507	82903	82864	83268	3
Os01t0104800-02	chr01build05r1.fasta	+	262523	267120	267011	267483	3
Os01t0107400-01	chr01build05r1.fasta	-	391083	391578	391577	392683	5
Os01t0107900-02	chr01build05r1.fasta	-	415267	417797	417797	419056	5
Os01t0118700-01	chr01build05r1.fasta	-	1070962	1073829	1073786	1074115	5
Os01t0120800-04	chr01build05r1.fasta	-	1173112	1178342	1173022	1173169	3
Os01t0147950-00	chr01build05r1.fasta	+	2588897	2592567	2588627	2589145	5
Os01t0148050-01	chr01build05r1.fasta	+	2604614	2611731	2604085	2604848	5
Os01t0172400-04	chr01build05r1.fasta	-	3724174	3726006	3724000	3724416	3
Os01t0175000-02	chr01build05r1.fasta	-	3845284	3849183	3849181	3849242	5
Os01t0178400-01	chr01build05r1.fasta	-	4067636	4069331	4069331	4069984	5
Os01t0179300-02	chr01build05r1.fasta	+	4124815	4125215	4124225	4124985	5
Os01t0188100-01	chr01build05r1.fasta	+	4725734	4730142	4725660	4725977	5
Os01t0200700-01	chr01build05r1.fasta	+	5477545	5478749	5477286	5477670	5
Os01t0201000-01	chr01build05r1.fasta	+	5497215	5498226	5497026	5497340	5
Os01t0214300-01	chr01build05r1.fasta	+	6247293	6252373	6247000	6247541	5
Os01t0228800-02	chr01build05r1.fasta	-	7104504	7105630	7104016	7104615	3
Os01t0229250-00	chr01build05r1.fasta	-	7128396	7135089	7128189	7128496	3
Os01t0235800-01	chr01build05r1.fasta	+	7506583	7510672	7506004	7506723	5
Os01t0237500-01	chr01build05r1.fasta	-	7618082	7619013	7619011	7619096	5
Os01t0237750-00	chr01build05r1.fasta	-	7623002	7623487	7623487	7623545	5
Os01t0254100-02	chr01build05r1.fasta	-	8421323	8429151	8421270	8421447	3
Os01t0270100-02	chr01build05r1.fasta	-	9324645	9328205	9328203	9328289	5
Os01t0271400-00	chr01build05r1.fasta	-	9378099	9382238	9378007	9378301	3
Os01t0276000-02	chr01build05r1.fasta	-	9657207	9660248	9657033	9657395	3
Os01t0279100-02	chr01build05r1.fasta	+	9874669	9875508	9874221	9874754	5
Os01t0279200-03	chr01build05r1.fasta	+	9883260	9884493	9883059	9883396	5
Os01t0283100-02	chr01build05r1.fasta	+	10167270	10171654	10167201	10167481	5
Os01t0290000-04	chr01build05r1.fasta	-	10540038	10541901	10541901	10543018	5
Os01t0292200-02	chr01build05r1.fasta	+	10673837	10675465	10673058	10673946	5
Os01t0292700-00	chr01build05r1.fasta	+	10691263	10692604	10692604	10692958	3
Os01t0300600-01	chr01build05r1.fasta	-	11073424	11077162	11077091	11078443	5
Os01t0321300-00	chr01build05r1.fasta	-	12378301	12379650	12378003	12378411	3
Os01t0321300-00	chr01build05r1.fasta	-	12378301	12379650	12379650	12380175	5
Os01t0339001-00	chr01build05r1.fasta	+	13463781	13464531	13463059	13463933	5
Os01t0350900-02	chr01build05r1.fasta	+	14159389	14162115	14159279	14159471	5
Os01t0388500-00	chr01build05r1.fasta	+	16617319	16621206	16621186	16621550	3
Os01t0511600-02	chr01build05r1.fasta	-	19646028	19647083	19647083	19647785	5
Os01t0550100-02	chr01build05r1.fasta	-	22212454	22220191	22212339	22212650	3
Os01t0558900-01	chr01build05r1.fasta	+	22797341	22798094	22797262	22797462	5
Os01t0559600-02	chr01build05r1.fasta	+	22863201	22865586	22863014	22863398	5
Os01t0583150-00	chr01build05r1.fasta	-	24254605	24255881	24254063	24254719	3
Os01t0585600-03	chr01build05r1.fasta	+	24402729	24403296	24402001	24402942	5
Os01t0585700-01	chr01build05r1.fasta	+	24409792	24413363	24409013	24409844	5
Os01t0593000-00	chr01build05r1.fasta	+	24838838	24843911	24838479	24839017	5
Os01t0600000-01	chr01build05r1.fasta	-	25184949	25188230	25187987	25188319	5
Os01t0609300-02	chr01build05r1.fasta	-	25705874	25707997	25707995	25709167	5
Os01t0617500-02	chr01build05r1.fasta	-	26165567	26169918	26169916	26170414	5
Os01t0624500-01	chr01build05r1.fasta	+	26572125	26573480	26572042	26572186	5
Os01t0639900-02	chr01build05r1.fasta	+	27434600	27434755	27434015	27434755	5
Os01t0652650-00	chr01build05r1.fasta	-	28124456	28125024	28124001	28124555	3
Os01t0655400-02	chr01build05r1.fasta	-	28334629	28337171	28334008	28334776	3
Os01t0655400-02	chr01build05r1.fasta	-	28334629	28337171	28337171	28337913	5
Os01t0658450-00	chr01build05r1.fasta	+	28511005	28513825	28513825	28514211	3
Os01t0672300-01	chr01build05r1.fasta	+	29324847	29328487	29324294	29324918	5
Os01t0672800-01	chr01build05r1.fasta	-	29360704	29362763	29362685	29363104	5
Os01t0674100-01	chr01build05r1.fasta	-	29425867	29432012	29425085	29425904	3
Os01t0674800-01	chr01build05r1.fasta	+	29466823	29469400	29466060	29467058	5
Os01t0683100-02	chr01build05r1.fasta	+	29867360	29873020	29867096	29867568	5
Os01t0691600-02	chr01build05r1.fasta	+	30278374	30283225	30278135	30278442	5
Os01t0691600-02	chr01build05r1.fasta	+	30278374	30283225	30283106	30283433	3
Os01t0695800-01	chr01build05r1.fasta	-	30516224	30517381	30517346	30518530	5
Os01t0710300-00	chr01build05r1.fasta	-	31251559	31252641	31252641	31252928	5
Os01t0719100-03	chr01build05r1.fasta	-	31699466	31700417	31699006	31699686	3
Os01t0720300-00	chr01build05r1.fasta	-	31750920	31753396	31750660	31751154	3
Os01t0728400-01	chr01build05r1.fasta	+	32110866	32112909	32110096	32111050	5
Os01t0752350-00	chr01build05r1.fasta	+	33289038	33290282	33290000	33290514	3
Os01t0752800-02	chr01build05r1.fasta	-	33315199	33315425	33315425	33315891	5
Os01t0756501-00	chr01build05r1.fasta	+	33470394	33472200	33472200	33472397	3
Os01t0767000-01	chr01build05r1.fasta	-	34057511	34058499	34058498	34059682	5
Os01t0775150-00	chr01build05r1.fasta	+	34489255	34490592	34490592	34491786	3
Os01t0775500-01	chr01build05r1.fasta	-	34541930	34544475	34541032	34542065	3
Os01t0805925-00	chr01build05r1.fasta	-	35898761	35899815	35898576	35898970	3
Os01t0805925-00	chr01build05r1.fasta	-	35898761	35899815	35899778	35899956	5
Os01t0814400-02	chr01build05r1.fasta	-	36369529	36371073	36371066	36372233	5
Os01t0834700-02	chr01build05r1.fasta	+	37500504	37501812	37500003	37500548	5
Os01t0834900-01	chr01build05r1.fasta	-	37511360	37511771	37511769	37511979	5
Os01t0837300-03	chr01build05r1.fasta	+	37628373	37630257	37628025	37628405	5
Os01t0866133-00	chr01build05r1.fasta	-	39240591	39242513	39242496	39243000	5
Os01t0872700-02	chr01build05r1.fasta	-	39574726	39582235	39582235	39582455	5
Os01t0882500-00	chr01build05r1.fasta	-	40036313	40037450	40036140	40036507	3
Os01t0883200-01	chr01build05r1.fasta	+	40058861	40062277	40058394	40058985	5
Os01t0885000-02	chr01build05r1.fasta	+	40174698	40175993	40174588	40174723	5
Os01t0886900-00	chr01build05r1.fasta	+	40264421	40269508	40269361	40270033	3
Os01t0897500-02	chr01build05r1.fasta	+	40731913	40734121	40731001	40732141	5
Os01t0897800-02	chr01build05r1.fasta	-	40758633	40764707	40758151	40758764	3
Os01t0916200-01	chr01build05r1.fasta	-	41662293	41667838	41662002	41662452	3
Os01t0916800-00	chr01build05r1.fasta	-	41690452	41705599	41690036	41690521	3
Os01t0917400-03	chr01build05r1.fasta	-	41736225	41738354	41738353	41739492	5
Os01t0919400-00	chr01build05r1.fasta	-	41835345	41836277	41836277	41836877	5
Os01t0926700-00	chr01build05r1.fasta	-	42402000	42403445	42403443	42403745	5
Os01t0926800-01	chr01build05r1.fasta	+	42413336	42416984	42413278	42413520	5
Os01t0936850-00	chr01build05r1.fasta	+	42886509	42886843	42886008	42886843	5
Os01t0958000-02	chr01build05r1.fasta	+	43999610	44001306	43999028	43999729	5
Os01t0974200-01	chr01build05r1.fasta	+	44815863	44816534	44815647	44816000	5
Os01t0976800-01	chr01build05r1.fasta	-	44940923	44941753	44941704	44941847	5
Os02t0106201-00	chr02build05r1.fasta	-	344645	346339	344003	344833	3
Os02t0114200-02	chr02build05r1.fasta	-	767270	769083	769082	770003	5
Os02t0133300-01	chr02build05r1.fasta	-	1754546	1756511	1756510	1757787	5
Os02t0161950-00	chr02build05r1.fasta	+	3341748	3342017	3341000	3342017	5
Os02t0162700-01	chr02build05r1.fasta	-	3362832	3364268	3364268	3364916	5
Os02t0162733-00	chr02build05r1.fasta	-	3366322	3367932	3367932	3369114	5
Os02t0167300-02	chr02build05r1.fasta	+	3621162	3622791	3621118	3621392	5
Os02t0184400-04	chr02build05r1.fasta	+	4712344	4716877	4712014	4712491	5
Os02t0187100-00	chr02build05r1.fasta	+	4831190	4835035	4834955	4835209	3
Os02t0189900-01	chr02build05r1.fasta	+	4974451	4984050	4974138	4974610	5
Os02t0193800-01	chr02build05r1.fasta	-	5220255	5221793	5221792	5222794	5
Os02t0208300-01	chr02build05r1.fasta	+	6100679	6104431	6100015	6100778	5
Os02t0218200-02	chr02build05r1.fasta	+	6633841	6635516	6633101	6634018	5
Os02t0250400-02	chr02build05r1.fasta	+	8532875	8533974	8532008	8533704	5
Os02t0265900-04	chr02build05r1.fasta	+	9526856	9529235	9526641	9526922	5
Os02t0280100-00	chr02build05r1.fasta	-	10381383	10383070	10381019	10381506	3
Os02t0281000-02	chr02build05r1.fasta	+	10451502	10452432	10451004	10451561	5
Os02t0297666-00	chr02build05r1.fasta	-	11431099	11432882	11431045	11431360	3
Os02t0326200-00	chr02build05r1.fasta	+	13156076	13161366	13161366	13161719	3
Os02t0332200-02	chr02build05r1.fasta	-	13589890	13593829	13593829	13594923	5
Os02t0448400-01	chr02build05r1.fasta	-	15277677	15285397	15285286	15285488	5
Os02t0473000-01	chr02build05r1.fasta	-	16852775	16858331	16858329	16858594	5
Os02t0478650-00	chr02build05r1.fasta	-	17189558	17190193	17190193	17190565	5
Os02t0503400-01	chr02build05r1.fasta	+	18594291	18595817	18595672	18595900	3
Os02t0523500-02	chr02build05r1.fasta	-	19925883	19928603	19928602	19929878	5
Os02t0525900-03	chr02build05r1.fasta	+	20047799	20051932	20047000	20047845	5
Os02t0553200-01	chr02build05r1.fasta	-	21695316	21698276	21698276	21698745	5
Os02t0557150-00	chr02build05r1.fasta	-	21911123	21915049	21915049	21915701	5
Os02t0562300-02	chr02build05r1.fasta	+	22149723	22152115	22149000	22149907	5
Os02t0571100-01	chr02build05r1.fasta	+	22671648	22674529	22671148	22671710	5
Os02t0579800-01	chr02build05r1.fasta	-	23138831	23140009	23139910	23140669	5
Os02t0580800-03	chr02build05r1.fasta	-	23192273	23192473	23192473	23193684	5
Os02t0590800-00	chr02build05r1.fasta	-	23649250	23652983	23652983	23653166	5
Os02t0595300-00	chr02build05r1.fasta	-	23925941	23929741	23925193	23926161	3
Os02t0600200-02	chr02build05r1.fasta	-	24293226	24294116	24293024	24293359	3
Os02t0600200-02	chr02build05r1.fasta	-	24293226	24294116	24294115	24295029	5
Os02t0602800-01	chr02build05r1.fasta	+	24424838	24428421	24428310	24428833	3
Os02t0613400-01	chr02build05r1.fasta	-	25005417	25008290	25008274	25009375	5
Os02t0634900-01	chr02build05r1.fasta	+	26310255	26314458	26314292	26314607	3
Os02t0643000-01	chr02build05r1.fasta	-	26684423	26687321	26687295	26687389	5
Os02t0649700-02	chr02build05r1.fasta	+	27013198	27018422	27013003	27013353	5
Os02t0656500-02	chr02build05r1.fasta	+	27376281	27379302	27376005	27376414	5
Os02t0661900-02	chr02build05r1.fasta	+	27655904	27658315	27655715	27656139	5
Os02t0672250-00	chr02build05r1.fasta	+	28186481	28187879	28186092	28186716	5
Os02t0684400-01	chr02build05r1.fasta	-	28845523	28846395	28846345	28846816	5
Os02t0692750-00	chr02build05r1.fasta	+	29291529	29292439	29292439	29292719	3
Os02t0704933-00	chr02build05r1.fasta	+	29938289	29940349	29938003	29938655	5
Os02t0707900-02	chr02build05r1.fasta	-	30116082	30121443	30121424	30121508	5
Os02t0709900-01	chr02build05r1.fasta	-	30239583	30244523	30239075	30239816	3
Os02t0714500-03	chr02build05r1.fasta	+	30479851	30480335	30479001	30480072	5
Os02t0717550-00	chr02build05r1.fasta	-	30640733	30641880	30640012	30640920	3
Os02t0718950-00	chr02build05r1.fasta	-	30680197	30680435	30680057	30680435	3
Os02t0722800-02	chr02build05r1.fasta	-	30872146	30874286	30874284	30874430	5
Os02t0731300-01	chr02build05r1.fasta	-	31315389	31320132	31320132	31320268	5
Os02t0738950-00	chr02build05r1.fasta	+	31717992	31720855	31717633	31718241	5
Os02t0739000-02	chr02build05r1.fasta	+	31734304	31738048	31734193	31734401	5
Os02t0742550-00	chr02build05r1.fasta	+	31956034	31956723	31956723	31956991	3
Os02t0745000-01	chr02build05r1.fasta	-	32108646	32111478	32111477	32111933	5
Os02t0758100-01	chr02build05r1.fasta	+	32779811	32786108	32786108	32786888	3
Os02t0761400-01	chr02build05r1.fasta	+	32924319	32925421	32924009	32924476	5
Os02t0764500-02	chr02build05r1.fasta	-	33055539	33056050	33056048	33056515	5
Os02t0774300-02	chr02build05r1.fasta	-	33544746	33546878	33546878	33547579	5
Os02t0775100-01	chr02build05r1.fasta	+	33577959	33579339	33577120	33578108	5
Os02t0776700-03	chr02build05r1.fasta	+	33684746	33688739	33684089	33684915	5
Os02t0782300-02	chr02build05r1.fasta	-	34030878	34031424	34031391	34031600	5
Os02t0789400-02	chr02build05r1.fasta	-	34398629	34402526	34398033	34398857	3
Os02t0790500-01	chr02build05r1.fasta	+	34425388	34429128	34425281	34425613	5
Os02t0816900-01	chr02build05r1.fasta	+	35884566	35896460	35884105	35884641	5
Os02t0822050-00	chr02build05r1.fasta	-	36137298	36140063	36137138	36137408	3
Os02t0822300-00	chr02build05r1.fasta	+	36153519	36157943	36157856	36158270	3
Os02t0823500-00	chr02build05r1.fasta	+	36229521	36229723	36229723	36230283	3
Os02t0831650-00	chr02build05r1.fasta	+	36617578	36619096	36617230	36617788	5
Os02t0832400-01	chr02build05r1.fasta	+	36646159	36652635	36652635	36653688	3
Os03t0103300-00	chr03build05r1.fasta	+	219396	219853	219001	219621	5
Os03t0104000-01	chr03build05r1.fasta	+	273345	273762	273047	273572	5
Os03t0109400-03	chr03build05r1.fasta	+	553064	556870	553019	553199	5
Os03t0114850-00	chr03build05r1.fasta	-	844255	844921	844921	845339	5
Os03t0116333-00	chr03build05r1.fasta	-	925912	926860	926739	927184	5
Os03t0122500-01	chr03build05r1.fasta	+	1269230	1270217	1269053	1269457	5
Os03t0128200-01	chr03build05r1.fasta	-	1593651	1601044	1593044	1594020	3
Os03t0129300-01	chr03build05r1.fasta	+	1661304	1664489	1661150	1661435	5
Os03t0129400-02	chr03build05r1.fasta	+	1666246	1666794	1666751	1667332	3
Os03t0137350-00	chr03build05r1.fasta	+	2058821	2061997	2061997	2062077	3
Os03t0142800-02	chr03build05r1.fasta	+	2370784	2373435	2370241	2370919	5
Os03t0165600-01	chr03build05r1.fasta	-	3538611	3543721	3543720	3544141	5
Os03t0178150-00	chr03build05r1.fasta	+	4125043	4125443	4125443	4126067	3
Os03t0181800-02	chr03build05r1.fasta	+	4288541	4290797	4288002	4288693	5
Os03t0184050-01	chr03build05r1.fasta	+	4413613	4413777	4413090	4413777	5
Os03t0187200-01	chr03build05r1.fasta	+	4558622	4558827	4558091	4558827	5
Os03t0200800-01	chr03build05r1.fasta	-	5335679	5338479	5338329	5338547	5
Os03t0213400-02	chr03build05r1.fasta	-	5968109	5978656	5978655	5979936	5
Os03t0213900-02	chr03build05r1.fasta	+	6017991	6021701	6017054	6018110	5
Os03t0216600-02	chr03build05r1.fasta	+	6176595	6179131	6176003	6176724	5
Os03t0216600-03	chr03build05r1.fasta	+	6177672	6179072	6177001	6177766	5
Os03t0224200-03	chr03build05r1.fasta	+	6563662	6566424	6563085	6563738	5
Os03t0234350-00	chr03build05r1.fasta	+	7150653	7152623	7150021	7150726	5
Os03t0254400-00	chr03build05r1.fasta	+	8200542	8202321	8202273	8202618	3
Os03t0264400-02	chr03build05r1.fasta	-	8751032	8754664	8754664	8755483	5
Os03t0265700-02	chr03build05r1.fasta	+	8829251	8833789	8829096	8829368	5
Os03t0267300-01	chr03build05r1.fasta	-	8889318	8891026	8889165	8889500	3
Os03t0268000-03	chr03build05r1.fasta	+	8935708	8937631	8935000	8935795	5
Os03t0268100-01	chr03build05r1.fasta	-	8940242	8943470	8940153	8940474	3
Os03t0271200-02	chr03build05r1.fasta	+	9118242	9121873	9118098	9118324	5
Os03t0281600-01	chr03build05r1.fasta	-	9685540	9690091	9685451	9685691	3
Os03t0285133-00	chr03build05r1.fasta	-	9873336	9873581	9873581	9874163	5
Os03t0285850-00	chr03build05r1.fasta	+	9897589	9898192	9897000	9897811	5
Os03t0285850-00	chr03build05r1.fasta	+	9897589	9898192	9898192	9898422	3
Os03t0289133-00	chr03build05r1.fasta	-	10056133	10059534	10056079	10056273	3
Os03t0289400-00	chr03build05r1.fasta	+	10076103	10077032	10077031	10077333	3
Os03t0291800-03	chr03build05r1.fasta	+	10198418	10201085	10198132	10198617	5
Os03t0310500-01	chr03build05r1.fasta	+	11126527	11129089	11126310	11126675	5
Os03t0319400-03	chr03build05r1.fasta	-	11574523	11576989	11574192	11574711	3
Os03t0323200-02	chr03build05r1.fasta	+	11761994	11766944	11761002	11762050	5
Os03t0332700-01	chr03build05r1.fasta	-	12324681	12328141	12324243	12324943	3
Os03t0347200-03	chr03build05r1.fasta	+	13033677	13036178	13033076	13033812	5
Os03t0351500-01	chr03build05r1.fasta	+	13229394	13232451	13232227	13232595	3
Os03t0356638-00	chr03build05r1.fasta	-	14274582	14279617	14279617	14280239	5
Os03t0364450-00	chr03build05r1.fasta	-	14755196	14755637	14755000	14755408	3
Os03t0367200-01	chr03build05r1.fasta	+	14934287	14934593	14934001	14934425	5
Os03t0383800-03	chr03build05r1.fasta	-	15761298	15763882	15763881	15765051	5
Os03t0389900-02	chr03build05r1.fasta	+	16165643	16168432	16165045	16165772	5
Os03t0393801-00	chr03build05r1.fasta	+	16372930	16374854	16374854	16376083	3
Os03t0406200-02	chr03build05r1.fasta	+	17286365	17290085	17289923	17290230	3
Os03t0412800-01	chr03build05r1.fasta	+	17699904	17704245	17699748	17700103	5
Os03t0426900-02	chr03build05r1.fasta	+	18466925	18471082	18466819	18467017	5
Os03t0554900-00	chr03build05r1.fasta	-	20396945	20399315	20396461	20397052	3
Os03t0554950-00	chr03build05r1.fasta	-	20407210	20410501	20410501	20411551	5
Os03t0564200-01	chr03build05r1.fasta	+	21124386	21129270	21124316	21124490	5
Os03t0567600-03	chr03build05r1.fasta	-	21326419	21328379	21328379	21329524	5
Os03t0577500-02	chr03build05r1.fasta	-	21928863	21933911	21933911	21934508	5
Os03t0579300-00	chr03build05r1.fasta	-	22049684	22051818	22049581	22049865	3
Os03t0581800-01	chr03build05r1.fasta	+	22189126	22193060	22192858	22193282	3
Os03t0596900-03	chr03build05r1.fasta	-	23030243	23033022	23033022	23034094	5
Os03t0626650-00	chr03build05r1.fasta	-	24671384	24672557	24671050	24671480	3
Os03t0645200-01	chr03build05r1.fasta	-	25716561	25718861	25718859	25719367	5
Os03t0646900-01	chr03build05r1.fasta	-	25853403	25856386	25856385	25857237	5
Os03t0648400-04	chr03build05r1.fasta	+	25941684	25941932	25941000	25941932	5
Os03t0652100-01	chr03build05r1.fasta	+	26145350	26155956	26145291	26145468	5
Os03t0679700-04	chr03build05r1.fasta	+	27766123	27768699	27766000	27766209	5
Os03t0710850-00	chr03build05r1.fasta	-	29476435	29478324	29478324	29478940	5
Os03t0712300-01	chr03build05r1.fasta	+	29592629	29597575	29592440	29592754	5
Os03t0712700-03	chr03build05r1.fasta	+	29627826	29631049	29627065	29627924	5
Os03t0726150-00	chr03build05r1.fasta	-	30338381	30338950	30338253	30338483	3
Os03t0731100-01	chr03build05r1.fasta	+	30742407	30743613	30742302	30742600	5
Os03t0744300-01	chr03build05r1.fasta	-	31359950	31364063	31364061	31364904	5
Os03t0748000-02	chr03build05r1.fasta	+	31590341	31592804	31590000	31590485	5
Os03t0749300-03	chr03build05r1.fasta	+	31665736	31668295	31665000	31665798	5
Os03t0758600-01	chr03build05r1.fasta	+	32276639	32279912	32276003	32276738	5
Os03t0773800-02	chr03build05r1.fasta	-	32984613	32987977	32984008	32984831	3
Os03t0777700-01	chr03build05r1.fasta	-	33150487	33153664	33150004	33150732	3
Os03t0780500-02	chr03build05r1.fasta	+	33265193	33269657	33265003	33265346	5
Os03t0783725-00	chr03build05r1.fasta	+	33413916	33414233	33414098	33414529	3
Os03t0784400-02	chr03build05r1.fasta	+	33457766	33458567	33457052	33457879	5
Os03t0785300-02	chr03build05r1.fasta	-	33490582	33491868	33490271	33490741	3
Os03t0785300-02	chr03build05r1.fasta	-	33490582	33491868	33491841	33492237	5
Os03t0792050-00	chr03build05r1.fasta	+	33829068	33833824	33829001	33829195	5
Os03t0792400-02	chr03build05r1.fasta	+	33854959	33855397	33854225	33855121	5
Os03t0793550-00	chr03build05r1.fasta	-	33901866	33904881	33901120	33901950	3
Os03t0797700-02	chr03build05r1.fasta	+	34138899	34142868	34142653	34143023	3
Os03t0805400-03	chr03build05r1.fasta	-	34525925	34527161	34527161	34528462	5
Os03t0815200-03	chr03build05r1.fasta	-	35066488	35068679	35068678	35070111	5
Os03t0825700-02	chr03build05r1.fasta	+	35584725	35586426	35584309	35584805	5
Os03t0843500-02	chr03build05r1.fasta	-	36346447	36350977	36346006	36346739	3
Os03t0845000-01	chr03build05r1.fasta	-	36422799	36424762	36424708	36425114	5
Os03t0849800-01	chr03build05r1.fasta	+	36651917	36655762	36655762	36656521	3
Os03t0852200-01	chr03build05r1.fasta	-	36782204	36786687	36786639	36786744	5
Os03t0853800-03	chr03build05r1.fasta	+	36868477	36868837	36868003	36868684	5
Os03t0856400-02	chr03build05r1.fasta	+	37023438	37030527	37023046	37023631	5
Os03t0859600-01	chr03build05r1.fasta	-	37179948	37181819	37181817	37182191	5
Os03t0859700-00	chr03build05r1.fasta	-	37182351	37183346	37182080	37182558	3
Os03t0859800-02	chr03build05r1.fasta	-	37184983	37186970	37186970	37187760	5
Os04t0103300-02	chr04build05r1.fasta	-	226088	228835	226000	226299	3
Os04t0103300-02	chr04build05r1.fasta	-	226088	228835	228749	229002	5
Os04t0105050-00	chr04build05r1.fasta	-	326298	327772	326014	326388	3
Os04t0111225-00	chr04build05r1.fasta	-	646537	649067	646002	646558	3
Os04t0129500-03	chr04build05r1.fasta	+	1857783	1860788	1857207	1857953	5
Os04t0181100-01	chr04build05r1.fasta	-	5515456	5518815	5518746	5518901	5
Os04t0218400-00	chr04build05r1.fasta	+	7902530	7903400	7903400	7903980	3
Os04t0339800-00	chr04build05r1.fasta	-	16244745	16246539	16244162	16244936	3
Os04t0346000-01	chr04build05r1.fasta	+	16672311	16679132	16679011	16679296	3
Os04t0379700-01	chr04build05r1.fasta	-	18774197	18775220	18775220	18776410	5
Os04t0382100-01	chr04build05r1.fasta	+	18959287	18960522	18960433	18960955	3
Os04t0382700-02	chr04build05r1.fasta	+	18997358	18998940	18997078	18997517	5
Os04t0414300-00	chr04build05r1.fasta	+	20707039	20707716	20707716	20708178	3
Os04t0428950-00	chr04build05r1.fasta	-	21455450	21458194	21458148	21458284	5
Os04t0442050-00	chr04build05r1.fasta	-	22233394	22234213	22234211	22234840	5
Os04t0445850-00	chr04build05r1.fasta	-	22714053	22717033	22717033	22717277	5
Os04t0450825-00	chr04build05r1.fasta	-	22962138	22962895	22962809	22963410	5
Os04t0470150-00	chr04build05r1.fasta	-	23995162	23995392	23995075	23995392	3
Os04t0470150-00	chr04build05r1.fasta	-	23995162	23995392	23995392	23996527	5
Os04t0506100-01	chr04build05r1.fasta	-	25753066	25753768	25753767	25754946	5
Os04t0515400-00	chr04build05r1.fasta	+	26253315	26255426	26253002	26253498	5
Os04t0519925-00	chr04build05r1.fasta	-	26526817	26532937	26526111	26526987	3
Os04t0535600-02	chr04build05r1.fasta	+	27264620	27269728	27269728	27270858	3
Os04t0546400-01	chr04build05r1.fasta	+	27857510	27860341	27857319	27857650	5
Os04t0548300-02	chr04build05r1.fasta	+	27957226	27958567	27957157	27957426	5
Os04t0550400-01	chr04build05r1.fasta	-	28050575	28058732	28058730	28059203	5
Os04t0556300-02	chr04build05r1.fasta	+	28338887	28339855	28339673	28340052	3
Os04t0560600-01	chr04build05r1.fasta	-	28578664	28581477	28578018	28578916	3
Os04t0578700-02	chr04build05r1.fasta	+	29691203	29692732	29691038	29691266	5
Os04t0593600-01	chr04build05r1.fasta	+	30508426	30510547	30508262	30508561	5
Os04t0608800-02	chr04build05r1.fasta	+	31323194	31324611	31323017	31323346	5
Os04t0620500-01	chr04build05r1.fasta	+	32040373	32041062	32040009	32040585	5
Os04t0620700-02	chr04build05r1.fasta	+	32046335	32050396	32046084	32046512	5
Os04t0625800-02	chr04build05r1.fasta	+	32322443	32322654	32322025	32322654	5
Os04t0639300-01	chr04build05r1.fasta	-	32982274	32983603	32982139	32982470	3
Os04t0644800-01	chr04build05r1.fasta	+	33323543	33324547	33323012	33323728	5
Os04t0645100-01	chr04build05r1.fasta	+	33334460	33345703	33334366	33334578	5
Os04t0653000-01	chr04build05r1.fasta	+	33805852	33809268	33805661	33805965	5
Os04t0659400-01	chr04build05r1.fasta	+	34144363	34148485	34144286	34144524	5
Os04t0663200-01	chr04build05r1.fasta	-	34347849	34349361	34349360	34349677	5
Os04t0663800-01	chr04build05r1.fasta	-	34372325	34374774	34374772	34375041	5
Os04t0667800-02	chr04build05r1.fasta	-	34587357	34588427	34588427	34589734	5
Os04t0669900-00	chr04build05r1.fasta	-	34660879	34663629	34660359	34661093	3
Os04t0670700-01	chr04build05r1.fasta	+	34709781	34710282	34709021	34709896	5
Os04t0673000-02	chr04build05r1.fasta	-	34846307	34851507	34846001	34846653	3
Os04t0674425-00	chr04build05r1.fasta	-	34923813	34924771	34924771	34925378	5
Os04t0682051-00	chr04build05r1.fasta	+	35320295	35321296	35320001	35320363	5
Os04t0682800-04	chr04build05r1.fasta	-	35361222	35365515	35365515	35366208	5
Os04t0687900-02	chr04build05r1.fasta	+	35675338	35677713	35677713	35678903	3
Os04t0691700-01	chr04build05r1.fasta	-	35882175	35889598	35889569	35890718	5
Os05t0108800-01	chr05build05r1.fasta	+	492384	494192	492273	492616	5
Os05t0112000-05	chr05build05r1.fasta	-	640451	642549	642549	643242	5
Os05t0113000-02	chr05build05r1.fasta	+	703322	704839	703001	703574	5
Os05t0116150-00	chr05build05r1.fasta	+	877631	880196	877078	877746	5
Os05t0116150-00	chr05build05r1.fasta	+	877631	880196	880196	880570	3
Os05t0125450-00	chr05build05r1.fasta	+	1470127	1472596	1470046	1470360	5
Os05t0145650-00	chr05build05r1.fasta	+	2618518	2621369	2618191	2618741	5
Os05t0156401-00	chr05build05r1.fasta	-	3303747	3305227	3303251	3303894	3
Os05t0156500-01	chr05build05r1.fasta	+	3305716	3307709	3305136	3305789	5
Os05t0160000-01	chr05build05r1.fasta	+	3529752	3530243	3529080	3529971	5
Os05t0169100-02	chr05build05r1.fasta	+	4143179	4144013	4143000	4143398	5
Os05t0193700-00	chr05build05r1.fasta	+	5747351	5747872	5747180	5747569	5
Os05t0204900-02	chr05build05r1.fasta	+	6533851	6537274	6533310	6533966	5
Os05t0212250-00	chr05build05r1.fasta	+	6937315	6938437	6937004	6937419	5
Os05t0232566-00	chr05build05r1.fasta	-	8067268	8068020	8067132	8067481	3
Os05t0268500-04	chr05build05r1.fasta	-	10818754	10819682	10818063	10818936	3
Os05t0287800-01	chr05build05r1.fasta	+	12482678	12486801	12482245	12482825	5
Os05t0295800-01	chr05build05r1.fasta	-	13123210	13127786	13127521	13127858	5
Os05t0302750-00	chr05build05r1.fasta	+	13640436	13640674	13640674	13641370	3
Os05t0316000-01	chr05build05r1.fasta	-	14617430	14622711	14617000	14617612	3
Os05t0350500-01	chr05build05r1.fasta	+	16581235	16584661	16584561	16584833	3
Os05t0350600-02	chr05build05r1.fasta	+	16589626	16591525	16589004	16589652	5
Os05t0354400-02	chr05build05r1.fasta	-	16810899	16812121	16812121	16813108	5
Os05t0357600-03	chr05build05r1.fasta	+	16997691	17000455	16997386	16997725	5
Os05t0357600-03	chr05build05r1.fasta	+	16997691	17000455	17000455	17001188	3
Os05t0361200-02	chr05build05r1.fasta	+	17272850	17273934	17272000	17273003	5
Os05t0372100-05	chr05build05r1.fasta	+	17984416	17988275	17984200	17984538	5
Os05t0374766-00	chr05build05r1.fasta	-	18113854	18121288	18113612	18114122	3
Os05t0399100-02	chr05build05r1.fasta	+	19467778	19471601	19467574	19467960	5
Os05t0402800-01	chr05build05r1.fasta	-	19667693	19677916	19677914	19678538	5
Os05t0406000-01	chr05build05r1.fasta	+	19835957	19838032	19835569	19836051	5
Os05t0419200-03	chr05build05r1.fasta	-	20606411	20606931	20606931	20608312	5
Os05t0421600-01	chr05build05r1.fasta	+	20736587	20738169	20736019	20736646	5
Os05t0432700-01	chr05build05r1.fasta	-	21272843	21274806	21274717	21274906	5
Os05t0436400-03	chr05build05r1.fasta	+	21429329	21434457	21429066	21429465	5
Os05t0462600-01	chr05build05r1.fasta	-	22822985	22831017	22822545	22823142	3
Os05t0477600-02	chr05build05r1.fasta	-	23592838	23593073	23592636	23593073	3
Os05t0489600-01	chr05build05r1.fasta	-	24154457	24157616	24154139	24154707	3
Os05t0494800-01	chr05build05r1.fasta	+	24398355	24399456	24399382	24400667	3
Os05t0508700-03	chr05build05r1.fasta	+	25278367	25283716	25278087	25278449	5
Os05t0513350-00	chr05build05r1.fasta	+	25553397	25553886	25553075	25553687	5
Os05t0517500-02	chr05build05r1.fasta	-	25750381	25752917	25750227	25750604	3
Os05t0519900-01	chr05build05r1.fasta	-	25910093	25914139	25910006	25910192	3
Os05t0530300-01	chr05build05r1.fasta	-	26431152	26434309	26431000	26431389	3
Os05t0547850-01	chr05build05r1.fasta	-	27295626	27299779	27295257	27295842	3
Os05t0551900-00	chr05build05r1.fasta	-	27557560	27559116	27559116	27559590	5
Os05t0564800-01	chr05build05r1.fasta	+	28228940	28230911	28228642	28229067	5
Os05t0591925-00	chr05build05r1.fasta	+	29603119	29603463	29603000	29603339	5
Os05t0592400-02	chr05build05r1.fasta	+	29634835	29636056	29634051	29634984	5
Os05t0596200-01	chr05build05r1.fasta	-	29809480	29810626	29809016	29809529	3
Os06t0107700-01	chr06build05r1.fasta	-	478262	480573	478178	478491	3
Os06t0115550-00	chr06build05r1.fasta	+	866712	867121	866471	866943	5
Os06t0125132-00	chr06build05r1.fasta	+	1355192	1357954	1355131	1355294	5
Os06t0125800-01	chr06build05r1.fasta	+	1382619	1384969	1384826	1385451	3
Os06t0133900-01	chr06build05r1.fasta	+	1816630	1818748	1816000	1816774	5
Os06t0154900-02	chr06build05r1.fasta	+	2831954	2835294	2831572	2832046	5
Os06t0163000-02	chr06build05r1.fasta	-	3177124	3180614	3177000	3177298	3
Os06t0192650-00	chr06build05r1.fasta	-	4668742	4669456	4669456	4669871	5
Os06t0194900-03	chr06build05r1.fasta	-	4795715	4801438	4795278	4795943	3
Os06t0226000-02	chr06build05r1.fasta	+	6515790	6518178	6515053	6515903	5
Os06t0255200-02	chr06build05r1.fasta	+	8045608	8048356	8045485	8045691	5
Os06t0270900-02	chr06build05r1.fasta	+	9093788	9095475	9093018	9093963	5
Os06t0281501-00	chr06build05r1.fasta	+	9840155	9840406	9840058	9840406	5
Os06t0287700-03	chr06build05r1.fasta	+	10449782	10450096	10449164	10449988	5
Os06t0300333-00	chr06build05r1.fasta	+	11253016	11256965	11256965	11257232	3
Os06t0301100-01	chr06build05r1.fasta	-	11312764	11316656	11312370	11312992	3
Os06t0472200-02	chr06build05r1.fasta	+	16601842	16604432	16601681	16602043	5
Os06t0505100-00	chr06build05r1.fasta	-	18815659	18817299	18817299	18817869	5
Os06t0556101-00	chr06build05r1.fasta	-	22068049	22068283	22068281	22069102	5
Os06t0562650-00	chr06build05r1.fasta	-	22484182	22486989	22484004	22484288	3
Os06t0564500-01	chr06build05r1.fasta	-	22577602	22580285	22580283	22580419	5
Os06t0579100-01	chr06build05r1.fasta	+	23433195	23435569	23435569	23436763	3
Os06t0618150-00	chr06build05r1.fasta	-	25691387	25694642	25691024	25691510	3
Os06t0622300-03	chr06build05r1.fasta	+	25891590	25896291	25891196	25891802	5
Os06t0638200-01	chr06build05r1.fasta	+	26810567	26811926	26811790	26812065	3
Os06t0639550-01	chr06build05r1.fasta	-	26882341	26883445	26882021	26882444	3
Os06t0660800-01	chr06build05r1.fasta	+	28108463	28109943	28108082	28108573	5
Os06t0662000-02	chr06build05r1.fasta	-	28167931	28169849	28167210	28167963	3
Os06t0663900-04	chr06build05r1.fasta	+	28293720	28294495	28293097	28294071	5
Os06t0665900-00	chr06build05r1.fasta	+	28407113	28409495	28409287	28409699	3
Os06t0667500-01	chr06build05r1.fasta	+	28534958	28535820	28535646	28535989	3
Os06t0679700-00	chr06build05r1.fasta	-	29158925	29162340	29158194	29159143	3
Os06t0679800-00	chr06build05r1.fasta	+	29163667	29169988	29169988	29170214	3
Os06t0687700-01	chr06build05r1.fasta	-	29559067	29561966	29561966	29562812	5
Os06t0687900-01	chr06build05r1.fasta	+	29573440	29575396	29573071	29573621	5
Os06t0687900-02	chr06build05r1.fasta	+	29575169	29575396	29575002	29575396	5
Os06t0699200-01	chr06build05r1.fasta	-	30260239	30262816	30262809	30263210	5
Os06t0699500-02	chr06build05r1.fasta	-	30279752	30280673	30279008	30279972	3
Os06t0701700-02	chr06build05r1.fasta	-	30415994	30417166	30417166	30418208	5
Os06t0712400-02	chr06build05r1.fasta	-	31005245	31008243	31008242	31009067	5
Os06t0716700-01	chr06build05r1.fasta	-	31323481	31327439	31323027	31323646	3
Os06t0730500-01	chr06build05r1.fasta	+	32010013	32012754	32012581	32013047	3
Os06t0731500-01	chr06build05r1.fasta	-	32061957	32062726	32062725	32063989	5
Os07t0108350-00	chr07build05r1.fasta	+	449801	450136	450121	450243	3
Os07t0118900-02	chr07build05r1.fasta	+	1011774	1013985	1011074	1011948	5
Os07t0139400-03	chr07build05r1.fasta	+	2113695	2115510	2113113	2113784	5
Os07t0142050-00	chr07build05r1.fasta	-	2203927	2204724	2203584	2204075	3
Os07t0151200-00	chr07build05r1.fasta	+	2718700	2721802	2718638	2718839	5
Os07t0159800-02	chr07build05r1.fasta	+	3231289	3233961	3231008	3231342	5
Os07t0176200-02	chr07build05r1.fasta	+	4056945	4059578	4056009	4057114	5
Os07t0181000-04	chr07build05r1.fasta	+	4301530	4303565	4301012	4301622	5
Os07t0191200-02	chr07build05r1.fasta	+	4948295	4952802	4948037	4948402	5
Os07t0207700-01	chr07build05r1.fasta	+	5838726	5843239	5838605	5838879	5
Os07t0213300-02	chr07build05r1.fasta	-	6257041	6260096	6260096	6261261	5
Os07t0224000-00	chr07build05r1.fasta	+	6897396	6898784	6898784	6899024	3
Os07t0249900-01	chr07build05r1.fasta	-	8366565	8367878	8367877	8368824	5
Os07t0283200-02	chr07build05r1.fasta	-	10849916	10857239	10849565	10850318	3
Os07t0438550-01	chr07build05r1.fasta	+	15390531	15391645	15390162	15390578	5
Os07t0448800-02	chr07build05r1.fasta	+	16069699	16069906	16069008	16069906	5
Os07t0462450-00	chr07build05r1.fasta	+	16887089	16890368	16890368	16890832	3
Os07t0496600-00	chr07build05r1.fasta	+	19273715	19274633	19273037	19273831	5
Os07t0502200-01	chr07build05r1.fasta	-	19616974	19623179	19616406	19617180	3
Os07t0507000-01	chr07build05r1.fasta	-	19903557	19907790	19907614	19907925	5
Os07t0516900-03	chr07build05r1.fasta	+	20582581	20584757	20584540	20584870	3
Os07t0522500-01	chr07build05r1.fasta	+	20874455	20878847	20874176	20874512	5
Os07t0527750-00	chr07build05r1.fasta	-	21276161	21278121	21278117	21279322	5
Os07t0530700-01	chr07build05r1.fasta	-	21429267	21432408	21432292	21432493	5
Os07t0546100-02	chr07build05r1.fasta	+	22290417	22293643	22290084	22290639	5
Os07t0555200-05	chr07build05r1.fasta	+	22782432	22783287	22782003	22782610	5
Os07t0563800-01	chr07build05r1.fasta	-	23233217	23238062	23233034	23233439	3
Os07t0568600-02	chr07build05r1.fasta	-	23518876	23521935	23521934	23522662	5
Os07t0589400-02	chr07build05r1.fasta	+	24684384	24685243	24684183	24684523	5
Os07t0603800-02	chr07build05r1.fasta	+	25382447	25384043	25382000	25382503	5
Os07t0606500-02	chr07build05r1.fasta	+	25570507	25576690	25570040	25570601	5
Os07t0607800-02	chr07build05r1.fasta	+	25645866	25652992	25645005	25646051	5
Os07t0613000-01	chr07build05r1.fasta	-	25886019	25886913	25886911	25888095	5
Os07t0614500-03	chr07build05r1.fasta	-	25974060	25975335	25975333	25976156	5
Os07t0615800-00	chr07build05r1.fasta	-	26029604	26032022	26029351	26029699	3
Os07t0631900-02	chr07build05r1.fasta	+	26873809	26873999	26873003	26873999	5
Os07t0632600-02	chr07build05r1.fasta	+	26898249	26900947	26898147	26898297	5
Os07t0637300-01	chr07build05r1.fasta	-	27141659	27145323	27145322	27145443	5
Os07t0645100-01	chr07build05r1.fasta	-	27546493	27551206	27551204	27552402	5
Os07t0656700-01	chr07build05r1.fasta	+	28290893	28293232	28293215	28293631	3
Os07t0656900-00	chr07build05r1.fasta	-	28299318	28303650	28299083	28299494	3
Os07t0657200-04	chr07build05r1.fasta	+	28320899	28325994	28320068	28321000	5
Os07t0658400-01	chr07build05r1.fasta	-	28390051	28398370	28390000	28390125	3
Os07t0659400-00	chr07build05r1.fasta	-	28443901	28446772	28443651	28444035	3
Os07t0659400-00	chr07build05r1.fasta	-	28443901	28446772	28446770	28447122	5
Os07t0669250-00	chr07build05r1.fasta	+	28940198	28940840	28940836	28941214	3
Os07t0669700-01	chr07build05r1.fasta	-	28973486	28977829	28973001	28973721	3
Os07t0674750-00	chr07build05r1.fasta	-	29197878	29200114	29200114	29200225	5
Os07t0675000-03	chr07build05r1.fasta	+	29216808	29219074	29216002	29217017	5
Os07t0682850-00	chr07build05r1.fasta	-	29625693	29627171	29627157	29627571	5
Os07t0683900-02	chr07build05r1.fasta	+	29664682	29666310	29664386	29664828	5
Os07t0687500-02	chr07build05r1.fasta	+	29871494	29872827	29871240	29871599	5
Os07t0691200-04	chr07build05r1.fasta	+	30057503	30062047	30057133	30057718	5
Os07t0693700-01	chr07build05r1.fasta	+	30182601	30190761	30190644	30190884	3
Os07t0695100-02	chr07build05r1.fasta	+	30277756	30286720	30277025	30277850	5
Os08t0110550-00	chr08build05r1.fasta	-	555268	555380	555057	555380	3
Os08t0113150-00	chr08build05r1.fasta	-	700338	702717	702717	702955	5
Os08t0116632-00	chr08build05r1.fasta	+	905893	906578	905452	906111	5
Os08t0117300-02	chr08build05r1.fasta	-	961853	963529	961546	962008	3
Os08t0126300-03	chr08build05r1.fasta	+	1527327	1527987	1527000	1527410	5
Os08t0129900-00	chr08build05r1.fasta	+	1676894	1678497	1678497	1679362	3
Os08t0145600-01	chr08build05r1.fasta	-	2575590	2580750	2575021	2575766	3
Os08t0151500-00	chr08build05r1.fasta	-	2967203	2967519	2967517	2968106	5
Os08t0176200-01	chr08build05r1.fasta	+	4444658	4446535	4444056	4444817	5
Os08t0189900-00	chr08build05r1.fasta	+	5259242	5260299	5259172	5259384	5
Os08t0191150-00	chr08build05r1.fasta	+	5327910	5328779	5327000	5328157	5
Os08t0200300-02	chr08build05r1.fasta	-	5805466	5807329	5807250	5807445	5
Os08t0224700-02	chr08build05r1.fasta	+	7593630	7595946	7593335	7593819	5
Os08t0234000-02	chr08build05r1.fasta	+	8153584	8154768	8153201	8153618	5
Os08t0242700-02	chr08build05r1.fasta	-	8668228	8669292	8668000	8668415	3
Os08t0246350-00	chr08build05r1.fasta	-	8945764	8946291	8946291	8946465	5
Os08t0254500-03	chr08build05r1.fasta	+	9408814	9410241	9408559	9408962	5
Os08t0299000-01	chr08build05r1.fasta	+	12258872	12265078	12258608	12259004	5
Os08t0301551-00	chr08build05r1.fasta	-	12505311	12505607	12505015	12505423	3
Os08t0313600-00	chr08build05r1.fasta	-	13480836	13486577	13480634	13480922	3
Os08t0313600-00	chr08build05r1.fasta	-	13480836	13486577	13486577	13486813	5
Os08t0320100-02	chr08build05r1.fasta	+	14021174	14022686	14021125	14021225	5
Os08t0347500-00	chr08build05r1.fasta	-	15856692	15861254	15856548	15856920	3
Os08t0366000-02	chr08build05r1.fasta	-	17052832	17058306	17058252	17058554	5
Os08t0398450-00	chr08build05r1.fasta	-	19103249	19103614	19103537	19104004	5
Os08t0421900-01	chr08build05r1.fasta	+	20292750	20295783	20295650	20296185	3
Os08t0422000-02	chr08build05r1.fasta	+	20301980	20306791	20301477	20302028	5
Os08t0424200-01	chr08build05r1.fasta	-	20447568	20451797	20451797	20452472	5
Os08t0430200-02	chr08build05r1.fasta	+	20888875	20889714	20888417	20888983	5
Os08t0431100-03	chr08build05r1.fasta	+	20939342	20941013	20939002	20939580	5
Os08t0434150-00	chr08build05r1.fasta	-	21138797	21140454	21138562	21139053	3
Os08t0439200-01	chr08build05r1.fasta	+	21447679	21448723	21447067	21447763	5
Os08t0442300-02	chr08build05r1.fasta	+	21639999	21642409	21639929	21640329	5
Os08t0451400-02	chr08build05r1.fasta	-	22129483	22136561	22129099	22129675	3
Os08t0482100-02	chr08build05r1.fasta	+	23925278	23932491	23925063	23925451	5
Os08t0484533-00	chr08build05r1.fasta	+	24023130	24026557	24023002	24023362	5
Os08t0486200-01	chr08build05r1.fasta	-	24128360	24131306	24128128	24128672	3
Os08t0498100-02	chr08build05r1.fasta	-	24674711	24675905	24675835	24676054	5
Os08t0536400-01	chr08build05r1.fasta	+	26908095	26910096	26908002	26908164	5
Os08t0543400-03	chr08build05r1.fasta	+	27291561	27292916	27291009	27291766	5
Os08t0548200-02	chr08build05r1.fasta	+	27585268	27589009	27588847	27589481	3
Os08t0549100-02	chr08build05r1.fasta	-	27643399	27647307	27647201	27647379	5
Os08t0549450-00	chr08build05r1.fasta	+	27654151	27656638	27654000	27654260	5
Os08t0560900-03	chr08build05r1.fasta	-	28171416	28171810	28171809	28172244	5
Os08t0562750-00	chr08build05r1.fasta	+	28262370	28263049	28262026	28262499	5
Os08t0562750-00	chr08build05r1.fasta	+	28262370	28263049	28263049	28264284	3
Os08t0564750-00	chr08build05r1.fasta	+	28381734	28382615	28381531	28381932	5
Os09t0115466-00	chr09build05r1.fasta	+	1215186	1216762	1216762	1216846	3
Os09t0116400-02	chr09build05r1.fasta	+	1298752	1311021	1298051	1298853	5
Os09t0130800-01	chr09build05r1.fasta	-	2354497	2360051	2354000	2354779	3
Os09t0249750-00	chr09build05r1.fasta	-	4411011	4414214	4413869	4414369	5
Os09t0274900-01	chr09build05r1.fasta	+	6216755	6217840	6216655	6216874	5
Os09t0304800-00	chr09build05r1.fasta	-	8394298	8394903	8394903	8395066	5
Os09t0308900-02	chr09build05r1.fasta	-	8770621	8776346	8770013	8770862	3
Os09t0346400-02	chr09build05r1.fasta	+	11458861	11461924	11458197	11458969	5
Os09t0352400-02	chr09build05r1.fasta	-	11854567	11858602	11858600	11858905	5
Os09t0371700-01	chr09build05r1.fasta	+	13040167	13044954	13040006	13040311	5
Os09t0401300-03	chr09build05r1.fasta	-	14763995	14765092	14765091	14766102	5
Os09t0413100-01	chr09build05r1.fasta	-	15383540	15384822	15384768	15385448	5
Os09t0436800-01	chr09build05r1.fasta	+	16799497	16802482	16799192	16799591	5
Os09t0438400-00	chr09build05r1.fasta	+	16932945	16935026	16935025	16935240	3
Os09t0453000-02	chr09build05r1.fasta	-	17695809	17696372	17696325	17696447	5
Os09t0459800-04	chr09build05r1.fasta	+	18088139	18094857	18088002	18088159	5
Os09t0501700-00	chr09build05r1.fasta	-	20119413	20120816	20119253	20119543	3
Os09t0506450-00	chr09build05r1.fasta	+	20301819	20303669	20301289	20301944	5
Os09t0512900-03	chr09build05r1.fasta	+	20661896	20663740	20661753	20662071	5
Os09t0518500-02	chr09build05r1.fasta	+	20943773	20946547	20943094	20943872	5
Os09t0530600-01	chr09build05r1.fasta	+	21670239	21670756	21670010	21670493	5
Os09t0533100-01	chr09build05r1.fasta	+	21813629	21822389	21813380	21813668	5
Os09t0534200-00	chr09build05r1.fasta	+	21875329	21876475	21875065	21875469	5
Os09t0535000-03	chr09build05r1.fasta	-	21919385	21920341	21920340	21920517	5
Os09t0538800-03	chr09build05r1.fasta	-	22098249	22101618	22098105	22098465	3
Os09t0541900-03	chr09build05r1.fasta	-	22222944	22224190	22224189	22224815	5
Os09t0558050-00	chr09build05r1.fasta	-	23065715	23066862	23065632	23065850	3
Os09t0558050-00	chr09build05r1.fasta	-	23065715	23066862	23066862	23067272	5
Os09t0558200-01	chr09build05r1.fasta	+	23072093	23075580	23075387	23075691	3
Os09t0568800-01	chr09build05r1.fasta	-	23585808	23587105	23585723	23586043	3
Os09t0570000-01	chr09build05r1.fasta	+	23633995	23636170	23633159	23634120	5
Os10t0142100-02	chr10build05r1.fasta	+	2569452	2570770	2569172	2569527	5
Os10t0161800-00	chr10build05r1.fasta	-	3940450	3940991	3940108	3940620	3
Os10t0167401-00	chr10build05r1.fasta	+	4451687	4452099	4451002	4451764	5
Os10t0167401-00	chr10build05r1.fasta	+	4451687	4452099	4452099	4452577	3
Os10t0188100-02	chr10build05r1.fasta	-	5892358	5897745	5892017	5892478	3
Os10t0206800-02	chr10build05r1.fasta	+	7433220	7438728	7433005	7433387	5
Os10t0330400-01	chr10build05r1.fasta	+	9675089	9676316	9675042	9675256	5
Os10t0390701-00	chr10build05r1.fasta	+	13480038	13480462	13480458	13480944	3
Os10t0397200-02	chr10build05r1.fasta	-	13850275	13853277	13853275	13854474	5
Os10t0412000-01	chr10build05r1.fasta	-	14838931	14843251	14843251	14844172	5
Os10t0422000-01	chr10build05r1.fasta	-	15401365	15403305	15403305	15404460	5
Os10t0442532-00	chr10build05r1.fasta	-	16408847	16411735	16408597	16409002	3
Os10t0442950-00	chr10build05r1.fasta	+	16428495	16433247	16433247	16433880	3
Os10t0462800-01	chr10build05r1.fasta	+	17542676	17544720	17542003	17542805	5
Os10t0466300-02	chr10build05r1.fasta	-	17700788	17707702	17707570	17707759	5
Os10t0476400-01	chr10build05r1.fasta	-	18243973	18247222	18243753	18244187	3
Os10t0482000-01	chr10build05r1.fasta	-	18688049	18688837	18688833	18689206	5
Os10t0492900-01	chr10build05r1.fasta	+	19204940	19207766	19207692	19208928	3
Os10t0495300-02	chr10build05r1.fasta	-	19334917	19337877	19337876	19338993	5
Os10t0498750-00	chr10build05r1.fasta	+	19525235	19527679	19527579	19528822	3
Os10t0508600-01	chr10build05r1.fasta	+	20022784	20025504	20025397	20025743	3
Os10t0519650-00	chr10build05r1.fasta	-	20590926	20591657	20590474	20591106	3
Os10t0528350-00	chr10build05r1.fasta	-	21053873	21054390	21053560	21053980	3
Os10t0528651-00	chr10build05r1.fasta	-	21057046	21057425	21057425	21057870	5
Os10t0530500-01	chr10build05r1.fasta	-	21119603	21120539	21120539	21120658	5
Os10t0536500-01	chr10build05r1.fasta	+	21390835	21392366	21390666	21391075	5
Os10t0546600-01	chr10build05r1.fasta	+	21865533	21870249	21870163	21870761	3
Os10t0564050-00	chr10build05r1.fasta	-	22772750	22774850	22774850	22775146	5
Os10t0569600-00	chr10build05r1.fasta	+	23079478	23079957	23079957	23080661	3
Os10t0571200-02	chr10build05r1.fasta	+	23139331	23142342	23139006	23139448	5
Os10t0572300-02	chr10build05r1.fasta	+	23188391	23190929	23188185	23188566	5
Os10t0576000-01	chr10build05r1.fasta	+	23436305	23438051	23436113	23436455	5
Os10t0577500-02	chr10build05r1.fasta	-	23505745	23508698	23508697	23508937	5
Os10t0580200-02	chr10build05r1.fasta	+	23643685	23645773	23643635	23643842	5
Os11t0104350-00	chr11build05r1.fasta	+	197856	198306	197419	198063	5
Os11t0106100-00	chr11build05r1.fasta	-	280749	282382	282382	282811	5
Os11t0112800-01	chr11build05r1.fasta	+	591273	593669	591062	591619	5
Os11t0115700-00	chr11build05r1.fasta	-	705344	705667	705010	705582	3
Os11t0146700-01	chr11build05r1.fasta	-	2095858	2100646	2095068	2095988	3
Os11t0147901-00	chr11build05r1.fasta	+	2186570	2189441	2186095	2186693	5
Os11t0148500-01	chr11build05r1.fasta	-	2221210	2225227	2225104	2225334	5
Os11t0162200-01	chr11build05r1.fasta	+	3019370	3021888	3021726	3021970	3
Os11t0183700-02	chr11build05r1.fasta	+	4205999	4211261	4205600	4206142	5
Os11t0195650-00	chr11build05r1.fasta	-	4782279	4782524	4782523	4783316	5
Os11t0209000-01	chr11build05r1.fasta	+	5587124	5588952	5588857	5589131	3
Os11t0226301-00	chr11build05r1.fasta	-	6584348	6584575	6584075	6584575	3
Os11t0256000-01	chr11build05r1.fasta	-	8418359	8419764	8419763	8420140	5
Os11t0256400-01	chr11build05r1.fasta	-	8448505	8450452	8450450	8451633	5
Os11t0264500-00	chr11build05r1.fasta	+	9033738	9037996	9033377	9033757	5
Os11t0267350-00	chr11build05r1.fasta	-	9234794	9235408	9235408	9236231	5
Os11t0292050-00	chr11build05r1.fasta	-	10692244	10698899	10692036	10692470	3
Os11t0414000-02	chr11build05r1.fasta	-	14750013	14753079	14753078	14754444	5
Os11t0433500-01	chr11build05r1.fasta	+	16163733	16168162	16163192	16163779	5
Os11t0455800-02	chr11build05r1.fasta	+	17583092	17585653	17583000	17583214	5
Os11t0473350-00	chr11build05r1.fasta	+	18469982	18470842	18469489	18470150	5
Os11t0474800-01	chr11build05r1.fasta	-	18580763	18586027	18586026	18587180	5
Os11t0516050-00	chr11build05r1.fasta	-	20652657	20653207	20652116	20652973	3
Os11t0516050-00	chr11build05r1.fasta	-	20652657	20653207	20653207	20653494	5
Os11t0537400-01	chr11build05r1.fasta	-	21738345	21739040	21738886	21740226	5
Os11t0544200-03	chr11build05r1.fasta	-	22217845	22218061	22218061	22219205	5
Os11t0544200-01	chr11build05r1.fasta	-	22220451	22222713	22220018	22220654	3
Os11t0572500-02	chr11build05r1.fasta	-	23679818	23680997	23680996	23681838	5
Os11t0582000-00	chr11build05r1.fasta	-	24186416	24189874	24186333	24186609	3
Os11t0588300-02	chr11build05r1.fasta	+	24505539	24509669	24505337	24505659	5
Os11t0600900-01	chr11build05r1.fasta	+	25279166	25281270	25279044	25279261	5
Os11t0621400-01	chr11build05r1.fasta	-	26425987	26427265	26427263	26427359	5
Os11t0644800-00	chr11build05r1.fasta	-	27796227	27801763	27796105	27796389	3
Os11t0665600-00	chr11build05r1.fasta	-	29031552	29032301	29031035	29031764	3
Os11t0666200-00	chr11build05r1.fasta	-	29077692	29079669	29077460	29077901	3
Os11t0671100-01	chr11build05r1.fasta	+	29316369	29317266	29316015	29316852	5
Os11t0704525-00	chr11build05r1.fasta	-	31027575	31027854	31027184	31027802	3
Os12t0106900-02	chr12build05r1.fasta	-	373666	375851	375850	376839	5
Os12t0112200-01	chr12build05r1.fasta	+	627418	629963	627344	627877	5
Os12t0112800-00	chr12build05r1.fasta	+	655494	657319	655098	655659	5
Os12t0142200-00	chr12build05r1.fasta	+	2042200	2044199	2044199	2044430	3
Os12t0145150-00	chr12build05r1.fasta	+	2215478	2218324	2218220	2218472	3
Os12t0155300-01	chr12build05r1.fasta	+	2723458	2725354	2723017	2723582	5
Os12t0165766-00	chr12build05r1.fasta	+	3325148	3326209	3325001	3325274	5
Os12t0171300-00	chr12build05r1.fasta	-	3629151	3631513	3629014	3629320	3
Os12t0171300-00	chr12build05r1.fasta	-	3629151	3631513	3631513	3632415	5
Os12t0183100-03	chr12build05r1.fasta	+	4210564	4212122	4210009	4210824	5
Os12t0190200-01	chr12build05r1.fasta	-	4555154	4557053	4555073	4555361	3
Os12t0204550-01	chr12build05r1.fasta	+	5463201	5464585	5463019	5463410	5
Os12t0222500-00	chr12build05r1.fasta	+	6646789	6648340	6646040	6646824	5
Os12t0222650-01	chr12build05r1.fasta	-	6651086	6651529	6651000	6651308	3
Os12t0226700-01	chr12build05r1.fasta	+	6918782	6921435	6918728	6919043	5
Os12t0241100-01	chr12build05r1.fasta	-	7827813	7832546	7827452	7828118	3
Os12t0263000-01	chr12build05r1.fasta	-	9271268	9274094	9274092	9274613	5
Os12t0277000-02	chr12build05r1.fasta	-	10261669	10264364	10264364	10265030	5
Os12t0277500-03	chr12build05r1.fasta	+	10303573	10305400	10303134	10303722	5
Os12t0277650-00	chr12build05r1.fasta	-	10304379	10304617	10304158	10304603	3
Os12t0287300-01	chr12build05r1.fasta	-	10970908	10979803	10979801	10980110	5
Os12t0290150-00	chr12build05r1.fasta	-	11201809	11204826	11201206	11201901	3
Os12t0417100-01	chr12build05r1.fasta	+	13049513	13049944	13049233	13049670	5
Os12t0420200-02	chr12build05r1.fasta	+	13261651	13262799	13261034	13261862	5
Os12t0426050-00	chr12build05r1.fasta	+	13669529	13669846	13669002	13669846	5
Os12t0489100-01	chr12build05r1.fasta	+	18487855	18495581	18495581	18496661	3
Os12t0508300-01	chr12build05r1.fasta	+	19689829	19691485	19691286	19691589	3
Os12t0514550-00	chr12build05r1.fasta	+	20075102	20076984	20075000	20075281	5
Os12t0514550-00	chr12build05r1.fasta	+	20075102	20076984	20076984	20077634	3
Os12t0516200-00	chr12build05r1.fasta	-	20211321	20212735	20212729	20212798	5
Os12t0533650-00	chr12build05r1.fasta	+	21364996	21365944	21364621	21365111	5
Os12t0533700-01	chr12build05r1.fasta	+	21369096	21373880	21373771	21374151	3
Os12t0547600-02	chr12build05r1.fasta	-	22282141	22285190	22285178	22285282	5
Os12t0552550-00	chr12build05r1.fasta	+	22577931	22580033	22577040	22578113	5
Os12t0555000-01	chr12build05r1.fasta	+	22729180	22730236	22729013	22729434	5
Os12t0560400-01	chr12build05r1.fasta	+	23095331	23096376	23095003	23095407	5
Os12t0567200-01	chr12build05r1.fasta	+	23470310	23471819	23470066	23470357	5
Os12t0581700-03	chr12build05r1.fasta	+	24288893	24290083	24288264	24288998	5
Os12t0583900-03	chr12build05r1.fasta	+	24397986	24400433	24397163	24398069	5
Os12t0594300-00	chr12build05r1.fasta	+	25094124	25098544	25094039	25094216	5
Os12t0594300-00	chr12build05r1.fasta	+	25094124	25098544	25098544	25098924	3
Os12t0597051-00	chr12build05r1.fasta	-	25211995	25216057	25216057	25216441	5
Os12t0597100-00	chr12build05r1.fasta	+	25221394	25223436	25223436	25224135	3
Os12t0608600-02	chr12build05r1.fasta	-	25850381	25854819	25854817	25855252	5
Os12t0625102-00	chr12build05r1.fasta	+	26848946	26850991	26850991	26851644	3
Os12t0640800-01	chr12build05r1.fasta	-	27629579	27631096	27631096	27631716	5
Os01t0101200-02	chr01build05r1.fasta	+	61112	64537	61042	61295	5
Os01t0107900-02	chr01build05r1.fasta	-	415267	417797	417797	419051	5
Os01t0108400-00	chr01build05r1.fasta	+	454707	456553	454522	454907	5
Os01t0118700-01	chr01build05r1.fasta	-	1070962	1073829	1073786	1074024	5
Os01t0120800-03	chr01build05r1.fasta	-	1171600	1178343	1171015	1171687	3
Os01t0120800-04	chr01build05r1.fasta	-	1173112	1178342	1173022	1173169	3
Os01t0126600-01	chr01build05r1.fasta	+	1446690	1449473	1446192	1446902	5
Os01t0151200-02	chr01build05r1.fasta	+	2770564	2773100	2770081	2770626	5
Os01t0172400-04	chr01build05r1.fasta	-	3724174	3726006	3724000	3724416	3
Os01t0179300-02	chr01build05r1.fasta	+	4124815	4125215	4124082	4124985	5
Os01t0198200-03	chr01build05r1.fasta	-	5328063	5331585	5328005	5328228	3
Os01t0201000-01	chr01build05r1.fasta	+	5497215	5498226	5497054	5497340	5
Os01t0228800-02	chr01build05r1.fasta	-	7104504	7105630	7104007	7104615	3
Os01t0235800-01	chr01build05r1.fasta	+	7506583	7510672	7506011	7506723	5
Os01t0237500-01	chr01build05r1.fasta	-	7618082	7619013	7619011	7619217	5
Os01t0254100-02	chr01build05r1.fasta	-	8421323	8429151	8421271	8421447	3
Os01t0261500-03	chr01build05r1.fasta	+	8810515	8812014	8810271	8810589	5
Os01t0270100-02	chr01build05r1.fasta	-	9324645	9328205	9328203	9328297	5
Os01t0271400-00	chr01build05r1.fasta	-	9378099	9382238	9378010	9378301	3
Os01t0273500-01	chr01build05r1.fasta	+	9469106	9474163	9469009	9469223	5
Os01t0276000-02	chr01build05r1.fasta	-	9657207	9660248	9657064	9657395	3
Os01t0279100-02	chr01build05r1.fasta	+	9874669	9875508	9874221	9874754	5
Os01t0279200-03	chr01build05r1.fasta	+	9883260	9884493	9883057	9883396	5
Os01t0290000-04	chr01build05r1.fasta	-	10540038	10541901	10541901	10543041	5
Os01t0305200-01	chr01build05r1.fasta	+	11364696	11368037	11364588	11364907	5
Os01t0321300-00	chr01build05r1.fasta	-	12378301	12379650	12378013	12378411	3
Os01t0350900-02	chr01build05r1.fasta	+	14159389	14162115	14159279	14159471	5
Os01t0504500-02	chr01build05r1.fasta	-	19135232	19142984	19135015	19135523	3
Os01t0508000-02	chr01build05r1.fasta	+	19391908	19395479	19391851	19391931	5
Os01t0511600-02	chr01build05r1.fasta	-	19646028	19647083	19647083	19647680	5
Os01t0530366-01	chr01build05r1.fasta	+	20716536	20718866	20718734	20718960	3
Os01t0550100-02	chr01build05r1.fasta	-	22212454	22220191	22212313	22212650	3
Os01t0552300-01	chr01build05r1.fasta	+	22369334	22373107	22372917	22373520	3
Os01t0559600-02	chr01build05r1.fasta	+	22863201	22865586	22863014	22863398	5
Os01t0567400-00	chr01build05r1.fasta	-	23346836	23347369	23346223	23347021	3
Os01t0585100-01	chr01build05r1.fasta	+	24373226	24377804	24373153	24373363	5
Os01t0585600-03	chr01build05r1.fasta	+	24402729	24403296	24402001	24402942	5
Os01t0585700-01	chr01build05r1.fasta	+	24409792	24413363	24409013	24409844	5
Os01t0589800-01	chr01build05r1.fasta	+	24634808	24635612	24634068	24634903	5
Os01t0593000-00	chr01build05r1.fasta	+	24838838	24843911	24838481	24839017	5
Os01t0593000-00	chr01build05r1.fasta	+	24838838	24843911	24843905	24844356	3
Os01t0609300-02	chr01build05r1.fasta	-	25705874	25707997	25707995	25709170	5
Os01t0611000-02	chr01build05r1.fasta	+	25811920	25814575	25811805	25811983	5
Os01t0617500-02	chr01build05r1.fasta	-	26165567	26169918	26169916	26170660	5
Os01t0624000-03	chr01build05r1.fasta	-	26550417	26554464	26550041	26550513	3
Os01t0624500-01	chr01build05r1.fasta	+	26572125	26573480	26572047	26572186	5
Os01t0634300-00	chr01build05r1.fasta	-	27048297	27050850	27048071	27048332	3
Os01t0639900-02	chr01build05r1.fasta	+	27434600	27434755	27434015	27434755	5
Os01t0649200-01	chr01build05r1.fasta	+	27929966	27931002	27929627	27930159	5
Os01t0652650-00	chr01build05r1.fasta	-	28124456	28125024	28124004	28124555	3
Os01t0655400-02	chr01build05r1.fasta	-	28334629	28337171	28334025	28334776	3
Os01t0655400-02	chr01build05r1.fasta	-	28334629	28337171	28337171	28337993	5
Os01t0655500-02	chr01build05r1.fasta	+	28346854	28348385	28346049	28347032	5
Os01t0655800-01	chr01build05r1.fasta	+	28358558	28366587	28366390	28366629	3
Os01t0658450-00	chr01build05r1.fasta	+	28511005	28513825	28513825	28514215	3
Os01t0665200-03	chr01build05r1.fasta	+	28905784	28907757	28905246	28905936	5
Os01t0674100-01	chr01build05r1.fasta	-	29425867	29432012	29425086	29425904	3
Os01t0674400-00	chr01build05r1.fasta	+	29444221	29444907	29444826	29445115	3
Os01t0681266-00	chr01build05r1.fasta	+	29791926	29795967	29791479	29792045	5
Os01t0683100-02	chr01build05r1.fasta	+	29867360	29873020	29867099	29867568	5
Os01t0695800-01	chr01build05r1.fasta	-	30516224	30517381	30517346	30518511	5
Os01t0698150-00	chr01build05r1.fasta	-	30619856	30620390	30619009	30620045	3
Os01t0719100-03	chr01build05r1.fasta	-	31699466	31700417	31699013	31699686	3
Os01t0720300-00	chr01build05r1.fasta	-	31750920	31753396	31750664	31751154	3
Os01t0720500-02	chr01build05r1.fasta	+	31761600	31761734	31761032	31761734	5
Os01t0728400-01	chr01build05r1.fasta	+	32110866	32112909	32110136	32111050	5
Os01t0747450-00	chr01build05r1.fasta	+	33007611	33008125	33007004	33007775	5
Os01t0747450-00	chr01build05r1.fasta	+	33007611	33008125	33007995	33008345	3
Os01t0753100-02	chr01build05r1.fasta	+	33332400	33334252	33332260	33332521	5
Os01t0775150-00	chr01build05r1.fasta	+	34489255	34490592	34490592	34491787	3
Os01t0795700-01	chr01build05r1.fasta	+	35433109	35433650	35433005	35433319	5
Os01t0796400-02	chr01build05r1.fasta	+	35460161	35462691	35460076	35460369	5
Os01t0805925-00	chr01build05r1.fasta	-	35898761	35899815	35899778	35899954	5
Os01t0834700-02	chr01build05r1.fasta	+	37500504	37501812	37500017	37500548	5
Os01t0834900-01	chr01build05r1.fasta	-	37511360	37511771	37511769	37511977	5
Os01t0837300-03	chr01build05r1.fasta	+	37628373	37630257	37628021	37628405	5
Os01t0840700-00	chr01build05r1.fasta	-	37812755	37813880	37813880	37813985	5
Os01t0851100-02	chr01build05r1.fasta	-	38374301	38377379	38374062	38374542	3
Os01t0867800-03	chr01build05r1.fasta	+	39312427	39314388	39312021	39312492	5
Os01t0883200-01	chr01build05r1.fasta	+	40058861	40062277	40058396	40058985	5
Os01t0885000-02	chr01build05r1.fasta	+	40174698	40175993	40174588	40174723	5
Os01t0886900-00	chr01build05r1.fasta	+	40264421	40269508	40269361	40270023	3
Os01t0897500-02	chr01build05r1.fasta	+	40731913	40734121	40731010	40732141	5
Os01t0897800-02	chr01build05r1.fasta	-	40758633	40764707	40758154	40758764	3
Os01t0916200-01	chr01build05r1.fasta	-	41662293	41667838	41662000	41662452	3
Os01t0916800-00	chr01build05r1.fasta	-	41690452	41705599	41690036	41690521	3
Os01t0917400-03	chr01build05r1.fasta	-	41736225	41738354	41738353	41739434	5
Os01t0919400-00	chr01build05r1.fasta	-	41835345	41836277	41836277	41836861	5
Os01t0926700-00	chr01build05r1.fasta	-	42402000	42403445	42403443	42403748	5
Os01t0926800-01	chr01build05r1.fasta	+	42413336	42416984	42413249	42413520	5
Os01t0952600-02	chr01build05r1.fasta	+	43724048	43731259	43724000	43724147	5
Os01t0958000-02	chr01build05r1.fasta	+	43999610	44001306	43999024	43999729	5
Os01t0967501-00	chr01build05r1.fasta	-	44436932	44440594	44436834	44437071	3
Os01t0974200-01	chr01build05r1.fasta	+	44815863	44816534	44815673	44816000	5
Os02t0100333-00	chr02build05r1.fasta	-	14146	18232	18230	18574	5
Os02t0106201-00	chr02build05r1.fasta	-	344645	346339	344000	344833	3
Os02t0114200-02	chr02build05r1.fasta	-	767270	769083	769082	769998	5
Os02t0129700-02	chr02build05r1.fasta	-	1552902	1553356	1552031	1553120	3
Os02t0133300-01	chr02build05r1.fasta	-	1754546	1756511	1756510	1757812	5
Os02t0135950-00	chr02build05r1.fasta	-	1912311	1912658	1912658	1912791	5
Os02t0137500-01	chr02build05r1.fasta	+	1991843	1997302	1991331	1992013	5
Os02t0146700-01	chr02build05r1.fasta	+	2563645	2567770	2567770	2568335	3
Os02t0151600-00	chr02build05r1.fasta	+	2846547	2847426	2847426	2847941	3
Os02t0161950-00	chr02build05r1.fasta	+	3341748	3342017	3341000	3342017	5
Os02t0171100-02	chr02build05r1.fasta	+	3871644	3872861	3871169	3871713	5
Os02t0184400-04	chr02build05r1.fasta	+	4712344	4716877	4712044	4712491	5
Os02t0187100-00	chr02build05r1.fasta	+	4831190	4835035	4834955	4835230	3
Os02t0189900-01	chr02build05r1.fasta	+	4974451	4984050	4974172	4974610	5
Os02t0193800-01	chr02build05r1.fasta	-	5220255	5221793	5221792	5222780	5
Os02t0218200-02	chr02build05r1.fasta	+	6633841	6635516	6633099	6634018	5
Os02t0226300-00	chr02build05r1.fasta	+	7112106	7116017	7116017	7116227	3
Os02t0229000-01	chr02build05r1.fasta	-	7287694	7289380	7287556	7287934	3
Os02t0234500-03	chr02build05r1.fasta	+	7653302	7656247	7653054	7653352	5
Os02t0265900-04	chr02build05r1.fasta	+	9526856	9529235	9526696	9526922	5
Os02t0280100-00	chr02build05r1.fasta	-	10381383	10383070	10381068	10381506	3
Os02t0281000-02	chr02build05r1.fasta	+	10451502	10452432	10451033	10451561	5
Os02t0297666-00	chr02build05r1.fasta	-	11431099	11432882	11431057	11431360	3
Os02t0306401-00	chr02build05r1.fasta	-	12026250	12031621	12026129	12026383	3
Os02t0326200-00	chr02build05r1.fasta	+	13156076	13161366	13161366	13161919	3
Os02t0332200-02	chr02build05r1.fasta	-	13589890	13593829	13593829	13594917	5
Os02t0437800-01	chr02build05r1.fasta	-	14726685	14735426	14726133	14726783	3
Os02t0473000-01	chr02build05r1.fasta	-	16852775	16858331	16858329	16858559	5
Os02t0478650-00	chr02build05r1.fasta	-	17189558	17190193	17190193	17190511	5
Os02t0503400-01	chr02build05r1.fasta	+	18594291	18595817	18595672	18595888	3
Os02t0517531-02	chr02build05r1.fasta	+	19524579	19525816	19524016	19524694	5
Os02t0523500-02	chr02build05r1.fasta	-	19925883	19928603	19928602	19929867	5
Os02t0525900-03	chr02build05r1.fasta	+	20047799	20051932	20047006	20047845	5
Os02t0543000-03	chr02build05r1.fasta	-	20992662	20993474	20993402	20993625	5
Os02t0557150-00	chr02build05r1.fasta	-	21911123	21915049	21915049	21915728	5
Os02t0562300-02	chr02build05r1.fasta	+	22149723	22152115	22149006	22149907	5
Os02t0571100-01	chr02build05r1.fasta	+	22671648	22674529	22671260	22671710	5
Os02t0579800-01	chr02build05r1.fasta	-	23138831	23140009	23139910	23140242	5
Os02t0580800-03	chr02build05r1.fasta	-	23192273	23192473	23192473	23193710	5
Os02t0600200-02	chr02build05r1.fasta	-	24293226	24294116	24293031	24293359	3
Os02t0600200-02	chr02build05r1.fasta	-	24293226	24294116	24294115	24295056	5
Os02t0602800-01	chr02build05r1.fasta	+	24424838	24428421	24428310	24428600	3
Os02t0613400-01	chr02build05r1.fasta	-	25005417	25008290	25008274	25009341	5
Os02t0622300-00	chr02build05r1.fasta	-	25604906	25606592	25604726	25605137	3
Os02t0634900-01	chr02build05r1.fasta	+	26310255	26314458	26314292	26314569	3
Os02t0643000-01	chr02build05r1.fasta	-	26684423	26687321	26687295	26687468	5
Os02t0649700-02	chr02build05r1.fasta	+	27013198	27018422	27013000	27013353	5
Os02t0653850-00	chr02build05r1.fasta	-	27223881	27226307	27226306	27226466	5
Os02t0657700-01	chr02build05r1.fasta	-	27429545	27432642	27429266	27429728	3
Os02t0692750-00	chr02build05r1.fasta	+	29291529	29292439	29292439	29292707	3
Os02t0693500-01	chr02build05r1.fasta	-	29334687	29337320	29337318	29337489	5
Os02t0694300-01	chr02build05r1.fasta	+	29379498	29386169	29379079	29379597	5
Os02t0700400-01	chr02build05r1.fasta	-	29668682	29670075	29668483	29668758	3
Os02t0717550-00	chr02build05r1.fasta	-	30640733	30641880	30640001	30640920	3
Os02t0718950-00	chr02build05r1.fasta	-	30680197	30680435	30680058	30680435	3
Os02t0720600-01	chr02build05r1.fasta	-	30748485	30750310	30750266	30750400	5
Os02t0739650-00	chr02build05r1.fasta	+	31774847	31776067	31775772	31776426	3
Os02t0741900-01	chr02build05r1.fasta	-	31911461	31915226	31915225	31915321	5
Os02t0742550-00	chr02build05r1.fasta	+	31956034	31956723	31956723	31956987	3
Os02t0745000-01	chr02build05r1.fasta	-	32108646	32111478	32111477	32111983	5
Os02t0758100-01	chr02build05r1.fasta	+	32779811	32786108	32786108	32786884	3
Os02t0761400-01	chr02build05r1.fasta	+	32924319	32925421	32924009	32924476	5
Os02t0764500-02	chr02build05r1.fasta	-	33055539	33056050	33056048	33056517	5
Os02t0768800-01	chr02build05r1.fasta	+	33250934	33251417	33250495	33251086	5
Os02t0775100-01	chr02build05r1.fasta	+	33577959	33579339	33577318	33578108	5
Os02t0782300-02	chr02build05r1.fasta	-	34030878	34031424	34031391	34031609	5
Os02t0782600-02	chr02build05r1.fasta	+	34050852	34054566	34050068	34050925	5
Os02t0783700-01	chr02build05r1.fasta	-	34116117	34120232	34120230	34120962	5
Os02t0789400-02	chr02build05r1.fasta	-	34398629	34402526	34398034	34398857	3
Os02t0790500-01	chr02build05r1.fasta	+	34425388	34429128	34425261	34425613	5
Os02t0796900-00	chr02build05r1.fasta	+	34770146	34770431	34770411	34770616	3
Os02t0805800-02	chr02build05r1.fasta	-	35228414	35229614	35229614	35230787	5
Os02t0814900-00	chr02build05r1.fasta	-	35772135	35773983	35772011	35772253	3
Os02t0816900-01	chr02build05r1.fasta	+	35884566	35896460	35884086	35884641	5
Os02t0822050-00	chr02build05r1.fasta	-	36137298	36140063	36137143	36137408	3
Os02t0822300-00	chr02build05r1.fasta	+	36153519	36157943	36157856	36158199	3
Os02t0832400-01	chr02build05r1.fasta	+	36646159	36652635	36652635	36653688	3
Os03t0103300-00	chr03build05r1.fasta	+	219396	219853	219000	219621	5
Os03t0104000-01	chr03build05r1.fasta	+	273345	273762	273045	273572	5
Os03t0116333-00	chr03build05r1.fasta	-	925912	926860	926739	927175	5
Os03t0128200-01	chr03build05r1.fasta	-	1593651	1601044	1593328	1594020	3
Os03t0128800-03	chr03build05r1.fasta	-	1629211	1630719	1629158	1629402	3
Os03t0129300-01	chr03build05r1.fasta	+	1661304	1664489	1661168	1661435	5
Os03t0137200-02	chr03build05r1.fasta	+	2056241	2057908	2056003	2056337	5
Os03t0137350-00	chr03build05r1.fasta	+	2058821	2061997	2061997	2062077	3
Os03t0151300-01	chr03build05r1.fasta	+	2832131	2836266	2836266	2836736	3
Os03t0161000-02	chr03build05r1.fasta	+	3252635	3256776	3252007	3252699	5
Os03t0165600-01	chr03build05r1.fasta	-	3538611	3543721	3543720	3544141	5
Os03t0177900-03	chr03build05r1.fasta	+	4112495	4112699	4112003	4112699	5
Os03t0178150-00	chr03build05r1.fasta	+	4125043	4125443	4125443	4126048	3
Os03t0181800-02	chr03build05r1.fasta	+	4288541	4290797	4288012	4288693	5
Os03t0184050-01	chr03build05r1.fasta	+	4413613	4413777	4413123	4413777	5
Os03t0184050-01	chr03build05r1.fasta	+	4413613	4413777	4413777	4413874	3
Os03t0187200-01	chr03build05r1.fasta	+	4558622	4558827	4558095	4558827	5
Os03t0224200-03	chr03build05r1.fasta	+	6563662	6566424	6563071	6563738	5
Os03t0231800-03	chr03build05r1.fasta	-	7005675	7007384	7007383	7008249	5
Os03t0234350-00	chr03build05r1.fasta	+	7150653	7152623	7150019	7150726	5
Os03t0244466-00	chr03build05r1.fasta	-	7676829	7677068	7677068	7677534	5
Os03t0264400-02	chr03build05r1.fasta	-	8751032	8754664	8754664	8755278	5
Os03t0265700-02	chr03build05r1.fasta	+	8829251	8833789	8829096	8829368	5
Os03t0266800-02	chr03build05r1.fasta	+	8878810	8881476	8878022	8878952	5
Os03t0268000-03	chr03build05r1.fasta	+	8935708	8937631	8935001	8935795	5
Os03t0289133-00	chr03build05r1.fasta	-	10056133	10059534	10056077	10056273	3
Os03t0312600-02	chr03build05r1.fasta	+	11222231	11225748	11222157	11222437	5
Os03t0319400-03	chr03build05r1.fasta	-	11574523	11576989	11574284	11574711	3
Os03t0323200-02	chr03build05r1.fasta	+	11761994	11766944	11761004	11762050	5
Os03t0326500-01	chr03build05r1.fasta	-	11967330	11968431	11968429	11969212	5
Os03t0332700-01	chr03build05r1.fasta	-	12324681	12328141	12324243	12324943	3
Os03t0333300-02	chr03build05r1.fasta	+	12363702	12364948	12364948	12365555	3
Os03t0347200-03	chr03build05r1.fasta	+	13033677	13036178	13033078	13033812	5
Os03t0352500-01	chr03build05r1.fasta	+	13292836	13295878	13292533	13292876	5
Os03t0356638-00	chr03build05r1.fasta	-	14274582	14279617	14279617	14280231	5
Os03t0364450-00	chr03build05r1.fasta	-	14755196	14755637	14755000	14755408	3
Os03t0383800-03	chr03build05r1.fasta	-	15761298	15763882	15763881	15765044	5
Os03t0389900-02	chr03build05r1.fasta	+	16165643	16168432	16165108	16165772	5
Os03t0393801-00	chr03build05r1.fasta	+	16372930	16374854	16374854	16376076	3
Os03t0406200-02	chr03build05r1.fasta	+	17286365	17290085	17289923	17290225	3
Os03t0417800-02	chr03build05r1.fasta	-	17979353	17980423	17980421	17980747	5
Os03t0431200-00	chr03build05r1.fasta	-	18719593	18726411	18719007	18719749	3
Os03t0554900-00	chr03build05r1.fasta	-	20396945	20399315	20396509	20397052	3
Os03t0567600-03	chr03build05r1.fasta	-	21326419	21328379	21328379	21329502	5
Os03t0572050-00	chr03build05r1.fasta	+	21606976	21608325	21606097	21607075	5
Os03t0577500-02	chr03build05r1.fasta	-	21928863	21933911	21933911	21934395	5
Os03t0581800-01	chr03build05r1.fasta	+	22189126	22193060	22192858	22193262	3
Os03t0603600-01	chr03build05r1.fasta	+	23426981	23430529	23426905	23427087	5
Os03t0646900-01	chr03build05r1.fasta	-	25853403	25856386	25856385	25857236	5
Os03t0655700-02	chr03build05r1.fasta	+	26399561	26401551	26399005	26399646	5
Os03t0666500-03	chr03build05r1.fasta	+	27045305	27051531	27045209	27045414	5
Os03t0679700-04	chr03build05r1.fasta	+	27766123	27768699	27766000	27766209	5
Os03t0681300-01	chr03build05r1.fasta	+	27921166	27921762	27921025	27921366	5
Os03t0700700-03	chr03build05r1.fasta	+	28922198	28924249	28922044	28922338	5
Os03t0707200-00	chr03build05r1.fasta	+	29281808	29284129	29284129	29284341	3
Os03t0710850-00	chr03build05r1.fasta	-	29476435	29478324	29478324	29478929	5
Os03t0712300-01	chr03build05r1.fasta	+	29592629	29597575	29592455	29592754	5
Os03t0712700-03	chr03build05r1.fasta	+	29627826	29631049	29627065	29627924	5
Os03t0728800-02	chr03build05r1.fasta	+	30581642	30585090	30581184	30581701	5
Os03t0729200-03	chr03build05r1.fasta	-	30605722	30607885	30607883	30608767	5
Os03t0734900-00	chr03build05r1.fasta	-	30905409	30910067	30905245	30905583	3
Os03t0744300-01	chr03build05r1.fasta	-	31359950	31364063	31364061	31364902	5
Os03t0748000-02	chr03build05r1.fasta	+	31590341	31592804	31590030	31590485	5
Os03t0749300-03	chr03build05r1.fasta	+	31665736	31668295	31665000	31665798	5
Os03t0758600-01	chr03build05r1.fasta	+	32276639	32279912	32276006	32276738	5
Os03t0780500-02	chr03build05r1.fasta	+	33265193	33269657	33265007	33265346	5
Os03t0783725-00	chr03build05r1.fasta	+	33413916	33414233	33414098	33414529	3
Os03t0784050-00	chr03build05r1.fasta	-	33431219	33432092	33431025	33431413	3
Os03t0784400-02	chr03build05r1.fasta	+	33457766	33458567	33457316	33457879	5
Os03t0785300-02	chr03build05r1.fasta	-	33490582	33491868	33490270	33490741	3
Os03t0785300-02	chr03build05r1.fasta	-	33490582	33491868	33491841	33492215	5
Os03t0792050-00	chr03build05r1.fasta	+	33829068	33833824	33829000	33829195	5
Os03t0793550-00	chr03build05r1.fasta	-	33901866	33904881	33901120	33901950	3
Os03t0794900-03	chr03build05r1.fasta	+	33962101	33963423	33962001	33962236	5
Os03t0805400-03	chr03build05r1.fasta	-	34525925	34527161	34527161	34528488	5
Os03t0809150-00	chr03build05r1.fasta	+	34737413	34737710	34737047	34737710	5
Os03t0815200-03	chr03build05r1.fasta	-	35066488	35068679	35068678	35069731	5
Os03t0825700-02	chr03build05r1.fasta	+	35584725	35586426	35584315	35584805	5
Os03t0832900-01	chr03build05r1.fasta	-	35890457	35893444	35893263	35894614	5
Os03t0843500-02	chr03build05r1.fasta	-	36346447	36350977	36346013	36346739	3
Os03t0845000-01	chr03build05r1.fasta	-	36422799	36424762	36424708	36424920	5
Os03t0849800-01	chr03build05r1.fasta	+	36651917	36655762	36655762	36656488	3
Os03t0853800-03	chr03build05r1.fasta	+	36868477	36868837	36868002	36868684	5
Os03t0859600-01	chr03build05r1.fasta	-	37179948	37181819	37181817	37182228	5
Os04t0103300-02	chr04build05r1.fasta	-	226088	228835	226001	226299	3
Os04t0103300-02	chr04build05r1.fasta	-	226088	228835	228749	229040	5
Os04t0111225-00	chr04build05r1.fasta	-	646537	649067	646002	646558	3
Os04t0117100-02	chr04build05r1.fasta	-	1003765	1005717	1003588	1003961	3
Os04t0181100-01	chr04build05r1.fasta	-	5515456	5518815	5518746	5518911	5
Os04t0183100-02	chr04build05r1.fasta	-	5648617	5650416	5648280	5648662	3
Os04t0218400-00	chr04build05r1.fasta	+	7902530	7903400	7903400	7903743	3
Os04t0311500-00	chr04build05r1.fasta	-	14384315	14386621	14386621	14387782	5
Os04t0339800-00	chr04build05r1.fasta	-	16244745	16246539	16244315	16244936	3
Os04t0376000-01	chr04build05r1.fasta	-	18592182	18593949	18592012	18592392	3
Os04t0382100-01	chr04build05r1.fasta	+	18959287	18960522	18960433	18961024	3
Os04t0382700-02	chr04build05r1.fasta	+	18997358	18998940	18997100	18997517	5
Os04t0394500-00	chr04build05r1.fasta	-	19621649	19624159	19621155	19621811	3
Os04t0398600-03	chr04build05r1.fasta	+	19914691	19916110	19914349	19914887	5
Os04t0405800-01	chr04build05r1.fasta	+	20361990	20364582	20361459	20362104	5
Os04t0414300-00	chr04build05r1.fasta	+	20707039	20707716	20707716	20708207	3
Os04t0428950-00	chr04build05r1.fasta	-	21455450	21458194	21458148	21458282	5
Os04t0445850-00	chr04build05r1.fasta	-	22714053	22717033	22717033	22717289	5
Os04t0450825-00	chr04build05r1.fasta	-	22962138	22962895	22962809	22963177	5
Os04t0470150-00	chr04build05r1.fasta	-	23995162	23995392	23995051	23995392	3
Os04t0483200-02	chr04build05r1.fasta	+	24655896	24658883	24658883	24660035	3
Os04t0492500-01	chr04build05r1.fasta	+	25114707	25119245	25119245	25119818	3
Os04t0501600-02	chr04build05r1.fasta	-	25538073	25542898	25542898	25543131	5
Os04t0503700-02	chr04build05r1.fasta	-	25645679	25648744	25645077	25645760	3
Os04t0513900-01	chr04build05r1.fasta	-	26180552	26184851	26184851	26185940	5
Os04t0515400-00	chr04build05r1.fasta	+	26253315	26255426	26253014	26253498	5
Os04t0515400-00	chr04build05r1.fasta	+	26253315	26255426	26255422	26255645	3
Os04t0519925-00	chr04build05r1.fasta	-	26526817	26532937	26526111	26526987	3
Os04t0535600-02	chr04build05r1.fasta	+	27264620	27269728	27269728	27270875	3
Os04t0550400-01	chr04build05r1.fasta	-	28050575	28058732	28058730	28059166	5
Os04t0556300-02	chr04build05r1.fasta	+	28338887	28339855	28339673	28340095	3
Os04t0573200-02	chr04build05r1.fasta	+	29373648	29377997	29373488	29373884	5
Os04t0578700-02	chr04build05r1.fasta	+	29691203	29692732	29691036	29691266	5
Os04t0591166-00	chr04build05r1.fasta	+	30394467	30395611	30394003	30394660	5
Os04t0593600-01	chr04build05r1.fasta	+	30508426	30510547	30508175	30508561	5
Os04t0601800-01	chr04build05r1.fasta	+	30876999	30878700	30876692	30877060	5
Os04t0603200-03	chr04build05r1.fasta	-	30938776	30939856	30938501	30939011	3
Os04t0603200-03	chr04build05r1.fasta	-	30938776	30939856	30939854	30940846	5
Os04t0608800-02	chr04build05r1.fasta	+	31323194	31324611	31323001	31323346	5
Os04t0611500-01	chr04build05r1.fasta	-	31506693	31511020	31511019	31512109	5
Os04t0620500-01	chr04build05r1.fasta	+	32040373	32041062	32040033	32040585	5
Os04t0620700-02	chr04build05r1.fasta	+	32046335	32050396	32046086	32046512	5
Os04t0623650-00	chr04build05r1.fasta	-	32193507	32195498	32195498	32195705	5
Os04t0625800-02	chr04build05r1.fasta	+	32322443	32322654	32322020	32322654	5
Os04t0630800-01	chr04build05r1.fasta	+	32584798	32587458	32584688	32584952	5
Os04t0644800-01	chr04build05r1.fasta	+	33323543	33324547	33323006	33323728	5
Os04t0653000-01	chr04build05r1.fasta	+	33805852	33809268	33805665	33805965	5
Os04t0659400-01	chr04build05r1.fasta	+	34144363	34148485	34144270	34144524	5
Os04t0662000-00	chr04build05r1.fasta	+	34281345	34282992	34282992	34283207	3
Os04t0663800-01	chr04build05r1.fasta	-	34372325	34374774	34374772	34375023	5
Os04t0667800-02	chr04build05r1.fasta	-	34587357	34588427	34588427	34589715	5
Os04t0669900-00	chr04build05r1.fasta	-	34660879	34663629	34660365	34661093	3
Os04t0670700-01	chr04build05r1.fasta	+	34709781	34710282	34709161	34709896	5
Os04t0673000-02	chr04build05r1.fasta	-	34846307	34851507	34846007	34846653	3
Os04t0682051-00	chr04build05r1.fasta	+	35320295	35321296	35320003	35320363	5
Os04t0682800-04	chr04build05r1.fasta	-	35361222	35365515	35365515	35366208	5
Os04t0687900-02	chr04build05r1.fasta	+	35675338	35677713	35677713	35678890	3
Os04t0691700-01	chr04build05r1.fasta	-	35882175	35889598	35889569	35890771	5
Os05t0108800-01	chr05build05r1.fasta	+	492384	494192	492276	492616	5
Os05t0112000-05	chr05build05r1.fasta	-	640451	642549	642549	643289	5
Os05t0113000-02	chr05build05r1.fasta	+	703322	704839	703003	703574	5
Os05t0116150-00	chr05build05r1.fasta	+	877631	880196	877043	877746	5
Os05t0116150-00	chr05build05r1.fasta	+	877631	880196	880196	880469	3
Os05t0119100-01	chr05build05r1.fasta	-	993325	993805	993805	994257	5
Os05t0125450-00	chr05build05r1.fasta	+	1470127	1472596	1470046	1470360	5
Os05t0133100-01	chr05build05r1.fasta	-	1924278	1927244	1924073	1924605	3
Os05t0145650-00	chr05build05r1.fasta	+	2618518	2621369	2618164	2618741	5
Os05t0156401-00	chr05build05r1.fasta	-	3303747	3305227	3303245	3303894	3
Os05t0156500-01	chr05build05r1.fasta	+	3305716	3307709	3305134	3305789	5
Os05t0160000-01	chr05build05r1.fasta	+	3529752	3530243	3529055	3529971	5
Os05t0169100-02	chr05build05r1.fasta	+	4143179	4144013	4143000	4143398	5
Os05t0176050-00	chr05build05r1.fasta	-	4560446	4562261	4562261	4562448	5
Os05t0193700-00	chr05build05r1.fasta	+	5747351	5747872	5747203	5747569	5
Os05t0204900-02	chr05build05r1.fasta	+	6533851	6537274	6533314	6533966	5
Os05t0207900-02	chr05build05r1.fasta	+	6680824	6692557	6680406	6680949	5
Os05t0218663-00	chr05build05r1.fasta	+	7279458	7282680	7282680	7283116	3
Os05t0237100-01	chr05build05r1.fasta	+	8397777	8399290	8397146	8397835	5
Os05t0258400-00	chr05build05r1.fasta	+	9682265	9683824	9682063	9682423	5
Os05t0287800-01	chr05build05r1.fasta	+	12482678	12486801	12482285	12482825	5
Os05t0302750-00	chr05build05r1.fasta	+	13640436	13640674	13640674	13641368	3
Os05t0316000-01	chr05build05r1.fasta	-	14617430	14622711	14617010	14617612	3
Os05t0346901-00	chr05build05r1.fasta	-	16372890	16373062	16373062	16373205	5
Os05t0350500-01	chr05build05r1.fasta	+	16581235	16584661	16584561	16584877	3
Os05t0350600-02	chr05build05r1.fasta	+	16589626	16591525	16589004	16589652	5
Os05t0357600-03	chr05build05r1.fasta	+	16997691	17000455	17000455	17001188	3
Os05t0392000-01	chr05build05r1.fasta	-	19113582	19114247	19114178	19115366	5
Os05t0401050-00	chr05build05r1.fasta	-	19561271	19562897	19561110	19561436	3
Os05t0421300-02	chr05build05r1.fasta	+	20724357	20726467	20724139	20724387	5
Os05t0421600-01	chr05build05r1.fasta	+	20736587	20738169	20736018	20736646	5
Os05t0428700-01	chr05build05r1.fasta	-	21097584	21100562	21100561	21101194	5
Os05t0432700-01	chr05build05r1.fasta	-	21272843	21274806	21274717	21274954	5
Os05t0436400-03	chr05build05r1.fasta	+	21429329	21434457	21429066	21429465	5
Os05t0438901-00	chr05build05r1.fasta	+	21559047	21560965	21559000	21559210	5
Os05t0462600-01	chr05build05r1.fasta	-	22822985	22831017	22822606	22823142	3
Os05t0474600-03	chr05build05r1.fasta	+	23394468	23397466	23394021	23394681	5
Os05t0489600-01	chr05build05r1.fasta	-	24154457	24157616	24154190	24154707	3
Os05t0497700-02	chr05build05r1.fasta	-	24580719	24583767	24583766	24584198	5
Os05t0502101-00	chr05build05r1.fasta	-	24812448	24813525	24812101	24812536	3
Os05t0506100-00	chr05build05r1.fasta	-	25096519	25098503	25096004	25096628	3
Os05t0507300-01	chr05build05r1.fasta	+	25152355	25156041	25152276	25152760	5
Os05t0513350-00	chr05build05r1.fasta	+	25553397	25553886	25553282	25553687	5
Os05t0517800-00	chr05build05r1.fasta	+	25760064	25762474	25762340	25762584	3
Os05t0519900-01	chr05build05r1.fasta	-	25910093	25914139	25910005	25910192	3
Os05t0529700-02	chr05build05r1.fasta	-	26408392	26411180	26408021	26408787	3
Os05t0530300-01	chr05build05r1.fasta	-	26431152	26434309	26431001	26431389	3
Os05t0545000-02	chr05build05r1.fasta	+	27142381	27145549	27142093	27142541	5
Os05t0551900-00	chr05build05r1.fasta	-	27557560	27559116	27559116	27559590	5
Os05t0564800-01	chr05build05r1.fasta	+	28228940	28230911	28228642	28229067	5
Os05t0575300-02	chr05build05r1.fasta	+	28772127	28777353	28772003	28772261	5
Os05t0581800-03	chr05build05r1.fasta	+	29061890	29064364	29061422	29062043	5
Os05t0591925-00	chr05build05r1.fasta	+	29603119	29603463	29603002	29603339	5
Os05t0592400-02	chr05build05r1.fasta	+	29634835	29636056	29634120	29634984	5
Os06t0107700-01	chr06build05r1.fasta	-	478262	480573	478194	478491	3
Os06t0115550-00	chr06build05r1.fasta	+	866712	867121	866528	866943	5
Os06t0125800-01	chr06build05r1.fasta	+	1382619	1384969	1384826	1385379	3
Os06t0133900-01	chr06build05r1.fasta	+	1816630	1818748	1816292	1816774	5
Os06t0154900-02	chr06build05r1.fasta	+	2831954	2835294	2831531	2832046	5
Os06t0163000-02	chr06build05r1.fasta	-	3177124	3180614	3177000	3177298	3
Os06t0184766-00	chr06build05r1.fasta	+	4259334	4263096	4259100	4259515	5
Os06t0184800-01	chr06build05r1.fasta	-	4263425	4264116	4264056	4264219	5
Os06t0192650-00	chr06build05r1.fasta	-	4668742	4669456	4669456	4669904	5
Os06t0194900-03	chr06build05r1.fasta	-	4795715	4801438	4795502	4795943	3
Os06t0209500-01	chr06build05r1.fasta	+	5588288	5593729	5588053	5588351	5
Os06t0247800-02	chr06build05r1.fasta	+	7668760	7668997	7668013	7668997	5
Os06t0270900-02	chr06build05r1.fasta	+	9093788	9095475	9093062	9093963	5
Os06t0287700-03	chr06build05r1.fasta	+	10449782	10450096	10449164	10449988	5
Os06t0329200-01	chr06build05r1.fasta	-	13059052	13068889	13068674	13068932	5
Os06t0336050-00	chr06build05r1.fasta	-	13457756	13458001	13458001	13458390	5
Os06t0339500-01	chr06build05r1.fasta	+	13612627	13613174	13612089	13612835	5
Os06t0482200-01	chr06build05r1.fasta	-	17240404	17243456	17240169	17240622	3
Os06t0500300-00	chr06build05r1.fasta	-	18494682	18495670	18495602	18495874	5
Os06t0526800-00	chr06build05r1.fasta	-	20408825	20418913	20408621	20408971	3
Os06t0556101-00	chr06build05r1.fasta	-	22068049	22068283	22068281	22069142	5
Os06t0563300-01	chr06build05r1.fasta	+	22536929	22539283	22536544	22536962	5
Os06t0574601-00	chr06build05r1.fasta	-	23187646	23190001	23190001	23190635	5
Os06t0579100-01	chr06build05r1.fasta	+	23433195	23435569	23435569	23436755	3
Os06t0608700-02	chr06build05r1.fasta	+	25104322	25106203	25104234	25104424	5
Os06t0612200-01	chr06build05r1.fasta	+	25302811	25303992	25302158	25302994	5
Os06t0618150-00	chr06build05r1.fasta	-	25691387	25694642	25691076	25691510	3
Os06t0622300-03	chr06build05r1.fasta	+	25891590	25896291	25891192	25891802	5
Os06t0638200-01	chr06build05r1.fasta	+	26810567	26811926	26811790	26812066	3
Os06t0639100-04	chr06build05r1.fasta	-	26845020	26846535	26846535	26846827	5
Os06t0639550-01	chr06build05r1.fasta	-	26882341	26883445	26882003	26882444	3
Os06t0649550-00	chr06build05r1.fasta	-	27409551	27411786	27409046	27409632	3
Os06t0660800-01	chr06build05r1.fasta	+	28108463	28109943	28108078	28108573	5
Os06t0663900-04	chr06build05r1.fasta	+	28293720	28294495	28293007	28294071	5
Os06t0667500-01	chr06build05r1.fasta	+	28534958	28535820	28535646	28535985	3
Os06t0679700-00	chr06build05r1.fasta	-	29158925	29162340	29158191	29159143	3
Os06t0679800-00	chr06build05r1.fasta	+	29163667	29169988	29169988	29170211	3
Os06t0687700-01	chr06build05r1.fasta	-	29559067	29561966	29561966	29562814	5
Os06t0687900-01	chr06build05r1.fasta	+	29573440	29575396	29573070	29573621	5
Os06t0699200-01	chr06build05r1.fasta	-	30260239	30262816	30262809	30263175	5
Os06t0701300-03	chr06build05r1.fasta	-	30398987	30400983	30398235	30399111	3
Os06t0701700-02	chr06build05r1.fasta	-	30415994	30417166	30417166	30418208	5
Os06t0712300-02	chr06build05r1.fasta	+	31004201	31004916	31004052	31004340	5
Os06t0712400-02	chr06build05r1.fasta	-	31005245	31008243	31008242	31009069	5
Os06t0716000-02	chr06build05r1.fasta	+	31289484	31291513	31289039	31289594	5
Os06t0716700-01	chr06build05r1.fasta	-	31323481	31327439	31323027	31323646	3
Os06t0717800-03	chr06build05r1.fasta	-	31373598	31376529	31376528	31376951	5
Os06t0729900-00	chr06build05r1.fasta	+	31982535	31984417	31982365	31982698	5
Os06t0730500-01	chr06build05r1.fasta	+	32010013	32012754	32012581	32013056	3
Os06t0731300-00	chr06build05r1.fasta	-	32056205	32056801	32056055	32056319	3
Os07t0108350-00	chr07build05r1.fasta	+	449801	450136	450121	450234	3
Os07t0139400-03	chr07build05r1.fasta	+	2113695	2115510	2113050	2113784	5
Os07t0142050-00	chr07build05r1.fasta	-	2203927	2204724	2203581	2204075	3
Os07t0148900-01	chr07build05r1.fasta	+	2578617	2579450	2578559	2578753	5
Os07t0176200-02	chr07build05r1.fasta	+	4056945	4059578	4056039	4057114	5
Os07t0179700-00	chr07build05r1.fasta	+	4232133	4232746	4232746	4233361	3
Os07t0181000-04	chr07build05r1.fasta	+	4301530	4303565	4301012	4301622	5
Os07t0191200-02	chr07build05r1.fasta	+	4948295	4952802	4948036	4948402	5
Os07t0205000-02	chr07build05r1.fasta	+	5687178	5689263	5687053	5687365	5
Os07t0224000-00	chr07build05r1.fasta	+	6897396	6898784	6898784	6899022	3
Os07t0249900-01	chr07build05r1.fasta	-	8366565	8367878	8367877	8368776	5
Os07t0258400-02	chr07build05r1.fasta	+	9000234	9002777	9000119	9000328	5
Os07t0422000-01	chr07build05r1.fasta	+	14262888	14264765	14262003	14263076	5
Os07t0438550-01	chr07build05r1.fasta	+	15390531	15391645	15390162	15390578	5
Os07t0448800-02	chr07build05r1.fasta	+	16069699	16069906	16069209	16069906	5
Os07t0469600-01	chr07build05r1.fasta	+	17429504	17429701	17429410	17429701	5
Os07t0496600-00	chr07build05r1.fasta	+	19273715	19274633	19273068	19273831	5
Os07t0502200-01	chr07build05r1.fasta	-	19616974	19623179	19616397	19617180	3
Os07t0507000-01	chr07build05r1.fasta	-	19903557	19907790	19907614	19907929	5
Os07t0516900-03	chr07build05r1.fasta	+	20582581	20584757	20584540	20584870	3
Os07t0527750-00	chr07build05r1.fasta	-	21276161	21278121	21278117	21279207	5
Os07t0530700-01	chr07build05r1.fasta	-	21429267	21432408	21432292	21432498	5
Os07t0555200-05	chr07build05r1.fasta	+	22782432	22783287	22782002	22782610	5
Os07t0557100-02	chr07build05r1.fasta	-	22891340	22894705	22891190	22891554	3
Os07t0559700-00	chr07build05r1.fasta	-	23013520	23015827	23015827	23015954	5
Os07t0563800-01	chr07build05r1.fasta	-	23233217	23238062	23233034	23233439	3
Os07t0568600-02	chr07build05r1.fasta	-	23518876	23521935	23521934	23522640	5
Os07t0589400-02	chr07build05r1.fasta	+	24684384	24685243	24684206	24684523	5
Os07t0603800-02	chr07build05r1.fasta	+	25382447	25384043	25382009	25382503	5
Os07t0604000-02	chr07build05r1.fasta	+	25399669	25402205	25399159	25399786	5
Os07t0606500-02	chr07build05r1.fasta	+	25570507	25576690	25570035	25570601	5
Os07t0613000-01	chr07build05r1.fasta	-	25886019	25886913	25886911	25888089	5
Os07t0615800-00	chr07build05r1.fasta	-	26029604	26032022	26029374	26029699	3
Os07t0617901-00	chr07build05r1.fasta	+	26154951	26157142	26154064	26155088	5
Os07t0631900-02	chr07build05r1.fasta	+	26873809	26873999	26873003	26873999	5
Os07t0631900-02	chr07build05r1.fasta	+	26873809	26873999	26873999	26874109	3
Os07t0632600-02	chr07build05r1.fasta	+	26898249	26900947	26898147	26898297	5
Os07t0637300-01	chr07build05r1.fasta	-	27141659	27145323	27145322	27145497	5
Os07t0645100-01	chr07build05r1.fasta	-	27546493	27551206	27551204	27552371	5
Os07t0647550-00	chr07build05r1.fasta	-	27701491	27701931	27701931	27702194	5
Os07t0656900-00	chr07build05r1.fasta	-	28299318	28303650	28299034	28299494	3
Os07t0658400-01	chr07build05r1.fasta	-	28390051	28398370	28390001	28390125	3
Os07t0659400-00	chr07build05r1.fasta	-	28443901	28446772	28443740	28444035	3
Os07t0659400-00	chr07build05r1.fasta	-	28443901	28446772	28446770	28447129	5
Os07t0669700-01	chr07build05r1.fasta	-	28973486	28977829	28973000	28973721	3
Os07t0674750-00	chr07build05r1.fasta	-	29197878	29200114	29200114	29200225	5
Os07t0675000-03	chr07build05r1.fasta	+	29216808	29219074	29216003	29217017	5
Os07t0676200-03	chr07build05r1.fasta	-	29291213	29292722	29292722	29293376	5
Os07t0682850-00	chr07build05r1.fasta	-	29625693	29627171	29627157	29627410	5
Os07t0683900-02	chr07build05r1.fasta	+	29664682	29666310	29664392	29664828	5
Os07t0684500-01	chr07build05r1.fasta	-	29685844	29685988	29685988	29687054	5
Os07t0687500-02	chr07build05r1.fasta	+	29871494	29872827	29871020	29871599	5
Os07t0691200-04	chr07build05r1.fasta	+	30057503	30062047	30057137	30057718	5
Os07t0693700-01	chr07build05r1.fasta	+	30182601	30190761	30190644	30190926	3
Os07t0695100-02	chr07build05r1.fasta	+	30277756	30286720	30277125	30277850	5
Os08t0103400-00	chr08build05r1.fasta	-	189890	193555	193505	193763	5
Os08t0110550-00	chr08build05r1.fasta	-	555268	555380	555025	555380	3
Os08t0112500-02	chr08build05r1.fasta	-	661169	663810	663810	665036	5
Os08t0113150-00	chr08build05r1.fasta	-	700338	702717	702717	702988	5
Os08t0116632-00	chr08build05r1.fasta	+	905893	906578	905448	906111	5
Os08t0117300-02	chr08build05r1.fasta	-	961853	963529	961476	962008	3
Os08t0120550-00	chr08build05r1.fasta	+	1122081	1124983	1124983	1125426	3
Os08t0128500-00	chr08build05r1.fasta	+	1618224	1620390	1620223	1620459	3
Os08t0145600-01	chr08build05r1.fasta	-	2575590	2580750	2575016	2575766	3
Os08t0189900-00	chr08build05r1.fasta	+	5259242	5260299	5259166	5259384	5
Os08t0191150-00	chr08build05r1.fasta	+	5327910	5328779	5327001	5328157	5
Os08t0200300-02	chr08build05r1.fasta	-	5805466	5807329	5807250	5807445	5
Os08t0215200-01	chr08build05r1.fasta	+	6727269	6731699	6731699	6732152	3
Os08t0224700-02	chr08build05r1.fasta	+	7593630	7595946	7593333	7593819	5
Os08t0233001-01	chr08build05r1.fasta	+	8069581	8069808	8069516	8069808	5
Os08t0234000-02	chr08build05r1.fasta	+	8153584	8154768	8153212	8153618	5
Os08t0242700-02	chr08build05r1.fasta	-	8668228	8669292	8668001	8668415	3
Os08t0242700-02	chr08build05r1.fasta	-	8668228	8669292	8669291	8670357	5
Os08t0246350-00	chr08build05r1.fasta	-	8945764	8946291	8946291	8946472	5
Os08t0266300-00	chr08build05r1.fasta	+	10137575	10140531	10140453	10140979	3
Os08t0278600-02	chr08build05r1.fasta	-	10795074	10797545	10795001	10795264	3
Os08t0301551-00	chr08build05r1.fasta	-	12505311	12505607	12505033	12505423	3
Os08t0313600-00	chr08build05r1.fasta	-	13480836	13486577	13480679	13480922	3
Os08t0323000-01	chr08build05r1.fasta	-	14193826	14201583	14201543	14201932	5
Os08t0345800-03	chr08build05r1.fasta	-	15754341	15755920	15755920	15757112	5
Os08t0347500-00	chr08build05r1.fasta	-	15856692	15861254	15856373	15856920	3
Os08t0359200-03	chr08build05r1.fasta	-	16607634	16608088	16608087	16608535	5
Os08t0366000-02	chr08build05r1.fasta	-	17052832	17058306	17058252	17058555	5
Os08t0369300-00	chr08build05r1.fasta	-	17292999	17294950	17292544	17293079	3
Os08t0421900-01	chr08build05r1.fasta	+	20292750	20295783	20295650	20296087	3
Os08t0424200-01	chr08build05r1.fasta	-	20447568	20451797	20451797	20452472	5
Os08t0428200-01	chr08build05r1.fasta	+	20689644	20689977	20689134	20689801	5
Os08t0430200-02	chr08build05r1.fasta	+	20888875	20889714	20888394	20888983	5
Os08t0439200-01	chr08build05r1.fasta	+	21447679	21448723	21447067	21447763	5
Os08t0451400-02	chr08build05r1.fasta	-	22129483	22136561	22129099	22129675	3
Os08t0481100-01	chr08build05r1.fasta	+	23844321	23846270	23844216	23844492	5
Os08t0481800-01	chr08build05r1.fasta	-	23908401	23911080	23911078	23911392	5
Os08t0482100-02	chr08build05r1.fasta	+	23925278	23932491	23925063	23925451	5
Os08t0484533-00	chr08build05r1.fasta	+	24023130	24026557	24023000	24023362	5
Os08t0498100-02	chr08build05r1.fasta	-	24674711	24675905	24675835	24676060	5
Os08t0504600-02	chr08build05r1.fasta	+	25032536	25034937	25032226	25032717	5
Os08t0536400-01	chr08build05r1.fasta	+	26908095	26910096	26908000	26908164	5
Os08t0543400-03	chr08build05r1.fasta	+	27291561	27292916	27291078	27291766	5
Os08t0543650-00	chr08build05r1.fasta	+	27299551	27300768	27299410	27299742	5
Os08t0548200-02	chr08build05r1.fasta	+	27585268	27589009	27588847	27589378	3
Os08t0549450-00	chr08build05r1.fasta	+	27654151	27656638	27654000	27654260	5
Os08t0557900-01	chr08build05r1.fasta	-	28010853	28014672	28014541	28014724	5
Os08t0560900-03	chr08build05r1.fasta	-	28171416	28171810	28171809	28172234	5
Os08t0562750-00	chr08build05r1.fasta	+	28262370	28263049	28262092	28262499	5
Os08t0564750-00	chr08build05r1.fasta	+	28381734	28382615	28381569	28381932	5
Os09t0133700-01	chr09build05r1.fasta	+	2556324	2560138	2556081	2556541	5
Os09t0247700-01	chr09build05r1.fasta	-	4204694	4205046	4205027	4205664	5
Os09t0274900-01	chr09build05r1.fasta	+	6216755	6217840	6216677	6216874	5
Os09t0304800-00	chr09build05r1.fasta	-	8394298	8394903	8394903	8395044	5
Os09t0308900-02	chr09build05r1.fasta	-	8770621	8776346	8770031	8770862	3
Os09t0345000-02	chr09build05r1.fasta	-	11388144	11390761	11390753	11390832	5
Os09t0346400-02	chr09build05r1.fasta	+	11458861	11461924	11458202	11458969	5
Os09t0361400-02	chr09build05r1.fasta	+	12462633	12465916	12462576	12462760	5
Os09t0371700-01	chr09build05r1.fasta	+	13040167	13044954	13040000	13040311	5
Os09t0376350-00	chr09build05r1.fasta	+	13260404	13260598	13260012	13260598	5
Os09t0381100-03	chr09build05r1.fasta	+	13543838	13545445	13543055	13543924	5
Os09t0424600-02	chr09build05r1.fasta	+	16111380	16112407	16111108	16111435	5
Os09t0436800-01	chr09build05r1.fasta	+	16799497	16802482	16799195	16799591	5
Os09t0438400-00	chr09build05r1.fasta	+	16932945	16935026	16935025	16935222	3
Os09t0454600-00	chr09build05r1.fasta	+	17787141	17789417	17789342	17789548	3
Os09t0455400-01	chr09build05r1.fasta	+	17848732	17849140	17848016	17848960	5
Os09t0459800-04	chr09build05r1.fasta	+	18088139	18094857	18088002	18088159	5
Os09t0470000-01	chr09build05r1.fasta	+	18590857	18591623	18590598	18591047	5
Os09t0482720-00	chr09build05r1.fasta	-	19275805	19279987	19275348	19275996	3
Os09t0501700-00	chr09build05r1.fasta	-	20119413	20120816	20119183	20119543	3
Os09t0502033-00	chr09build05r1.fasta	+	20125195	20126950	20125010	20125321	5
Os09t0512900-03	chr09build05r1.fasta	+	20661896	20663740	20661755	20662071	5
Os09t0518500-02	chr09build05r1.fasta	+	20943773	20946547	20943094	20943872	5
Os09t0534200-00	chr09build05r1.fasta	+	21875329	21876475	21875179	21875469	5
Os09t0535000-03	chr09build05r1.fasta	-	21919385	21920341	21920340	21920501	5
Os09t0541900-03	chr09build05r1.fasta	-	22222944	22224190	22224189	22224795	5
Os09t0543100-03	chr09build05r1.fasta	+	22281473	22281923	22281016	22281634	5
Os09t0555450-00	chr09build05r1.fasta	+	22924753	22925036	22925036	22925293	3
Os09t0558050-00	chr09build05r1.fasta	-	23065715	23066862	23065639	23065850	3
Os09t0558200-01	chr09build05r1.fasta	+	23072093	23075580	23075387	23075742	3
Os10t0100500-02	chr10build05r1.fasta	+	70174	71765	70006	70318	5
Os10t0105400-03	chr10build05r1.fasta	-	407917	415021	407031	408024	3
Os10t0110800-02	chr10build05r1.fasta	-	770707	773189	773187	774449	5
Os10t0142100-02	chr10build05r1.fasta	+	2569452	2570770	2569172	2569527	5
Os10t0161800-00	chr10build05r1.fasta	-	3940450	3940991	3940171	3940620	3
Os10t0188100-02	chr10build05r1.fasta	-	5892358	5897745	5892017	5892478	3
Os10t0390701-00	chr10build05r1.fasta	+	13480038	13480462	13480458	13480912	3
Os10t0412000-01	chr10build05r1.fasta	-	14838931	14843251	14843251	14844142	5
Os10t0422000-01	chr10build05r1.fasta	-	15401365	15403305	15403305	15404458	5
Os10t0440500-00	chr10build05r1.fasta	+	16324576	16325082	16325082	16325998	3
Os10t0442532-00	chr10build05r1.fasta	-	16408847	16411735	16408625	16409002	3
Os10t0442950-00	chr10build05r1.fasta	+	16428495	16433247	16433247	16433884	3
Os10t0462800-01	chr10build05r1.fasta	+	17542676	17544720	17542000	17542805	5
Os10t0482000-01	chr10build05r1.fasta	-	18688049	18688837	18688833	18689221	5
Os10t0484750-00	chr10build05r1.fasta	+	18809679	18810305	18809043	18809784	5
Os10t0494800-01	chr10build05r1.fasta	-	19295956	19303027	19302992	19303204	5
Os10t0495300-02	chr10build05r1.fasta	-	19334917	19337877	19337876	19338993	5
Os10t0498750-00	chr10build05r1.fasta	+	19525235	19527679	19527579	19528431	3
Os10t0503800-02	chr10build05r1.fasta	-	19742114	19742332	19742332	19743866	5
Os10t0519650-00	chr10build05r1.fasta	-	20590926	20591657	20590511	20591106	3
Os10t0519650-00	chr10build05r1.fasta	-	20590926	20591657	20591657	20592052	5
Os10t0528651-00	chr10build05r1.fasta	-	21057046	21057425	21057425	21057786	5
Os10t0536500-01	chr10build05r1.fasta	+	21390835	21392366	21390656	21391075	5
Os10t0543500-01	chr10build05r1.fasta	+	21721906	21724086	21721467	21721948	5
Os10t0545700-03	chr10build05r1.fasta	+	21825443	21827678	21825263	21825598	5
Os10t0564050-00	chr10build05r1.fasta	-	22772750	22774850	22774850	22775077	5
Os10t0565100-00	chr10build05r1.fasta	+	22817789	22820930	22820795	22821206	3
Os10t0566300-01	chr10build05r1.fasta	+	22922823	22924885	22922156	22923027	5
Os10t0572300-02	chr10build05r1.fasta	+	23188391	23190929	23188088	23188566	5
Os10t0574700-01	chr10build05r1.fasta	-	23326736	23328490	23328347	23328552	5
Os10t0576000-01	chr10build05r1.fasta	+	23436305	23438051	23436113	23436455	5
Os10t0577500-02	chr10build05r1.fasta	-	23505745	23508698	23508697	23508930	5
Os10t0580200-02	chr10build05r1.fasta	+	23643685	23645773	23643619	23643842	5
Os11t0112800-01	chr11build05r1.fasta	+	591273	593669	591079	591619	5
Os11t0147901-00	chr11build05r1.fasta	+	2186570	2189441	2186097	2186693	5
Os11t0148500-01	chr11build05r1.fasta	-	2221210	2225227	2225104	2225350	5
Os11t0162200-01	chr11build05r1.fasta	+	3019370	3021888	3021726	3021952	3
Os11t0168300-03	chr11build05r1.fasta	+	3281226	3284911	3281147	3281256	5
Os11t0180200-01	chr11build05r1.fasta	-	3986476	3989327	3989263	3989386	5
Os11t0183900-02	chr11build05r1.fasta	+	4231153	4233586	4231064	4231297	5
Os11t0191300-03	chr11build05r1.fasta	+	4602891	4605239	4602010	4603005	5
Os11t0191400-03	chr11build05r1.fasta	+	4609303	4612959	4609001	4609545	5
Os11t0226301-00	chr11build05r1.fasta	-	6584348	6584575	6584103	6584575	3
Os11t0236100-01	chr11build05r1.fasta	-	7237689	7240428	7240427	7241624	5
Os11t0247350-00	chr11build05r1.fasta	-	7962602	7963169	7962470	7962707	3
Os11t0256000-01	chr11build05r1.fasta	-	8418359	8419764	8419763	8420140	5
Os11t0267350-00	chr11build05r1.fasta	-	9234794	9235408	9235408	9236240	5
Os11t0292050-00	chr11build05r1.fasta	-	10692244	10698899	10692069	10692470	3
Os11t0414000-02	chr11build05r1.fasta	-	14750013	14753079	14753078	14754444	5
Os11t0455800-02	chr11build05r1.fasta	+	17583092	17585653	17583017	17583214	5
Os11t0473350-00	chr11build05r1.fasta	+	18469982	18470842	18469527	18470150	5
Os11t0474800-01	chr11build05r1.fasta	-	18580763	18586027	18586026	18587155	5
Os11t0516050-00	chr11build05r1.fasta	-	20652657	20653207	20652115	20652973	3
Os11t0516050-00	chr11build05r1.fasta	-	20652657	20653207	20653207	20653471	5
Os11t0537400-01	chr11build05r1.fasta	-	21738345	21739040	21738886	21740153	5
Os11t0544200-01	chr11build05r1.fasta	-	22220451	22222713	22220226	22220654	3
Os11t0572700-00	chr11build05r1.fasta	+	23685930	23689240	23685716	23685955	5
Os11t0573000-01	chr11build05r1.fasta	-	23700137	23713913	23713912	23714031	5
Os11t0582000-00	chr11build05r1.fasta	-	24186416	24189874	24186328	24186609	3
Os11t0586100-01	chr11build05r1.fasta	+	24367559	24373061	24367325	24367758	5
Os11t0588300-02	chr11build05r1.fasta	+	24505539	24509669	24505242	24505659	5
Os11t0592700-00	chr11build05r1.fasta	+	24755120	24760431	24760372	24760618	3
Os11t0600900-01	chr11build05r1.fasta	+	25279166	25281270	25279048	25279261	5
Os11t0644800-00	chr11build05r1.fasta	-	27796227	27801763	27796041	27796389	3
Os11t0665600-00	chr11build05r1.fasta	-	29031552	29032301	29031034	29031764	3
Os11t0666200-00	chr11build05r1.fasta	-	29077692	29079669	29077532	29077901	3
Os11t0671100-01	chr11build05r1.fasta	+	29316369	29317266	29316028	29316852	5
Os12t0106900-02	chr12build05r1.fasta	-	373666	375851	375850	376766	5
Os12t0112200-01	chr12build05r1.fasta	+	627418	629963	627354	627877	5
Os12t0112800-00	chr12build05r1.fasta	+	655494	657319	655116	655659	5
Os12t0142200-00	chr12build05r1.fasta	+	2042200	2044199	2042019	2042220	5
Os12t0142200-00	chr12build05r1.fasta	+	2042200	2044199	2044199	2044358	3
Os12t0144000-00	chr12build05r1.fasta	+	2170693	2173908	2170616	2170836	5
Os12t0145150-00	chr12build05r1.fasta	+	2215478	2218324	2218220	2218478	3
Os12t0165766-00	chr12build05r1.fasta	+	3325148	3326209	3325001	3325274	5
Os12t0165766-00	chr12build05r1.fasta	+	3325148	3326209	3326209	3327327	3
Os12t0171300-00	chr12build05r1.fasta	-	3629151	3631513	3629014	3629320	3
Os12t0171300-00	chr12build05r1.fasta	-	3629151	3631513	3631513	3632160	5
Os12t0183100-03	chr12build05r1.fasta	+	4210564	4212122	4210044	4210824	5
Os12t0190200-01	chr12build05r1.fasta	-	4555154	4557053	4555074	4555361	3
Os12t0225100-01	chr12build05r1.fasta	-	6807128	6810323	6810323	6810916	5
Os12t0241100-01	chr12build05r1.fasta	-	7827813	7832546	7827481	7828118	3
Os12t0244100-03	chr12build05r1.fasta	+	7995314	7999331	7995119	7995377	5
Os12t0257600-00	chr12build05r1.fasta	+	8877059	8882537	8877001	8877158	5
Os12t0277000-02	chr12build05r1.fasta	-	10261669	10264364	10264364	10265036	5
Os12t0277500-02	chr12build05r1.fasta	+	10302837	10305366	10302557	10302991	5
Os12t0277500-03	chr12build05r1.fasta	+	10303573	10305400	10303135	10303722	5
Os12t0277650-00	chr12build05r1.fasta	-	10304379	10304617	10304158	10304603	3
Os12t0287300-01	chr12build05r1.fasta	-	10970908	10979803	10979801	10980115	5
Os12t0290150-00	chr12build05r1.fasta	-	11201809	11204826	11201284	11201901	3
Os12t0420200-02	chr12build05r1.fasta	+	13261651	13262799	13261034	13261862	5
Os12t0489100-01	chr12build05r1.fasta	+	18487855	18495581	18495581	18496662	3
Os12t0489200-01	chr12build05r1.fasta	+	18500382	18502429	18500120	18500471	5
Os12t0508300-01	chr12build05r1.fasta	+	19689829	19691485	19691286	19691604	3
Os12t0514500-02	chr12build05r1.fasta	-	20074855	20079095	20079094	20080194	5
Os12t0514550-00	chr12build05r1.fasta	+	20075102	20076984	20075001	20075281	5
Os12t0514550-00	chr12build05r1.fasta	+	20075102	20076984	20076984	20077633	3
Os12t0515800-01	chr12build05r1.fasta	+	20195483	20196233	20195434	20195641	5
Os12t0515800-01	chr12build05r1.fasta	+	20195483	20196233	20196044	20196350	3
Os12t0516200-00	chr12build05r1.fasta	-	20211321	20212735	20212729	20212798	5
Os12t0533650-00	chr12build05r1.fasta	+	21364996	21365944	21364669	21365111	5
Os12t0533700-01	chr12build05r1.fasta	+	21369096	21373880	21373771	21374119	3
Os12t0552550-00	chr12build05r1.fasta	+	22577931	22580033	22577027	22578113	5
Os12t0560400-01	chr12build05r1.fasta	+	23095331	23096376	23095025	23095407	5
Os12t0577100-01	chr12build05r1.fasta	+	23990744	23993521	23990046	23990871	5
Os12t0594300-00	chr12build05r1.fasta	+	25094124	25098544	25098544	25098924	3
Os12t0597051-00	chr12build05r1.fasta	-	25211995	25216057	25211491	25212120	3
Os12t0597051-00	chr12build05r1.fasta	-	25211995	25216057	25216057	25216515	5
Os12t0597100-00	chr12build05r1.fasta	+	25221394	25223436	25221111	25221560	5
Os12t0597100-00	chr12build05r1.fasta	+	25221394	25223436	25223436	25224142	3
Os12t0605850-00	chr12build05r1.fasta	-	25729174	25729790	25729790	25730302	5
Os12t0608600-02	chr12build05r1.fasta	-	25850381	25854819	25854817	25855237	5
Os12t0611250-00	chr12build05r1.fasta	+	25979536	25980877	25979330	25979738	5
Os12t0628100-01	chr12build05r1.fasta	-	27037118	27038474	27038418	27038515	5
Os12t0631100-02	chr12build05r1.fasta	+	27170390	27173511	27170311	27170541	5
Os12t0638700-01	chr12build05r1.fasta	+	27535524	27542012	27535313	27535636	5
Os12t0640800-01	chr12build05r1.fasta	-	27629579	27631096	27631096	27631683	5
