# Supplementary material for: Comparative Transcriptome Analysis of Two Rice Varieties in Response to Rice Stripe Virus and Small Brown Planthoppers during Early Interaction
Source: PLoS One. 2013 Dec 16;8(12):e82126. doi: 10.1371/journal.pone.0082126 (PMC3864904; doi:10.1371/journal.pone.0082126)
Supplement: Table S4 — RtIntros detected from the four cDNA libraries. (XLS) [file pone.0082126.s004.xls]

## Sheet: Sheet1
Table S4 RtIntros detected from the four cDNA libraries
Gene	Chro	Strand	Start	End	GeneRPKM	IntroRPKM	RetentionedIntroStart	RetentionedIntroEnd	ExonArray
Os01t0100700-01	chr01build05r1.fasta	+	26143	27644	130.443	96.3066	26292	26370	26221;26292;26370;26641;27090;27293;27365;27419
Os01t0100700-01	chr01build05r1.fasta	+	26143	27644	130.443	210.048	27293	27365	26221;26292;26370;26641;27090;27293;27365;27419
Os01t0100900-01	chr01build05r1.fasta	+	34623	40136	103.105	69.7037	34939	35027	34743;34939;35027;35072;35517;35668;35818;35877;36594;36818;36892;37033;37276;37326;37434;37525;38319;38445;38553;38568;38939;39046;39135;39189;39456;39602;39703;39781;39885;40007
Os01t0100900-01	chr01build05r1.fasta	+	34623	40136	103.105	42.6339	35668	35818	34743;34939;35027;35072;35517;35668;35818;35877;36594;36818;36892;37033;37276;37326;37434;37525;38319;38445;38553;38568;38939;39046;39135;39189;39456;39602;39703;39781;39885;40007
Os01t0100900-01	chr01build05r1.fasta	+	34623	40136	103.105	52.022	39046	39135	34743;34939;35027;35072;35517;35668;35818;35877;36594;36818;36892;37033;37276;37326;37434;37525;38319;38445;38553;38568;38939;39046;39135;39189;39456;39602;39703;39781;39885;40007
Os01t0100900-01	chr01build05r1.fasta	+	34623	40136	103.105	23.5846	39189	39456	34743;34939;35027;35072;35517;35668;35818;35877;36594;36818;36892;37033;37276;37326;37434;37525;38319;38445;38553;38568;38939;39046;39135;39189;39456;39602;39703;39781;39885;40007
Os01t0100900-01	chr01build05r1.fasta	+	34623	40136	103.105	244.427	39602	39703	34743;34939;35027;35072;35517;35668;35818;35877;36594;36818;36892;37033;37276;37326;37434;37525;38319;38445;38553;38568;38939;39046;39135;39189;39456;39602;39703;39781;39885;40007
Os01t0100900-01	chr01build05r1.fasta	+	34623	40136	103.105	227.411	39781	39885	34743;34939;35027;35072;35517;35668;35818;35877;36594;36818;36892;37033;37276;37326;37434;37525;38319;38445;38553;38568;38939;39046;39135;39189;39456;39602;39703;39781;39885;40007
Os01t0101200-02	chr01build05r1.fasta	+	61112	64537	33.1704	69.458	61295	61385	61113;61295;61385;61905;61996;62114;62248;62345
Os01t0101200-02	chr01build05r1.fasta	+	61112	64537	33.1704	40.7129	61905	61996	61113;61295;61385;61905;61996;62114;62248;62345
Os01t0102300-01	chr01build05r1.fasta	+	133300	134439	30.8503	51.5575	133615	133698	133311;133615;133698;133824;133912;134253
Os01t0102300-01	chr01build05r1.fasta	+	133300	134439	30.8503	51.2914	133824	133912	133311;133615;133698;133824;133912;134253
Os01t0102500-01	chr01build05r1.fasta	+	140959	143554	24.3707	29.9224	142431	142563	141084;141631;142191;142431;142563;142680;142817;142908
Os01t0102500-01	chr01build05r1.fasta	+	140959	143554	24.3707	16.9637	142680	142817	141084;141631;142191;142431;142563;142680;142817;142908
Os01t0102600-02	chr01build05r1.fasta	+	146104	146805	79.6816	41.3634	146375	146507	146106;146184;146311;146375;146507;146575
Os01t0103800-01	chr01build05r1.fasta	+	196647	199803	27.7706	13.96	199036	199253	197130;197225;197830;199036;199253;199479
Os01t0104100-01	chr01build05r1.fasta	+	208771	213173	185.007	215.999	209563	209659	209283;209563;209659;209890;210015;210160;211265;211352;211433;211579;212490;212639;212741;212788
Os01t0104100-01	chr01build05r1.fasta	+	208771	213173	185.007	183.935	209890	210015	209283;209563;209659;209890;210015;210160;211265;211352;211433;211579;212490;212639;212741;212788
Os01t0104100-01	chr01build05r1.fasta	+	208771	213173	185.007	111.34	211352	211433	209283;209563;209659;209890;210015;210160;211265;211352;211433;211579;212490;212639;212741;212788
Os01t0104100-01	chr01build05r1.fasta	+	208771	213173	185.007	226.144	212639	212741	209283;209563;209659;209890;210015;210160;211265;211352;211433;211579;212490;212639;212741;212788
Os01t0104400-03	chr01build05r1.fasta	+	226179	228214	176.227	173.964	226634	226742	226182;226634;226742;226864;227557;227785;227930;227931
Os01t0104400-03	chr01build05r1.fasta	+	226179	228214	176.227	22.4317	226864	227557	226182;226634;226742;226864;227557;227785;227930;227931
Os01t0106200-01	chr01build05r1.fasta	+	318754	321205	65.9518	45.8201	320648	320928	318875;319236;320468;320648;320928;320975
Os01t0108200-01	chr01build05r1.fasta	+	436614	448238	22.2037	39.0165	440437	440514	440328;440437;440514;440733;441605;441805;441915;441985;442058;442217;444166;444759;444869;445249;445573;445648;445736;445799;446334;446469;447666;447779;447851;447916
Os01t0108200-01	chr01build05r1.fasta	+	436614	448238	22.2037	43.2923	447779	447851	440328;440437;440514;440733;441605;441805;441915;441985;442058;442217;444166;444759;444869;445249;445573;445648;445736;445799;446334;446469;447666;447779;447851;447916
Os01t0110400-01	chr01build05r1.fasta	+	548157	551574	41.917	45.3567	548399	548478	548255;548399;548478;548651;548787;548892;548992;549130;549216;549293;549395;549460;549690;549772;550102;550201;550417;550527;550614;550655;550739;550825;551033;551118;551333;551366
Os01t0110400-01	chr01build05r1.fasta	+	548157	551574	41.917	24.7769	548651	548787	548255;548399;548478;548651;548787;548892;548992;549130;549216;549293;549395;549460;549690;549772;550102;550201;550417;550527;550614;550655;550739;550825;551033;551118;551333;551366
Os01t0110400-01	chr01build05r1.fasta	+	548157	551574	41.917	19.6016	550825	551033	548255;548399;548478;548651;548787;548892;548992;549130;549216;549293;549395;549460;549690;549772;550102;550201;550417;550527;550614;550655;550739;550825;551033;551118;551333;551366
Os01t0111200-01	chr01build05r1.fasta	+	587917	592714	49.2576	50.616	589167	589240	587975;588179;588506;588606;589087;589167;589240;590178;590837;590902;591659;591853;591939;592049;592116;592280
Os01t0111200-01	chr01build05r1.fasta	+	587917	592714	49.2576	83.4146	591853	591939	587975;588179;588506;588606;589087;589167;589240;590178;590837;590902;591659;591853;591939;592049;592116;592280
Os01t0111200-01	chr01build05r1.fasta	+	587917	592714	49.2576	91.2298	592049	592116	587975;588179;588506;588606;589087;589167;589240;590178;590837;590902;591659;591853;591939;592049;592116;592280
Os01t0118000-01	chr01build05r1.fasta	+	1015065	1018435	36.7096	85.9079	1017860	1017968	1015130;1015276;1016440;1016709;1016807;1016916;1017001;1017091;1017591;1017860;1017968;1018246
Os01t0118100-01	chr01build05r1.fasta	+	1023186	1029112	21.0565	39.9681	1024497	1024578	1023187;1023337;1023440;1023570;1024330;1024497;1024578;1024850;1025357;1025551;1025722;1025925;1026012;1026081;1026185;1026333;1026551;1026859;1027169;1027228;1027339;1027491;1027569;1027679;1028243;1028725
Os01t0118100-01	chr01build05r1.fasta	+	1023186	1029112	21.0565	13.8963	1026333	1026551	1023187;1023337;1023440;1023570;1024330;1024497;1024578;1024850;1025357;1025551;1025722;1025925;1026012;1026081;1026185;1026333;1026551;1026859;1027169;1027228;1027339;1027491;1027569;1027679;1028243;1028725
Os01t0121100-02	chr01build05r1.fasta	+	1182466	1185699	53.1216	26.4487	1182817	1183024	1182504;1182817;1183024;1183152;1183582;1183716;1184296;1184392;1184633;1184736;1184924;1184975;1185261;1185458
Os01t0121100-02	chr01build05r1.fasta	+	1182466	1185699	53.1216	27.2496	1184736	1184924	1182504;1182817;1183024;1183152;1183582;1183716;1184296;1184392;1184633;1184736;1184924;1184975;1185261;1185458
Os01t0125900-01	chr01build05r1.fasta	+	1420693	1426650	24.9354	27.8689	1425495	1425620	1422344;1424260;1424338;1424472;1424568;1424712;1424788;1424990;1425183;1425252;1425356;1425495;1425620;1425931;1426272;1426541
Os01t0126600-01	chr01build05r1.fasta	+	1446690	1449473	23.4679	19.9233	1447981	1448121	1446692;1446902;1447040;1447221;1447530;1447619;1447694;1447981;1448121;1448333;1448860;1449087
Os01t0128800-01	chr01build05r1.fasta	+	1597995	1604729	49.6345	23.4099	1600726	1600845	1600568;1600726;1600845;1601255;1601360;1601491;1602250;1602471;1602552;1602827;1603116;1603253;1603772;1604077;1604203;1604421
Os01t0128800-01	chr01build05r1.fasta	+	1597995	1604729	49.6345	45.2739	1601255	1601360	1600568;1600726;1600845;1601255;1601360;1601491;1602250;1602471;1602552;1602827;1603116;1603253;1603772;1604077;1604203;1604421
Os01t0128800-01	chr01build05r1.fasta	+	1597995	1604729	49.6345	57.0973	1602471	1602552	1600568;1600726;1600845;1601255;1601360;1601491;1602250;1602471;1602552;1602827;1603116;1603253;1603772;1604077;1604203;1604421
Os01t0128800-01	chr01build05r1.fasta	+	1597995	1604729	49.6345	18.1629	1602827	1603116	1600568;1600726;1600845;1601255;1601360;1601491;1602250;1602471;1602552;1602827;1603116;1603253;1603772;1604077;1604203;1604421
Os01t0128800-01	chr01build05r1.fasta	+	1597995	1604729	49.6345	87.5567	1604077	1604203	1600568;1600726;1600845;1601255;1601360;1601491;1602250;1602471;1602552;1602827;1603116;1603253;1603772;1604077;1604203;1604421
Os01t0131600-01	chr01build05r1.fasta	+	1745416	1745977	249.064	134.804	1745690	1745867	1745542;1745690;1745867;1745936
Os01t0133400-01	chr01build05r1.fasta	+	1843263	1848102	78.536	80.3014	1846188	1846273	1843263;1843509;1844583;1844694;1844841;1844908;1845165;1845297;1845404;1845503;1845610;1845722;1846095;1846188;1846273;1846426;1846597;1846743;1846819;1846892;1846985;1847073;1847161;1847275;1847569;1847751
Os01t0133400-01	chr01build05r1.fasta	+	1843263	1848102	78.536	139.463	1846892	1846985	1843263;1843509;1844583;1844694;1844841;1844908;1845165;1845297;1845404;1845503;1845610;1845722;1846095;1846188;1846273;1846426;1846597;1846743;1846819;1846892;1846985;1847073;1847161;1847275;1847569;1847751
Os01t0133400-01	chr01build05r1.fasta	+	1843263	1848102	78.536	59.1199	1847275	1847569	1843263;1843509;1844583;1844694;1844841;1844908;1845165;1845297;1845404;1845503;1845610;1845722;1846095;1846188;1846273;1846426;1846597;1846743;1846819;1846892;1846985;1847073;1847161;1847275;1847569;1847751
Os01t0134700-01	chr01build05r1.fasta	+	1901741	1903902	124.959	119.463	1901983	1902079	1901898;1901983;1902079;1902154;1902256;1902308;1902400;1902887;1902983;1903143;1903234;1903531;1903619;1903773
Os01t0134700-01	chr01build05r1.fasta	+	1901741	1903902	124.959	67.0478	1902154	1902256	1901898;1901983;1902079;1902154;1902256;1902308;1902400;1902887;1902983;1903143;1903234;1903531;1903619;1903773
Os01t0134700-01	chr01build05r1.fasta	+	1901741	1903902	124.959	125.496	1902887	1902983	1901898;1901983;1902079;1902154;1902256;1902308;1902400;1902887;1902983;1903143;1903234;1903531;1903619;1903773
Os01t0134700-01	chr01build05r1.fasta	+	1901741	1903902	124.959	139.951	1903143	1903234	1901898;1901983;1902079;1902154;1902256;1902308;1902400;1902887;1902983;1903143;1903234;1903531;1903619;1903773
Os01t0134700-01	chr01build05r1.fasta	+	1901741	1903902	124.959	298.542	1903531	1903619	1901898;1901983;1902079;1902154;1902256;1902308;1902400;1902887;1902983;1903143;1903234;1903531;1903619;1903773
Os01t0137950-01	chr01build05r1.fasta	+	2036202	2037198	182.141	280.637	2036745	2036827	2036204;2036745;2036827;2036899
Os01t0140500-01	chr01build05r1.fasta	+	2136800	2137539	189.38	255.775	2137045	2137287	2136858;2137045;2137287;2137488
Os01t0141900-01	chr01build05r1.fasta	+	2260501	2265230	15.1695	30.5925	2264396	2264483	2260731;2260989;2261111;2261216;2262746;2262857;2263296;2264396;2264483;2264725
Os01t0142800-03	chr01build05r1.fasta	+	2294940	2297108	62.9905	80.2625	2295154	2295258	2295043;2295154;2295258;2295475;2295558;2296970
Os01t0142800-03	chr01build05r1.fasta	+	2294940	2297108	62.9905	204.837	2295475	2295558	2295043;2295154;2295258;2295475;2295558;2296970
Os01t0144200-01	chr01build05r1.fasta	+	2385373	2387597	39.9073	83.7708	2387110	2387211	2385464;2385515;2386010;2386071;2386177;2386320;2386496;2386569;2386698;2386752;2386830;2386892;2386983;2387110;2387211;2387289
Os01t0147200-01	chr01build05r1.fasta	+	2559897	2564321	33.2444	33.744	2563267	2563377	2559990;2560000;2560102;2560675;2561630;2561749;2562224;2562444;2562564;2562693;2562839;2562901;2562997;2563074;2563176;2563267;2563377;2563439;2563527;2563677;2563788;2563886
Os01t0147200-01	chr01build05r1.fasta	+	2559897	2564321	33.2444	74.201	2563677	2563788	2559990;2560000;2560102;2560675;2561630;2561749;2562224;2562444;2562564;2562693;2562839;2562901;2562997;2563074;2563176;2563267;2563377;2563439;2563527;2563677;2563788;2563886
Os01t0147950-00	chr01build05r1.fasta	+	2588897	2592567	251.751	808.14	2589145	2589238	2588897;2589145;2589238;2589298;2589547;2589718;2590201;2590330;2590601;2590692;2591046;2591176;2591312;2591364;2592468;2592567
Os01t0147950-00	chr01build05r1.fasta	+	2588897	2592567	251.751	63.2068	2589298	2589547	2588897;2589145;2589238;2589298;2589547;2589718;2590201;2590330;2590601;2590692;2591046;2591176;2591312;2591364;2592468;2592567
Os01t0147950-00	chr01build05r1.fasta	+	2588897	2592567	251.751	100.267	2590330	2590601	2588897;2589145;2589238;2589298;2589547;2589718;2590201;2590330;2590601;2590692;2591046;2591176;2591312;2591364;2592468;2592567
Os01t0147950-00	chr01build05r1.fasta	+	2588897	2592567	251.751	80.7807	2590692	2591046	2588897;2589145;2589238;2589298;2589547;2589718;2590201;2590330;2590601;2590692;2591046;2591176;2591312;2591364;2592468;2592567
Os01t0148050-01	chr01build05r1.fasta	+	2604614	2611731	41.5823	25.6483	2604848	2605098	2604615;2604848;2605098;2605292;2605496;2606115;2606429;2606480;2606558;2607197;2608366;2608574;2608660;2609189;2609302;2609406;2609500;2609566;2609651;2609728;2610415;2610483;2610569;2610643
Os01t0148050-01	chr01build05r1.fasta	+	2604614	2611731	41.5823	18.2711	2605292	2605496	2604615;2604848;2605098;2605292;2605496;2606115;2606429;2606480;2606558;2607197;2608366;2608574;2608660;2609189;2609302;2609406;2609500;2609566;2609651;2609728;2610415;2610483;2610569;2610643
Os01t0148050-01	chr01build05r1.fasta	+	2604614	2611731	41.5823	95.5232	2608574	2608660	2604615;2604848;2605098;2605292;2605496;2606115;2606429;2606480;2606558;2607197;2608366;2608574;2608660;2609189;2609302;2609406;2609500;2609566;2609651;2609728;2610415;2610483;2610569;2610643
Os01t0151600-01	chr01build05r1.fasta	+	2790418	2794857	27.8224	14.1458	2793737	2794158	2790469;2790534;2791089;2791173;2791921;2792117;2792601;2792683;2792829;2792874;2792969;2793025;2793118;2793172;2793244;2793344;2793432;2793495;2793604;2793737;2794158;2794346
Os01t0153400-01	chr01build05r1.fasta	+	2876647	2881523	25.1621	28.6886	2877834	2877935	2876653;2876696;2877116;2877236;2877712;2877834;2877935;2878130;2878221;2878408;2878553;2878624;2879336;2879434;2880027;2880107;2880730;2880787;2881181;2881347
Os01t0153400-01	chr01build05r1.fasta	+	2876647	2881523	25.1621	44.5297	2878130	2878221	2876653;2876696;2877116;2877236;2877712;2877834;2877935;2878130;2878221;2878408;2878553;2878624;2879336;2879434;2880027;2880107;2880730;2880787;2881181;2881347
Os01t0157900-01	chr01build05r1.fasta	+	3043488	3046128	132.59	102.348	3045402	3045608	3043634;3043898;3045202;3045402;3045608;3045849
Os01t0158000-01	chr01build05r1.fasta	+	3046432	3051194	23.6754	39.566	3050684	3050825	3046504;3046582;3047265;3047487;3047954;3048107;3048253;3048355;3048554;3048738;3048972;3049051;3049433;3049583;3050015;3050096;3050221;3050279;3050379;3050684;3050825;3050989
Os01t0158200-01	chr01build05r1.fasta	+	3053481	3056198	27.7745	34.0144	3054517	3054633	3053558;3053939;3054028;3054123;3054217;3054309;3054432;3054517;3054633;3054896;3055076;3055203;3055306;3055401;3055580;3055685;3055778;3055942
Os01t0158200-01	chr01build05r1.fasta	+	3053481	3056198	27.7745	20.1585	3055401	3055580	3053558;3053939;3054028;3054123;3054217;3054309;3054432;3054517;3054633;3054896;3055076;3055203;3055306;3055401;3055580;3055685;3055778;3055942
Os01t0158200-01	chr01build05r1.fasta	+	3053481	3056198	27.7745	46.0727	3055685	3055778	3053558;3053939;3054028;3054123;3054217;3054309;3054432;3054517;3054633;3054896;3055076;3055203;3055306;3055401;3055580;3055685;3055778;3055942
Os01t0158500-01	chr01build05r1.fasta	+	3059978	3065135	8.46769	45.8708	3061542	3061615	3060407;3060436;3060734;3060867;3060979;3061054;3061142;3061243;3061327;3061542;3061615;3061695;3062219;3062306;3062392;3062492;3062789;3062961;3063098;3063182;3063290;3063491;3063577;3063646;3063956;3064025;3064138;3064227;3064321;3064389;3064566;3064664;3064814;3064924
Os01t0168400-01	chr01build05r1.fasta	+	3500094	3503775	31.7237	36.578	3503190	3503317	3500385;3500880;3501078;3501154;3501851;3502019;3502385;3502473;3502601;3502765;3502841;3502918;3503087;3503190;3503317;3503422
Os01t0168500-01	chr01build05r1.fasta	+	3504759	3509343	27.4422	31.9887	3506479	3506639	3505718;3506479;3506639;3506897;3508427;3508550;3508922;3509030
Os01t0170600-02	chr01build05r1.fasta	+	3644512	3649691	124.32	91.1898	3648448	3648619	3648274;3648448;3648619;3648728;3648841;3648959;3649284;3649362
Os01t0170600-02	chr01build05r1.fasta	+	3644512	3649691	124.32	61.605	3648728	3648841	3648274;3648448;3648619;3648728;3648841;3648959;3649284;3649362
Os01t0170600-02	chr01build05r1.fasta	+	3644512	3649691	124.32	26.2105	3648959	3649284	3648274;3648448;3648619;3648728;3648841;3648959;3649284;3649362
Os01t0173900-01	chr01build05r1.fasta	+	3803672	3809720	39.8974	21.2817	3806106	3806226	3803704;3806106;3806226;3806312;3806397;3807035;3807118;3807282;3807363;3807657;3807739;3807953;3808125;3808430;3808539;3808602;3808735;3808974;3809150;3809253
Os01t0173900-01	chr01build05r1.fasta	+	3803672	3809720	39.8974	101.722	3807035	3807118	3803704;3806106;3806226;3806312;3806397;3807035;3807118;3807282;3807363;3807657;3807739;3807953;3808125;3808430;3808539;3808602;3808735;3808974;3809150;3809253
Os01t0173900-01	chr01build05r1.fasta	+	3803672	3809720	39.8974	48.5327	3807282	3807363	3803704;3806106;3806226;3806312;3806397;3807035;3807118;3807282;3807363;3807657;3807739;3807953;3808125;3808430;3808539;3808602;3808735;3808974;3809150;3809253
Os01t0173900-01	chr01build05r1.fasta	+	3803672	3809720	39.8974	170.638	3807657	3807739	3803704;3806106;3806226;3806312;3806397;3807035;3807118;3807282;3807363;3807657;3807739;3807953;3808125;3808430;3808539;3808602;3808735;3808974;3809150;3809253
Os01t0173900-01	chr01build05r1.fasta	+	3803672	3809720	39.8974	61.5694	3807953	3808125	3803704;3806106;3806226;3806312;3806397;3807035;3807118;3807282;3807363;3807657;3807739;3807953;3808125;3808430;3808539;3808602;3808735;3808974;3809150;3809253
Os01t0176000-01	chr01build05r1.fasta	+	3916918	3919432	44.0206	17.1453	3917603	3918312	3917101;3917603;3918312;3919305
Os01t0177200-01	chr01build05r1.fasta	+	3985647	3994398	27.9741	18.7721	3993035	3993246	3985771;3985866;3985965;3986145;3986668;3986780;3986854;3987190;3988022;3988116;3988330;3988463;3988548;3988604;3988711;3988788;3989333;3989387;3990159;3990239;3990369;3990567;3990642;3990699;3990770;3990892;3991440;3991528;3992450;3992539;3992619;3992792;3992911;3993035;3993246;3993372;3993826;3993998
Os01t0178100-01	chr01build05r1.fasta	+	4058510	4062188	16.6164	40.1641	4061626	4061727	4058600;4058878;4059485;4059652;4060306;4060552;4061129;4061275;4061355;4061626;4061727;4061888
Os01t0179200-01	chr01build05r1.fasta	+	4117041	4121224	31.6656	59.2299	4119609	4119691	4117203;4117458;4119359;4119609;4119691;4119860;4120188;4120385;4120922;4121081
Os01t0179400-01	chr01build05r1.fasta	+	4132703	4139631	16.2092	12.7783	4136798	4137026	4132724;4132777;4133347;4133517;4133641;4133700;4133904;4134026;4134906;4135181;4135282;4135347;4135500;4135631;4135977;4136798;4137026;4137306;4137564;4137796;4138022;4138260;4138367;4138558;4138808;4139080;4139186;4139332
Os01t0179400-01	chr01build05r1.fasta	+	4132703	4139631	16.2092	13.4066	4137796	4138022	4132724;4132777;4133347;4133517;4133641;4133700;4133904;4134026;4134906;4135181;4135282;4135347;4135500;4135631;4135977;4136798;4137026;4137306;4137564;4137796;4138022;4138260;4138367;4138558;4138808;4139080;4139186;4139332
Os01t0179400-01	chr01build05r1.fasta	+	4132703	4139631	16.2092	15.389	4138558	4138808	4132724;4132777;4133347;4133517;4133641;4133700;4133904;4134026;4134906;4135181;4135282;4135347;4135500;4135631;4135977;4136798;4137026;4137306;4137564;4137796;4138022;4138260;4138367;4138558;4138808;4139080;4139186;4139332
Os01t0179400-01	chr01build05r1.fasta	+	4132703	4139631	16.2092	40.4751	4139080	4139186	4132724;4132777;4133347;4133517;4133641;4133700;4133904;4134026;4134906;4135181;4135282;4135347;4135500;4135631;4135977;4136798;4137026;4137306;4137564;4137796;4138022;4138260;4138367;4138558;4138808;4139080;4139186;4139332
Os01t0180800-01	chr01build05r1.fasta	+	4252845	4258581	32.9749	95.3737	4255735	4255842	4253484;4254653;4255526;4255735;4255842;4255937;4256034;4256255;4256829;4257023;4257097;4257243;4257323;4257472;4257762;4257892;4257978;4258194
Os01t0180800-01	chr01build05r1.fasta	+	4252845	4258581	32.9749	50.1641	4255937	4256034	4253484;4254653;4255526;4255735;4255842;4255937;4256034;4256255;4256829;4257023;4257097;4257243;4257323;4257472;4257762;4257892;4257978;4258194
Os01t0180800-03	chr01build05r1.fasta	+	4256847	4258516	78.8874	104.564	4257023	4257097	4256847;4257023;4257097;4257243;4257323;4257472;4257762;4257892;4257978;4258194
Os01t0180800-03	chr01build05r1.fasta	+	4256847	4258516	78.8874	47.6869	4257243	4257323	4256847;4257023;4257097;4257243;4257323;4257472;4257762;4257892;4257978;4258194
Os01t0180800-03	chr01build05r1.fasta	+	4256847	4258516	78.8874	16.0893	4257472	4257762	4256847;4257023;4257097;4257243;4257323;4257472;4257762;4257892;4257978;4258194
Os01t0180800-03	chr01build05r1.fasta	+	4256847	4258516	78.8874	100.905	4257892	4257978	4256847;4257023;4257097;4257243;4257323;4257472;4257762;4257892;4257978;4258194
Os01t0183000-01	chr01build05r1.fasta	+	4394060	4396438	16.1155	42.8795	4394762	4394862	4394103;4394513;4394641;4394762;4394862;4395057;4395275;4395392;4395499;4395546;4395691;4395791;4395893;4396000
Os01t0184900-02	chr01build05r1.fasta	+	4496771	4503384	72.6242	48.9782	4501341	4501481	4496923;4496976;4497719;4497904;4498898;4499003;4499080;4499216;4499341;4499424;4499498;4499589;4499729;4499837;4499944;4500030;4500153;4500245;4501144;4501341;4501481;4501632;4501724;4501874;4501975;4502073;4502159;4502326;4502624;4502702;4502870;4503000
Os01t0184900-02	chr01build05r1.fasta	+	4496771	4503384	72.6242	55.3783	4501632	4501724	4496923;4496976;4497719;4497904;4498898;4499003;4499080;4499216;4499341;4499424;4499498;4499589;4499729;4499837;4499944;4500030;4500153;4500245;4501144;4501341;4501481;4501632;4501724;4501874;4501975;4502073;4502159;4502326;4502624;4502702;4502870;4503000
Os01t0184900-02	chr01build05r1.fasta	+	4496771	4503384	72.6242	81.4757	4501874	4501975	4496923;4496976;4497719;4497904;4498898;4499003;4499080;4499216;4499341;4499424;4499498;4499589;4499729;4499837;4499944;4500030;4500153;4500245;4501144;4501341;4501481;4501632;4501724;4501874;4501975;4502073;4502159;4502326;4502624;4502702;4502870;4503000
Os01t0184900-02	chr01build05r1.fasta	+	4496771	4503384	72.6242	67.2699	4502073	4502159	4496923;4496976;4497719;4497904;4498898;4499003;4499080;4499216;4499341;4499424;4499498;4499589;4499729;4499837;4499944;4500030;4500153;4500245;4501144;4501341;4501481;4501632;4501724;4501874;4501975;4502073;4502159;4502326;4502624;4502702;4502870;4503000
Os01t0184900-02	chr01build05r1.fasta	+	4496771	4503384	72.6242	24.2711	4502326	4502624	4496923;4496976;4497719;4497904;4498898;4499003;4499080;4499216;4499341;4499424;4499498;4499589;4499729;4499837;4499944;4500030;4500153;4500245;4501144;4501341;4501481;4501632;4501724;4501874;4501975;4502073;4502159;4502326;4502624;4502702;4502870;4503000
Os01t0185400-01	chr01build05r1.fasta	+	4535009	4539065	36.1892	42.4465	4537672	4537762	4535043;4535075;4535232;4535323;4536203;4536308;4536441;4536649;4537049;4537091;4537413;4537672;4537762;4538217;4538376;4538418
Os01t0185400-01	chr01build05r1.fasta	+	4535009	4539065	36.1892	54.867	4538217	4538376	4535043;4535075;4535232;4535323;4536203;4536308;4536441;4536649;4537049;4537091;4537413;4537672;4537762;4538217;4538376;4538418
Os01t0187400-01	chr01build05r1.fasta	+	4672407	4683765	35.2293	44.2187	4678541	4678630	4672581;4673413;4674274;4674389;4674694;4674902;4675953;4676072;4676185;4676313;4676394;4676519;4677454;4677509;4677608;4677707;4677798;4677915;4678332;4678541;4678630;4678942;4679539;4679632;4679854;4679962;4680243;4680514;4680597;4680724;4680832;4681066;4681570;4681758;4681845;4682128;4682218;4682398;4682486;4682728;4682904;4682986;4683119;4683266
Os01t0187400-01	chr01build05r1.fasta	+	4672407	4683765	35.2293	75.2461	4680514	4680597	4672581;4673413;4674274;4674389;4674694;4674902;4675953;4676072;4676185;4676313;4676394;4676519;4677454;4677509;4677608;4677707;4677798;4677915;4678332;4678541;4678630;4678942;4679539;4679632;4679854;4679962;4680243;4680514;4680597;4680724;4680832;4681066;4681570;4681758;4681845;4682128;4682218;4682398;4682486;4682728;4682904;4682986;4683119;4683266
Os01t0187400-01	chr01build05r1.fasta	+	4672407	4683765	35.2293	46.1755	4680724	4680832	4672581;4673413;4674274;4674389;4674694;4674902;4675953;4676072;4676185;4676313;4676394;4676519;4677454;4677509;4677608;4677707;4677798;4677915;4678332;4678541;4678630;4678942;4679539;4679632;4679854;4679962;4680243;4680514;4680597;4680724;4680832;4681066;4681570;4681758;4681845;4682128;4682218;4682398;4682486;4682728;4682904;4682986;4683119;4683266
Os01t0187400-01	chr01build05r1.fasta	+	4672407	4683765	35.2293	63.8452	4681758	4681845	4672581;4673413;4674274;4674389;4674694;4674902;4675953;4676072;4676185;4676313;4676394;4676519;4677454;4677509;4677608;4677707;4677798;4677915;4678332;4678541;4678630;4678942;4679539;4679632;4679854;4679962;4680243;4680514;4680597;4680724;4680832;4681066;4681570;4681758;4681845;4682128;4682218;4682398;4682486;4682728;4682904;4682986;4683119;4683266
Os01t0187400-01	chr01build05r1.fasta	+	4672407	4683765	35.2293	84.8931	4682128	4682218	4672581;4673413;4674274;4674389;4674694;4674902;4675953;4676072;4676185;4676313;4676394;4676519;4677454;4677509;4677608;4677707;4677798;4677915;4678332;4678541;4678630;4678942;4679539;4679632;4679854;4679962;4680243;4680514;4680597;4680724;4680832;4681066;4681570;4681758;4681845;4682128;4682218;4682398;4682486;4682728;4682904;4682986;4683119;4683266
Os01t0187400-01	chr01build05r1.fasta	+	4672407	4683765	35.2293	98.6373	4682398	4682486	4672581;4673413;4674274;4674389;4674694;4674902;4675953;4676072;4676185;4676313;4676394;4676519;4677454;4677509;4677608;4677707;4677798;4677915;4678332;4678541;4678630;4678942;4679539;4679632;4679854;4679962;4680243;4680514;4680597;4680724;4680832;4681066;4681570;4681758;4681845;4682128;4682218;4682398;4682486;4682728;4682904;4682986;4683119;4683266
Os01t0187400-01	chr01build05r1.fasta	+	4672407	4683765	35.2293	66.1297	4682728	4682904	4672581;4673413;4674274;4674389;4674694;4674902;4675953;4676072;4676185;4676313;4676394;4676519;4677454;4677509;4677608;4677707;4677798;4677915;4678332;4678541;4678630;4678942;4679539;4679632;4679854;4679962;4680243;4680514;4680597;4680724;4680832;4681066;4681570;4681758;4681845;4682128;4682218;4682398;4682486;4682728;4682904;4682986;4683119;4683266
Os01t0187400-01	chr01build05r1.fasta	+	4672407	4683765	35.2293	34.0667	4682986	4683119	4672581;4673413;4674274;4674389;4674694;4674902;4675953;4676072;4676185;4676313;4676394;4676519;4677454;4677509;4677608;4677707;4677798;4677915;4678332;4678541;4678630;4678942;4679539;4679632;4679854;4679962;4680243;4680514;4680597;4680724;4680832;4681066;4681570;4681758;4681845;4682128;4682218;4682398;4682486;4682728;4682904;4682986;4683119;4683266
Os01t0188100-01	chr01build05r1.fasta	+	4725734	4730142	92.1256	20.8191	4727584	4727836	4725891;4725977;4727389;4727584;4727836;4727934;4728392;4728443;4728662;4728798;4728880;4728980;4729072;4729130;4729285;4729341;4729476;4729521;4729650;4729729;4729835;4729925
Os01t0188100-01	chr01build05r1.fasta	+	4725734	4730142	92.1256	45.0191	4729521	4729650	4725891;4725977;4727389;4727584;4727836;4727934;4728392;4728443;4728662;4728798;4728880;4728980;4729072;4729130;4729285;4729341;4729476;4729521;4729650;4729729;4729835;4729925
Os01t0188100-01	chr01build05r1.fasta	+	4725734	4730142	92.1256	70.0109	4729729	4729835	4725891;4725977;4727389;4727584;4727836;4727934;4728392;4728443;4728662;4728798;4728880;4728980;4729072;4729130;4729285;4729341;4729476;4729521;4729650;4729729;4729835;4729925
Os01t0190000-01	chr01build05r1.fasta	+	4799233	4801174	86.6276	56.0657	4799640	4799758	4799257;4799640;4799758;4800011;4800646;4800729;4800871;4801006
Os01t0191100-01	chr01build05r1.fasta	+	4851435	4853387	232.403	87.2551	4852884	4853103	4852218;4852305;4852655;4852884;4853103;4853129
Os01t0191500-01	chr01build05r1.fasta	+	4890518	4895876	59.8356	133.411	4891929	4892021	4890647;4890682;4891684;4891929;4892021;4892317;4892407;4892574;4892674;4892841;4892924;4893004;4893105;4893171;4893657;4893751;4894027;4894099;4894177;4894247;4894325;4894374;4895263;4895375;4895461;4895513
Os01t0191500-01	chr01build05r1.fasta	+	4890518	4895876	59.8356	101.614	4892317	4892407	4890647;4890682;4891684;4891929;4892021;4892317;4892407;4892574;4892674;4892841;4892924;4893004;4893105;4893171;4893657;4893751;4894027;4894099;4894177;4894247;4894325;4894374;4895263;4895375;4895461;4895513
Os01t0191500-01	chr01build05r1.fasta	+	4890518	4895876	59.8356	82.0692	4895375	4895461	4890647;4890682;4891684;4891929;4892021;4892317;4892407;4892574;4892674;4892841;4892924;4893004;4893105;4893171;4893657;4893751;4894027;4894099;4894177;4894247;4894325;4894374;4895263;4895375;4895461;4895513
Os01t0191700-01	chr01build05r1.fasta	+	4904609	4908339	92.8476	32.983	4905970	4906260	4904790;4904996;4905437;4905483;4905623;4905662;4905770;4905970;4906260;4906472;4906561;4906629;4906711;4906840;4906934;4906974;4907063;4907287;4907575;4907778;4907901;4908119
Os01t0191700-01	chr01build05r1.fasta	+	4904609	4908339	92.8476	113.148	4906472	4906561	4904790;4904996;4905437;4905483;4905623;4905662;4905770;4905970;4906260;4906472;4906561;4906629;4906711;4906840;4906934;4906974;4907063;4907287;4907575;4907778;4907901;4908119
Os01t0191700-01	chr01build05r1.fasta	+	4904609	4908339	92.8476	65.2075	4907287	4907575	4904790;4904996;4905437;4905483;4905623;4905662;4905770;4905970;4906260;4906472;4906561;4906629;4906711;4906840;4906934;4906974;4907063;4907287;4907575;4907778;4907901;4908119
Os01t0191700-01	chr01build05r1.fasta	+	4904609	4908339	92.8476	175.574	4907778	4907901	4904790;4904996;4905437;4905483;4905623;4905662;4905770;4905970;4906260;4906472;4906561;4906629;4906711;4906840;4906934;4906974;4907063;4907287;4907575;4907778;4907901;4908119
Os01t0193900-02	chr01build05r1.fasta	+	5034823	5037482	18.5008	27.2208	5035303	5035388	5034825;5034896;5035088;5035303;5035388;5035540;5035630;5035827
Os01t0196300-01	chr01build05r1.fasta	+	5200862	5202996	28.553	53.4186	5201177	5201325	5201089;5201177;5201325;5201391;5201494;5202183;5202321;5202794
Os01t0197400-01	chr01build05r1.fasta	+	5257298	5259964	50.6247	20.3211	5259240	5259383	5257336;5257653;5259021;5259073;5259144;5259240;5259383;5259481;5259573;5259731
Os01t0197400-01	chr01build05r1.fasta	+	5257298	5259964	50.6247	129.636	5259481	5259573	5257336;5257653;5259021;5259073;5259144;5259240;5259383;5259481;5259573;5259731
Os01t0199550-00	chr01build05r1.fasta	+	5389090	5390282	26.587	11.1138	5389456	5389950	5389090;5389456;5389950;5390282
Os01t0200700-01	chr01build05r1.fasta	+	5477545	5478749	16216.6	1149.74	5477670	5477810	5477621;5477670;5477810;5477857;5478359;5478449
Os01t0200700-01	chr01build05r1.fasta	+	5477545	5478749	16216.6	1248.45	5477857	5478359	5477621;5477670;5477810;5477857;5478359;5478449
Os01t0201100-01	chr01build05r1.fasta	+	5506567	5508494	16.6287	69.1015	5507328	5507410	5506617;5507328;5507410;5507485;5507580;5508234
Os01t0201100-01	chr01build05r1.fasta	+	5506567	5508494	16.6287	35.3587	5507485	5507580	5506617;5507328;5507410;5507485;5507580;5508234
Os01t0205100-01	chr01build05r1.fasta	+	5759486	5763602	13.0736	14.0459	5762857	5763031	5759505;5759639;5760497;5760593;5760694;5760755;5760842;5760898;5761062;5761118;5761600;5761656;5761780;5761822;5761969;5762046;5762312;5762633;5762710;5762857;5763031;5763120
Os01t0205500-01	chr01build05r1.fasta	+	5769062	5771270	144.766	40.7129	5769854	5769945	5769150;5769152;5769268;5769375;5769812;5769854;5769945;5770140;5770836;5771034
Os01t0208700-01	chr01build05r1.fasta	+	5898561	5908560	30.5597	45.9018	5899518	5899619	5898719;5899021;5899124;5899518;5899619;5899703;5899810;5900032;5900131;5900234;5900531;5900621;5905914;5906068;5906241;5907632;5907973;5908269
Os01t0209000-01	chr01build05r1.fasta	+	5910506	5915779	23.8321	42.9676	5913237	5913315	5910687;5910961;5912549;5912636;5912750;5912909;5913017;5913237;5913315;5913610;5914176;5914287;5914376;5914514;5914850;5915046;5915134;5915223;5915312;5915452
Os01t0209000-01	chr01build05r1.fasta	+	5910506	5915779	23.8321	39.4549	5915046	5915134	5910687;5910961;5912549;5912636;5912750;5912909;5913017;5913237;5913315;5913610;5914176;5914287;5914376;5914514;5914850;5915046;5915134;5915223;5915312;5915452
Os01t0209000-01	chr01build05r1.fasta	+	5910506	5915779	23.8321	48.1204	5915223	5915312	5910687;5910961;5912549;5912636;5912750;5912909;5913017;5913237;5913315;5913610;5914176;5914287;5914376;5914514;5914850;5915046;5915134;5915223;5915312;5915452
Os01t0212400-01	chr01build05r1.fasta	+	6133203	6138136	22.1427	35.7229	6137103	6137256	6133239;6133656;6135857;6136045;6136316;6136497;6136604;6136749;6136836;6137103;6137256;6137558;6137657;6137905
Os01t0212400-01	chr01build05r1.fasta	+	6133203	6138136	22.1427	37.4559	6137558	6137657	6133239;6133656;6135857;6136045;6136316;6136497;6136604;6136749;6136836;6137103;6137256;6137558;6137657;6137905
Os01t0214400-01	chr01build05r1.fasta	+	6252793	6255906	97.3118	36.7594	6253252	6253372	6252857;6253252;6253372;6253613;6253753;6253879
Os01t0214400-01	chr01build05r1.fasta	+	6252793	6255906	97.3118	48.9782	6253613	6253753	6252857;6253252;6253372;6253613;6253753;6253879
Os01t0214500-01	chr01build05r1.fasta	+	6256846	6257501	64.5273	74.3959	6257024	6257141	6256915;6257024;6257141;6257264
Os01t0214800-03	chr01build05r1.fasta	+	6277611	6282559	121.322	93.6396	6277916	6278020	6277613;6277916;6278020;6278235;6278329;6278363;6278591;6278843;6282015;6282247
Os01t0221800-01	chr01build05r1.fasta	+	6666187	6666623	19.7312	32.8791	6666238	6666326	6666187;6666238;6666326;6666623
Os01t0225100-01	chr01build05r1.fasta	+	6888444	6895387	50.3439	12.2494	6894542	6894885	6891709;6891843;6892415;6892494;6893001;6893221;6893646;6893716;6893808;6893864;6894103;6894170;6894238;6894344;6894475;6894542;6894885;6895007
Os01t0227100-02	chr01build05r1.fasta	+	7025322	7029430	229.579	104.941	7025398	7025513	7025322;7025398;7025513;7025708;7025895;7025963;7026115;7026254;7026425;7026547;7027390;7027582;7028872;7029057
Os01t0227100-02	chr01build05r1.fasta	+	7025322	7029430	229.579	34.026	7026254	7026425	7025322;7025398;7025513;7025708;7025895;7025963;7026115;7026254;7026425;7026547;7027390;7027582;7028872;7029057
Os01t0227100-02	chr01build05r1.fasta	+	7025322	7029430	229.579	24.0264	7027582	7028872	7025322;7025398;7025513;7025708;7025895;7025963;7026115;7026254;7026425;7026547;7027390;7027582;7028872;7029057
Os01t0228400-01	chr01build05r1.fasta	+	7091034	7094315	42.5078	49.8544	7092068	7092175	7091970;7092068;7092175;7093131;7093210;7094064
Os01t0228400-01	chr01build05r1.fasta	+	7091034	7094315	42.5078	87.7872	7093131	7093210	7091970;7092068;7092175;7093131;7093210;7094064
Os01t0229200-04	chr01build05r1.fasta	+	7134877	7136195	113.323	151.057	7135162	7135309	7134877;7135162;7135309;7136027
Os01t0232400-01	chr01build05r1.fasta	+	7332827	7338181	35.812	32.9622	7336442	7336615	7332980;7333186;7334511;7335269;7336287;7336442;7336615;7337538;7337729;7337764
Os01t0232400-01	chr01build05r1.fasta	+	7332827	7338181	35.812	49.3803	7337538	7337729	7332980;7333186;7334511;7335269;7336287;7336442;7336615;7337538;7337729;7337764
Os01t0232500-02	chr01build05r1.fasta	+	7342761	7344299	19.6643	46.2754	7342793	7342878	7342761;7342793;7342878;7343189;7343733;7344137
Os01t0232700-02	chr01build05r1.fasta	+	7349206	7351096	53.0065	28.6121	7349865	7350044	7349207;7349251;7349620;7349679;7349755;7349865;7350044;7350214;7350392;7350482;7350571;7350845
Os01t0232700-02	chr01build05r1.fasta	+	7349206	7351096	53.0065	33.3493	7350214	7350392	7349207;7349251;7349620;7349679;7349755;7349865;7350044;7350214;7350392;7350482;7350571;7350845
Os01t0235800-01	chr01build05r1.fasta	+	7506583	7510672	32.6005	13.5184	7508342	7508696	7506640;7506723;7506841;7507260;7508091;7508342;7508696;7508953;7509798;7509877;7509959;7510070;7510153;7510296
Os01t0235800-01	chr01build05r1.fasta	+	7506583	7510672	32.6005	30.6558	7510070	7510153	7506640;7506723;7506841;7507260;7508091;7508342;7508696;7508953;7509798;7509877;7509959;7510070;7510153;7510296
Os01t0238500-01	chr01build05r1.fasta	+	7664423	7667089	40.8912	92.2209	7666510	7666608	7664552;7664570;7664696;7664733;7665661;7666510;7666608;7666699
Os01t0239700-03	chr01build05r1.fasta	+	7740174	7741872	91.0019	186.994	7740848	7740929	7740176;7740848;7740929;7741320
Os01t0246700-01	chr01build05r1.fasta	+	8083184	8085980	69.5512	66.5334	8083560	8083654	8083249;8083560;8083654;8083758;8083970;8084149;8084261;8084432;8085210;8085682
Os01t0246700-01	chr01build05r1.fasta	+	8083184	8085980	69.5512	24.1792	8083758	8083970	8083249;8083560;8083654;8083758;8083970;8084149;8084261;8084432;8085210;8085682
Os01t0250600-01	chr01build05r1.fasta	+	8268588	8271570	61.422	46.5925	8271073	8271175	8270926;8271073;8271175;8271329
Os01t0251100-01	chr01build05r1.fasta	+	8290337	8295089	15.3628	26.1494	8294539	8294632	8290395;8290760;8291611;8291820;8292874;8292978;8294426;8294539;8294632;8294796
Os01t0252100-03	chr01build05r1.fasta	+	8329980	8332859	111.707	101.946	8330137	8330229	8330027;8330137;8330229;8330321;8330445;8330504;8330703;8330975;8331107;8331181;8331269;8331325;8331409;8331549;8331656;8331706;8331795;8331890;8331974;8332057;8332171;8332273;8332451;8332533
Os01t0252100-03	chr01build05r1.fasta	+	8329980	8332859	111.707	34.6467	8330321	8330445	8330027;8330137;8330229;8330321;8330445;8330504;8330703;8330975;8331107;8331181;8331269;8331325;8331409;8331549;8331656;8331706;8331795;8331890;8331974;8332057;8332171;8332273;8332451;8332533
Os01t0252100-03	chr01build05r1.fasta	+	8329980	8332859	111.707	30.2952	8331890	8331974	8330027;8330137;8330229;8330321;8330445;8330504;8330703;8330975;8331107;8331181;8331269;8331325;8331409;8331549;8331656;8331706;8331795;8331890;8331974;8332057;8332171;8332273;8332451;8332533
Os01t0252100-03	chr01build05r1.fasta	+	8329980	8332859	111.707	37.6594	8332057	8332171	8330027;8330137;8330229;8330321;8330445;8330504;8330703;8330975;8331107;8331181;8331269;8331325;8331409;8331549;8331656;8331706;8331795;8331890;8331974;8332057;8332171;8332273;8332451;8332533
Os01t0252100-03	chr01build05r1.fasta	+	8329980	8332859	111.707	88.9315	8332273	8332451	8330027;8330137;8330229;8330321;8330445;8330504;8330703;8330975;8331107;8331181;8331269;8331325;8331409;8331549;8331656;8331706;8331795;8331890;8331974;8332057;8332171;8332273;8332451;8332533
Os01t0253300-01	chr01build05r1.fasta	+	8381115	8386230	140.297	52.5529	8382449	8382546	8381281;8381490;8382353;8382449;8382546;8382637;8382729;8382860;8382975;8383160;8383244;8383407;8383514;8383592;8384484;8384612;8385102;8385229;8385348;8385711
Os01t0253300-01	chr01build05r1.fasta	+	8381115	8386230	140.297	54.1197	8382637	8382729	8381281;8381490;8382353;8382449;8382546;8382637;8382729;8382860;8382975;8383160;8383244;8383407;8383514;8383592;8384484;8384612;8385102;8385229;8385348;8385711
Os01t0253300-01	chr01build05r1.fasta	+	8381115	8386230	140.297	134.203	8382860	8382975	8381281;8381490;8382353;8382449;8382546;8382637;8382729;8382860;8382975;8383160;8383244;8383407;8383514;8383592;8384484;8384612;8385102;8385229;8385348;8385711
Os01t0253300-01	chr01build05r1.fasta	+	8381115	8386230	140.297	179.017	8383160	8383244	8381281;8381490;8382353;8382449;8382546;8382637;8382729;8382860;8382975;8383160;8383244;8383407;8383514;8383592;8384484;8384612;8385102;8385229;8385348;8385711
Os01t0253300-01	chr01build05r1.fasta	+	8381115	8386230	140.297	10.9659	8384612	8385102	8381281;8381490;8382353;8382449;8382546;8382637;8382729;8382860;8382975;8383160;8383244;8383407;8383514;8383592;8384484;8384612;8385102;8385229;8385348;8385711
Os01t0253300-01	chr01build05r1.fasta	+	8381115	8386230	140.297	159.968	8385229	8385348	8381281;8381490;8382353;8382449;8382546;8382637;8382729;8382860;8382975;8383160;8383244;8383407;8383514;8383592;8384484;8384612;8385102;8385229;8385348;8385711
Os01t0253900-02	chr01build05r1.fasta	+	8403250	8407353	52.022	98.6373	8405346	8405434	8403328;8403329;8403919;8404195;8404837;8405346;8405434;8405493;8405721;8406137;8406576;8407100
Os01t0253900-02	chr01build05r1.fasta	+	8403250	8407353	52.022	21.0157	8406137	8406576	8403328;8403329;8403919;8404195;8404837;8405346;8405434;8405493;8405721;8406137;8406576;8407100
Os01t0255000-01	chr01build05r1.fasta	+	8485578	8488618	56.6525	49.4119	8487966	8488254	8485655;8486134;8487725;8487966;8488254;8488500
Os01t0259200-01	chr01build05r1.fasta	+	8682011	8686579	85.9808	27.4853	8683222	8683468	8682998;8683222;8683468;8683657;8684619;8685010;8685610;8686098
Os01t0260700-01	chr01build05r1.fasta	+	8758419	8762457	101.771	129.299	8761664	8761749	8758486;8758815;8758913;8758960;8761512;8761664;8761749;8761991;8762078;8762230
Os01t0260700-01	chr01build05r1.fasta	+	8758419	8762457	101.771	232.769	8761991	8762078	8758486;8758815;8758913;8758960;8761512;8761664;8761749;8761991;8762078;8762230
Os01t0261500-03	chr01build05r1.fasta	+	8810515	8812014	32.2004	11.5928	8810589	8810901	8810516;8810589;8810901;8811038;8811596;8811881
Os01t0266200-01	chr01build05r1.fasta	+	9094173	9098512	31.9532	43.0654	9097692	9097797	9096888;9097692;9097797;9098383
Os01t0267100-01	chr01build05r1.fasta	+	9158753	9164677	31.2132	67.5286	9164107	9164210	9161025;9162722;9162837;9162920;9163095;9163199;9163310;9163418;9163956;9164107;9164210;9164356
Os01t0267200-01	chr01build05r1.fasta	+	9165370	9168867	154.166	183.723	9165580	9165658	9165454;9165580;9165658;9165835;9167256;9167337;9167907;9168083;9168174;9168341;9168466;9168657
Os01t0267200-01	chr01build05r1.fasta	+	9165370	9168867	154.166	13.7344	9167337	9167907	9165454;9165580;9165658;9165835;9167256;9167337;9167907;9168083;9168174;9168341;9168466;9168657
Os01t0267200-01	chr01build05r1.fasta	+	9165370	9168867	154.166	222.649	9168083	9168174	9165454;9165580;9165658;9165835;9167256;9167337;9167907;9168083;9168174;9168341;9168466;9168657
Os01t0267200-01	chr01build05r1.fasta	+	9165370	9168867	154.166	169.072	9168341	9168466	9165454;9165580;9165658;9165835;9167256;9167337;9167907;9168083;9168174;9168341;9168466;9168657
Os01t0271500-01	chr01build05r1.fasta	+	9385178	9389592	47.5622	41.8034	9385374	9385457	9385261;9385374;9385457;9385620;9386251;9386453;9387130;9387362;9387446;9387508;9387584;9387640;9388120;9388241;9388426;9388543;9389005;9389286
Os01t0275300-01	chr01build05r1.fasta	+	9624219	9624865	50.4309	78.492	9624445	9624529	9624219;9624445;9624529;9624865
Os01t0276100-01	chr01build05r1.fasta	+	9664385	9669087	79.3228	122.902	9667350	9667429	9664828;9664983;9667030;9667350;9667429;9667590;9667689;9667763;9667957;9668066;9668145;9668217;9668603;9668794
Os01t0276100-01	chr01build05r1.fasta	+	9664385	9669087	79.3228	38.6263	9667590	9667689	9664828;9664983;9667030;9667350;9667429;9667590;9667689;9667763;9667957;9668066;9668145;9668217;9668603;9668794
Os01t0278900-01	chr01build05r1.fasta	+	9858330	9859653	144.415	13.8392	9858483	9859184	9858375;9858483;9859184;9859506
Os01t0279100-01	chr01build05r1.fasta	+	9873355	9875654	144.332	249.165	9873869	9873969	9873399;9873869;9873969;9874033;9874226;9874553;9874656;9874754;9874977;9875240
Os01t0279100-01	chr01build05r1.fasta	+	9873355	9875654	144.332	121.273	9874033	9874226	9873399;9873869;9873969;9874033;9874226;9874553;9874656;9874754;9874977;9875240
Os01t0279100-02	chr01build05r1.fasta	+	9874669	9875508	605.429	247.163	9874754	9874977	9874671;9874754;9874977;9875240
Os01t0279200-02	chr01build05r1.fasta	+	9877389	9884438	9.8428	32.0346	9882821	9882915	9877501;9877510;9877599;9877691;9880070;9880148;9881471;9881711;9881794;9881868;9881960;9882094;9882634;9882821;9882915;9882983;9883060;9883150;9883262;9883396;9883823;9883935;9884020;9884110
Os01t0279200-03	chr01build05r1.fasta	+	9883260	9884493	68.0199	77.5793	9883935	9884020	9883262;9883396;9883823;9883935;9884020;9884110
Os01t0279300-01	chr01build05r1.fasta	+	9886633	9888099	417.477	38.568	9886784	9887566	9886709;9886784;9887566;9887939
Os01t0279700-02	chr01build05r1.fasta	+	9912503	9916294	82.3028	34.975	9913056	9913306	9912646;9913056;9913306;9913413;9913517;9913672;9914110;9914325;9914436;9914645;9914722;9914859;9915076;9915177;9915339;9915404;9915508;9915592;9915688;9915785
Os01t0279700-02	chr01build05r1.fasta	+	9912503	9916294	82.3028	47.9346	9913413	9913517	9912646;9913056;9913306;9913413;9913517;9913672;9914110;9914325;9914436;9914645;9914722;9914859;9915076;9915177;9915339;9915404;9915508;9915592;9915688;9915785
Os01t0279700-02	chr01build05r1.fasta	+	9912503	9916294	82.3028	136.906	9914325	9914436	9912646;9913056;9913306;9913413;9913517;9913672;9914110;9914325;9914436;9914645;9914722;9914859;9915076;9915177;9915339;9915404;9915508;9915592;9915688;9915785
Os01t0279700-02	chr01build05r1.fasta	+	9912503	9916294	82.3028	129.055	9914645	9914722	9912646;9913056;9913306;9913413;9913517;9913672;9914110;9914325;9914436;9914645;9914722;9914859;9915076;9915177;9915339;9915404;9915508;9915592;9915688;9915785
Os01t0279700-02	chr01build05r1.fasta	+	9912503	9916294	82.3028	79.1478	9915404	9915508	9912646;9913056;9913306;9913413;9913517;9913672;9914110;9914325;9914436;9914645;9914722;9914859;9915076;9915177;9915339;9915404;9915508;9915592;9915688;9915785
Os01t0279900-01	chr01build05r1.fasta	+	9927947	9934957	31.5679	24.4152	9934246	9934408	9929480;9929538;9930815;9930890;9930971;9931030;9933018;9933095;9933177;9933228;9933377;9933648;9934001;9934246;9934408;9934554
Os01t0281000-01	chr01build05r1.fasta	+	10002928	10006718	112.641	36.3002	10005190	10005347	10003644;10004369;10004772;10004851;10005012;10005190;10005347;10005421;10006148;10006335
Os01t0283100-02	chr01build05r1.fasta	+	10167270	10171654	83.3535	19.0786	10170559	10170785	10167367;10167481;10169283;10169426;10170434;10170559;10170785;10170936;10171255;10171509
Os01t0283100-02	chr01build05r1.fasta	+	10167270	10171654	83.3535	28.165	10170936	10171255	10167367;10167481;10169283;10169426;10170434;10170559;10170785;10170936;10171255;10171509
Os01t0292200-01	chr01build05r1.fasta	+	10670927	10675508	29.0513	123.481	10671322	10671412	10671134;10671322;10671412;10671474;10673063;10673134;10673235;10673342;10673515;10673595;10673680;10673733;10673821;10673946;10674039;10674245;10674357;10674458;10674611;10674727;10674830;10674901;10674996;10675070;10675197;10675316
Os01t0292200-02	chr01build05r1.fasta	+	10673837	10675465	92.646	190.517	10673946	10674039	10673839;10673946;10674039;10674245;10674357;10674458;10674611;10674727;10674830;10674901;10674996;10675070;10675197;10675316
Os01t0292200-02	chr01build05r1.fasta	+	10673837	10675465	92.646	111.87	10674245	10674357	10673839;10673946;10674039;10674245;10674357;10674458;10674611;10674727;10674830;10674901;10674996;10675070;10675197;10675316
Os01t0292200-03	chr01build05r1.fasta	+	10674994	10675465	256.909	189.291	10675070	10675197	10674996;10675070;10675197;10675316
Os01t0292900-01	chr01build05r1.fasta	+	10698573	10704635	85.0406	56.8202	10701116	10701218	10699175;10699632;10700935;10701116;10701218;10701430;10701521;10701588;10701672;10701746;10701861;10701968;10702313;10702430;10702552;10702693;10702767;10702908;10702984;10703601;10703964;10704428
Os01t0292900-01	chr01build05r1.fasta	+	10698573	10704635	85.0406	40.9198	10702430	10702552	10699175;10699632;10700935;10701116;10701218;10701430;10701521;10701588;10701672;10701746;10701861;10701968;10702313;10702430;10702552;10702693;10702767;10702908;10702984;10703601;10703964;10704428
Os01t0292900-01	chr01build05r1.fasta	+	10698573	10704635	85.0406	101.443	10702693	10702767	10699175;10699632;10700935;10701116;10701218;10701430;10701521;10701588;10701672;10701746;10701861;10701968;10702313;10702430;10702552;10702693;10702767;10702908;10702984;10703601;10703964;10704428
Os01t0292900-01	chr01build05r1.fasta	+	10698573	10704635	85.0406	59.2848	10702908	10702984	10699175;10699632;10700935;10701116;10701218;10701430;10701521;10701588;10701672;10701746;10701861;10701968;10702313;10702430;10702552;10702693;10702767;10702908;10702984;10703601;10703964;10704428
Os01t0292900-01	chr01build05r1.fasta	+	10698573	10704635	85.0406	39.5525	10703601	10703964	10699175;10699632;10700935;10701116;10701218;10701430;10701521;10701588;10701672;10701746;10701861;10701968;10702313;10702430;10702552;10702693;10702767;10702908;10702984;10703601;10703964;10704428
Os01t0296100-02	chr01build05r1.fasta	+	10870563	10875069	486.381	131.516	10872264	10872352	10872154;10872264;10872352;10872444;10872622;10872726
Os01t0296100-02	chr01build05r1.fasta	+	10870563	10875069	486.381	35.9649	10872444	10872622	10872154;10872264;10872352;10872444;10872622;10872726
Os01t0306800-01	chr01build05r1.fasta	+	11460130	11469023	30.5309	14.8229	11464686	11464914	11460245;11460387;11460808;11460914;11464412;11464686;11464914;11465079;11465581;11465822;11467474;11467661;11468473;11468689
Os01t0309900-01	chr01build05r1.fasta	+	11761014	11765201	44.7831	61.7505	11762483	11762609	11761179;11761466;11762286;11762483;11762609;11762881;11763293;11763395;11763466;11763584;11763838;11764014;11764243;11764992
Os01t0309900-01	chr01build05r1.fasta	+	11761014	11765201	44.7831	11.0164	11763584	11763838	11761179;11761466;11762286;11762483;11762609;11762881;11763293;11763395;11763466;11763584;11763838;11764014;11764243;11764992
Os01t0309900-01	chr01build05r1.fasta	+	11761014	11765201	44.7831	44.7842	11764014	11764243	11761179;11761466;11762286;11762483;11762609;11762881;11763293;11763395;11763466;11763584;11763838;11764014;11764243;11764992
Os01t0318700-01	chr01build05r1.fasta	+	12251550	12253392	16.8762	29.0123	12252598	12252714	12251846;12252089;12252477;12252598;12252714;12253103
Os01t0326300-01	chr01build05r1.fasta	+	12660672	12661917	153.011	306.13	12661094	12661197	12660672;12661094;12661197;12661616
Os01t0332100-01	chr01build05r1.fasta	+	13012919	13016897	66.2474	15.3318	13013748	13014457	13013107;13013748;13014457;13014622;13014707;13014918;13015172;13015665;13016028;13016076;13016167;13016490
Os01t0332100-01	chr01build05r1.fasta	+	13012919	13016897	66.2474	387.897	13014622	13014707	13013107;13013748;13014457;13014622;13014707;13014918;13015172;13015665;13016028;13016076;13016167;13016490
Os01t0332100-02	chr01build05r1.fasta	+	13015172	13016851	308.217	75.8893	13015665	13016028	13015172;13015665;13016028;13016076;13016167;13016490
Os01t0332100-02	chr01build05r1.fasta	+	13015172	13016851	308.217	218.832	13016076	13016167	13015172;13015665;13016028;13016076;13016167;13016490
Os01t0337500-00	chr01build05r1.fasta	+	13379927	13388737	19.5587	43.6067	13386955	13387056	13380024;13380300;13385613;13386187;13386576;13386955;13387056;13387142;13387269;13387599;13387680;13388090;13388173;13388232;13388361;13388561
Os01t0337500-00	chr01build05r1.fasta	+	13379927	13388737	19.5587	32.0493	13388090	13388173	13380024;13380300;13385613;13386187;13386576;13386955;13387056;13387142;13387269;13387599;13387680;13388090;13388173;13388232;13388361;13388561
Os01t0337500-00	chr01build05r1.fasta	+	13379927	13388737	19.5587	30.613	13388232	13388361	13380024;13380300;13385613;13386187;13386576;13386955;13387056;13387142;13387269;13387599;13387680;13388090;13388173;13388232;13388361;13388561
Os01t0337900-01	chr01build05r1.fasta	+	13415293	13424687	15.5511	47.4984	13424138	13424206	13415467;13415754;13418183;13418329;13418598;13418732;13419144;13419261;13420725;13420849;13421207;13421332;13421417;13421497;13421988;13422050;13422128;13422202;13423239;13423317;13423427;13423527;13423752;13423865;13424025;13424138;13424206;13424277;13424361;13424408
Os01t0338000-02	chr01build05r1.fasta	+	13428919	13431123	106.39	46.8198	13429263	13429397	13429135;13429263;13429397;13429528;13430504;13430824
Os01t0339001-00	chr01build05r1.fasta	+	13463781	13464531	36.0924	40.3619	13463933	13464019	13463781;13463933;13464019;13464150;13464350;13464531
Os01t0339001-00	chr01build05r1.fasta	+	13463781	13464531	36.0924	15.1407	13464150	13464350	13463781;13463933;13464019;13464150;13464350;13464531
Os01t0343200-02	chr01build05r1.fasta	+	13708452	13709550	21.7278	27.9901	13709021	13709112	13708453;13708487;13708585;13709021;13709112;13709140
Os01t0348600-01	chr01build05r1.fasta	+	14029951	14035827	28.8336	117.05	14032747	14032842	14030164;14030272;14031206;14031277;14031403;14031468;14031567;14031623;14031717;14031784;14031868;14031949;14032245;14032300;14032445;14032747;14032842;14032928;14032999;14033173;14033281;14033402;14033489;14033652;14033725;14033979;14034112;14034233;14034342;14034463;14034911;14035059;14035146;14035284;14035515;14035550
Os01t0348600-01	chr01build05r1.fasta	+	14029951	14035827	28.8336	50.4709	14033173	14033281	14030164;14030272;14031206;14031277;14031403;14031468;14031567;14031623;14031717;14031784;14031868;14031949;14032245;14032300;14032445;14032747;14032842;14032928;14032999;14033173;14033281;14033402;14033489;14033652;14033725;14033979;14034112;14034233;14034342;14034463;14034911;14035059;14035146;14035284;14035515;14035550
Os01t0348600-03	chr01build05r1.fasta	+	14033922	14035863	124.365	77.7419	14033979	14034112	14033924;14033979;14034112;14034233;14034342;14034463;14034911;14035059;14035146;14035284;14035515;14035550
Os01t0348600-03	chr01build05r1.fasta	+	14033922	14035863	124.365	35.1149	14034233	14034342	14033924;14033979;14034112;14034233;14034342;14034463;14034911;14035059;14035146;14035284;14035515;14035550
Os01t0348600-03	chr01build05r1.fasta	+	14033922	14035863	124.365	103.748	14035059	14035146	14033924;14033979;14034112;14034233;14034342;14034463;14034911;14035059;14035146;14035284;14035515;14035550
Os01t0348600-03	chr01build05r1.fasta	+	14033922	14035863	124.365	52.975	14035284	14035515	14033924;14033979;14034112;14034233;14034342;14034463;14034911;14035059;14035146;14035284;14035515;14035550
Os01t0348700-01	chr01build05r1.fasta	+	14038978	14040799	319.782	508.968	14040483	14040571	14039059;14039070;14040122;14040483;14040571;14040655
Os01t0357100-02	chr01build05r1.fasta	+	14590050	14596133	261.063	440.061	14594714	14594817	14590106;14590514;14594360;14594714;14594817;14595936
Os01t0358400-01	chr01build05r1.fasta	+	14656011	14657929	92.2609	58.5248	14656752	14656861	14656098;14656100;14656675;14656752;14656861;14657041;14657148;14657245;14657342;14657779
Os01t0358400-01	chr01build05r1.fasta	+	14656011	14657929	92.2609	108.379	14657041	14657148	14656098;14656100;14656675;14656752;14656861;14657041;14657148;14657245;14657342;14657779
Os01t0358400-01	chr01build05r1.fasta	+	14656011	14657929	92.2609	75.2461	14657245	14657342	14656098;14656100;14656675;14656752;14656861;14657041;14657148;14657245;14657342;14657779
Os01t0363900-01	chr01build05r1.fasta	+	14952355	14964620	8.26538	11.8033	14962409	14962646	14952642;14952749;14953459;14953560;14954457;14954600;14954706;14954786;14954878;14954947;14955067;14955137;14955227;14955390;14955469;14955540;14955637;14955874;14956249;14956311;14956394;14956669;14957658;14957771;14957899;14958025;14958115;14958284;14958543;14958641;14961541;14961644;14961752;14962049;14962177;14962409;14962646;14963146;14963222;14963516;14963789;14963972;14964382;14964464
Os01t0367201-00	chr01build05r1.fasta	+	15225179	15228392	18.954	36.7481	15225274	15225359	15225179;15225274;15225359;15225439;15225566;15225642;15227739;15228051;15228256;15228392
Os01t0367700-01	chr01build05r1.fasta	+	15291129	15299201	42.5064	101.088	15292019	15292106	15291298;15291609;15291735;15292019;15292106;15292423;15294811;15295038;15295896;15295996;15297671;15297788;15298572;15298886
Os01t0383700-01	chr01build05r1.fasta	+	16278371	16287947	231.519	46.0126	16280151	16280295	16279794;16280151;16280295;16280299
Os01t0393000-01	chr01build05r1.fasta	+	16948349	16951053	81.6794	82.4667	16949629	16949716	16948914;16948981;16949429;16949629;16949716;16949767
Os01t0495900-01	chr01build05r1.fasta	+	18643350	18646915	42.1845	20.8384	18644732	18644995	18643369;18643987;18644605;18644732;18644995;18645220;18645604;18645731;18645804;18646808
Os01t0495900-01	chr01build05r1.fasta	+	18643350	18646915	42.1845	98.0685	18645731	18645804	18643369;18643987;18644605;18644732;18644995;18645220;18645604;18645731;18645804;18646808
Os01t0497801-00	chr01build05r1.fasta	+	18782334	18785692	41.0653	59.2133	18784299	18784468	18782334;18782711;18782886;18783035;18783930;18784299;18784468;18784585;18784691;18784775;18784896;18784988;18785068;18785163;18785669;18785692
Os01t0497801-00	chr01build05r1.fasta	+	18782334	18785692	41.0653	30.3462	18784988	18785068	18782334;18782711;18782886;18783035;18783930;18784299;18784468;18784585;18784691;18784775;18784896;18784988;18785068;18785163;18785669;18785692
Os01t0498200-01	chr01build05r1.fasta	+	18785989	18788356	116.222	99.7799	18786461	18786582	18785991;18786461;18786582;18786730;18787750;18787892;18788004;18788089
Os01t0498200-01	chr01build05r1.fasta	+	18785989	18788356	116.222	109.799	18787892	18788004	18785991;18786461;18786582;18786730;18787750;18787892;18788004;18788089
Os01t0501800-01	chr01build05r1.fasta	+	18980017	18981464	1739.27	1525.58	18980335	18980453	18980090;18980335;18980453;18981208
Os01t0502400-01	chr01build05r1.fasta	+	19024984	19035099	28.7908	49.0853	19029970	19030062	19025141;19025464;19028722;19028769;19029794;19029970;19030062;19030212;19030312;19030398;19031806;19031930;19032178;19032296;19034541;19034652;19034758;19034793
Os01t0502400-01	chr01build05r1.fasta	+	19024984	19035099	28.7908	42.8795	19030212	19030312	19025141;19025464;19028722;19028769;19029794;19029970;19030062;19030212;19030312;19030398;19031806;19031930;19032178;19032296;19034541;19034652;19034758;19034793
Os01t0502400-01	chr01build05r1.fasta	+	19024984	19035099	28.7908	30.6298	19034652	19034758	19025141;19025464;19028722;19028769;19029794;19029970;19030062;19030212;19030312;19030398;19031806;19031930;19032178;19032296;19034541;19034652;19034758;19034793
Os01t0507700-01	chr01build05r1.fasta	+	19371743	19372934	136.044	114.327	19371972	19372143	19371886;19371972;19372143;19372511
Os01t0507900-01	chr01build05r1.fasta	+	19377042	19382688	52.7652	13.7913	19381563	19381893	19377118;19377396;19378702;19378816;19381388;19381563;19381893;19381988;19382074;19382352
Os01t0507900-01	chr01build05r1.fasta	+	19377042	19382688	52.7652	52.4705	19381988	19382074	19377118;19377396;19378702;19378816;19381388;19381563;19381893;19381988;19382074;19382352
Os01t0510100-01	chr01build05r1.fasta	+	19535513	19540716	142.366	132.891	19537614	19537746	19535755;19535828;19536328;19536415;19536765;19536902;19537390;19537614;19537746;19537928;19538047;19538267;19540210;19540255;19540354;19540446
Os01t0510100-01	chr01build05r1.fasta	+	19535513	19540716	142.366	119	19537928	19538047	19535755;19535828;19536328;19536415;19536765;19536902;19537390;19537614;19537746;19537928;19538047;19538267;19540210;19540255;19540354;19540446
Os01t0510100-01	chr01build05r1.fasta	+	19535513	19540716	142.366	10.296	19538267	19540210	19535755;19535828;19536328;19536415;19536765;19536902;19537390;19537614;19537746;19537928;19538047;19538267;19540210;19540255;19540354;19540446
Os01t0513400-01	chr01build05r1.fasta	+	19755613	19759541	42.3909	31.635	19757735	19757808	19755825;19756085;19756188;19756423;19757536;19757735;19757808;19757895;19757986;19758080;19758724;19758953
Os01t0531500-02	chr01build05r1.fasta	+	20766577	20770555	52.1286	28.3252	20769884	20770164	20766680;20766733;20768053;20768195;20768826;20768955;20769693;20769884;20770164;20770376
Os01t0534800-02	chr01build05r1.fasta	+	21020603	21023518	28.9544	16.0985	21022662	21023010	21020702;21020884;21021364;21022662;21023010;21023237
Os01t0538000-04	chr01build05r1.fasta	+	21313016	21316990	125.351	195.083	21315209	21315280	21314793;21315209;21315280;21315567
Os01t0541000-01	chr01build05r1.fasta	+	21512737	21516203	91.1924	41.7502	21515135	21515291	21514934;21515135;21515291;21515380;21515461;21515624;21515694;21515744
Os01t0541000-01	chr01build05r1.fasta	+	21512737	21516203	91.1924	37.1133	21515380	21515461	21514934;21515135;21515291;21515380;21515461;21515624;21515694;21515744
Os01t0541000-01	chr01build05r1.fasta	+	21512737	21516203	91.1924	54.4033	21515624	21515694	21514934;21515135;21515291;21515380;21515461;21515624;21515694;21515744
Os01t0541800-01	chr01build05r1.fasta	+	21590347	21592619	35.8184	13.1382	21590584	21590779	21590497;21590584;21590779;21590815;21590940;21591156;21591633;21591791;21591967;21592086;21592179;21592289
Os01t0544200-03	chr01build05r1.fasta	+	21784165	21786942	40.9814	31.1302	21786066	21786159	21785651;21785761;21785887;21786066;21786159;21786284
Os01t0549400-03	chr01build05r1.fasta	+	22154739	22158843	18.35	24.5715	22155043	22155304	22154741;22155043;22155304;22155654;22155821;22156098;22157325;22157669;22157916;22158558
Os01t0549400-03	chr01build05r1.fasta	+	22154739	22158843	18.35	28.5657	22155654	22155821	22154741;22155043;22155304;22155654;22155821;22156098;22157325;22157669;22157916;22158558
Os01t0549400-04	chr01build05r1.fasta	+	22157353	22158843	47.0637	18.879	22157669	22157916	22157353;22157669;22157916;22158558
Os01t0549700-01	chr01build05r1.fasta	+	22171527	22177753	38.4759	174.869	22173853	22173935	22171717;22171844;22171950;22172048;22173679;22173853;22173935;22174166;22174313;22174431;22175050;22175106;22175185;22175369;22176822;22176966;22177033;22177116;22177204;22177267;22177369;22177379
Os01t0549700-02	chr01build05r1.fasta	+	22174134	22177723	72.6514	72.2953	22176966	22177033	22174136;22174166;22174313;22174431;22175050;22175106;22175185;22175369;22176822;22176966;22177033;22177116;22177204;22177267;22177369;22177379
Os01t0549700-03	chr01build05r1.fasta	+	22177204	22177718	318.375	70.457	22177267	22177369	22177204;22177267;22177369;22177379
Os01t0550000-01	chr01build05r1.fasta	+	22201743	22206886	91.9997	174.869	22203693	22203775	22201829;22201956;22202060;22202158;22203519;22203693;22203775;22204006;22204153;22204271;22204891;22204947;22205025;22205209;22205986;22206130;22206200;22206283;22206368;22206431;22206532;22206542
Os01t0550000-01	chr01build05r1.fasta	+	22201743	22206886	91.9997	70.8892	22206130	22206200	22201829;22201956;22202060;22202158;22203519;22203693;22203775;22204006;22204153;22204271;22204891;22204947;22205025;22205209;22205986;22206130;22206200;22206283;22206368;22206431;22206532;22206542
Os01t0550000-01	chr01build05r1.fasta	+	22201743	22206886	91.9997	27.5411	22206431	22206532	22201829;22201956;22202060;22202158;22203519;22203693;22203775;22204006;22204153;22204271;22204891;22204947;22205025;22205209;22205986;22206130;22206200;22206283;22206368;22206431;22206532;22206542
Os01t0550000-02	chr01build05r1.fasta	+	22204467	22205107	99.8364	81.4902	22204947	22205025	22204861;22204947;22205025;22205107
Os01t0552300-01	chr01build05r1.fasta	+	22369334	22373107	42.9182	11.705	22372552	22372791	22369337;22369644;22369727;22369858;22370318;22370420;22370584;22370697;22371187;22371266;22371376;22371429;22371950;22372066;22372190;22372244;22372338;22372370;22372506;22372552;22372791;22372917
Os01t0553400-01	chr01build05r1.fasta	+	22436485	22440842	11.2985	24.7605	22438659	22438762	22437584;22437724;22437805;22438659;22438762;22438920;22440465;22440749
Os01t0554100-01	chr01build05r1.fasta	+	22480414	22487905	140.689	28.8409	22482748	22484066	22482682;22482748;22484066;22484508
Os01t0558900-01	chr01build05r1.fasta	+	22797341	22798094	99.3148	56.0862	22797462	22797557	22797343;22797462;22797557;22797634
Os01t0559100-02	chr01build05r1.fasta	+	22806596	22810578	71.7087	52.6723	22806803	22806902	22806671;22806803;22806902;22806972;22807062;22807223;22807565;22807670;22808812;22809003;22809255;22809360;22809438;22809621;22809715;22809963
Os01t0559100-02	chr01build05r1.fasta	+	22806596	22810578	71.7087	72.6003	22809360	22809438	22806671;22806803;22806902;22806972;22807062;22807223;22807565;22807670;22808812;22809003;22809255;22809360;22809438;22809621;22809715;22809963
Os01t0559100-02	chr01build05r1.fasta	+	22806596	22810578	71.7087	125.674	22809621	22809715	22806671;22806803;22806902;22806972;22807062;22807223;22807565;22807670;22808812;22809003;22809255;22809360;22809438;22809621;22809715;22809963
Os01t0559300-01	chr01build05r1.fasta	+	22815630	22818104	20.9017	20.3564	22817539	22817699	22815684;22815792;22815876;22815937;22816075;22816158;22816639;22816693;22817413;22817539;22817699;22817749;22817845;22817944
Os01t0559600-01	chr01build05r1.fasta	+	22861073	22865586	93.1888	82.8487	22862357	22862753	22861182;22861427;22862193;22862357;22862753;22862909;22863019;22863104;22863199;22863398;22864229;22864277;22864356;22864568;22864676;22864882;22865084;22865266
Os01t0559600-01	chr01build05r1.fasta	+	22861073	22865586	93.1888	172.938	22862909	22863019	22861182;22861427;22862193;22862357;22862753;22862909;22863019;22863104;22863199;22863398;22864229;22864277;22864356;22864568;22864676;22864882;22865084;22865266
Os01t0559600-02	chr01build05r1.fasta	+	22863201	22865586	612.408	57.3993	22863398	22864229	22863202;22863398;22864229;22864277;22864356;22864568;22864676;22864882;22865084;22865266
Os01t0559600-02	chr01build05r1.fasta	+	22863201	22865586	612.408	140.459	22864277	22864356	22863202;22863398;22864229;22864277;22864356;22864568;22864676;22864882;22865084;22865266
Os01t0559600-02	chr01build05r1.fasta	+	22863201	22865586	612.408	652.9	22864568	22864676	22863202;22863398;22864229;22864277;22864356;22864568;22864676;22864882;22865084;22865266
Os01t0559600-02	chr01build05r1.fasta	+	22863201	22865586	612.408	473.388	22864882	22865084	22863202;22863398;22864229;22864277;22864356;22864568;22864676;22864882;22865084;22865266
Os01t0560200-01	chr01build05r1.fasta	+	22906298	22909437	50.616	34.4263	22906498	22906599	22906405;22906498;22906599;22906657;22907023;22907211;22908138;22908308;22909112;22909264
Os01t0563000-05	chr01build05r1.fasta	+	23062318	23072120	12.0682	35.3357	23062392	23062497	23062320;23062392;23062497;23062675;23063685;23064002;23068875;23068985;23071644;23071961
Os01t0570500-04	chr01build05r1.fasta	+	23511978	23514623	84.5358	163.679	23513714	23513836	23511978;23512033;23512117;23512201;23512280;23512406;23512483;23512565;23512649;23512709;23513575;23513714;23513836;23514129
Os01t0571000-02	chr01build05r1.fasta	+	23548869	23552230	21.7394	29.584	23551494	23551584	23549565;23549738;23549838;23549923;23550016;23550226;23550439;23550568;23551310;23551494;23551584;23551715;23551899;23552003
Os01t0574400-01	chr01build05r1.fasta	+	23705067	23710475	31.3231	28.2977	23707731	23707821	23705206;23705232;23706060;23706147;23706478;23706738;23707495;23707731;23707821;23707945;23708663;23709139;23709225;23710139
Os01t0574400-01	chr01build05r1.fasta	+	23705067	23710475	31.3231	73.9968	23709139	23709225	23705206;23705232;23706060;23706147;23706478;23706738;23707495;23707731;23707821;23707945;23708663;23709139;23709225;23710139
Os01t0574500-01	chr01build05r1.fasta	+	23712978	23718919	41.3597	86.1054	23715520	23715606	23713221;23713247;23713839;23713926;23714239;23714499;23715263;23715520;23715606;23715730;23716945;23717421;23717507;23718418
Os01t0575000-03	chr01build05r1.fasta	+	23754382	23759317	85.8237	57.784	23754437	23754515	23754384;23754437;23754515;23754571;23754660;23754818;23754894;23754962;23755047;23755138;23755699;23755777;23756326;23756488;23757094;23757218;23757303;23757565;23757637;23757733;23757824;23757985;23758121;23758225;23758352;23758446;23758533;23758629;23758724;23758954
Os01t0575000-03	chr01build05r1.fasta	+	23754382	23759317	85.8237	77.5793	23757218	23757303	23754384;23754437;23754515;23754571;23754660;23754818;23754894;23754962;23755047;23755138;23755699;23755777;23756326;23756488;23757094;23757218;23757303;23757565;23757637;23757733;23757824;23757985;23758121;23758225;23758352;23758446;23758533;23758629;23758724;23758954
Os01t0575000-03	chr01build05r1.fasta	+	23754382	23759317	85.8237	171.566	23757565	23757637	23754384;23754437;23754515;23754571;23754660;23754818;23754894;23754962;23755047;23755138;23755699;23755777;23756326;23756488;23757094;23757218;23757303;23757565;23757637;23757733;23757824;23757985;23758121;23758225;23758352;23758446;23758533;23758629;23758724;23758954
Os01t0575000-03	chr01build05r1.fasta	+	23754382	23759317	85.8237	45.802	23757733	23757824	23754384;23754437;23754515;23754571;23754660;23754818;23754894;23754962;23755047;23755138;23755699;23755777;23756326;23756488;23757094;23757218;23757303;23757565;23757637;23757733;23757824;23757985;23758121;23758225;23758352;23758446;23758533;23758629;23758724;23758954
Os01t0575000-03	chr01build05r1.fasta	+	23754382	23759317	85.8237	88.8551	23757985	23758121	23754384;23754437;23754515;23754571;23754660;23754818;23754894;23754962;23755047;23755138;23755699;23755777;23756326;23756488;23757094;23757218;23757303;23757565;23757637;23757733;23757824;23757985;23758121;23758225;23758352;23758446;23758533;23758629;23758724;23758954
Os01t0575000-03	chr01build05r1.fasta	+	23754382	23759317	85.8237	66.7548	23758225	23758352	23754384;23754437;23754515;23754571;23754660;23754818;23754894;23754962;23755047;23755138;23755699;23755777;23756326;23756488;23757094;23757218;23757303;23757565;23757637;23757733;23757824;23757985;23758121;23758225;23758352;23758446;23758533;23758629;23758724;23758954
Os01t0575000-03	chr01build05r1.fasta	+	23754382	23759317	85.8237	30.5925	23758446	23758533	23754384;23754437;23754515;23754571;23754660;23754818;23754894;23754962;23755047;23755138;23755699;23755777;23756326;23756488;23757094;23757218;23757303;23757565;23757637;23757733;23757824;23757985;23758121;23758225;23758352;23758446;23758533;23758629;23758724;23758954
Os01t0575000-03	chr01build05r1.fasta	+	23754382	23759317	85.8237	120.707	23758629	23758724	23754384;23754437;23754515;23754571;23754660;23754818;23754894;23754962;23755047;23755138;23755699;23755777;23756326;23756488;23757094;23757218;23757303;23757565;23757637;23757733;23757824;23757985;23758121;23758225;23758352;23758446;23758533;23758629;23758724;23758954
Os01t0575200-01	chr01build05r1.fasta	+	23768724	23773075	30.5563	52.9128	23772325	23772470	23769138;23769819;23771945;23772325;23772470;23772582
Os01t0579600-03	chr01build05r1.fasta	+	24060258	24061432	54.2425	13.9194	24060807	24060991	24060526;24060603;24060695;24060807;24060991;24061045
Os01t0581300-01	chr01build05r1.fasta	+	24165693	24169325	22.5733	34.8658	24167390	24167483	24165780;24166100;24166993;24167164;24167255;24167390;24167483;24167696;24167865;24168008;24168098;24168205;24168294;24168390;24168474;24168605;24168758;24168890;24169009;24169174
Os01t0581300-01	chr01build05r1.fasta	+	24165693	24169325	22.5733	33.7378	24167696	24167865	24165780;24166100;24166993;24167164;24167255;24167390;24167483;24167696;24167865;24168008;24168098;24168205;24168294;24168390;24168474;24168605;24168758;24168890;24169009;24169174
Os01t0581300-01	chr01build05r1.fasta	+	24165693	24169325	22.5733	32.1886	24168890	24169009	24165780;24166100;24166993;24167164;24167255;24167390;24167483;24167696;24167865;24168008;24168098;24168205;24168294;24168390;24168474;24168605;24168758;24168890;24169009;24169174
Os01t0584900-01	chr01build05r1.fasta	+	24362624	24363918	32.6981	56.3163	24362971	24363076	24362667;24362971;24363076;24363240;24363341;24363611
Os01t0584900-01	chr01build05r1.fasta	+	24362624	24363918	32.6981	41.3116	24363240	24363341	24362667;24362971;24363076;24363240;24363341;24363611
Os01t0585600-02	chr01build05r1.fasta	+	24399962	24403261	28.408	20.3564	24400466	24400741	24399962;24400466;24400741;24400919;24401183;24401406;24401989;24402319;24402538;24402942
Os01t0585600-02	chr01build05r1.fasta	+	24399962	24403261	28.408	15.4594	24400919	24401183	24399962;24400466;24400741;24400919;24401183;24401406;24401989;24402319;24402538;24402942
Os01t0585700-01	chr01build05r1.fasta	+	24409792	24413363	61.7905	41.3956	24410789	24410870	24409794;24409844;24410686;24410789;24410870;24411035;24411107;24411229;24411333;24411415;24411513;24411654;24411904;24411933;24412157;24412227;24412312;24412903
Os01t0585700-01	chr01build05r1.fasta	+	24409792	24413363	61.7905	46.4991	24411035	24411107	24409794;24409844;24410686;24410789;24410870;24411035;24411107;24411229;24411333;24411415;24411513;24411654;24411904;24411933;24412157;24412227;24412312;24412903
Os01t0585700-01	chr01build05r1.fasta	+	24409792	24413363	61.7905	39.0165	24411229	24411333	24409794;24409844;24410686;24410789;24410870;24411035;24411107;24411229;24411333;24411415;24411513;24411654;24411904;24411933;24412157;24412227;24412312;24412903
Os01t0588800-01	chr01build05r1.fasta	+	24578845	24582868	27.7365	12.2987	24581528	24581803	24578873;24579164;24579264;24579325;24579426;24579569;24579777;24579887;24579967;24580162;24581024;24581082;24581184;24581236;24581306;24581528;24581803;24581911;24582001;24582266
Os01t0588800-01	chr01build05r1.fasta	+	24578845	24582868	27.7365	37.3015	24581911	24582001	24578873;24579164;24579264;24579325;24579426;24579569;24579777;24579887;24579967;24580162;24581024;24581082;24581184;24581236;24581306;24581528;24581803;24581911;24582001;24582266
Os01t0589300-02	chr01build05r1.fasta	+	24621735	24622620	75.692	136.777	24622016	24622104	24621735;24622016;24622104;24622121
Os01t0595100-01	chr01build05r1.fasta	+	24946899	24953552	18.012	34.8185	24949625	24949782	24946989;24947557;24949222;24949321;24949402;24949625;24949782;24950611;24950731;24950845;24951356;24951475;24951980;24952020;24952116;24952159;24952252;24952281
Os01t0600300-02	chr01build05r1.fasta	+	25207918	25211210	21.1061	37.869	25210283	25210384	25208058;25208820;25208924;25208976;25209895;25210061;25210135;25210283;25210384;25210826
Os01t0603300-01	chr01build05r1.fasta	+	25391028	25393068	13.5653	32.7739	25392296	25392395	25391252;25391645;25392100;25392296;25392395;25392709
Os01t0605650-01	chr01build05r1.fasta	+	25487474	25492399	11.7326	15.9613	25491655	25491808	25487555;25487712;25487823;25488015;25488480;25488603;25488855;25489207;25490095;25491100;25491462;25491655;25491808;25491894
Os01t0610100-01	chr01build05r1.fasta	+	25757306	25760302	139.754	68.1941	25757640	25757754	25757528;25757640;25757754;25757831;25759610;25759780;25759858;25760026
Os01t0610100-01	chr01build05r1.fasta	+	25757306	25760302	139.754	278.548	25759780	25759858	25757528;25757640;25757754;25757831;25759610;25759780;25759858;25760026
Os01t0612900-01	chr01build05r1.fasta	+	25943333	25947794	30.0494	54.2425	25945840	25945921	25943502;25943787;25944634;25944843;25945692;25945840;25945921;25946197;25947293;25947597
Os01t0613300-01	chr01build05r1.fasta	+	25971895	25974266	22.5885	27.9521	25972279	25972412	25971895;25972279;25972412;25972523;25974010;25974139
Os01t0616500-01	chr01build05r1.fasta	+	26111579	26114342	26.2907	29.5359	26113562	26113668	26111798;26111945;26112393;26112475;26112803;26112961;26113452;26113562;26113668;26113734;26113839;26114107
Os01t0618400-01	chr01build05r1.fasta	+	26228862	26232490	60.0002	41.1603	26230042	26230132	26228928;26229307;26229777;26229883;26229987;26230042;26230132;26230356;26230441;26230647;26230727;26230813;26230901;26230996;26231070;26231285;26231478;26231660;26231792;26232019
Os01t0618400-01	chr01build05r1.fasta	+	26228862	26232490	60.0002	88.4677	26230356	26230441	26228928;26229307;26229777;26229883;26229987;26230042;26230132;26230356;26230441;26230647;26230727;26230813;26230901;26230996;26231070;26231285;26231478;26231660;26231792;26232019
Os01t0618400-01	chr01build05r1.fasta	+	26228862	26232490	60.0002	86.7034	26230647	26230727	26228928;26229307;26229777;26229883;26229987;26230042;26230132;26230356;26230441;26230647;26230727;26230813;26230901;26230996;26231070;26231285;26231478;26231660;26231792;26232019
Os01t0618400-01	chr01build05r1.fasta	+	26228862	26232490	60.0002	71.0188	26230813	26230901	26228928;26229307;26229777;26229883;26229987;26230042;26230132;26230356;26230441;26230647;26230727;26230813;26230901;26230996;26231070;26231285;26231478;26231660;26231792;26232019
Os01t0618400-01	chr01build05r1.fasta	+	26228862	26232490	60.0002	51.5018	26230996	26231070	26228928;26229307;26229777;26229883;26229987;26230042;26230132;26230356;26230441;26230647;26230727;26230813;26230901;26230996;26231070;26231285;26231478;26231660;26231792;26232019
Os01t0618400-01	chr01build05r1.fasta	+	26228862	26232490	60.0002	37.4076	26231285	26231478	26228928;26229307;26229777;26229883;26229987;26230042;26230132;26230356;26230441;26230647;26230727;26230813;26230901;26230996;26231070;26231285;26231478;26231660;26231792;26232019
Os01t0618400-01	chr01build05r1.fasta	+	26228862	26232490	60.0002	97.688	26231660	26231792	26228928;26229307;26229777;26229883;26229987;26230042;26230132;26230356;26230441;26230647;26230727;26230813;26230901;26230996;26231070;26231285;26231478;26231660;26231792;26232019
Os01t0618500-01	chr01build05r1.fasta	+	26232908	26236165	21.579	43.2923	26235191	26235263	26232996;26233219;26233683;26233789;26233889;26233944;26234039;26234245;26234327;26234533;26234607;26234693;26234779;26234874;26234976;26235191;26235263;26235445;26235584;26235811
Os01t0618500-01	chr01build05r1.fasta	+	26232908	26236165	21.579	25.9181	26235445	26235584	26232996;26233219;26233683;26233789;26233889;26233944;26234039;26234245;26234327;26234533;26234607;26234693;26234779;26234874;26234976;26235191;26235263;26235445;26235584;26235811
Os01t0622600-01	chr01build05r1.fasta	+	26469805	26474140	61.2687	78.033	26471638	26471724	26469919;26470579;26471495;26471638;26471724;26471876;26472197;26472312;26472396;26472563;26473180;26473307;26473397;26473496;26473689;26473775
Os01t0622600-01	chr01build05r1.fasta	+	26469805	26474140	61.2687	57.8362	26472312	26472396	26469919;26470579;26471495;26471638;26471724;26471876;26472197;26472312;26472396;26472563;26473180;26473307;26473397;26473496;26473689;26473775
Os01t0622600-01	chr01build05r1.fasta	+	26469805	26474140	61.2687	82.3206	26473307	26473397	26469919;26470579;26471495;26471638;26471724;26471876;26472197;26472312;26472396;26472563;26473180;26473307;26473397;26473496;26473689;26473775
Os01t0622600-01	chr01build05r1.fasta	+	26469805	26474140	61.2687	50.0779	26473496	26473689	26469919;26470579;26471495;26471638;26471724;26471876;26472197;26472312;26472396;26472563;26473180;26473307;26473397;26473496;26473689;26473775
Os01t0623500-01	chr01build05r1.fasta	+	26525387	26530187	39.2085	82.9718	26528183	26528261	26525514;26525716;26525984;26526105;26526203;26526291;26526383;26526418;26526838;26526937;26527094;26527136;26527215;26527309;26527548;26527606;26527684;26528183;26528261;26528342;26528434;26528999;26529090;26529225;26529320;26529382;26529512;26529742;26529852;26529965
Os01t0623500-01	chr01build05r1.fasta	+	26525387	26530187	39.2085	72.5198	26528999	26529090	26525514;26525716;26525984;26526105;26526203;26526291;26526383;26526418;26526838;26526937;26527094;26527136;26527215;26527309;26527548;26527606;26527684;26528183;26528261;26528342;26528434;26528999;26529090;26529225;26529320;26529382;26529512;26529742;26529852;26529965
Os01t0623500-01	chr01build05r1.fasta	+	26525387	26530187	39.2085	26.8239	26529225	26529320	26525514;26525716;26525984;26526105;26526203;26526291;26526383;26526418;26526838;26526937;26527094;26527136;26527215;26527309;26527548;26527606;26527684;26528183;26528261;26528342;26528434;26528999;26529090;26529225;26529320;26529382;26529512;26529742;26529852;26529965
Os01t0623500-01	chr01build05r1.fasta	+	26525387	26530187	39.2085	114.941	26529742	26529852	26525514;26525716;26525984;26526105;26526203;26526291;26526383;26526418;26526838;26526937;26527094;26527136;26527215;26527309;26527548;26527606;26527684;26528183;26528261;26528342;26528434;26528999;26529090;26529225;26529320;26529382;26529512;26529742;26529852;26529965
Os01t0624500-01	chr01build05r1.fasta	+	26572125	26573480	311.804	11.8927	26572186	26572746	26572126;26572186;26572746;26572828;26572925;26573029;26573149;26573256
Os01t0624500-01	chr01build05r1.fasta	+	26572125	26573480	311.804	132.577	26572828	26572925	26572126;26572186;26572746;26572828;26572925;26573029;26573149;26573256
Os01t0624500-01	chr01build05r1.fasta	+	26572125	26573480	311.804	231.197	26573029	26573149	26572126;26572186;26572746;26572828;26572925;26573029;26573149;26573256
Os01t0627933-00	chr01build05r1.fasta	+	26701397	26702883	39.8988	28.0259	26702325	26702466	26701397;26701927;26702081;26702325;26702466;26702883
Os01t0628700-01	chr01build05r1.fasta	+	26744764	26749037	43.7102	64.8862	26747359	26747450	26744926;26745232;26747139;26747359;26747450;26747697;26747844;26748234;26748321;26748749
Os01t0628700-01	chr01build05r1.fasta	+	26744764	26749037	43.7102	83.8328	26747697	26747844	26744926;26745232;26747139;26747359;26747450;26747697;26747844;26748234;26748321;26748749
Os01t0628700-01	chr01build05r1.fasta	+	26744764	26749037	43.7102	49.214	26748234	26748321	26744926;26745232;26747139;26747359;26747450;26747697;26747844;26748234;26748321;26748749
Os01t0628900-01	chr01build05r1.fasta	+	26750415	26752600	13.9397	37.5159	26751952	26752029	26750434;26750740;26750833;26751056;26751215;26751459;26751568;26751952;26752029;26752454
Os01t0629400-02	chr01build05r1.fasta	+	26768010	26768799	97.0876	24.664	26768101	26768380	26768012;26768101;26768380;26768547
Os01t0630900-00	chr01build05r1.fasta	+	26850381	26852129	39.4616	26.1185	26850686	26850806	26850381;26850440;26850535;26850686;26850806;26851241;26851331;26851471
Os01t0630900-00	chr01build05r1.fasta	+	26850381	26852129	39.4616	43.7328	26851241	26851331	26850381;26850440;26850535;26850686;26850806;26851241;26851331;26851471
Os01t0633200-01	chr01build05r1.fasta	+	26993780	26997747	24.1531	30.0985	26995247	26995386	26994356;26995247;26995386;26995567;26995807;26995896;26995992;26996279;26996414;26996626;26997130;26997354
Os01t0633200-01	chr01build05r1.fasta	+	26993780	26997747	24.1531	19.4273	26995567	26995807	26994356;26995247;26995386;26995567;26995807;26995896;26995992;26996279;26996414;26996626;26997130;26997354
Os01t0633200-02	chr01build05r1.fasta	+	26996045	26997798	64.7953	60.2461	26996279	26996414	26996046;26996279;26996414;26996626;26997130;26997354
Os01t0639100-01	chr01build05r1.fasta	+	27366676	27370155	55.5865	15.9613	27366996	27367281	27366701;27366996;27367281;27367521;27367602;27367682;27368082;27368189;27368302;27368421;27368779;27368943;27369034;27369123;27369775;27369888
Os01t0639100-01	chr01build05r1.fasta	+	27366676	27370155	55.5865	72.7991	27367521	27367602	27366701;27366996;27367281;27367521;27367602;27367682;27368082;27368189;27368302;27368421;27368779;27368943;27369034;27369123;27369775;27369888
Os01t0639100-01	chr01build05r1.fasta	+	27366676	27370155	55.5865	50.8911	27368943	27369034	27366701;27366996;27367281;27367521;27367602;27367682;27368082;27368189;27368302;27368421;27368779;27368943;27369034;27369123;27369775;27369888
Os01t0639900-01	chr01build05r1.fasta	+	27426352	27434758	868.796	13.4866	27430688	27433039	27426401;27426610;27430461;27430522;27430640;27430688;27433039;27433155;27433278;27433331;27433786;27433871;27434031;27434136;27434327;27434461
Os01t0639900-01	chr01build05r1.fasta	+	27426352	27434758	868.796	143.48	27433155	27433278	27426401;27426610;27430461;27430522;27430640;27430688;27433039;27433155;27433278;27433331;27433786;27433871;27434031;27434136;27434327;27434461
Os01t0639900-01	chr01build05r1.fasta	+	27426352	27434758	868.796	429.666	27433871	27434031	27426401;27426610;27430461;27430522;27430640;27430688;27433039;27433155;27433278;27433331;27433786;27433871;27434031;27434136;27434327;27434461
Os01t0639900-01	chr01build05r1.fasta	+	27426352	27434758	868.796	1193.66	27434136	27434327	27426401;27426610;27430461;27430522;27430640;27430688;27433039;27433155;27433278;27433331;27433786;27433871;27434031;27434136;27434327;27434461
Os01t0642700-00	chr01build05r1.fasta	+	27565832	27569664	10.1666	17.8119	27568491	27568674	27565832;27565985;27567438;27568491;27568674;27569664
Os01t0644000-01	chr01build05r1.fasta	+	27656051	27657887	593.587	44.2706	27656247	27657449	27656128;27656247;27657449;27657721
Os01t0645200-03	chr01build05r1.fasta	+	27703490	27710052	117.328	219.468	27703658	27703753	27703544;27703658;27703753;27703864;27705211;27705334;27705459;27705500;27705595;27705708;27705816;27705878;27706714;27706841;27708171;27708252;27708345;27708396;27708488;27708585;27708818;27708979;27709457;27709546;27709673;27709750
Os01t0645200-03	chr01build05r1.fasta	+	27703490	27710052	117.328	31.5133	27708585	27708818	27703544;27703658;27703753;27703864;27705211;27705334;27705459;27705500;27705595;27705708;27705816;27705878;27706714;27706841;27708171;27708252;27708345;27708396;27708488;27708585;27708818;27708979;27709457;27709546;27709673;27709750
Os01t0645200-03	chr01build05r1.fasta	+	27703490	27710052	117.328	194.778	27709546	27709673	27703544;27703658;27703753;27703864;27705211;27705334;27705459;27705500;27705595;27705708;27705816;27705878;27706714;27706841;27708171;27708252;27708345;27708396;27708488;27708585;27708818;27708979;27709457;27709546;27709673;27709750
Os01t0649100-02	chr01build05r1.fasta	+	27920507	27924068	89.5892	111.58	27920801	27920907	27920565;27920801;27920907;27921080;27921564;27921732;27921836;27921897;27922479;27922603;27922708;27922825;27923733;27923870
Os01t0649100-02	chr01build05r1.fasta	+	27920507	27924068	89.5892	32.328	27921732	27921836	27920565;27920801;27920907;27921080;27921564;27921732;27921836;27921897;27922479;27922603;27922708;27922825;27923733;27923870
Os01t0649100-02	chr01build05r1.fasta	+	27920507	27924068	89.5892	28.7103	27922603	27922708	27920565;27920801;27920907;27921080;27921564;27921732;27921836;27921897;27922479;27922603;27922708;27922825;27923733;27923870
Os01t0652600-01	chr01build05r1.fasta	+	28121845	28125781	70.7841	17.2738	28123435	28123888	28121894;28121956;28122056;28122163;28122265;28122357;28122949;28123014;28123295;28123435;28123888;28124115;28124231;28124348;28124416;28124555;28124682;28124849;28124943;28125098;28125196;28125561
Os01t0652600-01	chr01build05r1.fasta	+	28121845	28125781	70.7841	79.0335	28124115	28124231	28121894;28121956;28122056;28122163;28122265;28122357;28122949;28123014;28123295;28123435;28123888;28124115;28124231;28124348;28124416;28124555;28124682;28124849;28124943;28125098;28125196;28125561
Os01t0652600-01	chr01build05r1.fasta	+	28121845	28125781	70.7841	216.364	28125098	28125196	28121894;28121956;28122056;28122163;28122265;28122357;28122949;28123014;28123295;28123435;28123888;28124115;28124231;28124348;28124416;28124555;28124682;28124849;28124943;28125098;28125196;28125561
Os01t0653700-02	chr01build05r1.fasta	+	28179436	28182341	15.8194	23.1781	28181792	28181892	28179503;28179595;28180486;28181562;28181649;28181792;28181892;28182227
Os01t0655300-01	chr01build05r1.fasta	+	28328817	28329313	36.0719	26.1373	28328886	28328988	28328819;28328886;28328988;28329078
Os01t0655800-01	chr01build05r1.fasta	+	28358558	28366587	108.096	18.0915	28363695	28364768	28359610;28359642;28359733;28359822;28360011;28360067;28360255;28360303;28360743;28360819;28361341;28361380;28361460;28361554;28361948;28362112;28362200;28362310;28362394;28362481;28363138;28363204;28363411;28363486;28363578;28363695;28364768;28365013;28365379;28365518;28365685;28365867;28365983;28366102;28366355;28366390
Os01t0655800-01	chr01build05r1.fasta	+	28358558	28366587	108.096	90.5741	28365518	28365685	28359610;28359642;28359733;28359822;28360011;28360067;28360255;28360303;28360743;28360819;28361341;28361380;28361460;28361554;28361948;28362112;28362200;28362310;28362394;28362481;28363138;28363204;28363411;28363486;28363578;28363695;28364768;28365013;28365379;28365518;28365685;28365867;28365983;28366102;28366355;28366390
Os01t0655800-01	chr01build05r1.fasta	+	28358558	28366587	108.096	131.055	28365867	28365983	28359610;28359642;28359733;28359822;28360011;28360067;28360255;28360303;28360743;28360819;28361341;28361380;28361460;28361554;28361948;28362112;28362200;28362310;28362394;28362481;28363138;28363204;28363411;28363486;28363578;28363695;28364768;28365013;28365379;28365518;28365685;28365867;28365983;28366102;28366355;28366390
Os01t0655800-01	chr01build05r1.fasta	+	28358558	28366587	108.096	67.2804	28366102	28366355	28359610;28359642;28359733;28359822;28360011;28360067;28360255;28360303;28360743;28360819;28361341;28361380;28361460;28361554;28361948;28362112;28362200;28362310;28362394;28362481;28363138;28363204;28363411;28363486;28363578;28363695;28364768;28365013;28365379;28365518;28365685;28365867;28365983;28366102;28366355;28366390
Os01t0659200-01	chr01build05r1.fasta	+	28541553	28546200	219.067	114.872	28545710	28545924	28541752;28541853;28543553;28543653;28544299;28544455;28544809;28545005;28545611;28545710;28545924;28545959
Os01t0660550-01	chr01build05r1.fasta	+	28643141	28649240	49.3125	13.9838	28648360	28648585	28648326;28648360;28648585;28648981
Os01t0664100-01	chr01build05r1.fasta	+	28853169	28859042	13.2614	39.5232	28858305	28858381	28854362;28855042;28856205;28856393;28856491;28856582;28857549;28857608;28857746;28857815;28858102;28858305;28858381;28858761
Os01t0665200-03	chr01build05r1.fasta	+	28905784	28907757	113.437	75.0547	28905936	28906066	28905784;28905936;28906066;28906277;28906406;28906507;28906774;28906853;28906938;28907362
Os01t0665200-03	chr01build05r1.fasta	+	28905784	28907757	113.437	54.0229	28906277	28906406	28905784;28905936;28906066;28906277;28906406;28906507;28906774;28906853;28906938;28907362
Os01t0665200-03	chr01build05r1.fasta	+	28905784	28907757	113.437	31.0094	28906507	28906774	28905784;28905936;28906066;28906277;28906406;28906507;28906774;28906853;28906938;28907362
Os01t0665200-03	chr01build05r1.fasta	+	28905784	28907757	113.437	73.4962	28906853	28906938	28905784;28905936;28906066;28906277;28906406;28906507;28906774;28906853;28906938;28907362
Os01t0665400-01	chr01build05r1.fasta	+	28915316	28920908	32.8672	49.6908	28919941	28920046	28915375;28915995;28918054;28918239;28919746;28919941;28920046;28920146
Os01t0666600-00	chr01build05r1.fasta	+	28975960	28977629	80.731	103.776	28976995	28977091	28976026;28976212;28976930;28976995;28977091;28977401
Os01t0667600-01	chr01build05r1.fasta	+	29031229	29032603	99.7089	34.237	29031634	29032033	29031396;29031634;29032033;29032468
Os01t0672400-01	chr01build05r1.fasta	+	29331168	29334479	158.593	25.2262	29333539	29334118	29331548;29331623;29331721;29331917;29333065;29333142;29333259;29333539;29334118;29334226
Os01t0674400-00	chr01build05r1.fasta	+	29444221	29444907	65.3198	88.029	29444595	29444715	29444441;29444595;29444715;29444826
Os01t0674800-01	chr01build05r1.fasta	+	29466823	29469400	79.7157	34.3228	29467789	29467921	29466878;29467058;29467599;29467789;29467921;29468053;29468138;29468292;29468611;29468802;29468913;29469173
Os01t0674800-01	chr01build05r1.fasta	+	29466823	29469400	79.7157	57.1637	29468053	29468138	29466878;29467058;29467599;29467789;29467921;29468053;29468138;29468292;29468611;29468802;29468913;29469173
Os01t0674800-01	chr01build05r1.fasta	+	29466823	29469400	79.7157	17.9232	29468292	29468611	29466878;29467058;29467599;29467789;29467921;29468053;29468138;29468292;29468611;29468802;29468913;29469173
Os01t0674800-01	chr01build05r1.fasta	+	29466823	29469400	79.7157	120.185	29468802	29468913	29466878;29467058;29467599;29467789;29467921;29468053;29468138;29468292;29468611;29468802;29468913;29469173
Os01t0675700-02	chr01build05r1.fasta	+	29507187	29510659	59.5289	39.0165	29507543	29507632	29507200;29507543;29507632;29507861;29508374;29508515;29509869;29509930;29510311;29510348
Os01t0675700-02	chr01build05r1.fasta	+	29507187	29510659	59.5289	22.3681	29509930	29510311	29507200;29507543;29507632;29507861;29508374;29508515;29509869;29509930;29510311;29510348
Os01t0679900-03	chr01build05r1.fasta	+	29715000	29719947	47.4465	41.1603	29716496	29716586	29716005;29716496;29716586;29717104;29717425;29717637;29718073;29718228;29719176;29719364
Os01t0679900-03	chr01build05r1.fasta	+	29715000	29719947	47.4465	19.6294	29717104	29717425	29716005;29716496;29716586;29717104;29717425;29717637;29718073;29718228;29719176;29719364
Os01t0682500-01	chr01build05r1.fasta	+	29856256	29859944	84.0857	111.847	29858951	29859040	29856325;29856481;29857025;29857383;29857737;29857816;29857899;29857950;29858044;29858085;29858173;29858251;29858414;29858445;29858525;29858593;29858680;29858750;29858831;29858951;29859040;29859090;29859598;29859741
Os01t0682500-01	chr01build05r1.fasta	+	29856256	29859944	84.0857	35.4138	29859090	29859598	29856325;29856481;29857025;29857383;29857737;29857816;29857899;29857950;29858044;29858085;29858173;29858251;29858414;29858445;29858525;29858593;29858680;29858750;29858831;29858951;29859040;29859090;29859598;29859741
Os01t0684200-01	chr01build05r1.fasta	+	29917572	29923030	42.0692	27.9059	29920223	29920373	29920114;29920223;29920373;29920660;29920808;29920918;29921238;29921328;29921569;29921637;29921827;29921904;29922050;29922139;29922310;29922360;29922463;29922681;29922794;29922913
Os01t0684200-01	chr01build05r1.fasta	+	29917572	29923030	42.0692	18.3741	29922139	29922310	29920114;29920223;29920373;29920660;29920808;29920918;29921238;29921328;29921569;29921637;29921827;29921904;29922050;29922139;29922310;29922360;29922463;29922681;29922794;29922913
Os01t0684200-01	chr01build05r1.fasta	+	29917572	29923030	42.0692	89.3273	29922681	29922794	29920114;29920223;29920373;29920660;29920808;29920918;29921238;29921328;29921569;29921637;29921827;29921904;29922050;29922139;29922310;29922360;29922463;29922681;29922794;29922913
Os01t0685800-01	chr01build05r1.fasta	+	30007380	30011619	158.373	10.5079	30007966	30008845	30007490;30007966;30008845;30008920;30009023;30009111;30009255;30009372;30009455;30009558;30009648;30009806;30009949;30010173;30010256;30010567;30011241;30011354
Os01t0685800-01	chr01build05r1.fasta	+	30007380	30011619	158.373	156.066	30009372	30009455	30007490;30007966;30008845;30008920;30009023;30009111;30009255;30009372;30009455;30009558;30009648;30009806;30009949;30010173;30010256;30010567;30011241;30011354
Os01t0685800-01	chr01build05r1.fasta	+	30007380	30011619	158.373	137.63	30009558	30009648	30007490;30007966;30008845;30008920;30009023;30009111;30009255;30009372;30009455;30009558;30009648;30009806;30009949;30010173;30010256;30010567;30011241;30011354
Os01t0685800-01	chr01build05r1.fasta	+	30007380	30011619	158.373	201.585	30009806	30009949	30007490;30007966;30008845;30008920;30009023;30009111;30009255;30009372;30009455;30009558;30009648;30009806;30009949;30010173;30010256;30010567;30011241;30011354
Os01t0685800-01	chr01build05r1.fasta	+	30007380	30011619	158.373	390.165	30010173	30010256	30007490;30007966;30008845;30008920;30009023;30009111;30009255;30009372;30009455;30009558;30009648;30009806;30009949;30010173;30010256;30010567;30011241;30011354
Os01t0691600-02	chr01build05r1.fasta	+	30278374	30283225	29.3929	41.455	30280339	30280434	30278374;30278442;30279449;30279536;30280002;30280339;30280434;30280509;30280597;30280790;30281269;30281432;30281503;30281575;30281660;30281773;30282262;30282342;30282466;30282525;30282603;30282686;30282782;30282924;30283022;30283106
Os01t0691600-02	chr01build05r1.fasta	+	30278374	30283225	29.3929	48.4751	30282924	30283022	30278374;30278442;30279449;30279536;30280002;30280339;30280434;30280509;30280597;30280790;30281269;30281432;30281503;30281575;30281660;30281773;30282262;30282342;30282466;30282525;30282603;30282686;30282782;30282924;30283022;30283106
Os01t0693300-01	chr01build05r1.fasta	+	30334743	30337892	55.6861	37.1133	30336435	30336557	30335245;30335478;30335569;30335656;30335745;30335854;30335961;30336054;30336247;30336435;30336557;30336616;30336913;30337106
Os01t0693300-01	chr01build05r1.fasta	+	30334743	30337892	55.6861	13.7474	30336616	30336913	30335245;30335478;30335569;30335656;30335745;30335854;30335961;30336054;30336247;30336435;30336557;30336616;30336913;30337106
Os01t0700000-02	chr01build05r1.fasta	+	30700344	30704139	78.033	31.9226	30701400	30701498	30700429;30700627;30700919;30701400;30701498;30701599
Os01t0700100-01	chr01build05r1.fasta	+	30705245	30707024	58.1025	25.9117	30705341	30705471	30705296;30705341;30705471;30705507;30705588;30705807;30705980;30706138;30706254;30706373;30706498;30706608
Os01t0700100-01	chr01build05r1.fasta	+	30705245	30707024	58.1025	27.5806	30705807	30705980	30705296;30705341;30705471;30705507;30705588;30705807;30705980;30706138;30706254;30706373;30706498;30706608
Os01t0700100-01	chr01build05r1.fasta	+	30705245	30707024	58.1025	59.025	30706138	30706254	30705296;30705341;30705471;30705507;30705588;30705807;30705980;30706138;30706254;30706373;30706498;30706608
Os01t0700100-01	chr01build05r1.fasta	+	30705245	30707024	58.1025	33.4427	30706373	30706498	30705296;30705341;30705471;30705507;30705588;30705807;30705980;30706138;30706254;30706373;30706498;30706608
Os01t0702400-01	chr01build05r1.fasta	+	30839616	30849018	11.5492	21.3536	30848268	30848415	30840146;30840262;30840351;30840435;30840995;30841097;30841221;30841305;30841837;30841920;30842050;30842153;30842945;30843206;30843401;30843837;30844060;30844141;30846336;30846512;30846583;30846636;30847063;30847155;30847235;30847300;30847415;30847461;30847588;30847853;30848010;30848268;30848415;30848799
Os01t0703400-01	chr01build05r1.fasta	+	30887986	30892227	40.8902	42.7073	30891514	30891587	30888070;30888213;30889821;30889961;30890061;30890147;30890391;30890507;30890600;30890688;30890933;30890984;30891090;30891185;30891258;30891302;30891425;30891514;30891587;30891658;30891913;30892041
Os01t0703400-01	chr01build05r1.fasta	+	30887986	30892227	40.8902	32.463	30891658	30891913	30888070;30888213;30889821;30889961;30890061;30890147;30890391;30890507;30890600;30890688;30890933;30890984;30891090;30891185;30891258;30891302;30891425;30891514;30891587;30891658;30891913;30892041
Os01t0703600-01	chr01build05r1.fasta	+	30896101	30900041	92.5508	39.7741	30896469	30896571	30896341;30896469;30896571;30896720;30896808;30896870;30896963;30897139;30897219;30897322;30898565;30898672;30898759;30898855;30898963;30899060;30899141;30899282;30899364;30899486;30899584;30899682
Os01t0703600-01	chr01build05r1.fasta	+	30896101	30900041	92.5508	114.419	30896720	30896808	30896341;30896469;30896571;30896720;30896808;30896870;30896963;30897139;30897219;30897322;30898565;30898672;30898759;30898855;30898963;30899060;30899141;30899282;30899364;30899486;30899584;30899682
Os01t0703600-01	chr01build05r1.fasta	+	30896101	30900041	92.5508	39.9033	30898672	30898759	30896341;30896469;30896571;30896720;30896808;30896870;30896963;30897139;30897219;30897322;30898565;30898672;30898759;30898855;30898963;30899060;30899141;30899282;30899364;30899486;30899584;30899682
Os01t0703600-01	chr01build05r1.fasta	+	30896101	30900041	92.5508	47.2494	30898855	30898963	30896341;30896469;30896571;30896720;30896808;30896870;30896963;30897139;30897219;30897322;30898565;30898672;30898759;30898855;30898963;30899060;30899141;30899282;30899364;30899486;30899584;30899682
Os01t0703600-01	chr01build05r1.fasta	+	30896101	30900041	92.5508	38.0764	30899282	30899364	30896341;30896469;30896571;30896720;30896808;30896870;30896963;30897139;30897219;30897322;30898565;30898672;30898759;30898855;30898963;30899060;30899141;30899282;30899364;30899486;30899584;30899682
Os01t0703600-01	chr01build05r1.fasta	+	30896101	30900041	92.5508	111.138	30899486	30899584	30896341;30896469;30896571;30896720;30896808;30896870;30896963;30897139;30897219;30897322;30898565;30898672;30898759;30898855;30898963;30899060;30899141;30899282;30899364;30899486;30899584;30899682
Os01t0706400-02	chr01build05r1.fasta	+	31036693	31042191	7.88168	27.0114	31038795	31038911	31037510;31037583;31038624;31038795;31038911;31039051;31039130;31039478;31039556;31041443;31041791;31041854
Os01t0706400-03	chr01build05r1.fasta	+	31039192	31041630	25.6805	47.4125	31039478	31039556	31039193;31039478;31039556;31041630
Os01t0707300-01	chr01build05r1.fasta	+	31094273	31097558	333.046	140.041	31094577	31094688	31094484;31094577;31094688;31094746;31094982;31095170;31096361;31096531;31097191;31097343
Os01t0707300-01	chr01build05r1.fasta	+	31094273	31097558	333.046	14.1402	31095170	31096361	31094484;31094577;31094688;31094746;31094982;31095170;31096361;31096531;31097191;31097343
Os01t0708000-00	chr01build05r1.fasta	+	31135303	31140942	68.4388	167.01	31140570	31140651	31135403;31135552;31138144;31138343;31138835;31138913;31139461;31139544;31140276;31140570;31140651;31140757
Os01t0708900-01	chr01build05r1.fasta	+	31188324	31192545	21.7015	25.6688	31191168	31191281	31188617;31188784;31189655;31189740;31189826;31190033;31190675;31190804;31190984;31191168;31191281;31191412;31192170;31192274
Os01t0710000-01	chr01build05r1.fasta	+	31230802	31236628	40.5634	27.9323	31234128	31234391	31230971;31231092;31231826;31231885;31232065;31232155;31232532;31232594;31232841;31232906;31233010;31233084;31233306;31233381;31233927;31234128;31234391;31234472;31234576;31234649;31234798;31234904;31235010;31235089;31235242;31235303;31235982;31236081;31236219;31236320
Os01t0710000-01	chr01build05r1.fasta	+	31230802	31236628	40.5634	44.6304	31236081	31236219	31230971;31231092;31231826;31231885;31232065;31232155;31232532;31232594;31232841;31232906;31233010;31233084;31233306;31233381;31233927;31234128;31234391;31234472;31234576;31234649;31234798;31234904;31235010;31235089;31235242;31235303;31235982;31236081;31236219;31236320
Os01t0711100-01	chr01build05r1.fasta	+	31274341	31278200	60.8128	27.1062	31275777	31275871	31274994;31275002;31275613;31275777;31275871;31276008;31276108;31276259;31276372;31276480;31276704;31276802;31277474;31277539;31277631;31277738;31277851;31277976
Os01t0711100-01	chr01build05r1.fasta	+	31274341	31278200	60.8128	27.8138	31276008	31276108	31274994;31275002;31275613;31275777;31275871;31276008;31276108;31276259;31276372;31276480;31276704;31276802;31277474;31277539;31277631;31277738;31277851;31277976
Os01t0711100-01	chr01build05r1.fasta	+	31274341	31278200	60.8128	81.1133	31277738	31277851	31274994;31275002;31275613;31275777;31275871;31276008;31276108;31276259;31276372;31276480;31276704;31276802;31277474;31277539;31277631;31277738;31277851;31277976
Os01t0711400-01	chr01build05r1.fasta	+	31293346	31296265	732.013	74.7287	31294097	31294710	31293347;31293457;31293945;31294097;31294710;31294898;31294991;31295068;31295151;31295276;31295365;31295463;31295738;31295855;31295954;31296048
Os01t0711400-01	chr01build05r1.fasta	+	31293346	31296265	732.013	1194.15	31294898	31294991	31293347;31293457;31293945;31294097;31294710;31294898;31294991;31295068;31295151;31295276;31295365;31295463;31295738;31295855;31295954;31296048
Os01t0711400-01	chr01build05r1.fasta	+	31293346	31296265	732.013	401.313	31295068	31295151	31293347;31293457;31293945;31294097;31294710;31294898;31294991;31295068;31295151;31295276;31295365;31295463;31295738;31295855;31295954;31296048
Os01t0711400-01	chr01build05r1.fasta	+	31293346	31296265	732.013	650.275	31295276	31295365	31293347;31293457;31293945;31294097;31294710;31294898;31294991;31295068;31295151;31295276;31295365;31295463;31295738;31295855;31295954;31296048
Os01t0711400-01	chr01build05r1.fasta	+	31293346	31296265	732.013	224.345	31295463	31295738	31293347;31293457;31293945;31294097;31294710;31294898;31294991;31295068;31295151;31295276;31295365;31295463;31295738;31295855;31295954;31296048
Os01t0711400-01	chr01build05r1.fasta	+	31293346	31296265	732.013	317.204	31295855	31295954	31293347;31293457;31293945;31294097;31294710;31294898;31294991;31295068;31295151;31295276;31295365;31295463;31295738;31295855;31295954;31296048
Os01t0713200-01	chr01build05r1.fasta	+	31350638	31351994	256.887	188.686	31350723	31350905	31350651;31350723;31350905;31351848
Os01t0715400-02	chr01build05r1.fasta	+	31490620	31499701	14.9957	41.6426	31499061	31499164	31493420;31493500;31494325;31494932;31496214;31496403;31496891;31496997;31497728;31497977;31498412;31498534;31498894;31499061;31499164;31499322
Os01t0717700-01	chr01build05r1.fasta	+	31623709	31628129	21.801	28.4419	31627100	31627206	31623766;31624109;31626388;31626688;31626808;31627100;31627206;31627492;31627594;31627823
Os01t0717700-01	chr01build05r1.fasta	+	31623709	31628129	21.801	60.2294	31627492	31627594	31623766;31624109;31626388;31626688;31626808;31627100;31627206;31627492;31627594;31627823
Os01t0723400-02	chr01build05r1.fasta	+	31896602	31901306	41.0626	167.408	31897052	31897137	31896897;31897052;31897137;31897211;31897300;31897451;31897526;31897631;31897721;31897786;31897865;31897960;31898046;31898117;31898272;31898355;31898531;31898629;31899264;31899311;31899409;31899462;31899560;31899658;31899744;31899833;31899926;31900003;31900122;31900196;31900289;31900379;31900705;31900833;31900924;31901012
Os01t0723400-03	chr01build05r1.fasta	+	31897316	31901323	412.745	52.5222	31898117	31898272	31897318;31897451;31897526;31897631;31897721;31897786;31897865;31897960;31898046;31898117;31898272;31898355;31898531;31898629;31899264;31899311;31899409;31899462;31899560;31899658;31899744;31899833;31899926;31900003;31900122;31900196;31900289;31900379;31900705;31900833;31900924;31901012
Os01t0723400-03	chr01build05r1.fasta	+	31897316	31901323	412.745	13.2259	31898355	31898531	31897318;31897451;31897526;31897631;31897721;31897786;31897865;31897960;31898046;31898117;31898272;31898355;31898531;31898629;31899264;31899311;31899409;31899462;31899560;31899658;31899744;31899833;31899926;31900003;31900122;31900196;31900289;31900379;31900705;31900833;31900924;31901012
Os01t0723400-03	chr01build05r1.fasta	+	31897316	31901323	412.745	98.214	31899658	31899744	31897318;31897451;31897526;31897631;31897721;31897786;31897865;31897960;31898046;31898117;31898272;31898355;31898531;31898629;31899264;31899311;31899409;31899462;31899560;31899658;31899744;31899833;31899926;31900003;31900122;31900196;31900289;31900379;31900705;31900833;31900924;31901012
Os01t0723400-03	chr01build05r1.fasta	+	31897316	31901323	412.745	115.804	31899833	31899926	31897318;31897451;31897526;31897631;31897721;31897786;31897865;31897960;31898046;31898117;31898272;31898355;31898531;31898629;31899264;31899311;31899409;31899462;31899560;31899658;31899744;31899833;31899926;31900003;31900122;31900196;31900289;31900379;31900705;31900833;31900924;31901012
Os01t0723400-03	chr01build05r1.fasta	+	31897316	31901323	412.745	59.5002	31900003	31900122	31897318;31897451;31897526;31897631;31897721;31897786;31897865;31897960;31898046;31898117;31898272;31898355;31898531;31898629;31899264;31899311;31899409;31899462;31899560;31899658;31899744;31899833;31899926;31900003;31900122;31900196;31900289;31900379;31900705;31900833;31900924;31901012
Os01t0723400-03	chr01build05r1.fasta	+	31897316	31901323	412.745	53.5439	31900196	31900289	31897318;31897451;31897526;31897631;31897721;31897786;31897865;31897960;31898046;31898117;31898272;31898355;31898531;31898629;31899264;31899311;31899409;31899462;31899560;31899658;31899744;31899833;31899926;31900003;31900122;31900196;31900289;31900379;31900705;31900833;31900924;31901012
Os01t0723400-03	chr01build05r1.fasta	+	31897316	31901323	412.745	60.8514	31900379	31900705	31897318;31897451;31897526;31897631;31897721;31897786;31897865;31897960;31898046;31898117;31898272;31898355;31898531;31898629;31899264;31899311;31899409;31899462;31899560;31899658;31899744;31899833;31899926;31900003;31900122;31900196;31900289;31900379;31900705;31900833;31900924;31901012
Os01t0723400-03	chr01build05r1.fasta	+	31897316	31901323	412.745	1315.54	31900833	31900924	31897318;31897451;31897526;31897631;31897721;31897786;31897865;31897960;31898046;31898117;31898272;31898355;31898531;31898629;31899264;31899311;31899409;31899462;31899560;31899658;31899744;31899833;31899926;31900003;31900122;31900196;31900289;31900379;31900705;31900833;31900924;31901012
Os01t0725600-01	chr01build05r1.fasta	+	31981151	31984636	18.809	29.2624	31983047	31983158	31981237;31981294;31981402;31981563;31982781;31982816;31982920;31983047;31983158;31984447
Os01t0725800-01	chr01build05r1.fasta	+	31987432	31993045	72.9466	67.0478	31988569	31988671	31987970;31988569;31988671;31988828;31989673;31990615;31990694;31990879
Os01t0725800-01	chr01build05r1.fasta	+	31987432	31993045	72.9466	121.439	31990615	31990694	31987970;31988569;31988671;31988828;31989673;31990615;31990694;31990879
Os01t0728400-01	chr01build05r1.fasta	+	32110866	32112909	167.818	34.9523	32111050	32111193	32110868;32111050;32111193;32111258
Os01t0729100-02	chr01build05r1.fasta	+	32128750	32135110	59.093	70.0588	32130462	32130598	32128750;32129100;32130209;32130462;32130598;32130721;32130907;32131011;32134856;32134948
Os01t0729100-02	chr01build05r1.fasta	+	32128750	32135110	59.093	20.0299	32130721	32130907	32128750;32129100;32130209;32130462;32130598;32130721;32130907;32131011;32134856;32134948
Os01t0729900-03	chr01build05r1.fasta	+	32157037	32161358	55.7721	153.837	32158595	32158734	32157168;32157773;32158356;32158595;32158734;32158823;32159193;32159342;32159852;32159976;32160380;32160509;32160586;32160711
Os01t0729900-04	chr01build05r1.fasta	+	32159193	32161381	291.411	18.0957	32159342	32159852	32159193;32159342;32159852;32159976;32160380;32160509;32160586;32160711
Os01t0729900-04	chr01build05r1.fasta	+	32159193	32161381	291.411	13.8725	32159976	32160380	32159193;32159342;32159852;32159976;32160380;32160509;32160586;32160711
Os01t0729900-04	chr01build05r1.fasta	+	32159193	32161381	291.411	330.14	32160509	32160586	32159193;32159342;32159852;32159976;32160380;32160509;32160586;32160711
Os01t0730500-01	chr01build05r1.fasta	+	32202274	32204886	62.1079	49.9899	32202633	32202824	32202379;32202633;32202824;32202952;32203054;32203183;32203284;32203404;32203534;32203615;32203757;32203807;32204074;32204112;32204259;32204352;32204469;32204596
Os01t0730500-01	chr01build05r1.fasta	+	32202274	32204886	62.1079	45.8708	32204112	32204259	32202379;32202633;32202824;32202952;32203054;32203183;32203284;32203404;32203534;32203615;32203757;32203807;32204074;32204112;32204259;32204352;32204469;32204596
Os01t0730500-01	chr01build05r1.fasta	+	32202274	32204886	62.1079	84.3153	32204352	32204469	32202379;32202633;32202824;32202952;32203054;32203183;32203284;32203404;32203534;32203615;32203757;32203807;32204074;32204112;32204259;32204352;32204469;32204596
Os01t0732200-01	chr01build05r1.fasta	+	32266817	32271552	54.2785	31.2541	32267407	32267597	32266909;32267407;32267597;32267666;32267921;32268083;32270482;32270700
Os01t0734100-01	chr01build05r1.fasta	+	32338047	32340127	44.409	26.3683	32339470	32339651	32339285;32339470;32339651;32339833
Os01t0736900-02	chr01build05r1.fasta	+	32469266	32470296	301.15	99.258	32469293	32469417	32469268;32469293;32469417;32469558;32469651;32469720;32469806;32469972
Os01t0736900-02	chr01build05r1.fasta	+	32469266	32470296	301.15	83.4289	32469558	32469651	32469268;32469293;32469417;32469558;32469651;32469720;32469806;32469972
Os01t0736900-02	chr01build05r1.fasta	+	32469266	32470296	301.15	277.152	32469720	32469806	32469268;32469293;32469417;32469558;32469651;32469720;32469806;32469972
Os01t0741900-01	chr01build05r1.fasta	+	32705446	32709018	141.087	118.864	32706641	32706769	32706302;32706641;32706769;32706937;32707796;32708058;32708140;32708287;32708442;32708505;32708648;32708671
Os01t0741900-01	chr01build05r1.fasta	+	32705446	32709018	141.087	163.587	32708058	32708140	32706302;32706641;32706769;32706937;32707796;32708058;32708140;32708287;32708442;32708505;32708648;32708671
Os01t0741900-01	chr01build05r1.fasta	+	32705446	32709018	141.087	54.0229	32708287	32708442	32706302;32706641;32706769;32706937;32707796;32708058;32708140;32708287;32708442;32708505;32708648;32708671
Os01t0741900-01	chr01build05r1.fasta	+	32705446	32709018	141.087	36.578	32708505	32708648	32706302;32706641;32706769;32706937;32707796;32708058;32708140;32708287;32708442;32708505;32708648;32708671
Os01t0743300-01	chr01build05r1.fasta	+	32794834	32799667	10.5436	28.0119	32799130	32799246	32794920;32795933;32796032;32796099;32796612;32796693;32796762;32796854;32796939;32797091;32797323;32797391;32797514;32797607;32798017;32798100;32798556;32798644;32798763;32798879;32798990;32799130;32799246;32799428
Os01t0747450-00	chr01build05r1.fasta	+	33007611	33008125	26.3774	16.9147	33007775	33007947	33007612;33007775;33007947;33007995
Os01t0748900-01	chr01build05r1.fasta	+	33079293	33082784	34.65	35.4696	33080219	33080350	33079542;33079814;33079978;33080219;33080350;33080545;33080842;33081025;33081407;33081570;33081877;33082479
Os01t0748900-01	chr01build05r1.fasta	+	33079293	33082784	34.65	14.1402	33080545	33080842	33079542;33079814;33079978;33080219;33080350;33080545;33080842;33081025;33081407;33081570;33081877;33082479
Os01t0748900-01	chr01build05r1.fasta	+	33079293	33082784	34.65	15.9613	33081570	33081877	33079542;33079814;33079978;33080219;33080350;33080545;33080842;33081025;33081407;33081570;33081877;33082479
Os01t0749200-01	chr01build05r1.fasta	+	33096733	33099080	103.877	54.5955	33097804	33098086	33096833;33097057;33097619;33097804;33098086;33098256;33098730;33098849
Os01t0751300-01	chr01build05r1.fasta	+	33241217	33249276	14.227	40.2358	33248726	33248821	33241475;33241606;33242092;33242142;33243005;33243038;33243711;33243797;33243927;33243978;33245373;33245541;33245734;33245829;33246460;33246520;33246810;33246874;33247527;33247601;33247699;33247774;33248563;33248726;33248821;33248844
Os01t0752100-01	chr01build05r1.fasta	+	33280343	33282671	13.9407	33.2893	33282020	33282128	33280428;33281279;33281862;33282020;33282128;33282451
Os01t0753100-02	chr01build05r1.fasta	+	33332400	33334252	52.4017	29.2624	33332521	33332608	33332402;33332521;33332608;33332716;33333870;33334051
Os01t0761000-01	chr01build05r1.fasta	+	33744169	33745926	145.028	19.5083	33745224	33745661	33744241;33744358;33744488;33744582;33744866;33744952;33745043;33745105;33745187;33745224;33745661;33745715
Os01t0765300-01	chr01build05r1.fasta	+	33974887	33979808	23.5665	38.1092	33977567	33977652	33975040;33975686;33976822;33976883;33976967;33977567;33977652;33977733;33979236;33979283;33979385;33979588
Os01t0767900-01	chr01build05r1.fasta	+	34097417	34101324	92.5722	82.4536	34099892	34100094	34097900;34098601;34099142;34099892;34100094;34100288;34100776;34101035
Os01t0769900-01	chr01build05r1.fasta	+	34199960	34206278	20.6392	39.0165	34200128	34200205	34200095;34200128;34200205;34200257;34200380;34201051;34201938;34202050;34202422;34202684;34203226;34203347;34203599;34203676;34203776;34203832;34204013;34204081;34204326;34204424;34204726;34204821
Os01t0772400-00	chr01build05r1.fasta	+	34338353	34340985	23.5914	49.9762	34340516	34340604	34338362;34338684;34338791;34338986;34340385;34340516;34340604;34340726
Os01t0772600-03	chr01build05r1.fasta	+	34349750	34352402	117.05	74.201	34349773	34349884	34349750;34349773;34349884;34350014;34350467;34350641;34350715;34350805;34351076;34351233;34351482;34351670;34351811;34351870
Os01t0772600-03	chr01build05r1.fasta	+	34349750	34352402	117.05	85.8363	34350641	34350715	34349750;34349773;34349884;34350014;34350467;34350641;34350715;34350805;34351076;34351233;34351482;34351670;34351811;34351870
Os01t0772600-03	chr01build05r1.fasta	+	34349750	34352402	117.05	26.6873	34351233	34351482	34349750;34349773;34349884;34350014;34350467;34350641;34350715;34350805;34351076;34351233;34351482;34351670;34351811;34351870
Os01t0772600-03	chr01build05r1.fasta	+	34349750	34352402	117.05	84.0778	34351670	34351811	34349750;34349773;34349884;34350014;34350467;34350641;34350715;34350805;34351076;34351233;34351482;34351670;34351811;34351870
Os01t0772700-00	chr01build05r1.fasta	+	34353851	34376377	15.3806	45.8545	34372913	34373009	34353851;34353955;34355618;34355803;34356110;34356199;34356281;34356364;34356812;34356885;34357572;34357683;34358388;34358444;34359119;34359189;34361668;34361737;34362963;34363026;34363762;34363910;34364183;34364254;34364434;34364531;34365186;34365270;34365489;34365548;34365831;34365917;34366730;34366783;34367074;34367202;34368663;34368721;34369534;34369682;34369761;34369915;34370142;34370270;343…
Os01t0772800-01	chr01build05r1.fasta	+	34382163	34386214	56.6799	60.6401	34382692	34382774	34382462;34382692;34382774;34382873;34383879;34384032;34384112;34384262;34384348;34384496;34384980;34385080;34385153;34385310;34385451;34385565;34385635;34385966
Os01t0772800-01	chr01build05r1.fasta	+	34382163	34386214	56.6799	80.9231	34384032	34384112	34382462;34382692;34382774;34382873;34383879;34384032;34384112;34384262;34384348;34384496;34384980;34385080;34385153;34385310;34385451;34385565;34385635;34385966
Os01t0772800-01	chr01build05r1.fasta	+	34382163	34386214	56.6799	39.0165	34384262	34384348	34382462;34382692;34382774;34382873;34383879;34384032;34384112;34384262;34384348;34384496;34384980;34385080;34385153;34385310;34385451;34385565;34385635;34385966
Os01t0772800-01	chr01build05r1.fasta	+	34382163	34386214	56.6799	51.9304	34385310	34385451	34382462;34382692;34382774;34382873;34383879;34384032;34384112;34384262;34384348;34384496;34384980;34385080;34385153;34385310;34385451;34385565;34385635;34385966
Os01t0772800-01	chr01build05r1.fasta	+	34382163	34386214	56.6799	120.347	34385565	34385635	34382462;34382692;34382774;34382873;34383879;34384032;34384112;34384262;34384348;34384496;34384980;34385080;34385153;34385310;34385451;34385565;34385635;34385966
Os01t0775200-01	chr01build05r1.fasta	+	34498299	34502888	24.3581	28.2533	34500572	34500658	34499618;34500572;34500658;34500825;34500912;34500998;34501088;34501252;34501327;34502642
Os01t0775200-01	chr01build05r1.fasta	+	34498299	34502888	24.3581	64.6853	34501252	34501327	34499618;34500572;34500658;34500825;34500912;34500998;34501088;34501252;34501327;34502642
Os01t0777000-00	chr01build05r1.fasta	+	34598974	34603997	16.7268	31.3231	34602946	34603087	34598974;34601175;34601764;34601958;34602642;34602946;34603087;34603272;34603560;34603737;34603971;34603997
Os01t0777000-00	chr01build05r1.fasta	+	34598974	34603997	16.7268	10.1254	34603272	34603560	34598974;34601175;34601764;34601958;34602642;34602946;34603087;34603272;34603560;34603737;34603971;34603997
Os01t0777200-01	chr01build05r1.fasta	+	34616550	34622132	43.2658	18.7963	34618991	34619127	34616791;34617056;34618862;34618991;34619127;34619380;34620048;34620275;34620485;34620647;34620766;34620839;34620928;34621024;34621145;34621211;34621575;34621646;34621773;34621936
Os01t0777200-01	chr01build05r1.fasta	+	34616550	34622132	43.2658	28.8463	34620275	34620485	34616791;34617056;34618862;34618991;34619127;34619380;34620048;34620275;34620485;34620647;34620766;34620839;34620928;34621024;34621145;34621211;34621575;34621646;34621773;34621936
Os01t0777200-01	chr01build05r1.fasta	+	34616550	34622132	43.2658	49.3803	34621646	34621773	34616791;34617056;34618862;34618991;34619127;34619380;34620048;34620275;34620485;34620647;34620766;34620839;34620928;34621024;34621145;34621211;34621575;34621646;34621773;34621936
Os01t0778700-01	chr01build05r1.fasta	+	34686676	34692971	45.86	57.5958	34692170	34692295	34686998;34687079;34688484;34688695;34688831;34688907;34689680;34689984;34690568;34690725;34691272;34691388;34691985;34692170;34692295;34692474
Os01t0778800-01	chr01build05r1.fasta	+	34695052	34706498	102.188	55.3613	34699127	34699200	34695172;34695312;34695447;34695522;34697076;34697143;34697693;34697784;34697928;34698001;34698200;34698243;34698578;34698629;34699008;34699127;34699200;34699312;34699446;34699605;34699721;34699816;34699915;34700000;34700595;34700681;34700914;34701017;34701419;34701521;34701673;34701768;34701879;34702068;34702200;34702261;34702437;34702541;34703205;34703406;34703515;34703723;34704972;34705096;347…
Os01t0778800-01	chr01build05r1.fasta	+	34695052	34706498	102.188	36.7214	34701521	34701673	34695172;34695312;34695447;34695522;34697076;34697143;34697693;34697784;34697928;34698001;34698200;34698243;34698578;34698629;34699008;34699127;34699200;34699312;34699446;34699605;34699721;34699816;34699915;34700000;34700595;34700681;34700914;34701017;34701419;34701521;34701673;34701768;34701879;34702068;34702200;34702261;34702437;34702541;34703205;34703406;34703515;34703723;34704972;34705096;347…
Os01t0778800-01	chr01build05r1.fasta	+	34695052	34706498	102.188	86.7421	34701768	34701879	34695172;34695312;34695447;34695522;34697076;34697143;34697693;34697784;34697928;34698001;34698200;34698243;34698578;34698629;34699008;34699127;34699200;34699312;34699446;34699605;34699721;34699816;34699915;34700000;34700595;34700681;34700914;34701017;34701419;34701521;34701673;34701768;34701879;34702068;34702200;34702261;34702437;34702541;34703205;34703406;34703515;34703723;34704972;34705096;347…
Os01t0778800-01	chr01build05r1.fasta	+	34695052	34706498	102.188	276.663	34703406	34703515	34695172;34695312;34695447;34695522;34697076;34697143;34697693;34697784;34697928;34698001;34698200;34698243;34698578;34698629;34699008;34699127;34699200;34699312;34699446;34699605;34699721;34699816;34699915;34700000;34700595;34700681;34700914;34701017;34701419;34701521;34701673;34701768;34701879;34702068;34702200;34702261;34702437;34702541;34703205;34703406;34703515;34703723;34704972;34705096;347…
Os01t0778800-01	chr01build05r1.fasta	+	34695052	34706498	102.188	11.6113	34703723	34704972	34695172;34695312;34695447;34695522;34697076;34697143;34697693;34697784;34697928;34698001;34698200;34698243;34698578;34698629;34699008;34699127;34699200;34699312;34699446;34699605;34699721;34699816;34699915;34700000;34700595;34700681;34700914;34701017;34701419;34701521;34701673;34701768;34701879;34702068;34702200;34702261;34702437;34702541;34703205;34703406;34703515;34703723;34704972;34705096;347…
Os01t0778800-01	chr01build05r1.fasta	+	34695052	34706498	102.188	57.1423	34705096	34705222	34695172;34695312;34695447;34695522;34697076;34697143;34697693;34697784;34697928;34698001;34698200;34698243;34698578;34698629;34699008;34699127;34699200;34699312;34699446;34699605;34699721;34699816;34699915;34700000;34700595;34700681;34700914;34701017;34701419;34701521;34701673;34701768;34701879;34702068;34702200;34702261;34702437;34702541;34703205;34703406;34703515;34703723;34704972;34705096;347…
Os01t0778800-01	chr01build05r1.fasta	+	34695052	34706498	102.188	188.972	34705864	34706029	34695172;34695312;34695447;34695522;34697076;34697143;34697693;34697784;34697928;34698001;34698200;34698243;34698578;34698629;34699008;34699127;34699200;34699312;34699446;34699605;34699721;34699816;34699915;34700000;34700595;34700681;34700914;34701017;34701419;34701521;34701673;34701768;34701879;34702068;34702200;34702261;34702437;34702541;34703205;34703406;34703515;34703723;34704972;34705096;347…
Os01t0779100-00	chr01build05r1.fasta	+	34714662	34719675	25.4089	43.2923	34717742	34717814	34714729;34714857;34714993;34715068;34715747;34715814;34716291;34716382;34716544;34716617;34716795;34716838;34717175;34717226;34717623;34717742;34717814;34717926;34718097;34718263;34718375;34718411
Os01t0779100-00	chr01build05r1.fasta	+	34714662	34719675	25.4089	34.7066	34717926	34718097	34714729;34714857;34714993;34715068;34715747;34715814;34716291;34716382;34716544;34716617;34716795;34716838;34717175;34717226;34717623;34717742;34717814;34717926;34718097;34718263;34718375;34718411
Os01t0780500-01	chr01build05r1.fasta	+	34788879	34794390	63.3509	42.1723	34793696	34793967	34789033;34789089;34789948;34790058;34790369;34790431;34791112;34791145;34791676;34791798;34792394;34792456;34792553;34792646;34792734;34792779;34792908;34792975;34793346;34793394;34793631;34793696;34793967;34794053
Os01t0794800-01	chr01build05r1.fasta	+	35389463	35392926	25.5352	59.1408	35391579	35391673	35389478;35389567;35389642;35389733;35389906;35390003;35390181;35390336;35390432;35391051;35391144;35391217;35391328;35391579;35391673;35391790;35391891;35392062;35392152;35392693
Os01t0794800-01	chr01build05r1.fasta	+	35389463	35392926	25.5352	40.1641	35391790	35391891	35389478;35389567;35389642;35389733;35389906;35390003;35390181;35390336;35390432;35391051;35391144;35391217;35391328;35391579;35391673;35391790;35391891;35392062;35392152;35392693
Os01t0794800-01	chr01build05r1.fasta	+	35389463	35392926	25.5352	65.5992	35392062	35392152	35389478;35389567;35389642;35389733;35389906;35390003;35390181;35390336;35390432;35391051;35391144;35391217;35391328;35391579;35391673;35391790;35391891;35392062;35392152;35392693
Os01t0795200-01	chr01build05r1.fasta	+	35414459	35417906	114.459	23.4099	35414737	35414866	35414467;35414556;35414646;35414737;35414866;35414963;35415247;35415402;35415529;35415914;35415966;35416154;35416249;35416319;35416410;35416664;35416760;35416877;35417018;35417189;35417277;35417818
Os01t0795200-01	chr01build05r1.fasta	+	35414459	35417906	114.459	14.3745	35414963	35415247	35414467;35414556;35414646;35414737;35414866;35414963;35415247;35415402;35415529;35415914;35415966;35416154;35416249;35416319;35416410;35416664;35416760;35416877;35417018;35417189;35417277;35417818
Os01t0795200-01	chr01build05r1.fasta	+	35414459	35417906	114.459	109.734	35415402	35415529	35414467;35414556;35414646;35414737;35414866;35414963;35415247;35415402;35415529;35415914;35415966;35416154;35416249;35416319;35416410;35416664;35416760;35416877;35417018;35417189;35417277;35417818
Os01t0795200-01	chr01build05r1.fasta	+	35414459	35417906	114.459	384.276	35415914	35415966	35414467;35414556;35414646;35414737;35414866;35414963;35415247;35415402;35415529;35415914;35415966;35416154;35416249;35416319;35416410;35416664;35416760;35416877;35417018;35417189;35417277;35417818
Os01t0795200-01	chr01build05r1.fasta	+	35414459	35417906	114.459	123.146	35416154	35416249	35414467;35414556;35414646;35414737;35414866;35414963;35415247;35415402;35415529;35415914;35415966;35416154;35416249;35416319;35416410;35416664;35416760;35416877;35417018;35417189;35417277;35417818
Os01t0795200-01	chr01build05r1.fasta	+	35414459	35417906	114.459	95.4208	35416319	35416410	35414467;35414556;35414646;35414737;35414866;35414963;35415247;35415402;35415529;35415914;35415966;35416154;35416249;35416319;35416410;35416664;35416760;35416877;35417018;35417189;35417277;35417818
Os01t0795200-01	chr01build05r1.fasta	+	35414459	35417906	114.459	226.859	35416664	35416760	35414467;35414556;35414646;35414737;35414866;35414963;35415247;35415402;35415529;35415914;35415966;35416154;35416249;35416319;35416410;35416664;35416760;35416877;35417018;35417189;35417277;35417818
Os01t0795200-01	chr01build05r1.fasta	+	35414459	35417906	114.459	49.4576	35416877	35417018	35414467;35414556;35414646;35414737;35414866;35414963;35415247;35415402;35415529;35415914;35415966;35416154;35416249;35416319;35416410;35416664;35416760;35416877;35417018;35417189;35417277;35417818
Os01t0795200-01	chr01build05r1.fasta	+	35414459	35417906	114.459	220.947	35417189	35417277	35414467;35414556;35414646;35414737;35414866;35414963;35415247;35415402;35415529;35415914;35415966;35416154;35416249;35416319;35416410;35416664;35416760;35416877;35417018;35417189;35417277;35417818
Os01t0796400-02	chr01build05r1.fasta	+	35460161	35462691	235.522	131.356	35460369	35460458	35460166;35460369;35460458;35460829
Os01t0798500-02	chr01build05r1.fasta	+	35532843	35535067	19.1754	37.6523	35534634	35534776	35532873;35533247;35533349;35533393;35533492;35533605;35534102;35534182;35534461;35534634;35534776;35534865
Os01t0802100-01	chr01build05r1.fasta	+	35700907	35706145	71.1421	22.2952	35703171	35703275	35700993;35701181;35702087;35702182;35702278;35702346;35703067;35703171;35703275;35703331;35703488;35703688;35704338;35704430;35704493;35704592;35704745;35704844;35705292;35705377;35705717;35705826
Os01t0802100-01	chr01build05r1.fasta	+	35700907	35706145	71.1421	60.3537	35704430	35704493	35700993;35701181;35702087;35702182;35702278;35702346;35703067;35703171;35703275;35703331;35703488;35703688;35704338;35704430;35704493;35704592;35704745;35704844;35705292;35705377;35705717;35705826
Os01t0803200-01	chr01build05r1.fasta	+	35762840	35764605	3597.27	1092.58	35763195	35763532	35762968;35763195;35763532;35763726
Os01t0805300-02	chr01build05r1.fasta	+	35869472	35870892	62.5979	57.6244	35869840	35869969	35869510;35869840;35869969;35870285;35870411;35870581
Os01t0805300-02	chr01build05r1.fasta	+	35869472	35870892	62.5979	75.5753	35870285	35870411	35869510;35869840;35869969;35870285;35870411;35870581
Os01t0807900-02	chr01build05r1.fasta	+	36031263	36035592	37.4924	40.3619	36033102	36033304	36031650;36031739;36031833;36032006;36032691;36032745;36032917;36033102;36033304;36033515;36033699;36033819;36034097;36034184;36034257;36034335;36034515;36034602;36034735;36034775;36034900;36034952;36035046;36035202;36035285;36035476
Os01t0807900-02	chr01build05r1.fasta	+	36031263	36035592	37.4924	115.656	36035202	36035285	36031650;36031739;36031833;36032006;36032691;36032745;36032917;36033102;36033304;36033515;36033699;36033819;36034097;36034184;36034257;36034335;36034515;36034602;36034735;36034775;36034900;36034952;36035046;36035202;36035285;36035476
Os01t0809300-01	chr01build05r1.fasta	+	36108778	36112766	120.331	13.2333	36111122	36112377	36108909;36109120;36109899;36109970;36110339;36110482;36110900;36110971;36111051;36111122;36112377;36112446
Os01t0810300-01	chr01build05r1.fasta	+	36150693	36153216	260.041	204.837	36152830	36152957	36150776;36150851;36152461;36152830;36152957;36153074
Os01t0811100-01	chr01build05r1.fasta	+	36200737	36205155	65.2356	65.0275	36204820	36204900	36201346;36201449;36201547;36201586;36201668;36201751;36202005;36202078;36202149;36202235;36202345;36202429;36202638;36202684;36203471;36203536;36204730;36204820;36204900;36204971
Os01t0812000-02	chr01build05r1.fasta	+	36238136	36242420	13.3107	47.145	36241740	36241811	36239091;36239459;36240717;36241740;36241811;36242079
Os01t0813400-01	chr01build05r1.fasta	+	36310023	36313214	286.407	30.6234	36311788	36312131	36310722;36310869;36311423;36311493;36311669;36311788;36312131;36312249;36312667;36312748;36312960;36312965
Os01t0813400-01	chr01build05r1.fasta	+	36310023	36313214	286.407	107.158	36312748	36312960	36310722;36310869;36311423;36311493;36311669;36311788;36312131;36312249;36312667;36312748;36312960;36312965
Os01t0813900-01	chr01build05r1.fasta	+	36342332	36348687	42.7625	50.756	36345353	36345465	36342594;36342689;36343593;36343654;36344355;36344442;36344527;36344588;36344669;36344765;36344922;36345353;36345465;36346484;36346574;36346705;36346777;36346893;36347405;36347485;36347744;36347870;36347970;36348015;36348086;36348131
Os01t0813900-01	chr01build05r1.fasta	+	36342332	36348687	42.7625	46.3563	36347870	36347970	36342594;36342689;36343593;36343654;36344355;36344442;36344527;36344588;36344669;36344765;36344922;36345353;36345465;36346484;36346574;36346705;36346777;36346893;36347405;36347485;36347744;36347870;36347970;36348015;36348086;36348131
Os01t0817700-02	chr01build05r1.fasta	+	36534394	36537705	205.464	33.1272	36534559	36534876	36534398;36534559;36534876;36535003;36535095;36535245;36535343;36535546;36535697;36536118;36536511;36536706;36536786;36536881;36536971;36537126;36537280;36537444
Os01t0817700-02	chr01build05r1.fasta	+	36534394	36537705	205.464	81.8088	36535003	36535095	36534398;36534559;36534876;36535003;36535095;36535245;36535343;36535546;36535697;36536118;36536511;36536706;36536786;36536881;36536971;36537126;36537280;36537444
Os01t0817700-02	chr01build05r1.fasta	+	36534394	36537705	205.464	281.392	36535245	36535343	36534398;36534559;36534876;36535003;36535095;36535245;36535343;36535546;36535697;36536118;36536511;36536706;36536786;36536881;36536971;36537126;36537280;36537444
Os01t0817700-02	chr01build05r1.fasta	+	36534394	36537705	205.464	166.334	36535546	36535697	36534398;36534559;36534876;36535003;36535095;36535245;36535343;36535546;36535697;36536118;36536511;36536706;36536786;36536881;36536971;36537126;36537280;36537444
Os01t0817700-02	chr01build05r1.fasta	+	36534394	36537705	205.464	195.083	36536706	36536786	36534398;36534559;36534876;36535003;36535095;36535245;36535343;36535546;36535697;36536118;36536511;36536706;36536786;36536881;36536971;36537126;36537280;36537444
Os01t0817700-02	chr01build05r1.fasta	+	36534394	36537705	205.464	54.0229	36536881	36536971	36534398;36534559;36534876;36535003;36535095;36535245;36535343;36535546;36535697;36536118;36536511;36536706;36536786;36536881;36536971;36537126;36537280;36537444
Os01t0817700-02	chr01build05r1.fasta	+	36534394	36537705	205.464	221.261	36537126	36537280	36534398;36534559;36534876;36535003;36535095;36535245;36535343;36535546;36535697;36536118;36536511;36536706;36536786;36536881;36536971;36537126;36537280;36537444
Os01t0818000-02	chr01build05r1.fasta	+	36564263	36569186	50.37	31.9226	36566352	36566494	36565110;36565304;36565487;36565566;36566019;36566143;36566231;36566352;36566494;36566724;36566815;36566889;36566983;36567083;36567202;36567254;36567372;36567566;36567756;36567877
Os01t0818000-02	chr01build05r1.fasta	+	36564263	36569186	50.37	22.6745	36567566	36567756	36565110;36565304;36565487;36565566;36566019;36566143;36566231;36566352;36566494;36566724;36566815;36566889;36566983;36567083;36567202;36567254;36567372;36567566;36567756;36567877
Os01t0819000-02	chr01build05r1.fasta	+	36618042	36622334	26.3698	60.9838	36621556	36621674	36618410;36618456;36619355;36619475;36620402;36621556;36621674;36622090
Os01t0823600-01	chr01build05r1.fasta	+	36905183	36906140	81.9119	72.2953	36905512	36905647	36905234;36905512;36905647;36905710;36905824;36905993
Os01t0826400-01	chr01build05r1.fasta	+	37077664	37080228	43.2269	56.5067	37078058	37078173	37077798;37078058;37078173;37078376;37078574;37079160;37079248;37079409;37079519;37079972
Os01t0826400-01	chr01build05r1.fasta	+	37077664	37080228	43.2269	33.5268	37078376	37078574	37077798;37078058;37078173;37078376;37078574;37079160;37079248;37079409;37079519;37079972
Os01t0826400-01	chr01build05r1.fasta	+	37077664	37080228	43.2269	42.0852	37079160	37079248	37077798;37078058;37078173;37078376;37078574;37079160;37079248;37079409;37079519;37079972
Os01t0826400-01	chr01build05r1.fasta	+	37077664	37080228	43.2269	75.924	37079409	37079519	37077798;37078058;37078173;37078376;37078574;37079160;37079248;37079409;37079519;37079972
Os01t0828100-00	chr01build05r1.fasta	+	37161093	37162539	38.1792	78.5269	37161946	37162024	37161094;37161114;37161205;37161390;37161784;37161946;37162024;37162210;37162298;37162439
Os01t0828100-00	chr01build05r1.fasta	+	37161093	37162539	38.1792	55.2369	37162210	37162298	37161094;37161114;37161205;37161390;37161784;37161946;37162024;37162210;37162298;37162439
Os01t0830700-01	chr01build05r1.fasta	+	37268157	37274008	56.4732	36.6755	37268939	37269088	37268263;37268939;37269088;37269259;37269581;37269780;37269890;37270045;37273301;37273664
Os01t0830700-01	chr01build05r1.fasta	+	37268157	37274008	56.4732	24.642	37269259	37269581	37268263;37268939;37269088;37269259;37269581;37269780;37269890;37270045;37273301;37273664
Os01t0830700-01	chr01build05r1.fasta	+	37268157	37274008	56.4732	46.398	37269780	37269890	37268263;37268939;37269088;37269259;37269581;37269780;37269890;37270045;37273301;37273664
Os01t0831200-01	chr01build05r1.fasta	+	37311962	37315257	66.6099	83.262	37313568	37313664	37312263;37312443;37313306;37313568;37313664;37313810;37314992;37315189
Os01t0833200-01	chr01build05r1.fasta	+	37412500	37415429	140.293	99.5795	37412749	37412882	37412598;37412749;37412882;37413227;37415047;37415112
Os01t0833400-01	chr01build05r1.fasta	+	37416091	37417289	22.4715	16.7214	37416333	37416521	37416284;37416333;37416521;37416944
Os01t0834200-04	chr01build05r1.fasta	+	37468929	37473305	52.6396	39.4272	37470368	37470462	37468931;37469070;37470162;37470368;37470462;37470645;37470728;37470811;37472093;37472286;37472375;37472434;37472626;37472830
Os01t0834200-04	chr01build05r1.fasta	+	37468929	37473305	52.6396	49.4209	37472286	37472375	37468931;37469070;37470162;37470368;37470462;37470645;37470728;37470811;37472093;37472286;37472375;37472434;37472626;37472830
Os01t0834200-04	chr01build05r1.fasta	+	37468929	37473305	52.6396	15.1619	37472434	37472626	37468931;37469070;37470162;37470368;37470462;37470645;37470728;37470811;37472093;37472286;37472375;37472434;37472626;37472830
Os01t0834700-01	chr01build05r1.fasta	+	37497264	37502033	17.4352	25.082	37500120	37500231	37497469;37497643;37497753;37497839;37498300;37498440;37498541;37498629;37499932;37500120;37500231;37500361;37500446;37500548;37501546;37501731
Os01t0837300-03	chr01build05r1.fasta	+	37628373	37630257	68.1554	10.2722	37629141	37629573	37628373;37628405;37628888;37628971;37629067;37629141;37629573;37629665;37629738;37629926
Os01t0837500-01	chr01build05r1.fasta	+	37632654	37638007	29.2624	17.7567	37634665	37634987	37632743;37632823;37632971;37633159;37634240;37634371;37634516;37634665;37634987;37635142;37635885;37636019;37636129;37636194;37636439;37636545;37636681;37636780;37636859;37636950;37637449;37637518;37637652;37637741
Os01t0837600-01	chr01build05r1.fasta	+	37641766	37642923	365.543	109.246	37642020	37642154	37641961;37642020;37642154;37642259;37642605;37642747
Os01t0837600-01	chr01build05r1.fasta	+	37641766	37642923	365.543	90.7387	37642259	37642605	37641961;37642020;37642154;37642259;37642605;37642747
Os01t0841000-01	chr01build05r1.fasta	+	37824580	37826181	23.9321	41.6426	37825522	37825625	37824890;37825005;37825120;37825242;37825361;37825522;37825625;37826030
Os01t0841700-01	chr01build05r1.fasta	+	37865593	37866963	113.073	15.6588	37866121	37866419	37865630;37865699;37865799;37865864;37865983;37866121;37866419;37866560;37866685;37866738
Os01t0841700-01	chr01build05r1.fasta	+	37865593	37866963	113.073	81.7489	37866560	37866685	37865630;37865699;37865799;37865864;37865983;37866121;37866419;37866560;37866685;37866738
Os01t0844800-03	chr01build05r1.fasta	+	38009167	38016056	27.7134	12.1732	38014673	38015297	38009169;38009762;38010645;38012185;38012772;38012913;38013045;38013152;38013237;38013449;38013536;38013646;38014479;38014673;38015297;38015471;38015612;38015649
Os01t0844800-03	chr01build05r1.fasta	+	38009167	38016056	27.7134	53.579	38015471	38015612	38009169;38009762;38010645;38012185;38012772;38012913;38013045;38013152;38013237;38013449;38013536;38013646;38014479;38014673;38015297;38015471;38015612;38015649
Os01t0847200-01	chr01build05r1.fasta	+	38125168	38127651	189.694	14.8406	38125712	38126200	38125602;38125712;38126200;38126262;38126353;38126592;38126668;38127339
Os01t0847200-01	chr01build05r1.fasta	+	38125168	38127651	189.694	399.793	38126592	38126668	38125602;38125712;38126200;38126262;38126353;38126592;38126668;38127339
Os01t0847700-01	chr01build05r1.fasta	+	38140396	38144269	28.0119	32.89	38142808	38142928	38140668;38140778;38140890;38140940;38141727;38141803;38141922;38142009;38142533;38142808;38142928;38143176;38143981;38144064
Os01t0850100-01	chr01build05r1.fasta	+	38269846	38274878	25.6531	22.5284	38274106	38274344	38270218;38270250;38270327;38270416;38272018;38272104;38272198;38272266;38272895;38272975;38273064;38273135;38273237;38273297;38273383;38273485;38273646;38273741;38273817;38273863;38273946;38274106;38274344;38274424
Os01t0853400-01	chr01build05r1.fasta	+	38477203	38480607	54.9897	142.743	38479426	38479507	38477283;38477788;38478952;38479426;38479507;38480313
Os01t0855200-01	chr01build05r1.fasta	+	38624289	38626888	26.0871	61.2596	38626000	38626106	38624688;38626000;38626106;38626331
Os01t0856900-01	chr01build05r1.fasta	+	38751226	38753211	34.0881	54.1354	38751883	38751962	38751295;38751643;38751723;38751883;38751962;38752315;38752673;38752948
Os01t0859200-03	chr01build05r1.fasta	+	38885353	38887035	171.987	225.738	38885718	38885815	38885461;38885718;38885815;38886026;38886110;38886374;38886522;38886830
Os01t0859200-03	chr01build05r1.fasta	+	38885353	38887035	171.987	218.951	38886026	38886110	38885461;38885718;38885815;38886026;38886110;38886374;38886522;38886830
Os01t0859200-03	chr01build05r1.fasta	+	38885353	38887035	171.987	212.103	38886374	38886522	38885461;38885718;38885815;38886026;38886110;38886374;38886522;38886830
Os01t0862200-01	chr01build05r1.fasta	+	39044987	39045909	43.3864	37.7579	39045487	39045579	39045382;39045487;39045579;39045847
Os01t0866400-01	chr01build05r1.fasta	+	39249267	39252096	133.23	50.7215	39249854	39249943	39249377;39249535;39249640;39249691;39249784;39249854;39249943;39250004;39250113;39250179;39250584;39250697;39250780;39250866;39250994;39251064;39251141;39251206;39251364;39251450;39251550;39251625;39251744;39251851
Os01t0866400-01	chr01build05r1.fasta	+	39249267	39252096	133.23	23.4099	39250004	39250113	39249377;39249535;39249640;39249691;39249784;39249854;39249943;39250004;39250113;39250179;39250584;39250697;39250780;39250866;39250994;39251064;39251141;39251206;39251364;39251450;39251550;39251625;39251744;39251851
Os01t0866400-01	chr01build05r1.fasta	+	39249267	39252096	133.23	122.844	39251450	39251550	39249377;39249535;39249640;39249691;39249784;39249854;39249943;39250004;39250113;39250179;39250584;39250697;39250780;39250866;39250994;39251064;39251141;39251206;39251364;39251450;39251550;39251625;39251744;39251851
Os01t0867800-03	chr01build05r1.fasta	+	39312427	39314388	47.3315	28.0919	39313695	39313844	39312427;39312492;39312601;39312650;39312736;39312777;39312875;39312926;39313054;39313102;39313207;39313220;39313365;39313472;39313552;39313695;39313844;39314233
Os01t0869200-01	chr01build05r1.fasta	+	39393915	39397017	22.5346	15.3701	39394301	39394498	39393948;39394301;39394498;39394677;39395126;39395254;39395359;39395507;39395668;39395806;39396392;39396697
Os01t0869800-01	chr01build05r1.fasta	+	39426706	39429264	241.641	123.993	39426988	39427105	39426791;39426988;39427105;39427221;39428601;39429092
Os01t0869900-01	chr01build05r1.fasta	+	39441655	39444563	38.828	33.4427	39443877	39443981	39441656;39441730;39443573;39443677;39443779;39443877;39443981;39444322
Os01t0871300-01	chr01build05r1.fasta	+	39509194	39512511	24.821	32.8791	39511041	39511129	39509261;39509358;39509462;39509666;39510072;39510165;39510253;39510356;39510793;39511041;39511129;39511242;39511433;39511516;39511715;39511885;39511967;39512080;39512174;39512317
Os01t0871300-01	chr01build05r1.fasta	+	39509194	39512511	24.821	38.1951	39512080	39512174	39509261;39509358;39509462;39509666;39510072;39510165;39510253;39510356;39510793;39511041;39511129;39511242;39511433;39511516;39511715;39511885;39511967;39512080;39512174;39512317
Os01t0871500-01	chr01build05r1.fasta	+	39520166	39522564	38.5163	40.8312	39520337	39520422	39520202;39520337;39520422;39520639;39521075;39521556;39521646;39522447
Os01t0871500-01	chr01build05r1.fasta	+	39520166	39522564	38.5163	79.748	39521556	39521646	39520202;39520337;39520422;39520639;39521075;39521556;39521646;39522447
Os01t0873700-01	chr01build05r1.fasta	+	39617308	39620035	38.8021	13.7925	39618775	39619088	39617478;39617652;39617811;39617867;39617960;39618050;39618182;39618342;39618425;39618552;39618638;39618775;39619088;39619180;39619281;39619398;39619487;39619617
Os01t0873700-01	chr01build05r1.fasta	+	39617308	39620035	38.8021	35.1149	39619398	39619487	39617478;39617652;39617811;39617867;39617960;39618050;39618182;39618342;39618425;39618552;39618638;39618775;39619088;39619180;39619281;39619398;39619487;39619617
Os01t0874700-01	chr01build05r1.fasta	+	39678549	39681618	37.6185	42.7923	39680689	39680781	39678812;39680125;39680565;39680689;39680781;39680922;39681025;39681285
Os01t0874700-01	chr01build05r1.fasta	+	39678549	39681618	37.6185	79.9088	39680922	39681025	39678812;39680125;39680565;39680689;39680781;39680922;39681025;39681285
Os01t0877500-02	chr01build05r1.fasta	+	39813128	39814627	20.5591	37.716	39813560	39813649	39813130;39813560;39813649;39814498
Os01t0882300-02	chr01build05r1.fasta	+	40031032	40035250	32.0493	68.5576	40034747	40034816	40031034;40031122;40031222;40031382;40031468;40031595;40031714;40031851;40032140;40032232;40034642;40034747;40034816;40034940
Os01t0884400-01	chr01build05r1.fasta	+	40138924	40142739	16.8403	62.5151	40142386	40142473	40139820;40140089;40140240;40140341;40140428;40142386;40142473;40142532
Os01t0885600-01	chr01build05r1.fasta	+	40205329	40210359	16.1515	26.7178	40209507	40209598	40205379;40205513;40207022;40207165;40207242;40207268;40207393;40207483;40207647;40207690;40207775;40207873;40208656;40208713;40208815;40208867;40208968;40209069;40209181;40209246;40209383;40209507;40209598;40209769;40210011;40210097
Os01t0886300-03	chr01build05r1.fasta	+	40238882	40243151	41.0277	72.1214	40242424	40242522	40239307;40239416;40240003;40240088;40240775;40240920;40241240;40241356;40241451;40241567;40242281;40242424;40242522;40242674
Os01t0886900-00	chr01build05r1.fasta	+	40264421	40269508	23.476	67.5286	40269167	40269296	40264421;40265011;40266046;40266144;40266237;40266350;40266772;40266843;40266943;40267053;40267161;40267280;40267771;40267872;40267964;40268036;40268420;40268500;40268590;40268654;40268806;40268907;40268994;40269167;40269296;40269361
Os01t0889000-01	chr01build05r1.fasta	+	40380209	40384283	45.7134	14.1626	40381630	40381910	40380256;40380397;40380477;40380613;40381251;40381630;40381910;40382006;40382108;40382395;40383106;40384071
Os01t0889000-01	chr01build05r1.fasta	+	40380209	40384283	45.7134	57.9566	40382006	40382108	40380256;40380397;40380477;40380613;40381251;40381630;40381910;40382006;40382108;40382395;40383106;40384071
Os01t0896800-01	chr01build05r1.fasta	+	40703335	40706057	470.501	155.607	40704180	40704264	40703422;40703424;40704108;40704180;40704264;40704355;40704465;40704591;40704683;40704762;40704851;40704967;40705134;40705268;40705469;40705638;40705723;40705840
Os01t0896800-01	chr01build05r1.fasta	+	40703335	40706057	470.501	110.723	40704355	40704465	40703422;40703424;40704108;40704180;40704264;40704355;40704465;40704591;40704683;40704762;40704851;40704967;40705134;40705268;40705469;40705638;40705723;40705840
Os01t0896800-01	chr01build05r1.fasta	+	40703335	40706057	470.501	416.596	40704591	40704683	40703422;40703424;40704108;40704180;40704264;40704355;40704465;40704591;40704683;40704762;40704851;40704967;40705134;40705268;40705469;40705638;40705723;40705840
Os01t0896800-01	chr01build05r1.fasta	+	40703335	40706057	470.501	391.466	40704762	40704851	40703422;40703424;40704108;40704180;40704264;40704355;40704465;40704591;40704683;40704762;40704851;40704967;40705134;40705268;40705469;40705638;40705723;40705840
Os01t0896800-01	chr01build05r1.fasta	+	40703335	40706057	470.501	128.197	40704967	40705134	40703422;40703424;40704108;40704180;40704264;40704355;40704465;40704591;40704683;40704762;40704851;40704967;40705134;40705268;40705469;40705638;40705723;40705840
Os01t0896800-01	chr01build05r1.fasta	+	40703335	40706057	470.501	243.37	40705268	40705469	40703422;40703424;40704108;40704180;40704264;40704355;40704465;40704591;40704683;40704762;40704851;40704967;40705134;40705268;40705469;40705638;40705723;40705840
Os01t0896800-01	chr01build05r1.fasta	+	40703335	40706057	470.501	725.435	40705638	40705723	40703422;40703424;40704108;40704180;40704264;40704355;40704465;40704591;40704683;40704762;40704851;40704967;40705134;40705268;40705469;40705638;40705723;40705840
Os01t0897600-01	chr01build05r1.fasta	+	40734670	40739636	15.9613	12.0492	40736909	40737112	40734771;40734857;40735657;40735723;40735800;40735858;40736059;40736134;40736279;40736353;40736430;40736517;40736684;40736909;40737112;40737227;40737595;40737806;40738305;40738339;40738428;40738530;40739068;40739176;40739261;40739459
Os01t0905700-01	chr01build05r1.fasta	+	41158751	41162106	75.7198	27.606	41159024	41159235	41158945;41159024;41159235;41159403;41159524;41159593;41159682;41159910;41161553;41161763
Os01t0905700-01	chr01build05r1.fasta	+	41158751	41162106	75.7198	27.8233	41159403	41159524	41158945;41159024;41159235;41159403;41159524;41159593;41159682;41159910;41161553;41161763
Os01t0908200-01	chr01build05r1.fasta	+	41273917	41278281	155.842	50.3963	41274145	41274288	41274041;41274145;41274288;41274451;41276219;41276525;41277337;41277644;41277844;41278003
Os01t0908200-01	chr01build05r1.fasta	+	41273917	41278281	155.842	18.8604	41276525	41277337	41274041;41274145;41274288;41274451;41276219;41276525;41277337;41277644;41277844;41278003
Os01t0908200-01	chr01build05r1.fasta	+	41273917	41278281	155.842	166.548	41277644	41277844	41274041;41274145;41274288;41274451;41276219;41276525;41277337;41277644;41277844;41278003
Os01t0911200-01	chr01build05r1.fasta	+	41425738	41432834	55.092	39.7668	41425996	41426151	41425833;41425996;41426151;41426346;41426437;41426526;41426644;41426700;41426814;41426883;41427170;41427234;41427831;41427885;41428127;41428254;41428342;41428455;41428626;41428697;41429146;41429247;41429344;41429433;41429507;41429655;41430043;41430154;41430237;41430323;41431755;41431835;41431904;41432128;41432238;41432360;41432444;41432560
Os01t0911200-01	chr01build05r1.fasta	+	41425738	41432834	55.092	200.656	41431835	41431904	41425833;41425996;41426151;41426346;41426437;41426526;41426644;41426700;41426814;41426883;41427170;41427234;41427831;41427885;41428127;41428254;41428342;41428455;41428626;41428697;41429146;41429247;41429344;41429433;41429507;41429655;41430043;41430154;41430237;41430323;41431755;41431835;41431904;41432128;41432238;41432360;41432444;41432560
Os01t0911800-01	chr01build05r1.fasta	+	41459967	41466397	23.738	29.8362	41461095	41461196	41460019;41460114;41460453;41461095;41461196;41461698;41462209;41462328;41462779;41462844;41463569;41463679;41464073;41464149;41464419;41464486;41464807;41464920;41465016;41465197;41465349;41465417;41465717;41465872;41466080;41466157
Os01t0911800-01	chr01build05r1.fasta	+	41459967	41466397	23.738	23.5219	41465872	41466080	41460019;41460114;41460453;41461095;41461196;41461698;41462209;41462328;41462779;41462844;41463569;41463679;41464073;41464149;41464419;41464486;41464807;41464920;41465016;41465197;41465349;41465417;41465717;41465872;41466080;41466157
Os01t0912700-01	chr01build05r1.fasta	+	41507444	41509574	111.814	41.8914	41507613	41507707	41507448;41507613;41507707;41507936;41508588;41508668;41508891;41509247;41509365;41509469
Os01t0912700-01	chr01build05r1.fasta	+	41507444	41509574	111.814	205.574	41509247	41509365	41507448;41507613;41507707;41507936;41508588;41508668;41508891;41509247;41509365;41509469
Os01t0913000-01	chr01build05r1.fasta	+	41524229	41525491	530.874	234.693	41524646	41524842	41524318;41524646;41524842;41524941;41525063;41525197
Os01t0913000-01	chr01build05r1.fasta	+	41524229	41525491	530.874	489.134	41524941	41525063	41524318;41524646;41524842;41524941;41525063;41525197
Os01t0914800-01	chr01build05r1.fasta	+	41587524	41590964	51.5825	35.0403	41588377	41588533	41587945;41588377;41588533;41588810;41589769;41590566
Os01t0916600-01	chr01build05r1.fasta	+	41684262	41686091	221.696	53.2043	41685030	41685117	41684904;41685030;41685117;41685185;41685282;41685388;41685680;41685829
Os01t0916600-01	chr01build05r1.fasta	+	41684262	41686091	221.696	48.9697	41685185	41685282	41684904;41685030;41685117;41685185;41685282;41685388;41685680;41685829
Os01t0916600-01	chr01build05r1.fasta	+	41684262	41686091	221.696	85.4901	41685388	41685680	41684904;41685030;41685117;41685185;41685282;41685388;41685680;41685829
Os01t0919600-02	chr01build05r1.fasta	+	41860199	41862033	64.2463	31.2777	41860290	41860652	41860201;41860290;41860652;41860986;41861400;41861823
Os01t0919600-02	chr01build05r1.fasta	+	41860199	41862033	64.2463	18.051	41860986	41861400	41860201;41860290;41860652;41860986;41861400;41861823
Os01t0920100-01	chr01build05r1.fasta	+	41897491	41899839	199.96	21.4253	41898656	41899174	41897661;41897850;41898576;41898656;41899174;41899598
Os01t0920300-02	chr01build05r1.fasta	+	41908600	41911231	92.3611	54.3444	41909604	41909687	41909524;41909604;41909687;41909817;41909958;41910111;41910345;41910424;41910949;41911033
Os01t0921200-01	chr01build05r1.fasta	+	41950577	41958793	16.3574	13.5637	41952118	41952350	41950636;41950986;41951443;41951516;41951867;41952118;41952350;41952524;41952666;41952752;41952868;41952936;41953061;41953157;41953433;41953515;41953796;41953903;41954095;41954216;41954344;41954451;41954544;41954617;41954915;41955040;41956078;41956145;41956353;41956502;41956587;41956637;41957101;41957157;41957247;41957393;41957487;41957578;41957939;41958048;41958151;41958214;41958306;41958459
Os01t0921200-01	chr01build05r1.fasta	+	41950577	41958793	16.3574	47.8267	41958214	41958306	41950636;41950986;41951443;41951516;41951867;41952118;41952350;41952524;41952666;41952752;41952868;41952936;41953061;41953157;41953433;41953515;41953796;41953903;41954095;41954216;41954344;41954451;41954544;41954617;41954915;41955040;41956078;41956145;41956353;41956502;41956587;41956637;41957101;41957157;41957247;41957393;41957487;41957578;41957939;41958048;41958151;41958214;41958306;41958459
Os01t0921300-01	chr01build05r1.fasta	+	41959979	41962894	13.1837	17.8929	41961862	41962018	41960068;41960571;41961316;41961612;41961767;41961862;41962018;41962434
Os01t0921600-01	chr01build05r1.fasta	+	41970492	41974318	65.7323	20.4248	41970729	41970877	41970628;41970729;41970877;41970955;41972030;41972199;41972380;41972427;41972715;41972795;41973822;41973950
Os01t0923600-03	chr01build05r1.fasta	+	42169855	42171848	47.322	36.7594	42170208	42170328	42169856;42170208;42170328;42170868;42170976;42171275;42171443;42171460
Os01t0923600-03	chr01build05r1.fasta	+	42169855	42171848	47.322	54.7663	42170868	42170976	42169856;42170208;42170328;42170868;42170976;42171275;42171443;42171460
Os01t0923600-03	chr01build05r1.fasta	+	42169855	42171848	47.322	14.5446	42171275	42171443	42169856;42170208;42170328;42170868;42170976;42171275;42171443;42171460
Os01t0923750-00	chr01build05r1.fasta	+	42176039	42177369	136.365	102.901	42176516	42176606	42176315;42176516;42176606;42176706
Os01t0924900-01	chr01build05r1.fasta	+	42269829	42276180	17.9017	31.5133	42275431	42275508	42269927;42270208;42270463;42270496;42271942;42272021;42272100;42272159;42272257;42272367;42272450;42272527;42272599;42272670;42274357;42274861;42275334;42275431;42275508;42275538;42275669;42275847
Os01t0926800-01	chr01build05r1.fasta	+	42413336	42416984	408.1	34.5828	42416278	42416409	42413425;42413520;42414917;42415175;42415987;42416023;42416173;42416278;42416409;42416519;42416657;42416791
Os01t0926800-01	chr01build05r1.fasta	+	42413336	42416984	408.1	495.145	42416519	42416657	42413425;42413520;42414917;42415175;42415987;42416023;42416173;42416278;42416409;42416519;42416657;42416791
Os01t0927600-01	chr01build05r1.fasta	+	42464346	42469596	122.596	28.0119	42465517	42465633	42464550;42464601;42464719;42464825;42464935;42465030;42465182;42465238;42465356;42465517;42465633;42465717;42465971;42466061;42466136;42466300;42466444;42466563;42466653;42466725;42466805;42466973;42467064;42467974;42468388;42468578;42468666;42468813
Os01t0927600-01	chr01build05r1.fasta	+	42464346	42469596	122.596	14.6886	42465717	42465971	42464550;42464601;42464719;42464825;42464935;42465030;42465182;42465238;42465356;42465517;42465633;42465717;42465971;42466061;42466136;42466300;42466444;42466563;42466653;42466725;42466805;42466973;42467064;42467974;42468388;42468578;42468666;42468813
Os01t0927600-01	chr01build05r1.fasta	+	42464346	42469596	122.596	53.9044	42466061	42466136	42464550;42464601;42464719;42464825;42464935;42465030;42465182;42465238;42465356;42465517;42465633;42465717;42465971;42466061;42466136;42466300;42466444;42466563;42466653;42466725;42466805;42466973;42467064;42467974;42468388;42468578;42468666;42468813
Os01t0927600-01	chr01build05r1.fasta	+	42464346	42469596	122.596	73.4587	42466300	42466444	42464550;42464601;42464719;42464825;42464935;42465030;42465182;42465238;42465356;42465517;42465633;42465717;42465971;42466061;42466136;42466300;42466444;42466563;42466653;42466725;42466805;42466973;42467064;42467974;42468388;42468578;42468666;42468813
Os01t0927600-01	chr01build05r1.fasta	+	42464346	42469596	122.596	88.7519	42466563	42466653	42464550;42464601;42464719;42464825;42464935;42465030;42465182;42465238;42465356;42465517;42465633;42465717;42465971;42466061;42466136;42466300;42466444;42466563;42466653;42466725;42466805;42466973;42467064;42467974;42468388;42468578;42468666;42468813
Os01t0927600-01	chr01build05r1.fasta	+	42464346	42469596	122.596	148.856	42466973	42467064	42464550;42464601;42464719;42464825;42464935;42465030;42465182;42465238;42465356;42465517;42465633;42465717;42465971;42466061;42466136;42466300;42466444;42466563;42466653;42466725;42466805;42466973;42467064;42467974;42468388;42468578;42468666;42468813
Os01t0927600-01	chr01build05r1.fasta	+	42464346	42469596	122.596	164.395	42468578	42468666	42464550;42464601;42464719;42464825;42464935;42465030;42465182;42465238;42465356;42465517;42465633;42465717;42465971;42466061;42466136;42466300;42466444;42466563;42466653;42466725;42466805;42466973;42467064;42467974;42468388;42468578;42468666;42468813
Os01t0929100-02	chr01build05r1.fasta	+	42553811	42555424	106.378	81.3039	42554128	42554294	42553847;42554128;42554294;42554348;42554477;42554545;42554688;42554746;42554849;42555085
Os01t0929100-02	chr01build05r1.fasta	+	42553811	42555424	106.378	34.1394	42554545	42554688	42553847;42554128;42554294;42554348;42554477;42554545;42554688;42554746;42554849;42555085
Os01t0930200-01	chr01build05r1.fasta	+	42581228	42582810	188.993	60.9976	42581704	42581916	42581519;42581704;42581916;42582248
Os01t0930400-00	chr01build05r1.fasta	+	42594304	42598583	35.4216	33.6402	42594564	42594817	42594304;42594564;42594817;42595039;42595338;42595586;42595778;42595828;42595934;42596194;42596317;42596369;42596557;42596671;42596765;42597019;42597603;42598576
Os01t0930400-00	chr01build05r1.fasta	+	42594304	42598583	35.4216	18.3378	42595039	42595338	42594304;42594564;42594817;42595039;42595338;42595586;42595778;42595828;42595934;42596194;42596317;42596369;42596557;42596671;42596765;42597019;42597603;42598576
Os01t0932600-01	chr01build05r1.fasta	+	42684068	42689428	26.1077	71.9128	42686728	42686880	42684146;42684417;42685209;42685392;42685470;42685538;42685686;42685784;42686322;42686401;42686485;42686728;42686880;42687278;42687362;42688023;42688360;42688444;42688526;42688577;42688659;42688708;42688773;42688820;42688913;42689089
Os01t0932600-01	chr01build05r1.fasta	+	42684068	42689428	26.1077	60.5904	42687278	42687362	42684146;42684417;42685209;42685392;42685470;42685538;42685686;42685784;42686322;42686401;42686485;42686728;42686880;42687278;42687362;42688023;42688360;42688444;42688526;42688577;42688659;42688708;42688773;42688820;42688913;42689089
Os01t0934300-04	chr01build05r1.fasta	+	42760047	42761612	21.5493	47.3772	42760126	42760209	42760049;42760126;42760209;42761363
Os01t0934400-01	chr01build05r1.fasta	+	42765018	42765990	27.8073	13.7167	42765241	42765496	42765018;42765241;42765496;42765814
Os01t0935700-02	chr01build05r1.fasta	+	42843187	42847944	59.74	28.4419	42845200	42845520	42843782;42843835;42844992;42845200;42845520;42845799;42845889;42845960;42847149;42847265;42847362;42847427;42847512;42847628
Os01t0935700-02	chr01build05r1.fasta	+	42843187	42847944	59.74	28.6652	42847265	42847362	42843782;42843835;42844992;42845200;42845520;42845799;42845889;42845960;42847149;42847265;42847362;42847427;42847512;42847628
Os01t0936100-01	chr01build05r1.fasta	+	42864593	42869049	18.6359	27.5411	42866589	42866792	42864924;42865044;42866050;42866246;42866400;42866589;42866792;42867183;42867713;42868288
Os01t0938900-02	chr01build05r1.fasta	+	42983015	42985745	162.793	211.635	42985040	42985138	42983105;42983167;42984024;42984105;42984910;42985040;42985138;42985470
Os01t0940800-01	chr01build05r1.fasta	+	43118413	43119800	124.9	102.619	43118504	43118649	43118441;43118504;43118649;43119583
Os01t0942900-01	chr01build05r1.fasta	+	43208040	43215807	216.04	179.964	43209395	43209474	43208175;43208193;43209235;43209395;43209474;43209548;43209798;43210292;43210956;43211294;43213837;43213928;43214017;43214060;43214138;43214193;43215006;43215299
Os01t0942900-01	chr01build05r1.fasta	+	43208040	43215807	216.04	52.6956	43209548	43209798	43208175;43208193;43209235;43209395;43209474;43209548;43209798;43210292;43210956;43211294;43213837;43213928;43214017;43214060;43214138;43214193;43215006;43215299
Os01t0942900-01	chr01build05r1.fasta	+	43208040	43215807	216.04	10.7847	43214193	43215006	43208175;43208193;43209235;43209395;43209474;43209548;43209798;43210292;43210956;43211294;43213837;43213928;43214017;43214060;43214138;43214193;43215006;43215299
Os01t0943000-01	chr01build05r1.fasta	+	43218998	43221109	120.981	146.702	43219367	43219441	43219236;43219367;43219441;43219643;43219836;43219887
Os01t0943000-01	chr01build05r1.fasta	+	43218998	43221109	120.981	31.9775	43219643	43219836	43219236;43219367;43219441;43219643;43219836;43219887
Os01t0943800-00	chr01build05r1.fasta	+	43239016	43246770	227.232	84.0207	43240369	43240772	43239149;43239167;43240209;43240369;43240772;43241266;43241930;43242268;43244810;43244901;43244990;43245033;43245111;43245166;43245979;43246272
Os01t0943800-00	chr01build05r1.fasta	+	43239016	43246770	227.232	10.7847	43245166	43245979	43239149;43239167;43240209;43240369;43240772;43241266;43241930;43242268;43244810;43244901;43244990;43245033;43245111;43245166;43245979;43246272
Os01t0943900-01	chr01build05r1.fasta	+	43249971	43252082	120.377	146.702	43250340	43250414	43250209;43250340;43250414;43250616;43250809;43250860
Os01t0943900-01	chr01build05r1.fasta	+	43249971	43252082	120.377	31.9775	43250616	43250809	43250209;43250340;43250414;43250616;43250809;43250860
Os01t0944200-01	chr01build05r1.fasta	+	43278874	43288354	373.728	361.789	43287878	43287965	43285940;43286666;43287405;43287878;43287965;43288059
Os01t0949750-00	chr01build05r1.fasta	+	43610469	43611301	30.6431	56.3572	43610753	43610860	43610469;43610753;43610860;43611231
Os01t0952200-02	chr01build05r1.fasta	+	43689663	43693984	11.4734	27.6184	43692071	43692159	43689664;43692071;43692159;43692372;43692466;43692717;43692792;43692851;43692969;43693099;43693221;43693335;43693407;43693562
Os01t0952600-02	chr01build05r1.fasta	+	43724048	43731259	48.7327	47.8267	43727242	43727334	43724048;43724147;43724425;43724574;43725220;43725298;43725931;43726114;43726568;43726633;43727006;43727242;43727334;43727540;43727658;43727961;43728035;43728194;43728289;43728397;43728802;43728937;43729047;43729102;43729179;43729478;43729554;43729676;43730056;43730757;43730906;43731076
Os01t0952600-02	chr01build05r1.fasta	+	43724048	43731259	48.7327	60.9838	43727540	43727658	43724048;43724147;43724425;43724574;43725220;43725298;43725931;43726114;43726568;43726633;43727006;43727242;43727334;43727540;43727658;43727961;43728035;43728194;43728289;43728397;43728802;43728937;43729047;43729102;43729179;43729478;43729554;43729676;43730056;43730757;43730906;43731076
Os01t0952600-02	chr01build05r1.fasta	+	43724048	43731259	48.7327	126.414	43727961	43728035	43724048;43724147;43724425;43724574;43725220;43725298;43725931;43726114;43726568;43726633;43727006;43727242;43727334;43727540;43727658;43727961;43728035;43728194;43728289;43728397;43728802;43728937;43729047;43729102;43729179;43729478;43729554;43729676;43730056;43730757;43730906;43731076
Os01t0952600-02	chr01build05r1.fasta	+	43724048	43731259	48.7327	57.3055	43728194	43728289	43724048;43724147;43724425;43724574;43725220;43725298;43725931;43726114;43726568;43726633;43727006;43727242;43727334;43727540;43727658;43727961;43728035;43728194;43728289;43728397;43728802;43728937;43729047;43729102;43729179;43729478;43729554;43729676;43730056;43730757;43730906;43731076
Os01t0952600-02	chr01build05r1.fasta	+	43724048	43731259	48.7327	106.409	43729478	43729554	43724048;43724147;43724425;43724574;43725220;43725298;43725931;43726114;43726568;43726633;43727006;43727242;43727334;43727540;43727658;43727961;43728035;43728194;43728289;43728397;43728802;43728937;43729047;43729102;43729179;43729478;43729554;43729676;43730056;43730757;43730906;43731076
Os01t0952600-02	chr01build05r1.fasta	+	43724048	43731259	48.7327	54.6231	43730757	43730906	43724048;43724147;43724425;43724574;43725220;43725298;43725931;43726114;43726568;43726633;43727006;43727242;43727334;43727540;43727658;43727961;43728035;43728194;43728289;43728397;43728802;43728937;43729047;43729102;43729179;43729478;43729554;43729676;43730056;43730757;43730906;43731076
Os01t0954000-01	chr01build05r1.fasta	+	43786755	43788126	31.175	30.3462	43786876	43786983	43786783;43786876;43786983;43787174;43787676;43788001
Os01t0954400-01	chr01build05r1.fasta	+	43794391	43796559	50.8187	74.3609	43795631	43795715	43794485;43794589;43794694;43794812;43795527;43795631;43795715;43796228
Os01t0957000-02	chr01build05r1.fasta	+	43948643	43952400	38.213	29.2624	43948692	43948771	43948644;43948692;43948771;43949063;43949195;43949289;43949398;43949504;43950145;43950218;43950691;43950769;43950982;43951289;43951675;43951980
Os01t0957000-02	chr01build05r1.fasta	+	43948643	43952400	38.213	13.674	43950769	43950982	43948644;43948692;43948771;43949063;43949195;43949289;43949398;43949504;43950145;43950218;43950691;43950769;43950982;43951289;43951675;43951980
Os01t0958000-01	chr01build05r1.fasta	+	43998266	44001306	10.0957	37.243	43998456	43998543	43998347;43998456;43998543;43998624;43998719;43998809;43998906;43998935;43999025;43999137;43999235;43999307;43999403;43999523;43999612;43999729;44000016;44000155;44000235;44000292;44000390;44000460;44000530;44001064
Os01t0958000-02	chr01build05r1.fasta	+	43999610	44001306	66.3787	46.1604	44000460	44000530	43999610;43999729;44000016;44000155;44000235;44000292;44000390;44000460;44000530;44001064
Os01t0958700-01	chr01build05r1.fasta	+	44028997	44033535	57.2114	25.6938	44029965	44030169	44029702;44029965;44030169;44030407;44030590;44030794;44031042;44031110;44031192;44031378;44032083;44032249;44032673;44033368
Os01t0958700-01	chr01build05r1.fasta	+	44028997	44033535	57.2114	43.8936	44030407	44030590	44029702;44029965;44030169;44030407;44030590;44030794;44031042;44031110;44031192;44031378;44032083;44032249;44032673;44033368
Os01t0958700-01	chr01build05r1.fasta	+	44028997	44033535	57.2114	23.974	44030794	44031042	44029702;44029965;44030169;44030407;44030590;44030794;44031042;44031110;44031192;44031378;44032083;44032249;44032673;44033368
Os01t0958700-01	chr01build05r1.fasta	+	44028997	44033535	57.2114	36.6661	44031110	44031192	44029702;44029965;44030169;44030407;44030590;44030794;44031042;44031110;44031192;44031378;44032083;44032249;44032673;44033368
Os01t0958700-01	chr01build05r1.fasta	+	44028997	44033535	57.2114	19.2787	44032249	44032673	44029702;44029965;44030169;44030407;44030590;44030794;44031042;44031110;44031192;44031378;44032083;44032249;44032673;44033368
Os01t0959000-01	chr01build05r1.fasta	+	44044224	44049225	38.2055	35.311	44047222	44047400	44044300;44044478;44045320;44045433;44045844;44045932;44046772;44046818;44046899;44046979;44047060;44047222;44047400;44047643;44047723;44047791;44048014;44048145;44048239;44048311;44048717;44048754;44048843;44048912
Os01t0959900-02	chr01build05r1.fasta	+	44080865	44082254	56.9878	59.9879	44081690	44081769	44080895;44081135;44081286;44081341;44081468;44081533;44081649;44081690;44081769;44081828;44081926;44081955
Os01t0959900-02	chr01build05r1.fasta	+	44080865	44082254	56.9878	30.7403	44081828	44081926	44080895;44081135;44081286;44081341;44081468;44081533;44081649;44081690;44081769;44081828;44081926;44081955
Os01t0962700-01	chr01build05r1.fasta	+	44198183	44201228	308.829	16.6606	44198758	44200408	44198267;44198758;44200408;44201049
Os01t0963400-01	chr01build05r1.fasta	+	44219965	44222990	78.3502	45.8444	44221569	44221688	44219965;44220000;44220710;44220798;44221392;44221569;44221688;44221753
Os01t0965400-01	chr01build05r1.fasta	+	44331504	44335674	81.8017	208.715	44335169	44335251	44331556;44331767;44332975;44333119;44333208;44333261;44333492;44333583;44334153;44334379;44334993;44335169;44335251;44335399
Os01t0966100-01	chr01build05r1.fasta	+	44378088	44381114	43.4074	62.3416	44379408	44379499	44378088;44378133;44378211;44378369;44379262;44379408;44379499;44379705;44379888;44380042;44380198;44380250;44380335;44380413;44380594;44380680
Os01t0966500-01	chr01build05r1.fasta	+	44390514	44393345	111.916	60.0064	44392800	44392957	44392134;44392166;44392596;44392635;44392716;44392800;44392957;44393140
Os01t0966700-02	chr01build05r1.fasta	+	44396643	44399047	39.339	40.7701	44397888	44397976	44396645;44397046;44397733;44397888;44397976;44398220;44398430;44398523;44398629;44398820
Os01t0966700-02	chr01build05r1.fasta	+	44396643	44399047	39.339	31.62	44398220	44398430	44396645;44397046;44397733;44397888;44397976;44398220;44398430;44398523;44398629;44398820
Os01t0966700-02	chr01build05r1.fasta	+	44396643	44399047	39.339	53.6021	44398523	44398629	44396645;44397046;44397733;44397888;44397976;44398220;44398430;44398523;44398629;44398820
Os01t0967100-01	chr01build05r1.fasta	+	44414742	44422556	30.3427	46.8198	44415313	44415397	44415006;44415313;44415397;44415637;44416258;44416559;44416754;44416930;44417176;44417940;44418020;44418114;44418212;44418274;44418370;44418458;44418552;44418647;44418780;44419427;44420161;44420235;44420927;44420997;44421081;44421138;44421519;44421717;44421810;44421875;44422022;44422506
Os01t0967100-01	chr01build05r1.fasta	+	44414742	44422556	30.3427	31.6512	44416559	44416754	44415006;44415313;44415397;44415637;44416258;44416559;44416754;44416930;44417176;44417940;44418020;44418114;44418212;44418274;44418370;44418458;44418552;44418647;44418780;44419427;44420161;44420235;44420927;44420997;44421081;44421138;44421519;44421717;44421810;44421875;44422022;44422506
Os01t0967100-01	chr01build05r1.fasta	+	44414742	44422556	30.3427	10.4255	44416930	44417176	44415006;44415313;44415397;44415637;44416258;44416559;44416754;44416930;44417176;44417940;44418020;44418114;44418212;44418274;44418370;44418458;44418552;44418647;44418780;44419427;44420161;44420235;44420927;44420997;44421081;44421138;44421519;44421717;44421810;44421875;44422022;44422506
Os01t0967100-01	chr01build05r1.fasta	+	44414742	44422556	30.3427	44.8275	44421717	44421810	44415006;44415313;44415397;44415637;44416258;44416559;44416754;44416930;44417176;44417940;44418020;44418114;44418212;44418274;44418370;44418458;44418552;44418647;44418780;44419427;44420161;44420235;44420927;44420997;44421081;44421138;44421519;44421717;44421810;44421875;44422022;44422506
Os01t0967600-01	chr01build05r1.fasta	+	44441702	44446760	30.9106	52.022	44445968	44446066	44443437;44443455;44443659;44443690;44443772;44444145;44444218;44444351;44444470;44444626;44445665;44445968;44446066;44446128
Os01t0967800-02	chr01build05r1.fasta	+	44454629	44457706	63.1593	72.2221	44454884	44455024	44454630;44454884;44455024;44455233;44455920;44456027;44456118;44456159;44456238;44456333;44456425;44456505;44456599;44456709;44456805;44456837;44456915;44456965;44457283;44457360;44457468;44457488
Os01t0968700-02	chr01build05r1.fasta	+	44492641	44495462	63.0905	10.5722	44493526	44493990	44492642;44492722;44492868;44492936;44493033;44493114;44493225;44493319;44493452;44493526;44493990;44494010
Os01t0970400-01	chr01build05r1.fasta	+	44580648	44583838	62.6318	100.525	44582663	44582747	44580708;44580982;44582498;44582663;44582747;44582872;44583465;44583530;44583608;44583658
Os01t0970400-01	chr01build05r1.fasta	+	44580648	44583838	62.6318	60.7472	44583530	44583608	44580708;44580982;44582498;44582663;44582747;44582872;44583465;44583530;44583608;44583658
Os01t0971100-01	chr01build05r1.fasta	+	44614462	44616752	133.194	14.1427	44614667	44615295	44614583;44614667;44615295;44615407;44615975;44616052;44616154;44616377;44616479;44616587
Os01t0971100-01	chr01build05r1.fasta	+	44614462	44616752	133.194	184.097	44616377	44616479	44614583;44614667;44615295;44615407;44615975;44616052;44616154;44616377;44616479;44616587
Os01t0971500-01	chr01build05r1.fasta	+	44627464	44629080	161.804	19.9915	44627736	44628502	44627653;44627736;44628502;44628568;44628659;44628915
Os01t0971500-01	chr01build05r1.fasta	+	44627464	44629080	161.804	103.054	44628568	44628659	44627653;44627736;44628502;44628568;44628659;44628915
Os01t0973300-01	chr01build05r1.fasta	+	44740101	44745557	13.5381	20.9882	44744289	44744433	44740102;44740140;44740230;44740799;44741321;44741494;44741837;44741963;44742042;44742151;44743030;44743230;44743322;44744289;44744433;44744681;44745083;44745428
Os01t0974000-02	chr01build05r1.fasta	+	44808702	44812626	60.3652	15.0177	44811648	44811912	44808875;44809357;44810377;44810706;44811533;44811648;44811912;44812002;44812113;44812205
Os01t0974000-02	chr01build05r1.fasta	+	44808702	44812626	60.3652	54.3444	44812002	44812113	44808875;44809357;44810377;44810706;44811533;44811648;44811912;44812002;44812113;44812205
Os02t0100700-01	chr02build05r1.fasta	+	34262	40938	48.6873	40.4616	34498	34578	34436;34498;34578;35120;35566;35643;35823;35915;36086;36181;36709;36762;36856;37059;38577;38708;39042;39107;39885;40184;40332;40808
Os02t0100700-01	chr02build05r1.fasta	+	34262	40938	48.6873	51.8474	40184	40332	34436;34498;34578;35120;35566;35643;35823;35915;36086;36181;36709;36762;36856;37059;38577;38708;39042;39107;39885;40184;40332;40808
Os02t0102900-01	chr02build05r1.fasta	+	158662	163728	26.1196	32.6388	161200	161303	159595;159801;159892;160017;160201;160338;160431;160526;160958;161200;161303;161537;161612;161781;161975;162052;162156;162227;162345;162449;162555;162647;162737;162829;163109;163235;163317;163330
Os02t0105100-02	chr02build05r1.fasta	+	284510	286448	20.8638	41.7073	285166	285252	284512;284547;284655;284771;284871;285166;285252;285795
Os02t0111700-01	chr02build05r1.fasta	+	633586	635778	211.1	153.56	635457	635565	633642;633644;633728;633863;635356;635457;635565;635608
Os02t0113800-01	chr02build05r1.fasta	+	743366	745313	32.2206	35.2913	744868	745066	743467;744868;745066;745127
Os02t0114700-01	chr02build05r1.fasta	+	785945	789191	16.2287	14.3745	788588	788815	785993;786359;786773;787703;787807;787975;788472;788588;788815;788961
Os02t0115600-02	chr02build05r1.fasta	+	820696	824520	28.2367	28.749	823902	824015	820698;820761;820846;820920;820995;821112;821328;821445;821644;821742;821835;822134;822211;822318;822443;822514;822580;822666;822887;822958;823063;823152;823795;823902;824015;824083;824177;824251
Os02t0115600-02	chr02build05r1.fasta	+	820696	824520	28.2367	45.5877	824083	824177	820698;820761;820846;820920;820995;821112;821328;821445;821644;821742;821835;822134;822211;822318;822443;822514;822580;822666;822887;822958;823063;823152;823795;823902;824015;824083;824177;824251
Os02t0117100-01	chr02build05r1.fasta	+	896074	900370	34.8878	32.831	899554	899635	896128;896429;896578;896608;896903;896995;897096;897158;897279;897390;897947;898032;898845;898903;898990;899092;899182;899242;899472;899554;899635;899715;900018;900077
Os02t0117400-01	chr02build05r1.fasta	+	906668	911368	41.0581	42.1378	907292	907416	907253;907292;907416;907531;907661;907812;907918;908003;908182;908309;908451;908501;908774;908860;908964;909033;909729;909865;910313;910390;910971;911057
Os02t0118200-01	chr02build05r1.fasta	+	950731	954690	64.0855	20.0159	952688	952956	950855;950921;951554;951924;952553;952688;952956;953092;953168;953291;954041;954489
Os02t0118200-01	chr02build05r1.fasta	+	950731	954690	64.0855	10.5984	953291	954041	950855;950921;951554;951924;952553;952688;952956;953092;953168;953291;954041;954489
Os02t0119300-01	chr02build05r1.fasta	+	1017511	1021998	24.4301	39.7324	1021169	1021277	1017600;1017745;1018332;1018389;1018485;1018595;1018853;1018990;1019559;1019628;1019711;1019766;1020203;1020328;1020648;1020787;1020932;1021004;1021095;1021169;1021277;1021591
Os02t0120600-01	chr02build05r1.fasta	+	1078475	1079650	71.2248	39.9239	1078630	1078758	1078561;1078630;1078758;1078885;1079016;1079120;1079228;1079371
Os02t0120600-01	chr02build05r1.fasta	+	1078475	1079650	71.2248	38.1298	1078885	1079016	1078561;1078630;1078758;1078885;1079016;1079120;1079228;1079371
Os02t0120600-01	chr02build05r1.fasta	+	1078475	1079650	71.2248	56.914	1079120	1079228	1078561;1078630;1078758;1078885;1079016;1079120;1079228;1079371
Os02t0123200-01	chr02build05r1.fasta	+	1214007	1218011	153.381	98.9687	1216738	1216860	1216456;1216738;1216860;1217123;1217221;1217290;1217377;1217438;1217537;1217598
Os02t0123200-01	chr02build05r1.fasta	+	1214007	1218011	153.381	83.9446	1217123	1217221	1216456;1216738;1216860;1217123;1217221;1217290;1217377;1217438;1217537;1217598
Os02t0123200-01	chr02build05r1.fasta	+	1214007	1218011	153.381	35.9129	1217290	1217377	1216456;1216738;1216860;1217123;1217221;1217290;1217377;1217438;1217537;1217598
Os02t0126000-01	chr02build05r1.fasta	+	1366177	1369122	68.6691	42.823	1368743	1368824	1368577;1368743;1368824;1368956
Os02t0126400-02	chr02build05r1.fasta	+	1387885	1394273	76.9097	59.6502	1391138	1391241	1388049;1388330;1390352;1390482;1390840;1390881;1391027;1391138;1391241;1391319;1391441;1391610;1392503;1392629;1392731;1392846;1392926;1393033;1393118;1393180;1393283;1393456;1393820;1393978
Os02t0126400-02	chr02build05r1.fasta	+	1387885	1394273	76.9097	50.3585	1393033	1393118	1388049;1388330;1390352;1390482;1390840;1390881;1391027;1391138;1391241;1391319;1391441;1391610;1392503;1392629;1392731;1392846;1392926;1393033;1393118;1393180;1393283;1393456;1393820;1393978
Os02t0126400-02	chr02build05r1.fasta	+	1387885	1394273	76.9097	31.5133	1393180	1393283	1388049;1388330;1390352;1390482;1390840;1390881;1391027;1391138;1391241;1391319;1391441;1391610;1392503;1392629;1392731;1392846;1392926;1393033;1393118;1393180;1393283;1393456;1393820;1393978
Os02t0126400-02	chr02build05r1.fasta	+	1387885	1394273	76.9097	42.0096	1393456	1393820	1388049;1388330;1390352;1390482;1390840;1390881;1391027;1391138;1391241;1391319;1391441;1391610;1392503;1392629;1392731;1392846;1392926;1393033;1393118;1393180;1393283;1393456;1393820;1393978
Os02t0128200-01	chr02build05r1.fasta	+	1457228	1461428	35.3167	23.9225	1460853	1461126	1457918;1457971;1458417;1458482;1458593;1458679;1459159;1459239;1459338;1459394;1459470;1459500;1459577;1459634;1459710;1459761;1459881;1459917;1460008;1460210;1460556;1460633;1460728;1460853;1461126;1461239
Os02t0129900-01	chr02build05r1.fasta	+	1560757	1563229	20.2886	47.0889	1562729	1562815	1560759;1560905;1561007;1561185;1561281;1561333;1561673;1561787;1562073;1562195;1562558;1562729;1562815;1563000
Os02t0131100-01	chr02build05r1.fasta	+	1626975	1628901	21.7205	40.1641	1627322	1627423	1626975;1627322;1627423;1627719;1627801;1628901
Os02t0131100-01	chr02build05r1.fasta	+	1626975	1628901	21.7205	76.1527	1627719	1627801	1626975;1627322;1627423;1627719;1627801;1628901
Os02t0131300-01	chr02build05r1.fasta	+	1637601	1641772	122.392	40.2358	1640317	1640476	1637685;1637723;1639036;1639129;1639493;1639637;1640207;1640317;1640476;1640622;1641097;1641219;1641391;1641454
Os02t0131300-01	chr02build05r1.fasta	+	1637601	1641772	122.392	23.6066	1640622	1641097	1637685;1637723;1639036;1639129;1639493;1639637;1640207;1640317;1640476;1640622;1641097;1641219;1641391;1641454
Os02t0133100-01	chr02build05r1.fasta	+	1745671	1748201	44.2617	71.0658	1747313	1747396	1745671;1745766;1745859;1745936;1746023;1746124;1746205;1746254;1746347;1746446;1746550;1746648;1746742;1746858;1747187;1747313;1747396;1747793;1747900;1748004
Os02t0133100-01	chr02build05r1.fasta	+	1745671	1748201	44.2617	88.8709	1747793	1747900	1745671;1745766;1745859;1745936;1746023;1746124;1746205;1746254;1746347;1746446;1746550;1746648;1746742;1746858;1747187;1747313;1747396;1747793;1747900;1748004
Os02t0135500-02	chr02build05r1.fasta	+	1872695	1874820	55.2333	79.9645	1873000	1873100	1872874;1873000;1873100;1873183;1873258;1874504
Os02t0135500-02	chr02build05r1.fasta	+	1872695	1874820	55.2333	53.9044	1873183	1873258	1872874;1873000;1873100;1873183;1873258;1874504
Os02t0137100-01	chr02build05r1.fasta	+	1967733	1972800	50.9579	47.4525	1971011	1971121	1968144;1968212;1969379;1969484;1969785;1969970;1970535;1971011;1971121;1971204;1971378;1971445
Os02t0137100-01	chr02build05r1.fasta	+	1967733	1972800	50.9579	13.3771	1971204	1971378	1968144;1968212;1969379;1969484;1969785;1969970;1970535;1971011;1971121;1971204;1971378;1971445
Os02t0137400-01	chr02build05r1.fasta	+	1979693	1983583	26.2416	28.6121	1982771	1982950	1979732;1981639;1982280;1982771;1982950;1983087
Os02t0137500-01	chr02build05r1.fasta	+	1991843	1997302	53.8329	24.9042	1993198	1993291	1991843;1992013;1993070;1993198;1993291;1993491;1993651;1993793;1993878;1994190;1994349;1994488;1995320;1995398;1995484;1995869;1996204;1996425;1996521;1996632
Os02t0137500-01	chr02build05r1.fasta	+	1991843	1997302	53.8329	31.2617	1993491	1993651	1991843;1992013;1993070;1993198;1993291;1993491;1993651;1993793;1993878;1994190;1994349;1994488;1995320;1995398;1995484;1995869;1996204;1996425;1996521;1996632
Os02t0137500-01	chr02build05r1.fasta	+	1991843	1997302	53.8329	25.7788	1995869	1996204	1991843;1992013;1993070;1993198;1993291;1993491;1993651;1993793;1993878;1994190;1994349;1994488;1995320;1995398;1995484;1995869;1996204;1996425;1996521;1996632
Os02t0137500-01	chr02build05r1.fasta	+	1991843	1997302	53.8329	88.0888	1996425	1996521	1991843;1992013;1993070;1993198;1993291;1993491;1993651;1993793;1993878;1994190;1994349;1994488;1995320;1995398;1995484;1995869;1996204;1996425;1996521;1996632
Os02t0137800-02	chr02build05r1.fasta	+	2007234	2009961	296.731	57.2242	2009320	2009409	2009241;2009320;2009409;2009453;2009559;2009661
Os02t0143100-01	chr02build05r1.fasta	+	2388398	2394343	47.3903	38.6143	2390320	2390416	2390261;2390320;2390416;2390715;2390829;2390930;2391085;2391279;2391377;2391664;2391942;2392128;2393778;2393824;2393982;2394074
Os02t0143100-01	chr02build05r1.fasta	+	2388398	2394343	47.3903	28.499	2390715	2390829	2390261;2390320;2390416;2390715;2390829;2390930;2391085;2391279;2391377;2391664;2391942;2392128;2393778;2393824;2393982;2394074
Os02t0143100-01	chr02build05r1.fasta	+	2388398	2394343	47.3903	86.3093	2391279	2391377	2390261;2390320;2390416;2390715;2390829;2390930;2391085;2391279;2391377;2391664;2391942;2392128;2393778;2393824;2393982;2394074
Os02t0143100-01	chr02build05r1.fasta	+	2388398	2394343	47.3903	22.6547	2391664	2391942	2390261;2390320;2390416;2390715;2390829;2390930;2391085;2391279;2391377;2391664;2391942;2392128;2393778;2393824;2393982;2394074
Os02t0146600-01	chr02build05r1.fasta	+	2557666	2561011	172.425	127.813	2559099	2559185	2558792;2558862;2558993;2559099;2559185;2559615;2560100;2560735
Os02t0146600-01	chr02build05r1.fasta	+	2557666	2561011	172.425	46.7235	2559615	2560100	2558792;2558862;2558993;2559099;2559185;2559615;2560100;2560735
Os02t0146700-02	chr02build05r1.fasta	+	2563697	2571141	33.1575	53.2043	2568024	2568111	2563773;2563898;2564031;2564131;2564375;2564498;2564592;2564651;2564762;2564829;2565520;2565562;2566026;2566091;2566237;2566275;2566375;2566457;2566654;2566765;2566840;2566923;2567026;2567184;2567268;2567372;2567451;2567555;2567661;2567801;2567920;2568024;2568111;2568335;2568762;2568875;2568963;2569178;2569674;2569733;2569827;2569940;2570047;2570132;2570211;2570319;2570408;2570586;2570673;2570745
Os02t0146700-02	chr02build05r1.fasta	+	2563697	2571141	33.1575	55.9237	2570319	2570408	2563773;2563898;2564031;2564131;2564375;2564498;2564592;2564651;2564762;2564829;2565520;2565562;2566026;2566091;2566237;2566275;2566375;2566457;2566654;2566765;2566840;2566923;2567026;2567184;2567268;2567372;2567451;2567555;2567661;2567801;2567920;2568024;2568111;2568335;2568762;2568875;2568963;2569178;2569674;2569733;2569827;2569940;2570047;2570132;2570211;2570319;2570408;2570586;2570673;2570745
Os02t0146700-02	chr02build05r1.fasta	+	2563697	2571141	33.1575	191.536	2570586	2570673	2563773;2563898;2564031;2564131;2564375;2564498;2564592;2564651;2564762;2564829;2565520;2565562;2566026;2566091;2566237;2566275;2566375;2566457;2566654;2566765;2566840;2566923;2567026;2567184;2567268;2567372;2567451;2567555;2567661;2567801;2567920;2568024;2568111;2568335;2568762;2568875;2568963;2569178;2569674;2569733;2569827;2569940;2570047;2570132;2570211;2570319;2570408;2570586;2570673;2570745
Os02t0147800-01	chr02build05r1.fasta	+	2620367	2624175	19.9396	21.8492	2623964	2624113	2621302;2621711;2622442;2622616;2622694;2622811;2623381;2623496;2623626;2623964;2624113;2624175
Os02t0147800-02	chr02build05r1.fasta	+	2620422	2626213	18.4785	87.5327	2625518	2625632	2621302;2621711;2622442;2622616;2622694;2622811;2623381;2623496;2623626;2623964;2624113;2624307;2624505;2624594;2624887;2624935;2625286;2625518;2625632;2625952
Os02t0148400-02	chr02build05r1.fasta	+	2660320	2663014	21.1842	18.5967	2662405	2662618	2660321;2660488;2660636;2660738;2660828;2660907;2660981;2661058;2661712;2661803;2662001;2662112;2662280;2662405;2662618;2662731
Os02t0149800-01	chr02build05r1.fasta	+	2744294	2747426	190.387	43.6219	2744581	2745334	2744355;2744581;2745334;2745461;2745553;2745651;2745742;2745900;2746125;2746211;2746300;2746391;2746629;2746703;2746805;2746984
Os02t0149800-01	chr02build05r1.fasta	+	2744294	2747426	190.387	140.963	2745461	2745553	2744355;2744581;2745334;2745461;2745553;2745651;2745742;2745900;2746125;2746211;2746300;2746391;2746629;2746703;2746805;2746984
Os02t0149800-01	chr02build05r1.fasta	+	2744294	2747426	190.387	142.495	2745651	2745742	2744355;2744581;2745334;2745461;2745553;2745651;2745742;2745900;2746125;2746211;2746300;2746391;2746629;2746703;2746805;2746984
Os02t0149800-01	chr02build05r1.fasta	+	2744294	2747426	190.387	28.4053	2746391	2746629	2744355;2744581;2745334;2745461;2745553;2745651;2745742;2745900;2746125;2746211;2746300;2746391;2746629;2746703;2746805;2746984
Os02t0149800-01	chr02build05r1.fasta	+	2744294	2747426	190.387	173.87	2746703	2746805	2744355;2744581;2745334;2745461;2745553;2745651;2745742;2745900;2746125;2746211;2746300;2746391;2746629;2746703;2746805;2746984
Os02t0150300-01	chr02build05r1.fasta	+	2776448	2779279	18.9171	43.3517	2777835	2777915	2777556;2777835;2777915;2778366;2778845;2779102
Os02t0151400-01	chr02build05r1.fasta	+	2838177	2842309	37.4827	81.5401	2841631	2841719	2838471;2838564;2838652;2838794;2838892;2839028;2841155;2841631;2841719;2842088
Os02t0160200-01	chr02build05r1.fasta	+	3254923	3256895	19.4296	69.6371	3256062	3256140	3255106;3256062;3256140;3256301;3256394;3256762
Os02t0160200-01	chr02build05r1.fasta	+	3254923	3256895	19.4296	29.885	3256301	3256394	3255106;3256062;3256140;3256301;3256394;3256762
Os02t0161300-01	chr02build05r1.fasta	+	3311243	3313188	18.3248	32.0684	3312712	3312784	3311243;3311386;3311501;3311926;3312010;3312447;3312593;3312712;3312784;3313188
Os02t0164900-02	chr02build05r1.fasta	+	3487432	3492874	11.2886	27.0114	3492231	3492321	3487578;3487635;3488281;3488399;3488600;3488698;3488795;3488851;3488954;3489109;3489227;3489311;3489489;3489579;3489693;3489857;3489923;3490045;3490244;3490319;3490486;3490633;3490769;3491934;3492041;3492231;3492321;3492513
Os02t0165100-01	chr02build05r1.fasta	+	3504421	3508656	20.9626	47.2133	3506437	3506555	3505837;3505903;3506012;3506127;3506227;3506437;3506555;3506792;3507102;3507252;3507998;3508381
Os02t0165100-01	chr02build05r1.fasta	+	3504421	3508656	20.9626	12.7964	3506792	3507102	3505837;3505903;3506012;3506127;3506227;3506437;3506555;3506792;3507102;3507252;3507998;3508381
Os02t0166200-01	chr02build05r1.fasta	+	3557485	3560493	29.002	13.6532	3557714	3558476	3557485;3557714;3558476;3560493
Os02t0168800-02	chr02build05r1.fasta	+	3716053	3718259	66.3537	48.8264	3716708	3716882	3716298;3716708;3716882;3717085;3717552;3717729;3717833;3717951
Os02t0168800-02	chr02build05r1.fasta	+	3716053	3718259	66.3537	117.05	3717729	3717833	3716298;3716708;3716882;3717085;3717552;3717729;3717833;3717951
Os02t0169300-01	chr02build05r1.fasta	+	3727548	3731214	274.181	130.956	3729192	3729292	3727742;3727936;3729115;3729192;3729292;3729552;3729921;3730238;3730527;3730685;3730768;3730965
Os02t0169300-01	chr02build05r1.fasta	+	3727548	3731214	274.181	135.616	3730238	3730527	3727742;3727936;3729115;3729192;3729292;3729552;3729921;3730238;3730527;3730685;3730768;3730965
Os02t0169300-01	chr02build05r1.fasta	+	3727548	3731214	274.181	356.722	3730685	3730768	3727742;3727936;3729115;3729192;3729292;3729552;3729921;3730238;3730527;3730685;3730768;3730965
Os02t0170000-02	chr02build05r1.fasta	+	3798548	3800879	49.8642	68.1941	3798651	3798765	3798622;3798651;3798765;3799014;3799104;3799249;3799372;3799577;3799721;3799845;3800154;3800734
Os02t0170000-02	chr02build05r1.fasta	+	3798548	3800879	49.8642	66.8855	3799014	3799104	3798622;3798651;3798765;3799014;3799104;3799249;3799372;3799577;3799721;3799845;3800154;3800734
Os02t0170000-02	chr02build05r1.fasta	+	3798548	3800879	49.8642	64.1885	3799249	3799372	3798622;3798651;3798765;3799014;3799104;3799249;3799372;3799577;3799721;3799845;3800154;3800734
Os02t0170000-02	chr02build05r1.fasta	+	3798548	3800879	49.8642	46.8198	3799577	3799721	3798622;3798651;3798765;3799014;3799104;3799249;3799372;3799577;3799721;3799845;3800154;3800734
Os02t0170000-02	chr02build05r1.fasta	+	3798548	3800879	49.8642	15.1032	3799845	3800154	3798622;3798651;3798765;3799014;3799104;3799249;3799372;3799577;3799721;3799845;3800154;3800734
Os02t0171100-02	chr02build05r1.fasta	+	3871644	3872861	36.0969	32.5808	3872478	3872574	3871645;3871713;3871786;3871928;3872221;3872304;3872389;3872478;3872574;3872628
Os02t0173100-04	chr02build05r1.fasta	+	3998985	4002693	26.011	26.6022	4001420	4001507	3998986;3999024;3999250;3999423;3999510;3999557;3999659;3999718;3999815;3999901;4000007;4000095;4000209;4000300;4001110;4001171;4001271;4001420;4001507;4001722
Os02t0173500-01	chr02build05r1.fasta	+	4024688	4028666	65.4391	93.8835	4028130	4028225	4024793;4025025;4026259;4026372;4026482;4026577;4026780;4026822;4026958;4027111;4027233;4027315;4028032;4028130;4028225;4028350
Os02t0173900-01	chr02build05r1.fasta	+	4044606	4052185	31.1776	24.5804	4051584	4051683	4048561;4048582;4048689;4048766;4049930;4050015;4050301;4050333;4050426;4050458;4050754;4050854;4050986;4051071;4051478;4051584;4051683;4051760;4051854;4051886
Os02t0175500-01	chr02build05r1.fasta	+	4129139	4133814	34.0272	38.6377	4132898	4133000	4129852;4130235;4130355;4130453;4131046;4131146;4131229;4131300;4131712;4131802;4132005;4132085;4132634;4132690;4132776;4132898;4133000;4133038;4133255;4133380
Os02t0175800-01	chr02build05r1.fasta	+	4141506	4143649	247.414	12.586	4141886	4143280	4141543;4141886;4143280;4143313
Os02t0177600-01	chr02build05r1.fasta	+	4280499	4285926	135.586	207.167	4282102	4282214	4280569;4281225;4281749;4282102;4282214;4282412;4284991;4285204;4285299;4285401;4285481;4285639
Os02t0177600-01	chr02build05r1.fasta	+	4280499	4285926	135.586	12.5216	4282412	4284991	4280569;4281225;4281749;4282102;4282214;4282412;4284991;4285204;4285299;4285401;4285481;4285639
Os02t0177600-01	chr02build05r1.fasta	+	4280499	4285926	135.586	196.302	4285204	4285299	4280569;4281225;4281749;4282102;4282214;4282412;4284991;4285204;4285299;4285401;4285481;4285639
Os02t0177600-01	chr02build05r1.fasta	+	4280499	4285926	135.586	135.835	4285401	4285481	4280569;4281225;4281749;4282102;4282214;4282412;4284991;4285204;4285299;4285401;4285481;4285639
Os02t0177900-01	chr02build05r1.fasta	+	4304100	4306897	69.3391	40.8312	4304646	4304731	4304117;4304198;4304292;4304351;4304536;4304646;4304731;4304859;4305002;4305121;4305223;4305343;4305888;4306044;4306141;4306212;4306299;4306427;4306573;4306695
Os02t0177900-01	chr02build05r1.fasta	+	4304100	4306897	69.3391	61.3117	4306427	4306573	4304117;4304198;4304292;4304351;4304536;4304646;4304731;4304859;4305002;4305121;4305223;4305343;4305888;4306044;4306141;4306212;4306299;4306427;4306573;4306695
Os02t0178100-01	chr02build05r1.fasta	+	4315388	4316953	76.681	35.6722	4315956	4316060	4315780;4315956;4316060;4316188;4316282;4316581
Os02t0178100-01	chr02build05r1.fasta	+	4315388	4316953	76.681	54.2124	4316188	4316282	4315780;4315956;4316060;4316188;4316282;4316581
Os02t0180000-01	chr02build05r1.fasta	+	4450270	4454799	70.1867	30.8025	4452494	4452607	4451627;4451743;4452197;4452260;4452386;4452494;4452607;4452760;4452840;4452965;4453055;4453178;4453257;4453333;4453442;4453494;4453673;4453727;4453833;4454017;4454110;4454134
Os02t0180000-01	chr02build05r1.fasta	+	4450270	4454799	70.1867	35.0055	4453727	4453833	4451627;4451743;4452197;4452260;4452386;4452494;4452607;4452760;4452840;4452965;4453055;4453178;4453257;4453333;4453442;4453494;4453673;4453727;4453833;4454017;4454110;4454134
Os02t0180700-01	chr02build05r1.fasta	+	4497112	4500121	27.5943	26.6454	4499610	4499855	4497210;4497321;4497415;4497569;4497637;4497822;4498218;4498573;4499451;4499610;4499855;4499920
Os02t0181800-01	chr02build05r1.fasta	+	4563070	4566594	82.2348	49.1608	4565360	4565509	4563989;4564018;4564166;4564243;4564764;4564788;4564870;4564902;4565034;4565155;4565230;4565360;4565509;4565732;4565824;4566065;4566268;4566357
Os02t0181800-01	chr02build05r1.fasta	+	4563070	4566594	82.2348	154.807	4565732	4565824	4563989;4564018;4564166;4564243;4564764;4564788;4564870;4564902;4565034;4565155;4565230;4565360;4565509;4565732;4565824;4566065;4566268;4566357
Os02t0181800-01	chr02build05r1.fasta	+	4563070	4566594	82.2348	76.8855	4566065	4566268	4563989;4564018;4564166;4564243;4564764;4564788;4564870;4564902;4565034;4565155;4565230;4565360;4565509;4565732;4565824;4566065;4566268;4566357
Os02t0182800-01	chr02build05r1.fasta	+	4625422	4628747	135.067	20.7345	4626944	4627643	4625564;4625887;4626824;4626944;4627643;4627833;4627910;4628041;4628132;4628265;4628364;4628403
Os02t0182800-01	chr02build05r1.fasta	+	4625422	4628747	135.067	265.612	4627833	4627910	4625564;4625887;4626824;4626944;4627643;4627833;4627910;4628041;4628132;4628265;4628364;4628403
Os02t0182800-01	chr02build05r1.fasta	+	4625422	4628747	135.067	91.604	4628041	4628132	4625564;4625887;4626824;4626944;4627643;4627833;4627910;4628041;4628132;4628265;4628364;4628403
Os02t0182800-01	chr02build05r1.fasta	+	4625422	4628747	135.067	183.768	4628265	4628364	4625564;4625887;4626824;4626944;4627643;4627833;4627910;4628041;4628132;4628265;4628364;4628403
Os02t0184100-02	chr02build05r1.fasta	+	4690564	4693546	71.6815	31.4461	4692734	4692867	4690607;4690696;4692673;4692734;4692867;4693230
Os02t0184400-04	chr02build05r1.fasta	+	4712344	4716877	30.1134	30.9553	4714928	4715048	4712345;4712491;4712657;4712764;4712920;4713051;4713183;4713359;4713920;4713973;4714072;4714134;4714227;4714928;4715048;4715175;4715563;4715839
Os02t0184500-01	chr02build05r1.fasta	+	4717696	4720604	128.223	194.629	4719740	4719825	4718164;4718175;4718719;4718857;4719514;4719740;4719825;4719998;4720090;4720176
Os02t0184500-01	chr02build05r1.fasta	+	4717696	4720604	128.223	104.464	4719998	4720090	4718164;4718175;4718719;4718857;4719514;4719740;4719825;4719998;4720090;4720176
Os02t0187600-01	chr02build05r1.fasta	+	4859719	4862755	36.3011	29.5125	4861161	4861394	4859762;4860016;4860904;4861161;4861394;4861597;4862503;4862604
Os02t0193900-01	chr02build05r1.fasta	+	5228731	5231327	36.3683	30.7255	5230463	5230542	5229035;5229070;5230235;5230334;5230406;5230463;5230542;5230898;5230991;5231102
Os02t0193900-01	chr02build05r1.fasta	+	5228731	5231327	36.3683	70.9768	5230898	5230991	5229035;5229070;5230235;5230334;5230406;5230463;5230542;5230898;5230991;5231102
Os02t0194000-01	chr02build05r1.fasta	+	5238172	5242103	29.874	45.3095	5241622	5241714	5238884;5238949;5240413;5240793;5241112;5241244;5241495;5241622;5241714;5241914
Os02t0195500-03	chr02build05r1.fasta	+	5340528	5344484	50.1833	38.4342	5342362	5342562	5340528;5340605;5340703;5340774;5341197;5341292;5341828;5341907;5341993;5342068;5342152;5342362;5342562;5342755;5342834;5342939;5343037;5343126;5343470;5344206
Os02t0195500-03	chr02build05r1.fasta	+	5340528	5344484	50.1833	13.2317	5343126	5343470	5340528;5340605;5340703;5340774;5341197;5341292;5341828;5341907;5341993;5342068;5342152;5342362;5342562;5342755;5342834;5342939;5343037;5343126;5343470;5344206
Os02t0196600-01	chr02build05r1.fasta	+	5404703	5410606	14.945	19.1776	5407399	5407575	5405550;5405810;5406654;5407399;5407575;5408046;5408129;5408296;5408802;5409056;5409165;5409287;5409395;5409880;5409976;5410401
Os02t0196600-01	chr02build05r1.fasta	+	5404703	5410606	14.945	24.6985	5409287	5409395	5405550;5405810;5406654;5407399;5407575;5408046;5408129;5408296;5408802;5409056;5409165;5409287;5409395;5409880;5409976;5410401
Os02t0196600-01	chr02build05r1.fasta	+	5404703	5410606	14.945	30.1674	5409880	5409976	5405550;5405810;5406654;5407399;5407575;5408046;5408129;5408296;5408802;5409056;5409165;5409287;5409395;5409880;5409976;5410401
Os02t0197200-01	chr02build05r1.fasta	+	5442081	5447353	69.6651	103.872	5445953	5446103	5442122;5442248;5442976;5443035;5443303;5443463;5443692;5443808;5443888;5443989;5444834;5444908;5444996;5445084;5445171;5445220;5445601;5445641;5445744;5445953;5446103;5446170;5446363;5446394;5447053;5447081
Os02t0198600-02	chr02build05r1.fasta	+	5527583	5528679	52.9267	40.9673	5528166	5528245	5527585;5527630;5527816;5527892;5527976;5528033;5528135;5528166;5528245;5528376
Os02t0204300-01	chr02build05r1.fasta	+	5832651	5834374	63.9787	85.5362	5833339	5833416	5832651;5833339;5833416;5833499;5833694;5834036
Os02t0208100-01	chr02build05r1.fasta	+	6086100	6089267	153.036	105.345	6086924	6087173	6086181;6086924;6087173;6087439;6087522;6087665;6087744;6088091;6088613;6089002
Os02t0208100-01	chr02build05r1.fasta	+	6086100	6089267	153.036	263.361	6087439	6087522	6086181;6086924;6087173;6087439;6087522;6087665;6087744;6088091;6088613;6089002
Os02t0208100-01	chr02build05r1.fasta	+	6086100	6089267	153.036	321.886	6087665	6087744	6086181;6086924;6087173;6087439;6087522;6087665;6087744;6088091;6088613;6089002
Os02t0208100-01	chr02build05r1.fasta	+	6086100	6089267	153.036	49.6845	6088091	6088613	6086181;6086924;6087173;6087439;6087522;6087665;6087744;6088091;6088613;6089002
Os02t0208200-01	chr02build05r1.fasta	+	6091275	6095703	174.838	16.0342	6095130	6095348	6094343;6094366;6094686;6094754;6094893;6094958;6095062;6095130;6095348;6095437
Os02t0208600-01	chr02build05r1.fasta	+	6112116	6117700	21.9228	21.6758	6117147	6117254	6113331;6115441;6116559;6116679;6117088;6117147;6117254;6117700
Os02t0208900-02	chr02build05r1.fasta	+	6139127	6145866	22.7306	25.7906	6142456	6142573	6139452;6139550;6141837;6141898;6142044;6142131;6142215;6142276;6142363;6142456;6142573;6143127;6143279;6143770;6143867;6144037;6145613;6145717;6145803;6145866
Os02t0208900-02	chr02build05r1.fasta	+	6139127	6145866	22.7306	30.6012	6143127	6143279	6139452;6139550;6141837;6141898;6142044;6142131;6142215;6142276;6142363;6142456;6142573;6143127;6143279;6143770;6143867;6144037;6145613;6145717;6145803;6145866
Os02t0208900-02	chr02build05r1.fasta	+	6139127	6145866	22.7306	29.5987	6145717	6145803	6139452;6139550;6141837;6141898;6142044;6142131;6142215;6142276;6142363;6142456;6142573;6143127;6143279;6143770;6143867;6144037;6145613;6145717;6145803;6145866
Os02t0211000-00	chr02build05r1.fasta	+	6226353	6233374	9.63937	24.337	6232972	6233072	6226353;6226412;6226836;6227220;6227743;6227825;6227960;6228083;6228304;6228423;6228495;6228655;6228899;6229057;6229172;6229241;6230300;6230664;6231104;6231304;6231585;6231694;6231819;6231903;6232453;6232581;6232663;6232768;6232884;6232972;6233072;6233374
Os02t0218200-01	chr02build05r1.fasta	+	6628225	6635516	53.6644	17.1937	6629291	6629467	6628327;6628563;6629146;6629291;6629467;6629569;6630307;6630493;6630599;6630692;6631190;6631343;6631651;6631755;6631837;6631953;6632148;6632261;6632791;6632973;6633107;6633386;6633465;6633586;6633663;6633760;6633841;6634018;6634339;6634453;6634556;6634623;6634725;6634802;6634886;6634960;6635056;6635238
Os02t0218200-01	chr02build05r1.fasta	+	6628225	6635516	53.6644	88.6076	6630493	6630599	6628327;6628563;6629146;6629291;6629467;6629569;6630307;6630493;6630599;6630692;6631190;6631343;6631651;6631755;6631837;6631953;6632148;6632261;6632791;6632973;6633107;6633386;6633465;6633586;6633663;6633760;6633841;6634018;6634339;6634453;6634556;6634623;6634725;6634802;6634886;6634960;6635056;6635238
Os02t0218200-01	chr02build05r1.fasta	+	6628225	6635516	53.6644	12.8792	6631343	6631651	6628327;6628563;6629146;6629291;6629467;6629569;6630307;6630493;6630599;6630692;6631190;6631343;6631651;6631755;6631837;6631953;6632148;6632261;6632791;6632973;6633107;6633386;6633465;6633586;6633663;6633760;6633841;6634018;6634339;6634453;6634556;6634623;6634725;6634802;6634886;6634960;6635056;6635238
Os02t0218200-01	chr02build05r1.fasta	+	6628225	6635516	53.6644	169.072	6632973	6633107	6628327;6628563;6629146;6629291;6629467;6629569;6630307;6630493;6630599;6630692;6631190;6631343;6631651;6631755;6631837;6631953;6632148;6632261;6632791;6632973;6633107;6633386;6633465;6633586;6633663;6633760;6633841;6634018;6634339;6634453;6634556;6634623;6634725;6634802;6634886;6634960;6635056;6635238
Os02t0218200-01	chr02build05r1.fasta	+	6628225	6635516	53.6644	147.775	6633386	6633465	6628327;6628563;6629146;6629291;6629467;6629569;6630307;6630493;6630599;6630692;6631190;6631343;6631651;6631755;6631837;6631953;6632148;6632261;6632791;6632973;6633107;6633386;6633465;6633586;6633663;6633760;6633841;6634018;6634339;6634453;6634556;6634623;6634725;6634802;6634886;6634960;6635056;6635238
Os02t0218200-01	chr02build05r1.fasta	+	6628225	6635516	53.6644	72.0305	6633586	6633663	6628327;6628563;6629146;6629291;6629467;6629569;6630307;6630493;6630599;6630692;6631190;6631343;6631651;6631755;6631837;6631953;6632148;6632261;6632791;6632973;6633107;6633386;6633465;6633586;6633663;6633760;6633841;6634018;6634339;6634453;6634556;6634623;6634725;6634802;6634886;6634960;6635056;6635238
Os02t0218200-02	chr02build05r1.fasta	+	6633841	6635516	210.386	58.5248	6634018	6634339	6633842;6634018;6634339;6634453;6634556;6634623;6634725;6634802;6634886;6634960;6635056;6635238
Os02t0218200-02	chr02build05r1.fasta	+	6633841	6635516	210.386	56.2738	6634453	6634556	6633842;6634018;6634339;6634453;6634556;6634623;6634725;6634802;6634886;6634960;6635056;6635238
Os02t0218200-02	chr02build05r1.fasta	+	6633841	6635516	210.386	122.558	6634802	6634886	6633842;6634018;6634339;6634453;6634556;6634623;6634725;6634802;6634886;6634960;6635056;6635238
Os02t0218200-02	chr02build05r1.fasta	+	6633841	6635516	210.386	191.865	6634960	6635056	6633842;6634018;6634339;6634453;6634556;6634623;6634725;6634802;6634886;6634960;6635056;6635238
Os02t0220500-01	chr02build05r1.fasta	+	6745992	6749422	220.749	90.7134	6747803	6747882	6746227;6746235;6747202;6747351;6747423;6747483;6747573;6747625;6747702;6747803;6747882;6748371;6748696;6749075
Os02t0220500-01	chr02build05r1.fasta	+	6745992	6749422	220.749	101.61	6748371	6748696	6746227;6746235;6747202;6747351;6747423;6747483;6747573;6747625;6747702;6747803;6747882;6748371;6748696;6749075
Os02t0220600-01	chr02build05r1.fasta	+	6750988	6753318	126.647	64.5273	6752934	6753011	6751232;6751240;6752262;6752411;6752482;6752542;6752632;6752684;6752833;6752934;6753011;6753318
Os02t0225000-01	chr02build05r1.fasta	+	7047719	7053190	51.1288	39.3486	7052697	7052931	7048147;7048227;7048616;7048711;7048795;7048869;7049021;7049151;7050023;7050077;7050545;7050700;7051138;7051206;7051292;7051399;7052028;7052096;7052643;7052697;7052931;7053127
Os02t0226300-00	chr02build05r1.fasta	+	7112106	7116017	32.7265	17.5113	7114511	7114764	7112106;7112527;7114145;7114225;7114304;7114511;7114764;7114890;7114971;7115155;7115232;7115354;7115880;7116017
Os02t0226300-00	chr02build05r1.fasta	+	7112106	7116017	32.7265	52.815	7114890	7114971	7112106;7112527;7114145;7114225;7114304;7114511;7114764;7114890;7114971;7115155;7115232;7115354;7115880;7116017
Os02t0226300-00	chr02build05r1.fasta	+	7112106	7116017	32.7265	55.5235	7115155	7115232	7112106;7112527;7114145;7114225;7114304;7114511;7114764;7114890;7114971;7115155;7115232;7115354;7115880;7116017
Os02t0227400-01	chr02build05r1.fasta	+	7173545	7179536	34.5465	48.2829	7177500	7177579	7174012;7174152;7174270;7174347;7174821;7174928;7176070;7176132;7176213;7176374;7176801;7176914;7176993;7177055;7177168;7177500;7177579;7177743;7177892;7178497
Os02t0227400-01	chr02build05r1.fasta	+	7173545	7179536	34.5465	24.1902	7177743	7177892	7174012;7174152;7174270;7174347;7174821;7174928;7176070;7176132;7176213;7176374;7176801;7176914;7176993;7177055;7177168;7177500;7177579;7177743;7177892;7178497
Os02t0227600-01	chr02build05r1.fasta	+	7193809	7195419	210.379	457.557	7194588	7194686	7194568;7194588;7194686;7195419
Os02t0229400-02	chr02build05r1.fasta	+	7303513	7307176	48.369	42.0178	7305985	7306101	7303513;7303957;7305021;7305985;7306101;7306288;7306397;7306838
Os02t0229400-02	chr02build05r1.fasta	+	7303513	7307176	48.369	84.0629	7306288	7306397	7303513;7303957;7305021;7305985;7306101;7306288;7306397;7306838
Os02t0232400-01	chr02build05r1.fasta	+	7520229	7526708	46.3863	289.623	7521417	7521494	7520230;7520559;7521237;7521417;7521494;7521579;7521685;7521789;7521959;7522021;7522304;7522413;7522544;7522663;7522733;7522808;7523154;7523227;7523374;7523494;7525459;7525556;7525635;7525758;7526273;7526404
Os02t0232400-01	chr02build05r1.fasta	+	7520229	7526708	46.3863	79.8562	7521579	7521685	7520230;7520559;7521237;7521417;7521494;7521579;7521685;7521789;7521959;7522021;7522304;7522413;7522544;7522663;7522733;7522808;7523154;7523227;7523374;7523494;7525459;7525556;7525635;7525758;7526273;7526404
Os02t0232400-01	chr02build05r1.fasta	+	7520229	7526708	46.3863	43.808	7521789	7521959	7520230;7520559;7521237;7521417;7521494;7521579;7521685;7521789;7521959;7522021;7522304;7522413;7522544;7522663;7522733;7522808;7523154;7523227;7523374;7523494;7525459;7525556;7525635;7525758;7526273;7526404
Os02t0234500-03	chr02build05r1.fasta	+	7653302	7656247	110.106	11.5249	7653352	7653676	7653304;7653352;7653676;7653801;7653904;7653953;7654239;7654397;7654482;7654577;7654651;7654766;7654885;7655008;7655093;7655206;7655323;7655403;7655516;7655662
Os02t0234500-03	chr02build05r1.fasta	+	7653302	7656247	110.106	99.356	7654397	7654482	7653304;7653352;7653676;7653801;7653904;7653953;7654239;7654397;7654482;7654577;7654651;7654766;7654885;7655008;7655093;7655206;7655323;7655403;7655516;7655662
Os02t0234500-03	chr02build05r1.fasta	+	7653302	7656247	110.106	68.4442	7655206	7655323	7653304;7653352;7653676;7653801;7653904;7653953;7654239;7654397;7654482;7654577;7654651;7654766;7654885;7655008;7655093;7655206;7655323;7655403;7655516;7655662
Os02t0235000-01	chr02build05r1.fasta	+	7672726	7675118	114.348	39.0165	7673413	7673517	7672842;7672844;7673305;7673413;7673517;7673794
Os02t0240100-01	chr02build05r1.fasta	+	7967410	7968810	38.0649	63.8452	7967964	7968040	7967545;7967964;7968040;7968603
Os02t0240300-01	chr02build05r1.fasta	+	7977542	7978996	172.182	211.885	7977916	7978052	7977707;7977916;7978052;7978249;7978333;7978890
Os02t0240300-01	chr02build05r1.fasta	+	7977542	7978996	172.182	179.017	7978249	7978333	7977707;7977916;7978052;7978249;7978333;7978890
Os02t0245000-02	chr02build05r1.fasta	+	8226216	8228717	35.2424	69.0068	8228148	8228281	8226217;8228148;8228281;8228550
Os02t0250400-01	chr02build05r1.fasta	+	8530518	8533974	80.1033	38.2203	8531458	8531604	8530883;8531458;8531604;8531755;8531849;8531855
Os02t0250400-01	chr02build05r1.fasta	+	8530518	8533974	80.1033	115.817	8531755	8531849	8530883;8531458;8531604;8531755;8531849;8531855
Os02t0251700-01	chr02build05r1.fasta	+	8565373	8567451	26.7484	13.2509	8566820	8567084	8566394;8566820;8567084;8567238
Os02t0257300-00	chr02build05r1.fasta	+	8902099	8904994	18.6252	23.1891	8904557	8904662	8902099;8902715;8903020;8903143;8903246;8903305;8903458;8903532;8903618;8903692;8903776;8903856;8904366;8904557;8904662;8904847;8904947;8904994
Os02t0257300-00	chr02build05r1.fasta	+	8902099	8904994	18.6252	60.2631	8904847	8904947	8902099;8902715;8903020;8903143;8903246;8903305;8903458;8903532;8903618;8903692;8903776;8903856;8904366;8904557;8904662;8904847;8904947;8904994
Os02t0260700-02	chr02build05r1.fasta	+	9115499	9116971	84.216	106.245	9115781	9115910	9115501;9115781;9115910;9116726
Os02t0265900-04	chr02build05r1.fasta	+	9526856	9529235	169.072	147.062	9528342	9528419	9526856;9526922;9528162;9528342;9528419;9528560;9528657;9528726;9528820;9528989
Os02t0265900-04	chr02build05r1.fasta	+	9526856	9529235	169.072	69.2742	9528560	9528657	9526856;9526922;9528162;9528342;9528419;9528560;9528657;9528726;9528820;9528989
Os02t0265900-04	chr02build05r1.fasta	+	9526856	9529235	169.072	205.761	9528726	9528820	9526856;9526922;9528162;9528342;9528419;9528560;9528657;9528726;9528820;9528989
Os02t0266000-01	chr02build05r1.fasta	+	9531818	9534394	28.8079	27.4708	9533157	9533254	9531865;9531883;9532089;9532157;9532802;9533157;9533254;9533414;9533772;9534003
Os02t0269200-01	chr02build05r1.fasta	+	9670618	9671456	68.6691	73.2677	9670911	9671041	9670775;9670911;9671041;9671203
Os02t0274000-02	chr02build05r1.fasta	+	10025797	10027201	66.7292	66.691	10026644	10026729	10026557;10026644;10026729;10026961
Os02t0274100-01	chr02build05r1.fasta	+	10030541	10039226	63.8111	28.1732	10033136	10033538	10030644;10030740;10030852;10030923;10031686;10031748;10031852;10031908;10032059;10032126;10032227;10032308;10032417;10032472;10032834;10033136;10033538;10033624;10034354;10034528;10034713;10034834;10035071;10035234;10036101;10036355;10036879;10037000;10037120;10037241;10037352;10037500;10038081;10038219;10038671;10038718
Os02t0274100-01	chr02build05r1.fasta	+	10030541	10039226	63.8111	90.619	10034528	10034713	10030644;10030740;10030852;10030923;10031686;10031748;10031852;10031908;10032059;10032126;10032227;10032308;10032417;10032472;10032834;10033136;10033538;10033624;10034354;10034528;10034713;10034834;10035071;10035234;10036101;10036355;10036879;10037000;10037120;10037241;10037352;10037500;10038081;10038219;10038671;10038718
Os02t0274100-02	chr02build05r1.fasta	+	10035096	10039003	151.731	35.792	10037000	10037120	10035098;10035234;10036101;10036355;10036879;10037000;10037120;10037241;10037352;10037500;10038081;10038219;10038671;10038718
Os02t0274100-02	chr02build05r1.fasta	+	10035096	10039003	151.731	43.8936	10037241	10037352	10035098;10035234;10036101;10036355;10036879;10037000;10037120;10037241;10037352;10037500;10038081;10038219;10038671;10038718
Os02t0274700-01	chr02build05r1.fasta	+	10083332	10085432	102.71	98.6888	10084351	10084452	10084144;10084351;10084452;10084945
Os02t0274900-02	chr02build05r1.fasta	+	10103588	10110470	8.33755	30.6829	10104187	10104289	10104106;10104187;10104289;10104385;10104484;10104551;10104627;10104759;10106009;10106108;10106212;10106324;10106411;10106504;10107201;10107354;10107463;10107606;10107702;10107775;10107849;10107937;10108711;10108825;10109581;10109763
Os02t0274900-03	chr02build05r1.fasta	+	10106068	10110471	76.4025	55.3325	10107354	10107463	10106070;10106108;10106212;10106324;10106411;10106504;10107201;10107354;10107463;10107606;10107702;10107775;10107849;10107937;10108711;10108825;10109581;10109763
Os02t0280700-01	chr02build05r1.fasta	+	10415297	10419287	65.0645	66.5171	10417834	10418060	10417253;10417480;10417575;10417834;10418060;10418384;10418719;10418961
Os02t0280700-01	chr02build05r1.fasta	+	10415297	10419287	65.0645	39.7132	10418384	10418719	10417253;10417480;10417575;10417834;10418060;10418384;10418719;10418961
Os02t0281000-01	chr02build05r1.fasta	+	10448060	10457012	24.336	54.8993	10454209	10454321	10450485;10451561;10451915;10452046;10452132;10452356;10452455;10452580;10452677;10452739;10453114;10453196;10453978;10454209;10454321;10454631;10454719;10454794;10454915;10454981;10455094;10455371;10455500;10455687;10456135;10456291;10456396;10456641
Os02t0281000-01	chr02build05r1.fasta	+	10448060	10457012	24.336	26.3033	10454631	10454719	10450485;10451561;10451915;10452046;10452132;10452356;10452455;10452580;10452677;10452739;10453114;10453196;10453978;10454209;10454321;10454631;10454719;10454794;10454915;10454981;10455094;10455371;10455500;10455687;10456135;10456291;10456396;10456641
Os02t0281000-01	chr02build05r1.fasta	+	10448060	10457012	24.336	44.1187	10455371	10455500	10450485;10451561;10451915;10452046;10452132;10452356;10452455;10452580;10452677;10452739;10453114;10453196;10453978;10454209;10454321;10454631;10454719;10454794;10454915;10454981;10455094;10455371;10455500;10455687;10456135;10456291;10456396;10456641
Os02t0281000-02	chr02build05r1.fasta	+	10451502	10452432	28.2533	41.7073	10452046	10452132	10451502;10451561;10451915;10452046;10452132;10452432
Os02t0283800-01	chr02build05r1.fasta	+	10663658	10670050	28.5565	18.9915	10668588	10668889	10663892;10663964;10665898;10666030;10666144;10666215;10666928;10667071;10667171;10667242;10667351;10667416;10667503;10667573;10667696;10667836;10668247;10668588;10668889;10669283;10669381;10669695
Os02t0283800-01	chr02build05r1.fasta	+	10663658	10670050	28.5565	60.2982	10669283	10669381	10663892;10663964;10665898;10666030;10666144;10666215;10666928;10667071;10667171;10667242;10667351;10667416;10667503;10667573;10667696;10667836;10668247;10668588;10668889;10669283;10669381;10669695
Os02t0285800-01	chr02build05r1.fasta	+	10768449	10776065	14.209	37.5647	10769577	10769791	10768502;10768697;10769468;10769577;10769791;10769994;10770300;10770476;10770559;10770711;10771435;10771524;10771839;10771973;10772069;10772185;10772781;10772932;10773016;10773100;10773497;10773591;10774111;10774276;10774359;10774554;10775562;10775695
Os02t0285800-02	chr02build05r1.fasta	+	10770425	10776002	84.4222	126.804	10770476	10770559	10770426;10770476;10770559;10770711;10771435;10771524;10771839;10771973;10772069;10772185;10772781;10772932;10773016;10773100;10773497;10773591;10774111;10774276;10774359;10774554;10775562;10775695
Os02t0285800-02	chr02build05r1.fasta	+	10770425	10776002	84.4222	45.8545	10771973	10772069	10770426;10770476;10770559;10770711;10771435;10771524;10771839;10771973;10772069;10772185;10772781;10772932;10773016;10773100;10773497;10773591;10774111;10774276;10774359;10774554;10775562;10775695
Os02t0285800-02	chr02build05r1.fasta	+	10770425	10776002	84.4222	175.574	10774276	10774359	10770426;10770476;10770559;10770711;10771435;10771524;10771839;10771973;10772069;10772185;10772781;10772932;10773016;10773100;10773497;10773591;10774111;10774276;10774359;10774554;10775562;10775695
Os02t0297600-01	chr02build05r1.fasta	+	11428631	11433041	20.77	26.1494	11429752	11429845	11429438;11429469;11429647;11429752;11429845;11429988;11430374;11430478;11430590;11430673;11430838;11430953;11431058;11431159;11431239;11431352;11431440;11431496;11431581;11431647;11431720;11431773;11432161;11432235;11432325;11432360;11432475;11432588
Os02t0298200-01	chr02build05r1.fasta	+	11456604	11458893	10.6768	42.9676	11457261	11457339	11456863;11457261;11457339;11458715
Os02t0305700-00	chr02build05r1.fasta	+	11990724	11996857	198.006	119.391	11994731	11994830	11994480;11994731;11994830;11994936;11995245;11995377;11995486;11995680;11996230;11996583
Os02t0305700-00	chr02build05r1.fasta	+	11990724	11996857	198.006	17.3686	11994936	11995245	11994480;11994731;11994830;11994936;11995245;11995377;11995486;11995680;11996230;11996583
Os02t0305700-00	chr02build05r1.fasta	+	11990724	11996857	198.006	163.869	11995377	11995486	11994480;11994731;11994830;11994936;11995245;11995377;11995486;11995680;11996230;11996583
Os02t0306100-00	chr02build05r1.fasta	+	12000127	12002515	61.8714	38.5226	12001861	12001939	12000134;12000217;12000498;12000565;12001463;12001535;12001752;12001861;12001939;12002043;12002166;12002265;12002338;12002514
Os02t0306100-00	chr02build05r1.fasta	+	12000127	12002515	61.8714	62.3006	12002043	12002166	12000134;12000217;12000498;12000565;12001463;12001535;12001752;12001861;12001939;12002043;12002166;12002265;12002338;12002514
Os02t0306100-00	chr02build05r1.fasta	+	12000127	12002515	61.8714	128.122	12002265	12002338	12000134;12000217;12000498;12000565;12001463;12001535;12001752;12001861;12001939;12002043;12002166;12002265;12002338;12002514
Os02t0310200-01	chr02build05r1.fasta	+	12214502	12216020	235.893	26.634	12214955	12215288	12214816;12214955;12215288;12215404;12215724;12215727
Os02t0310200-01	chr02build05r1.fasta	+	12214502	12216020	235.893	39.3812	12215404	12215724	12214816;12214955;12215288;12215404;12215724;12215727
Os02t0313400-01	chr02build05r1.fasta	+	12400052	12404176	29.9796	39.4702	12403515	12403600	12400053;12400106;12400553;12400663;12400817;12400903;12400987;12401093;12402041;12402155;12402372;12402437;12403421;12403515;12403600;12403780
Os02t0317700-01	chr02build05r1.fasta	+	12649370	12654511	19.1936	12.7228	12654020	12654203	12649442;12649962;12650220;12650298;12653436;12653501;12653952;12654020;12654203;12654211
Os02t0319100-01	chr02build05r1.fasta	+	12749934	12757869	54.9691	75.4662	12751026	12751101	12750773;12750806;12750883;12751026;12751101;12751564;12752969;12753127;12753208;12753324;12753470;12753621;12754494;12754585;12754687;12755364;12755451;12755613;12755704;12755788;12755869;12755937;12756389;12756568;12757426;12757524
Os02t0319100-01	chr02build05r1.fasta	+	12749934	12757869	54.9691	34.2584	12753127	12753208	12750773;12750806;12750883;12751026;12751101;12751564;12752969;12753127;12753208;12753324;12753470;12753621;12754494;12754585;12754687;12755364;12755451;12755613;12755704;12755788;12755869;12755937;12756389;12756568;12757426;12757524
Os02t0319100-01	chr02build05r1.fasta	+	12749934	12757869	54.9691	28.6652	12753324	12753470	12750773;12750806;12750883;12751026;12751101;12751564;12752969;12753127;12753208;12753324;12753470;12753621;12754494;12754585;12754687;12755364;12755451;12755613;12755704;12755788;12755869;12755937;12756389;12756568;12757426;12757524
Os02t0320300-01	chr02build05r1.fasta	+	12794278	12801006	33.6014	96.2051	12799204	12799276	12794341;12794563;12796867;12796965;12799061;12799204;12799276;12799490;12800644;12800805
Os02t0321900-02	chr02build05r1.fasta	+	12898457	12901311	77.3138	133.157	12900958	12901066	12898635;12898639;12899476;12899695;12900180;12900341;12900749;12900958;12901066;12901119
Os02t0324300-01	chr02build05r1.fasta	+	13035996	13042044	167.357	203.893	13041103	13041195	13036143;13036145;13036339;13036401;13036508;13036587;13037864;13037972;13040944;13041103;13041195;13041358;13041449;13041802
Os02t0324300-01	chr02build05r1.fasta	+	13035996	13042044	167.357	270.995	13041358	13041449	13036143;13036145;13036339;13036401;13036508;13036587;13037864;13037972;13040944;13041103;13041195;13041358;13041449;13041802
Os02t0324700-01	chr02build05r1.fasta	+	13068009	13069248	105.319	72.5707	13068697	13068796	13068442;13068697;13068796;13068998
Os02t0325100-02	chr02build05r1.fasta	+	13088394	13092755	106.107	37.0898	13090141	13090383	13088394;13088690;13089252;13089482;13089983;13090141;13090383;13090535;13091519;13091602;13092387;13092521
Os02t0326700-01	chr02build05r1.fasta	+	13185596	13192827	126.243	71.7757	13186949	13187054	13186439;13186949;13187054;13187168;13188825;13188990;13190179;13190349;13192501;13192581
Os02t0326700-01	chr02build05r1.fasta	+	13185596	13192827	126.243	19.8689	13188990	13190179	13186439;13186949;13187054;13187168;13188825;13188990;13190179;13190349;13192501;13192581
Os02t0326700-01	chr02build05r1.fasta	+	13185596	13192827	126.243	10.3295	13190349	13192501	13186439;13186949;13187054;13187168;13188825;13188990;13190179;13190349;13192501;13192581
Os02t0327000-01	chr02build05r1.fasta	+	13202780	13205178	133.032	22.3493	13203087	13203395	13202974;13203087;13203395;13203490;13204524;13204811
Os02t0329300-01	chr02build05r1.fasta	+	13378861	13389540	27.605	40.5898	13387958	13388081	13379319;13379535;13379628;13379686;13379780;13379874;13381769;13381917;13382736;13382863;13382945;13383104;13384256;13384316;13384402;13384672;13385971;13386096;13386976;13387131;13387715;13387958;13388081;13388527;13389145;13389185
Os02t0329800-01	chr02build05r1.fasta	+	13396967	13399416	25.0476	31.7576	13397264	13397392	13397057;13397264;13397392;13397673;13397885;13399095
Os02t0433600-01	chr02build05r1.fasta	+	14507246	14515139	70.4339	39.8467	14513692	14513785	14507323;14507399;14507872;14507993;14513565;14513692;14513785;14514312;14514429;14514605
Os02t0433600-01	chr02build05r1.fasta	+	14507246	14515139	70.4339	65.4684	14514312	14514429	14507323;14507399;14507872;14507993;14513565;14513692;14513785;14514312;14514429;14514605
Os02t0467700-01	chr02build05r1.fasta	+	16488122	16490854	74.2265	14.0848	16488953	16489434	16488939;16488953;16489434;16489530;16490504;16490760
Os02t0469200-02	chr02build05r1.fasta	+	16595986	16604179	58.3594	29.6149	16596907	16596989	16595986;16596031;16596403;16596542;16596749;16596907;16596989;16597092;16598587;16598762;16600857;16601046;16601918;16602017;16602385;16602553;16603122;16603204;16603287;16603363;16603600;16603771
Os02t0469200-02	chr02build05r1.fasta	+	16595986	16604179	58.3594	18.1968	16603363	16603600	16595986;16596031;16596403;16596542;16596749;16596907;16596989;16597092;16598587;16598762;16600857;16601046;16601918;16602017;16602385;16602553;16603122;16603204;16603287;16603363;16603600;16603771
Os02t0469600-01	chr02build05r1.fasta	+	16639583	16643200	918.662	583.297	16640102	16640221	16639632;16640102;16640221;16640340;16642246;16642489;16642602;16642888
Os02t0469600-01	chr02build05r1.fasta	+	16639583	16643200	918.662	22.035	16640340	16642246	16639632;16640102;16640221;16640340;16642246;16642489;16642602;16642888
Os02t0469600-01	chr02build05r1.fasta	+	16639583	16643200	918.662	1956.99	16642489	16642602	16639632;16640102;16640221;16640340;16642246;16642489;16642602;16642888
Os02t0469900-01	chr02build05r1.fasta	+	16658688	16663567	33.2641	65.8404	16662699	16662794	16659020;16659309;16660197;16660275;16660519;16660678;16660758;16660844;16662323;16662699;16662794;16663204
Os02t0474700-01	chr02build05r1.fasta	+	16956345	16963974	21.9901	10.3279	16962874	16963111	16956345;16956414;16956583;16956706;16956822;16957002;16958122;16958279;16958367;16958410;16958490;16958608;16958688;16958886;16959656;16959787;16960649;16960752;16960855;16961034;16962214;16962353;16962439;16962578;16962714;16962874;16963111;16963234;16963318;16963469
Os02t0474700-01	chr02build05r1.fasta	+	16956345	16963974	21.9901	38.5575	16963234	16963318	16956345;16956414;16956583;16956706;16956822;16957002;16958122;16958279;16958367;16958410;16958490;16958608;16958688;16958886;16959656;16959787;16960649;16960752;16960855;16961034;16962214;16962353;16962439;16962578;16962714;16962874;16963111;16963234;16963318;16963469
Os02t0475300-03	chr02build05r1.fasta	+	17009507	17012319	32.2433	27.6012	17009814	17010042	17009573;17009814;17010042;17010243;17010322;17010402;17010486;17010669;17010839;17011005;17011234;17012016
Os02t0475300-03	chr02build05r1.fasta	+	17009507	17012319	32.2433	52.6723	17010243	17010322	17009573;17009814;17010042;17010243;17010322;17010402;17010486;17010669;17010839;17011005;17011234;17012016
Os02t0475300-03	chr02build05r1.fasta	+	17009507	17012319	32.2433	33.0493	17010402	17010486	17009573;17009814;17010042;17010243;17010322;17010402;17010486;17010669;17010839;17011005;17011234;17012016
Os02t0475300-03	chr02build05r1.fasta	+	17009507	17012319	32.2433	19.8505	17010669	17010839	17009573;17009814;17010042;17010243;17010322;17010402;17010486;17010669;17010839;17011005;17011234;17012016
Os02t0475300-03	chr02build05r1.fasta	+	17009507	17012319	32.2433	15.7762	17011005	17011234	17009573;17009814;17010042;17010243;17010322;17010402;17010486;17010669;17010839;17011005;17011234;17012016
Os02t0475400-01	chr02build05r1.fasta	+	17013402	17016828	23.1891	27.0858	17014511	17014631	17013476;17013858;17013988;17014083;17014205;17014511;17014631;17014878;17015415;17015652
Os02t0475400-01	chr02build05r1.fasta	+	17013402	17016828	23.1891	12.8363	17014878	17015415	17013476;17013858;17013988;17014083;17014205;17014511;17014631;17014878;17015415;17015652
Os02t0478700-01	chr02build05r1.fasta	+	17193675	17195353	190.598	10.1925	17194222	17194933	17193785;17193787;17193931;17194032;17194194;17194222;17194933;17195059
Os02t0489400-01	chr02build05r1.fasta	+	17783594	17786083	180.253	86.4198	17785608	17785821	17783678;17783681;17783797;17783869;17784467;17784797;17785433;17785608;17785821;17785899
Os02t0490500-01	chr02build05r1.fasta	+	17866784	17868658	10.6409	24.9042	17867402	17867495	17866907;17867402;17867495;17868483
Os02t0503400-01	chr02build05r1.fasta	+	18594291	18595817	389.85	487.034	18594556	18594642	18594347;18594350;18594421;18594556;18594642;18594798;18595598;18595672
Os02t0503400-01	chr02build05r1.fasta	+	18594291	18595817	389.85	36.3862	18594798	18595598	18594347;18594350;18594421;18594556;18594642;18594798;18595598;18595672
Os02t0504500-02	chr02build05r1.fasta	+	18680858	18684148	62.9042	10.2593	18683300	18683550	18680859;18680920;18681430;18681490;18682367;18682434;18682526;18682607;18682766;18682852;18683223;18683300;18683550;18683669;18683768;18683944
Os02t0504500-02	chr02build05r1.fasta	+	18680858	18684148	62.9042	129.925	18683669	18683768	18680859;18680920;18681430;18681490;18682367;18682434;18682526;18682607;18682766;18682852;18683223;18683300;18683550;18683669;18683768;18683944
Os02t0506500-03	chr02build05r1.fasta	+	18787126	18797704	30.7668	15.7411	18787321	18787610	18787241;18787321;18787610;18787723;18793586;18793714;18793809;18793877;18794234;18794380;18794541;18794577;18795194;18795276;18795507;18795581;18796070;18796144;18796439;18796525;18796617;18796732;18797182;18797234;18797328;18797467
Os02t0514500-01	chr02build05r1.fasta	+	19287292	19288804	78.5498	41.1255	19287884	19287994	19287858;19287884;19287994;19288190;19288281;19288509
Os02t0514500-01	chr02build05r1.fasta	+	19287292	19288804	78.5498	58.5248	19288190	19288281	19287858;19287884;19287994;19288190;19288281;19288509
Os02t0515000-01	chr02build05r1.fasta	+	19312238	19316519	89.3344	28.2533	19313210	19313296	19313104;19313210;19313296;19313615;19313713;19313720
Os02t0517531-01	chr02build05r1.fasta	+	19517955	19525992	34.266	45.7435	19521022	19521108	19518860;19518961;19519206;19519251;19519793;19520113;19520604;19521022;19521108;19521266;19521402;19521518;19521585;19521733;19522332;19522429;19522509;19522961;19523264;19523918;19524017;19524101;19524199;19524267;19524515;19524694;19525207;19525359
Os02t0517531-01	chr02build05r1.fasta	+	19517955	19525992	34.266	27.7223	19522961	19523264	19518860;19518961;19519206;19519251;19519793;19520113;19520604;19521022;19521108;19521266;19521402;19521518;19521585;19521733;19522332;19522429;19522509;19522961;19523264;19523918;19524017;19524101;19524199;19524267;19524515;19524694;19525207;19525359
Os02t0517531-01	chr02build05r1.fasta	+	19517955	19525992	34.266	50.3313	19523918	19524017	19518860;19518961;19519206;19519251;19519793;19520113;19520604;19521022;19521108;19521266;19521402;19521518;19521585;19521733;19522332;19522429;19522509;19522961;19523264;19523918;19524017;19524101;19524199;19524267;19524515;19524694;19525207;19525359
Os02t0521700-01	chr02build05r1.fasta	+	19848692	19851717	26.4374	42.4305	19848938	19849017	19848711;19848938;19849017;19849337
Os02t0525900-03	chr02build05r1.fasta	+	20047799	20051932	41.1697	28.0431	20050969	20051064	20047800;20047845;20048304;20048386;20048521;20048622;20048708;20048796;20048921;20049011;20049338;20049451;20049975;20050051;20050138;20050216;20050314;20050382;20050626;20050801;20050913;20050969;20051064;20051154;20051248;20051346;20051482;20051667
Os02t0525900-03	chr02build05r1.fasta	+	20047799	20051932	41.1697	29.5704	20051154	20051248	20047800;20047845;20048304;20048386;20048521;20048622;20048708;20048796;20048921;20049011;20049338;20049451;20049975;20050051;20050138;20050216;20050314;20050382;20050626;20050801;20050913;20050969;20051064;20051154;20051248;20051346;20051482;20051667
Os02t0525900-03	chr02build05r1.fasta	+	20047799	20051932	41.1697	69.2045	20051346	20051482	20047800;20047845;20048304;20048386;20048521;20048622;20048708;20048796;20048921;20049011;20049338;20049451;20049975;20050051;20050138;20050216;20050314;20050382;20050626;20050801;20050913;20050969;20051064;20051154;20051248;20051346;20051482;20051667
Os02t0526400-01	chr02build05r1.fasta	+	20078966	20083231	287.622	237.682	20079828	20079925	20078966;20079231;20079659;20079828;20079925;20080154;20080261;20080369;20080462;20080589;20080706;20080807;20080889;20081170;20081264;20081373;20081455;20081749;20081846;20082079;20082309;20082539;20082771;20083082
Os02t0526400-01	chr02build05r1.fasta	+	20078966	20083231	287.622	226.513	20080154	20080261	20078966;20079231;20079659;20079828;20079925;20080154;20080261;20080369;20080462;20080589;20080706;20080807;20080889;20081170;20081264;20081373;20081455;20081749;20081846;20082079;20082309;20082539;20082771;20083082
Os02t0526400-01	chr02build05r1.fasta	+	20078966	20083231	287.622	114.559	20080369	20080462	20078966;20079231;20079659;20079828;20079925;20080154;20080261;20080369;20080462;20080589;20080706;20080807;20080889;20081170;20081264;20081373;20081455;20081749;20081846;20082079;20082309;20082539;20082771;20083082
Os02t0526400-01	chr02build05r1.fasta	+	20078966	20083231	287.622	85.3073	20080589	20080706	20078966;20079231;20079659;20079828;20079925;20080154;20080261;20080369;20080462;20080589;20080706;20080807;20080889;20081170;20081264;20081373;20081455;20081749;20081846;20082079;20082309;20082539;20082771;20083082
Os02t0526400-01	chr02build05r1.fasta	+	20078966	20083231	287.622	262.304	20080807	20080889	20078966;20079231;20079659;20079828;20079925;20080154;20080261;20080369;20080462;20080589;20080706;20080807;20080889;20081170;20081264;20081373;20081455;20081749;20081846;20082079;20082309;20082539;20082771;20083082
Os02t0526400-01	chr02build05r1.fasta	+	20078966	20083231	287.622	344.988	20081170	20081264	20078966;20079231;20079659;20079828;20079925;20080154;20080261;20080369;20080462;20080589;20080706;20080807;20080889;20081170;20081264;20081373;20081455;20081749;20081846;20082079;20082309;20082539;20082771;20083082
Os02t0526400-01	chr02build05r1.fasta	+	20078966	20083231	287.622	353.969	20081373	20081455	20078966;20079231;20079659;20079828;20079925;20080154;20080261;20080369;20080462;20080589;20080706;20080807;20080889;20081170;20081264;20081373;20081455;20081749;20081846;20082079;20082309;20082539;20082771;20083082
Os02t0526400-01	chr02build05r1.fasta	+	20078966	20083231	287.622	597.192	20081749	20081846	20078966;20079231;20079659;20079828;20079925;20080154;20080261;20080369;20080462;20080589;20080706;20080807;20080889;20081170;20081264;20081373;20081455;20081749;20081846;20082079;20082309;20082539;20082771;20083082
Os02t0526400-01	chr02build05r1.fasta	+	20078966	20083231	287.622	182.415	20082079	20082309	20078966;20079231;20079659;20079828;20079925;20080154;20080261;20080369;20080462;20080589;20080706;20080807;20080889;20081170;20081264;20081373;20081455;20081749;20081846;20082079;20082309;20082539;20082771;20083082
Os02t0526400-01	chr02build05r1.fasta	+	20078966	20083231	287.622	327.035	20082539	20082771	20078966;20079231;20079659;20079828;20079925;20080154;20080261;20080369;20080462;20080589;20080706;20080807;20080889;20081170;20081264;20081373;20081455;20081749;20081846;20082079;20082309;20082539;20082771;20083082
Os02t0529400-01	chr02build05r1.fasta	+	20264741	20269064	29.6963	47.3179	20266327	20266420	20265106;20265696;20266162;20266327;20266420;20266631;20267707;20268200;20268286;20268334;20268490;20268798
Os02t0529400-02	chr02build05r1.fasta	+	20267658	20269078	85.1769	146.648	20268200	20268286	20267707;20268200;20268286;20268334;20268490;20268798
Os02t0529400-02	chr02build05r1.fasta	+	20267658	20269078	85.1769	29.8215	20268334	20268490	20267707;20268200;20268286;20268334;20268490;20268798
Os02t0532300-02	chr02build05r1.fasta	+	20418389	20422508	15.7949	32.7235	20421256	20421348	20418503;20418596;20421003;20421256;20421348;20421559;20421663;20421924;20422036;20422332
Os02t0532300-02	chr02build05r1.fasta	+	20418389	20422508	15.7949	22.2952	20421559	20421663	20418503;20418596;20421003;20421256;20421348;20421559;20421663;20421924;20422036;20422332
Os02t0532300-02	chr02build05r1.fasta	+	20418389	20422508	15.7949	21.7526	20421924	20422036	20418503;20418596;20421003;20421256;20421348;20421559;20421663;20421924;20422036;20422332
Os02t0533900-01	chr02build05r1.fasta	+	20476911	20480376	152.449	223.771	20479539	20479674	20477032;20477129;20478374;20478422;20478645;20478736;20478839;20478990;20479082;20479128;20479221;20479254;20479373;20479539;20479674;20479770;20479843;20480012
Os02t0533900-01	chr02build05r1.fasta	+	20476911	20480376	152.449	188.228	20479770	20479843	20477032;20477129;20478374;20478422;20478645;20478736;20478839;20478990;20479082;20479128;20479221;20479254;20479373;20479539;20479674;20479770;20479843;20480012
Os02t0534400-01	chr02build05r1.fasta	+	20509542	20514161	69.1227	48.2347	20512155	20512336	20509603;20509789;20510658;20510666;20511302;20512155;20512336;20512494;20512894;20513141;20513441;20513531;20513670;20513855
Os02t0534400-01	chr02build05r1.fasta	+	20509542	20514161	69.1227	14.0109	20512494	20512894	20509603;20509789;20510658;20510666;20511302;20512155;20512336;20512494;20512894;20513141;20513441;20513531;20513670;20513855
Os02t0534400-01	chr02build05r1.fasta	+	20509542	20514161	69.1227	34.9982	20513141	20513441	20509603;20509789;20510658;20510666;20511302;20512155;20512336;20512494;20512894;20513141;20513441;20513531;20513670;20513855
Os02t0534400-01	chr02build05r1.fasta	+	20509542	20514161	69.1227	58.5248	20513531	20513670	20509603;20509789;20510658;20510666;20511302;20512155;20512336;20512494;20512894;20513141;20513441;20513531;20513670;20513855
Os02t0537700-01	chr02build05r1.fasta	+	20709079	20712743	239.311	252.511	20709341	20709429	20709150;20709341;20709429;20709503;20709638;20709719;20709823;20709902;20711229;20711354;20711476;20711589;20712406;20712522
Os02t0537700-01	chr02build05r1.fasta	+	20709079	20712743	239.311	79.9363	20711354	20711476	20709150;20709341;20709429;20709503;20709638;20709719;20709823;20709902;20711229;20711354;20711476;20711589;20712406;20712522
Os02t0539100-01	chr02build05r1.fasta	+	20800185	20804394	59.3751	105.196	20802736	20802814	20800255;20800938;20801457;20801489;20802098;20802185;20802270;20802736;20802814;20803080;20803161;20803510;20803624;20804143
Os02t0539100-01	chr02build05r1.fasta	+	20800185	20804394	59.3751	157.018	20803080	20803161	20800255;20800938;20801457;20801489;20802098;20802185;20802270;20802736;20802814;20803080;20803161;20803510;20803624;20804143
Os02t0539100-01	chr02build05r1.fasta	+	20800185	20804394	59.3751	148.602	20803510	20803624	20800255;20800938;20801457;20801489;20802098;20802185;20802270;20802736;20802814;20803080;20803161;20803510;20803624;20804143
Os02t0539600-01	chr02build05r1.fasta	+	20838827	20840849	104.125	58.2246	20839435	20839629	20839021;20839435;20839629;20840077;20840414;20840509
Os02t0539600-01	chr02build05r1.fasta	+	20838827	20840849	104.125	47.0969	20840077	20840414	20839021;20839435;20839629;20840077;20840414;20840509
Os02t0551900-01	chr02build05r1.fasta	+	21627951	21631393	83.1369	49.629	21628300	21628424	21628254;21628300;21628424;21628482;21629772;21629971;21630081;21630170;21630470;21630613;21630693;21631184
Os02t0551900-01	chr02build05r1.fasta	+	21627951	21631393	83.1369	119.94	21630613	21630693	21628254;21628300;21628424;21628482;21629772;21629971;21630081;21630170;21630470;21630613;21630693;21631184
Os02t0552000-02	chr02build05r1.fasta	+	21638363	21642579	20.5976	60.6401	21642054	21642136	21638453;21638554;21639102;21639294;21639404;21639508;21639658;21639675;21639751;21639839;21639920;21640072;21640232;21640366;21640453;21640619;21641123;21641217;21641311;21641684;21641781;21642054;21642136;21642203
Os02t0552450-00	chr02build05r1.fasta	+	21659856	21662328	50.4749	47.8267	21662130	21662222	21659856;21660145;21661990;21662130;21662222;21662328
Os02t0553600-01	chr02build05r1.fasta	+	21711275	21713473	42.0766	22.1445	21711473	21711583	21711357;21711473;21711583;21711688;21712646;21712668;21713115;21713174
Os02t0556100-01	chr02build05r1.fasta	+	21854753	21865790	29.8283	45.0191	21865234	21865350	21854844;21854908;21855181;21855310;21856387;21856475;21857196;21857251;21857325;21857380;21858319;21858412;21859005;21859084;21859202;21859244;21865143;21865234;21865350;21865523
Os02t0557200-01	chr02build05r1.fasta	+	21925188	21930972	23.9615	52.2746	21927303	21927405	21925491;21925539;21926314;21926429;21926653;21926748;21926880;21926936;21927151;21927303;21927405;21927489;21927653;21927743;21927882;21928046;21928399;21928518;21928610;21928685;21928851;21929022;21929178;21929653;21929734;21929924;21930015;21930204
Os02t0557700-01	chr02build05r1.fasta	+	21949297	21952130	125.336	309.531	21950443	21950532	21949308;21949544;21950012;21950081;21950250;21950443;21950532;21950708
Os02t0562300-01	chr02build05r1.fasta	+	22146942	22152115	47.0827	29.8145	22148584	22148689	22147286;22147410;22148509;22148584;22148689;22148747;22148884;22149377;22149465;22149625;22149704;22149907;22150339;22150570;22151236;22151843
Os02t0562300-01	chr02build05r1.fasta	+	22146942	22152115	47.0827	54.2838	22148747	22148884	22147286;22147410;22148509;22148584;22148689;22148747;22148884;22149377;22149465;22149625;22149704;22149907;22150339;22150570;22151236;22151843
Os02t0562300-01	chr02build05r1.fasta	+	22146942	22152115	47.0827	122.31	22149377	22149465	22147286;22147410;22148509;22148584;22148689;22148747;22148884;22149377;22149465;22149625;22149704;22149907;22150339;22150570;22151236;22151843
Os02t0562300-02	chr02build05r1.fasta	+	22149723	22152115	110.757	61.0928	22149907	22150339	22149725;22149907;22150339;22150570;22151236;22151843
Os02t0562700-02	chr02build05r1.fasta	+	22171286	22175562	88.5171	34.7602	22174620	22174784	22171391;22171495;22171587;22171697;22171789;22171890;22173837;22173938;22174505;22174620;22174784;22174862;22174951;22175121;22175221;22175316
Os02t0562700-02	chr02build05r1.fasta	+	22171286	22175562	88.5171	228.305	22175121	22175221	22171391;22171495;22171587;22171697;22171789;22171890;22173837;22173938;22174505;22174620;22174784;22174862;22174951;22175121;22175221;22175316
Os02t0564100-01	chr02build05r1.fasta	+	22240882	22244193	107.878	58.7896	22243162	22243382	22240965;22241112;22241213;22241245;22242934;22243162;22243382;22243502;22243596;22243868
Os02t0564100-01	chr02build05r1.fasta	+	22240882	22244193	107.878	173.726	22243502	22243596	22240965;22241112;22241213;22241245;22242934;22243162;22243382;22243502;22243596;22243868
Os02t0564400-01	chr02build05r1.fasta	+	22252670	22258617	38.8957	22.9188	22257466	22257608	22252717;22253469;22254331;22254392;22254531;22254631;22254769;22254852;22255662;22255708;22255797;22255871;22255943;22256020;22256500;22256556;22256955;22257025;22257133;22257232;22257362;22257466;22257608;22257670;22257748;22257870;22257975;22258118;22258202;22258276
Os02t0564400-01	chr02build05r1.fasta	+	22252670	22258617	38.8957	61.8375	22257870	22257975	22252717;22253469;22254331;22254392;22254531;22254631;22254769;22254852;22255662;22255708;22255797;22255871;22255943;22256020;22256500;22256556;22256955;22257025;22257133;22257232;22257362;22257466;22257608;22257670;22257748;22257870;22257975;22258118;22258202;22258276
Os02t0564400-01	chr02build05r1.fasta	+	22252670	22258617	38.8957	172.132	22258118	22258202	22252717;22253469;22254331;22254392;22254531;22254631;22254769;22254852;22255662;22255708;22255797;22255871;22255943;22256020;22256500;22256556;22256955;22257025;22257133;22257232;22257362;22257466;22257608;22257670;22257748;22257870;22257975;22258118;22258202;22258276
Os02t0566400-01	chr02build05r1.fasta	+	22352887	22355853	24.1035	61.7005	22355271	22355399	22352921;22353796;22354935;22355271;22355399;22355535
Os02t0566700-01	chr02build05r1.fasta	+	22370607	22375836	13.638	14.9563	22375065	22375244	22371192;22371300;22372657;22373312;22373397;22373483;22374091;22375065;22375244;22375390
Os02t0567900-01	chr02build05r1.fasta	+	22425135	22429373	108.127	25.4061	22426041	22426169	22425141;22425474;22425766;22425821;22425911;22426041;22426169;22426265;22428961;22429116
Os02t0570400-01	chr02build05r1.fasta	+	22592008	22600415	235.274	159.387	22592295	22592388	22592157;22592295;22592388;22592497;22595090;22595375;22595896;22596076;22596582;22596799;22597115;22597235;22597307;22597404;22597498;22597709;22597803;22597915;22598008;22598103;22598230;22598445;22598562;22598703;22598884;22599129;22599682;22599993
Os02t0570400-01	chr02build05r1.fasta	+	22592008	22600415	235.274	40.6326	22596076	22596582	22592157;22592295;22592388;22592497;22595090;22595375;22595896;22596076;22596582;22596799;22597115;22597235;22597307;22597404;22597498;22597709;22597803;22597915;22598008;22598103;22598230;22598445;22598562;22598703;22598884;22599129;22599682;22599993
Os02t0570400-01	chr02build05r1.fasta	+	22592008	22600415	235.274	55.3862	22596799	22597115	22592157;22592295;22592388;22592497;22595090;22595375;22595896;22596076;22596582;22596799;22597115;22597235;22597307;22597404;22597498;22597709;22597803;22597915;22598008;22598103;22598230;22598445;22598562;22598703;22598884;22599129;22599682;22599993
Os02t0570400-01	chr02build05r1.fasta	+	22592008	22600415	235.274	97.8085	22597235	22597307	22592157;22592295;22592388;22592497;22595090;22595375;22595896;22596076;22596582;22596799;22597115;22597235;22597307;22597404;22597498;22597709;22597803;22597915;22598008;22598103;22598230;22598445;22598562;22598703;22598884;22599129;22599682;22599993
Os02t0570400-01	chr02build05r1.fasta	+	22592008	22600415	235.274	165.101	22597404	22597498	22592157;22592295;22592388;22592497;22595090;22595375;22595896;22596076;22596582;22596799;22597115;22597235;22597307;22597404;22597498;22597709;22597803;22597915;22598008;22598103;22598230;22598445;22598562;22598703;22598884;22599129;22599682;22599993
Os02t0570400-01	chr02build05r1.fasta	+	22592008	22600415	235.274	331.435	22597709	22597803	22592157;22592295;22592388;22592497;22595090;22595375;22595896;22596076;22596582;22596799;22597115;22597235;22597307;22597404;22597498;22597709;22597803;22597915;22598008;22598103;22598230;22598445;22598562;22598703;22598884;22599129;22599682;22599993
Os02t0570400-01	chr02build05r1.fasta	+	22592008	22600415	235.274	124.521	22597915	22598008	22592157;22592295;22592388;22592497;22595090;22595375;22595896;22596076;22596582;22596799;22597115;22597235;22597307;22597404;22597498;22597709;22597803;22597915;22598008;22598103;22598230;22598445;22598562;22598703;22598884;22599129;22599682;22599993
Os02t0570400-01	chr02build05r1.fasta	+	22592008	22600415	235.274	179.232	22598103	22598230	22592157;22592295;22592388;22592497;22595090;22595375;22595896;22596076;22596582;22596799;22597115;22597235;22597307;22597404;22597498;22597709;22597803;22597915;22598008;22598103;22598230;22598445;22598562;22598703;22598884;22599129;22599682;22599993
Os02t0570400-01	chr02build05r1.fasta	+	22592008	22600415	235.274	261.874	22598445	22598562	22592157;22592295;22592388;22592497;22595090;22595375;22595896;22596076;22596582;22596799;22597115;22597235;22597307;22597404;22597498;22597709;22597803;22597915;22598008;22598103;22598230;22598445;22598562;22598703;22598884;22599129;22599682;22599993
Os02t0570400-01	chr02build05r1.fasta	+	22592008	22600415	235.274	176.861	22598703	22598884	22592157;22592295;22592388;22592497;22595090;22595375;22595896;22596076;22596582;22596799;22597115;22597235;22597307;22597404;22597498;22597709;22597803;22597915;22598008;22598103;22598230;22598445;22598562;22598703;22598884;22599129;22599682;22599993
Os02t0570400-01	chr02build05r1.fasta	+	22592008	22600415	235.274	62.9617	22599129	22599682	22592157;22592295;22592388;22592497;22595090;22595375;22595896;22596076;22596582;22596799;22597115;22597235;22597307;22597404;22597498;22597709;22597803;22597915;22598008;22598103;22598230;22598445;22598562;22598703;22598884;22599129;22599682;22599993
Os02t0571100-01	chr02build05r1.fasta	+	22671648	22674529	585.915	82.2608	22671710	22672032	22671648;22671710;22672032;22672147;22672279;22672377;22672998;22673243;22673695;22673794;22673884;22674090;22674188;22674409
Os02t0571100-01	chr02build05r1.fasta	+	22671648	22674529	585.915	105.609	22672147	22672279	22671648;22671710;22672032;22672147;22672279;22672377;22672998;22673243;22673695;22673794;22673884;22674090;22674188;22674409
Os02t0571100-01	chr02build05r1.fasta	+	22671648	22674529	585.915	45.5402	22672377	22672998	22671648;22671710;22672032;22672147;22672279;22672377;22672998;22673243;22673695;22673794;22673884;22674090;22674188;22674409
Os02t0571100-01	chr02build05r1.fasta	+	22671648	22674529	585.915	108.264	22673243	22673695	22671648;22671710;22672032;22672147;22672279;22672377;22672998;22673243;22673695;22673794;22673884;22674090;22674188;22674409
Os02t0571100-01	chr02build05r1.fasta	+	22671648	22674529	585.915	541.515	22673794	22673884	22671648;22671710;22672032;22672147;22672279;22672377;22672998;22673243;22673695;22673794;22673884;22674090;22674188;22674409
Os02t0571100-01	chr02build05r1.fasta	+	22671648	22674529	585.915	1143.3	22674090	22674188	22671648;22671710;22672032;22672147;22672279;22672377;22672998;22673243;22673695;22673794;22673884;22674090;22674188;22674409
Os02t0573200-01	chr02build05r1.fasta	+	22803541	22807271	25.7216	81.0343	22805831	22805921	22803928;22804285;22804903;22805831;22805921;22806762;22806957;22806984
Os02t0573200-01	chr02build05r1.fasta	+	22803541	22807271	25.7216	31.054	22806762	22806957	22803928;22804285;22804903;22805831;22805921;22806762;22806957;22806984
Os02t0575500-01	chr02build05r1.fasta	+	22904486	22912054	8.93703	51.3876	22906929	22907051	22904564;22905049;22906112;22906247;22906763;22906929;22907051;22907171;22907264;22907364;22907512;22907610;22908116;22908226;22908313;22908392;22908484;22908553;22909496;22909569;22909701;22909770;22909854;22909942;22910052;22910176;22910290;22910370;22910452;22910512;22910606;22910658;22910777;22910877;22910995;22911084;22911521;22911580;22911676;22911792
Os02t0578800-01	chr02build05r1.fasta	+	23072002	23074535	176.82	430.401	23074023	23074118	23072074;23072385;23073817;23073877;23073950;23074023;23074118;23074234
Os02t0580300-03	chr02build05r1.fasta	+	23162333	23164604	233.357	232.88	23163976	23164071	23162339;23162748;23162837;23162915;23163076;23163198;23163860;23163976;23164071;23164130
Os02t0586400-01	chr02build05r1.fasta	+	23426443	23429110	379.575	86.1054	23428042	23428128	23428032;23428042;23428128;23428196;23428703;23428832
Os02t0586800-01	chr02build05r1.fasta	+	23444500	23447005	21.3372	33.2788	23445703	23445804	23444629;23444734;23444850;23445007;23445538;23445703;23445804;23446121;23446510;23446721
Os02t0591900-02	chr02build05r1.fasta	+	23719509	23724422	19.041	31.4649	23723567	23723659	23720597;23721060;23721451;23721616;23721700;23721750;23721957;23722136;23722266;23722365;23722879;23723567;23723659;23724012
Os02t0592600-02	chr02build05r1.fasta	+	23761808	23765356	12.2086	13.69	23764225	23764395	23762554;23762817;23762921;23764225;23764395;23765126
Os02t0593500-02	chr02build05r1.fasta	+	23798936	23802178	85.3008	63.2789	23800856	23801212	23798998;23799705;23800665;23800856;23801212;23801841
Os02t0594100-01	chr02build05r1.fasta	+	23827070	23832318	40.0113	27.4708	23828873	23828970	23828743;23828873;23828970;23829102;23829198;23829393;23830980;23831104;23831183;23831341;23831653;23831967
Os02t0594100-01	chr02build05r1.fasta	+	23827070	23832318	40.0113	49.4745	23829102	23829198	23828743;23828873;23828970;23829102;23829198;23829393;23830980;23831104;23831183;23831341;23831653;23831967
Os02t0595800-01	chr02build05r1.fasta	+	23943205	23947440	13.4307	22.8717	23946937	23947110	23943336;23944492;23946560;23946937;23947110;23947134
Os02t0597800-01	chr02build05r1.fasta	+	24064189	24068412	33.7566	22.7884	24067196	24067421	24064800;24064893;24065485;24065593;24065697;24065889;24066010;24066146;24066482;24066770;24066869;24066975;24067052;24067196;24067421;24067619;24067699;24067942;24068022;24068262
Os02t0597800-01	chr02build05r1.fasta	+	24064189	24068412	33.7566	56.3572	24067619	24067699	24064800;24064893;24065485;24065593;24065697;24065889;24066010;24066146;24066482;24066770;24066869;24066975;24067052;24067196;24067421;24067619;24067699;24067942;24068022;24068262
Os02t0597800-01	chr02build05r1.fasta	+	24064189	24068412	33.7566	130.055	24067942	24068022	24064800;24064893;24065485;24065593;24065697;24065889;24066010;24066146;24066482;24066770;24066869;24066975;24067052;24067196;24067421;24067619;24067699;24067942;24068022;24068262
Os02t0597950-00	chr02build05r1.fasta	+	24068659	24071263	56.5156	10.8197	24069132	24069845	24068659;24069132;24069845;24069912;24070903;24071263
Os02t0598400-02	chr02build05r1.fasta	+	24099547	24106665	38.9611	34.3515	24103944	24104035	24103168;24103343;24103730;24103944;24104035;24104133;24104214;24104722;24104807;24105564;24105658;24105856;24106294;24106449
Os02t0598400-02	chr02build05r1.fasta	+	24099547	24106665	38.9611	34.2584	24104133	24104214	24103168;24103343;24103730;24103944;24104035;24104133;24104214;24104722;24104807;24105564;24105658;24105856;24106294;24106449
Os02t0598400-02	chr02build05r1.fasta	+	24099547	24106665	38.9611	104.8	24104722	24104807	24103168;24103343;24103730;24103944;24104035;24104133;24104214;24104722;24104807;24105564;24105658;24105856;24106294;24106449
Os02t0598400-02	chr02build05r1.fasta	+	24099547	24106665	38.9611	59.1408	24105564	24105658	24103168;24103343;24103730;24103944;24104035;24104133;24104214;24104722;24104807;24105564;24105658;24105856;24106294;24106449
Os02t0599100-00	chr02build05r1.fasta	+	24205079	24211446	39.6261	34.3515	24208914	24209005	24208138;24208313;24208700;24208914;24209005;24209103;24209184;24209692;24209777;24210534;24210628;24210826;24211266;24211421
Os02t0599100-00	chr02build05r1.fasta	+	24205079	24211446	39.6261	34.2584	24209103	24209184	24208138;24208313;24208700;24208914;24209005;24209103;24209184;24209692;24209777;24210534;24210628;24210826;24211266;24211421
Os02t0599100-00	chr02build05r1.fasta	+	24205079	24211446	39.6261	104.8	24209692	24209777	24208138;24208313;24208700;24208914;24209005;24209103;24209184;24209692;24209777;24210534;24210628;24210826;24211266;24211421
Os02t0599100-00	chr02build05r1.fasta	+	24205079	24211446	39.6261	57.9087	24210534	24210628	24208138;24208313;24208700;24208914;24209005;24209103;24209184;24209692;24209777;24210534;24210628;24210826;24211266;24211421
Os02t0600400-01	chr02build05r1.fasta	+	24307318	24313809	40.5983	16.1242	24313023	24313218	24308373;24308555;24308804;24308889;24309046;24309094;24309164;24309350;24309818;24309975;24310051;24310119;24310296;24310354;24310744;24310780;24311097;24311168;24311298;24311445;24311728;24311823;24312715;24312785;24312908;24313023;24313218;24313263;24313351;24313527
Os02t0601300-01	chr02build05r1.fasta	+	24354136	24357456	73.3003	65.1753	24355414	24355501	24354370;24354373;24354494;24354517;24354615;24354715;24355299;24355414;24355501;24355600;24355673;24355819;24355907;24355967;24356073;24356170;24356547;24356689;24356832;24356915;24357027;24357116;24357203;24357248
Os02t0601300-01	chr02build05r1.fasta	+	24354136	24357456	73.3003	68.0153	24355600	24355673	24354370;24354373;24354494;24354517;24354615;24354715;24355299;24355414;24355501;24355600;24355673;24355819;24355907;24355967;24356073;24356170;24356547;24356689;24356832;24356915;24357027;24357116;24357203;24357248
Os02t0601300-01	chr02build05r1.fasta	+	24354136	24357456	73.3003	42.2679	24356689	24356832	24354370;24354373;24354494;24354517;24354615;24354715;24355299;24355414;24355501;24355600;24355673;24355819;24355907;24355967;24356073;24356170;24356547;24356689;24356832;24356915;24357027;24357116;24357203;24357248
Os02t0601300-01	chr02build05r1.fasta	+	24354136	24357456	73.3003	53.8635	24356915	24357027	24354370;24354373;24354494;24354517;24354615;24354715;24355299;24355414;24355501;24355600;24355673;24355819;24355907;24355967;24356073;24356170;24356547;24356689;24356832;24356915;24357027;24357116;24357203;24357248
Os02t0601300-01	chr02build05r1.fasta	+	24354136	24357456	73.3003	111.729	24357116	24357203	24354370;24354373;24354494;24354517;24354615;24354715;24355299;24355414;24355501;24355600;24355673;24355819;24355907;24355967;24356073;24356170;24356547;24356689;24356832;24356915;24357027;24357116;24357203;24357248
Os02t0602100-02	chr02build05r1.fasta	+	24389280	24392932	48.1803	47.1053	24391574	24391655	24389709;24391123;24391217;24391345;24391439;24391574;24391655;24391743;24391840;24391951;24392031;24392137;24392234;24392327
Os02t0602100-02	chr02build05r1.fasta	+	24389280	24392932	48.1803	26.2764	24391743	24391840	24389709;24391123;24391217;24391345;24391439;24391574;24391655;24391743;24391840;24391951;24392031;24392137;24392234;24392327
Os02t0602100-02	chr02build05r1.fasta	+	24389280	24392932	48.1803	28.9011	24391951	24392031	24389709;24391123;24391217;24391345;24391439;24391574;24391655;24391743;24391840;24391951;24392031;24392137;24392234;24392327
Os02t0602100-02	chr02build05r1.fasta	+	24389280	24392932	48.1803	32.2483	24392137	24392234	24389709;24391123;24391217;24391345;24391439;24391574;24391655;24391743;24391840;24391951;24392031;24392137;24392234;24392327
Os02t0604100-01	chr02build05r1.fasta	+	24491748	24494130	60.9258	39.8467	24491984	24492124	24491823;24491984;24492124;24492196;24493630;24493719;24493842;24493906
Os02t0606200-01	chr02build05r1.fasta	+	24586249	24587430	198.956	245.141	24586892	24586997	24586373;24586892;24586997;24587292
Os02t0606800-01	chr02build05r1.fasta	+	24600133	24602625	93.6088	12.8828	24600386	24601021	24600207;24600386;24601021;24601204;24601381;24601514;24601601;24601786;24602313;24602387
Os02t0606800-01	chr02build05r1.fasta	+	24600133	24602625	93.6088	33.5367	24601204	24601381	24600207;24600386;24601021;24601204;24601381;24601514;24601601;24601786;24602313;24602387
Os02t0606800-01	chr02build05r1.fasta	+	24600133	24602625	93.6088	110.399	24601514	24601601	24600207;24600386;24601021;24601204;24601381;24601514;24601601;24601786;24602313;24602387
Os02t0606800-01	chr02build05r1.fasta	+	24600133	24602625	93.6088	31.9226	24601786	24602313	24600207;24600386;24601021;24601204;24601381;24601514;24601601;24601786;24602313;24602387
Os02t0608100-02	chr02build05r1.fasta	+	24676740	24678277	25.3754	29.5987	24677511	24677597	24677395;24677511;24677597;24678277
Os02t0609400-01	chr02build05r1.fasta	+	24736400	24740489	267.962	10.4076	24738718	24739538	24736522;24736574;24737840;24737871;24738527;24738718;24739538;24739588;24739964;24740034;24740124;24740201
Os02t0610500-01	chr02build05r1.fasta	+	24816800	24818268	81.7824	234.099	24817584	24817666	24816901;24817584;24817666;24817980
Os02t0610800-01	chr02build05r1.fasta	+	24827928	24830139	45.3703	65.4823	24828782	24828924	24828008;24828782;24828924;24829067;24829700;24829959
Os02t0611800-01	chr02build05r1.fasta	+	24907701	24911612	99.9633	12.7608	24908358	24910430	24907933;24908358;24910430;24911332
Os02t0612000-01	chr02build05r1.fasta	+	24917861	24921100	26.3625	24.3654	24920454	24920698	24917869;24917955;24918135;24918188;24919951;24920454;24920698;24920940
Os02t0613000-01	chr02build05r1.fasta	+	24985315	24990082	17.0239	36.4154	24989022	24989111	24985332;24985562;24985681;24985786;24986046;24986113;24986221;24986444;24986825;24986908;24987787;24988000;24988846;24989022;24989111;24989230;24989458;24989669;24989826;24989826
Os02t0614100-01	chr02build05r1.fasta	+	25062665	25066735	52.8466	58.5248	25064455	25064558	25062868;25063024;25063878;25063954;25064297;25064455;25064558;25064691;25065068;25065198;25065283;25065327;25065418;25065515;25065749;25065856;25065944;25066000;25066469;25066543
Os02t0614100-01	chr02build05r1.fasta	+	25062665	25066735	52.8466	57.1637	25065198	25065283	25062868;25063024;25063878;25063954;25064297;25064455;25064558;25064691;25065068;25065198;25065283;25065327;25065418;25065515;25065749;25065856;25065944;25066000;25066469;25066543
Os02t0618200-01	chr02build05r1.fasta	+	25396486	25399388	34.957	14.1364	25397879	25398085	25396917;25397076;25397208;25397369;25397454;25397587;25397712;25397879;25398085;25398166;25398266;25399116
Os02t0621700-01	chr02build05r1.fasta	+	25568808	25574946	61.338	104.044	25572503	25572592	25568927;25569028;25569169;25569279;25569965;25570076;25570653;25570717;25571331;25571408;25572154;25572228;25572351;25572503;25572592;25572726;25572929;25573093;25573522;25573644;25574123;25574194;25574292;25574369
Os02t0621700-01	chr02build05r1.fasta	+	25568808	25574946	61.338	47.0493	25572726	25572929	25568927;25569028;25569169;25569279;25569965;25570076;25570653;25570717;25571331;25571408;25572154;25572228;25572351;25572503;25572592;25572726;25572929;25573093;25573522;25573644;25574123;25574194;25574292;25574369
Os02t0621700-01	chr02build05r1.fasta	+	25568808	25574946	61.338	35.4696	25574194	25574292	25568927;25569028;25569169;25569279;25569965;25570076;25570653;25570717;25571331;25571408;25572154;25572228;25572351;25572503;25572592;25572726;25572929;25573093;25573522;25573644;25574123;25574194;25574292;25574369
Os02t0622100-01	chr02build05r1.fasta	+	25593806	25599747	26.2352	21.8418	25598751	25598959	25594321;25594396;25594529;25594569;25595658;25595727;25595801;25595949;25596095;25596190;25596817;25596887;25597483;25597544;25597779;25597842;25597930;25598014;25598119;25598245;25598318;25598379;25598467;25598527;25598618;25598751;25598959;25599252
Os02t0622400-01	chr02build05r1.fasta	+	25606927	25609714	72.267	33.8457	25608598	25608680	25607563;25607680;25608201;25608256;25608468;25608598;25608680;25608815;25609230;25609361;25609451;25609486
Os02t0622400-01	chr02build05r1.fasta	+	25606927	25609714	72.267	86.1793	25609361	25609451	25607563;25607680;25608201;25608256;25608468;25608598;25608680;25608815;25609230;25609361;25609451;25609486
Os02t0623550-00	chr02build05r1.fasta	+	25714106	25715920	25.2148	33.6083	25715705	25715805	25714106;25714212;25715488;25715705;25715805;25715920
Os02t0624400-02	chr02build05r1.fasta	+	25757651	25760959	30.1742	104.044	25760357	25760428	25757651;25757779;25758814;25758921;25759005;25759142;25759230;25759370;25760078;25760357;25760428;25760551;25760701;25760839
Os02t0624400-02	chr02build05r1.fasta	+	25757651	25760959	30.1742	23.2549	25760551	25760701	25757651;25757779;25758814;25758921;25759005;25759142;25759230;25759370;25760078;25760357;25760428;25760551;25760701;25760839
Os02t0625000-01	chr02build05r1.fasta	+	25771859	25778080	93.891	34.3751	25774112	25774380	25772421;25772733;25773891;25774112;25774380;25775095;25776337;25776978;25777791;25777853
Os02t0625000-01	chr02build05r1.fasta	+	25771859	25778080	93.891	20.7066	25776978	25777791	25772421;25772733;25773891;25774112;25774380;25775095;25776337;25776978;25777791;25777853
Os02t0631000-01	chr02build05r1.fasta	+	26087644	26092416	47.22	43.3517	26091062	26091169	26087816;26088067;26089429;26089573;26090953;26091062;26091169;26091583;26091670;26091917
Os02t0631000-01	chr02build05r1.fasta	+	26087644	26092416	47.22	113.059	26091583	26091670	26087816;26088067;26089429;26089573;26090953;26091062;26091169;26091583;26091670;26091917
Os02t0634700-02	chr02build05r1.fasta	+	26303357	26306071	113.782	19.3546	26304060	26304186	26303771;26303816;26303955;26304060;26304186;26304283;26304386;26304478;26304571;26304659;26304745;26305041;26305133;26305269;26305364;26305456;26305565;26305670;26305747;26305899
Os02t0634700-02	chr02build05r1.fasta	+	26303357	26306071	113.782	51.7719	26304283	26304386	26303771;26303816;26303955;26304060;26304186;26304283;26304386;26304478;26304571;26304659;26304745;26305041;26305133;26305269;26305364;26305456;26305565;26305670;26305747;26305899
Os02t0634700-02	chr02build05r1.fasta	+	26303357	26306071	113.782	104.597	26304478	26304571	26303771;26303816;26303955;26304060;26304186;26304283;26304386;26304478;26304571;26304659;26304745;26305041;26305133;26305269;26305364;26305456;26305565;26305670;26305747;26305899
Os02t0634700-02	chr02build05r1.fasta	+	26303357	26306071	113.782	145.997	26305041	26305133	26303771;26303816;26303955;26304060;26304186;26304283;26304386;26304478;26304571;26304659;26304745;26305041;26305133;26305269;26305364;26305456;26305565;26305670;26305747;26305899
Os02t0634700-02	chr02build05r1.fasta	+	26303357	26306071	113.782	101.199	26305269	26305364	26303771;26303816;26303955;26304060;26304186;26304283;26304386;26304478;26304571;26304659;26304745;26305041;26305133;26305269;26305364;26305456;26305565;26305670;26305747;26305899
Os02t0634700-02	chr02build05r1.fasta	+	26303357	26306071	113.782	111.729	26305456	26305565	26303771;26303816;26303955;26304060;26304186;26304283;26304386;26304478;26304571;26304659;26304745;26305041;26305133;26305269;26305364;26305456;26305565;26305670;26305747;26305899
Os02t0634700-02	chr02build05r1.fasta	+	26303357	26306071	113.782	169.572	26305670	26305747	26303771;26303816;26303955;26304060;26304186;26304283;26304386;26304478;26304571;26304659;26304745;26305041;26305133;26305269;26305364;26305456;26305565;26305670;26305747;26305899
Os02t0635000-01	chr02build05r1.fasta	+	26315517	26318583	39.3435	21.5738	26317511	26317765	26315778;26315925;26316467;26316646;26317218;26317511;26317765;26318046;26318269;26318438
Os02t0635000-01	chr02build05r1.fasta	+	26315517	26318583	39.3435	42.326	26318046	26318269	26315778;26315925;26316467;26316646;26317218;26317511;26317765;26318046;26318269;26318438
Os02t0635200-01	chr02build05r1.fasta	+	26321731	26325523	63.9527	31.0131	26324411	26324644	26321853;26322000;26323018;26323209;26324118;26324411;26324644;26324925;26325075;26325247
Os02t0635200-01	chr02build05r1.fasta	+	26321731	26325523	63.9527	60.4627	26324925	26325075	26321853;26322000;26323018;26323209;26324118;26324411;26324644;26324925;26325075;26325247
Os02t0637900-01	chr02build05r1.fasta	+	26432770	26435157	27.4561	12.0288	26434271	26434523	26432878;26432926;26433030;26433100;26434035;26434083;26434165;26434271;26434523;26434602;26434679;26434970
Os02t0637900-01	chr02build05r1.fasta	+	26432770	26435157	27.4561	43.5184	26434602	26434679	26432878;26432926;26433030;26433100;26434035;26434083;26434165;26434271;26434523;26434602;26434679;26434970
Os02t0638900-02	chr02build05r1.fasta	+	26478510	26480792	34.0084	19.0747	26479498	26479632	26478512;26478599;26478682;26478839;26478935;26478986;26479416;26479498;26479632;26479725;26479836;26480365
Os02t0640800-03	chr02build05r1.fasta	+	26590458	26592484	81.8606	78.033	26590565	26590663	26590525;26590565;26590663;26590906;26591347;26591409;26591489;26591683;26591993;26592397
Os02t0640800-03	chr02build05r1.fasta	+	26590458	26592484	81.8606	13.2409	26590906	26591347	26590525;26590565;26590663;26590906;26591347;26591409;26591489;26591683;26591993;26592397
Os02t0640800-03	chr02build05r1.fasta	+	26590458	26592484	81.8606	30.3462	26591409	26591489	26590525;26590565;26590663;26590906;26591347;26591409;26591489;26591683;26591993;26592397
Os02t0640800-03	chr02build05r1.fasta	+	26590458	26592484	81.8606	42.5293	26591683	26591993	26590525;26590565;26590663;26590906;26591347;26591409;26591489;26591683;26591993;26592397
Os02t0641800-01	chr02build05r1.fasta	+	26623206	26630437	31.6808	15.0064	26625563	26625796	26623499;26623581;26623657;26623815;26624220;26624280;26625329;26625563;26625796;26626034;26627204;26627455;26627547;26627727;26628368;26628456;26628773;26628846;26628933;26629011
Os02t0641800-01	chr02build05r1.fasta	+	26623206	26630437	31.6808	35.2407	26627455	26627547	26623499;26623581;26623657;26623815;26624220;26624280;26625329;26625563;26625796;26626034;26627204;26627455;26627547;26627727;26628368;26628456;26628773;26628846;26628933;26629011
Os02t0644100-01	chr02build05r1.fasta	+	26751496	26755869	43.464	49.3582	26754203	26754368	26751614;26752510;26753915;26754203;26754368;26754453;26754771;26754994;26755178;26755244;26755334;26755393;26755499;26755612
Os02t0644100-01	chr02build05r1.fasta	+	26751496	26755869	43.464	46.8198	26754994	26755178	26751614;26752510;26753915;26754203;26754368;26754453;26754771;26754994;26755178;26755244;26755334;26755393;26755499;26755612
Os02t0646400-01	chr02build05r1.fasta	+	26887527	26889897	38.4254	32.2895	26889421	26889507	26887597;26887751;26889158;26889231;26889323;26889421;26889507;26889574
Os02t0649700-02	chr02build05r1.fasta	+	27013198	27018422	127.299	80.5666	27015205	27015281	27013198;27013353;27014469;27014534;27014628;27014762;27014873;27014938;27015020;27015205;27015281;27015367;27015489;27015602;27015678;27015757;27018071;27018185
Os02t0649700-02	chr02build05r1.fasta	+	27013198	27018422	127.299	43.7746	27015367	27015489	27013198;27013353;27014469;27014534;27014628;27014762;27014873;27014938;27015020;27015205;27015281;27015367;27015489;27015602;27015678;27015757;27018071;27018185
Os02t0655700-01	chr02build05r1.fasta	+	27343334	27347114	31.4192	17.963	27344751	27344952	27343358;27343706;27344342;27344751;27344952;27345128;27345279;27345503;27345593;27345769;27345861;27346097;27346359;27346448;27346606;27346758
Os02t0655700-01	chr02build05r1.fasta	+	27343334	27347114	31.4192	18.4815	27345128	27345279	27343358;27343706;27344342;27344751;27344952;27345128;27345279;27345503;27345593;27345769;27345861;27346097;27346359;27346448;27346606;27346758
Os02t0655700-01	chr02build05r1.fasta	+	27343334	27347114	31.4192	52.7366	27345503	27345593	27343358;27343706;27344342;27344751;27344952;27345128;27345279;27345503;27345593;27345769;27345861;27346097;27346359;27346448;27346606;27346758
Os02t0655700-01	chr02build05r1.fasta	+	27343334	27347114	31.4192	32.7235	27345769	27345861	27343358;27343706;27344342;27344751;27344952;27345128;27345279;27345503;27345593;27345769;27345861;27346097;27346359;27346448;27346606;27346758
Os02t0655700-01	chr02build05r1.fasta	+	27343334	27347114	31.4192	19.1374	27346097	27346359	27343358;27343706;27344342;27344751;27344952;27345128;27345279;27345503;27345593;27345769;27345861;27346097;27346359;27346448;27346606;27346758
Os02t0656500-02	chr02build05r1.fasta	+	27376281	27379302	155.629	63.8452	27376414	27376512	27376282;27376414;27376512;27376641;27377929;27378062;27378133;27378275;27378398;27378596;27378687;27379018
Os02t0656500-02	chr02build05r1.fasta	+	27376281	27379302	155.629	105.67	27378062	27378133	27376282;27376414;27376512;27376641;27377929;27378062;27378133;27378275;27378398;27378596;27378687;27379018
Os02t0656500-02	chr02build05r1.fasta	+	27376281	27379302	155.629	131.209	27378275	27378398	27376282;27376414;27376512;27376641;27377929;27378062;27378133;27378275;27378398;27378596;27378687;27379018
Os02t0656500-02	chr02build05r1.fasta	+	27376281	27379302	155.629	273.54	27378596	27378687	27376282;27376414;27376512;27376641;27377929;27378062;27378133;27378275;27378398;27378596;27378687;27379018
Os02t0661900-02	chr02build05r1.fasta	+	27655904	27658315	64.1767	28.3756	27656139	27656237	27656091;27656139;27656237;27656307;27656414;27656495;27656593;27656708;27656799;27656801
Os02t0664000-01	chr02build05r1.fasta	+	27785767	27788400	155.087	31.8885	27786024	27786335	27785767;27786024;27786335;27786411;27787101;27787162;27787301;27787419;27787830;27787997;27788091;27788123
Os02t0664000-01	chr02build05r1.fasta	+	27785767	27788400	155.087	333.899	27787997	27788091	27785767;27786024;27786335;27786411;27787101;27787162;27787301;27787419;27787830;27787997;27788091;27788123
Os02t0664100-00	chr02build05r1.fasta	+	27789474	27797900	18.4245	61.526	27791071	27791148	27789497;27789669;27790673;27791071;27791148;27791301;27791573;27791744;27791998;27792071;27792171;27792267;27792392;27792504;27792672;27792787;27793464;27793521;27794016;27794168;27794881;27794983;27795083;27795090
Os02t0664100-00	chr02build05r1.fasta	+	27789474	27797900	18.4245	11.5763	27791301	27791573	27789497;27789669;27790673;27791071;27791148;27791301;27791573;27791744;27791998;27792071;27792171;27792267;27792392;27792504;27792672;27792787;27793464;27793521;27794016;27794168;27794881;27794983;27795083;27795090
Os02t0664200-01	chr02build05r1.fasta	+	27805067	27807328	130.697	33.5881	27805180	27805294	27805067;27805180;27805294;27805434;27805523;27805566;27805650;27805764;27806521;27806673;27806760;27806921
Os02t0664200-01	chr02build05r1.fasta	+	27805067	27807328	130.697	312.575	27806673	27806760	27805067;27805180;27805294;27805434;27805523;27805566;27805650;27805764;27806521;27806673;27806760;27806921
Os02t0664300-02	chr02build05r1.fasta	+	27809163	27821797	2.47591	30.0127	27812400	27812477	27809163;27809538;27810238;27810316;27810409;27810482;27810839;27810948;27811029;27811109;27811433;27811519;27811601;27811743;27812250;27812400;27812477;27812599;27812866;27812949;27813035;27813222;27814230;27814404;27814512;27814633;27814735;27814814;27815036;27815094;27815425;27815579;27816184;27816362;27817554;27817666;27817747;27817917;27818056;27818184;27818260;27818360;27818446;27818563;278…
Os02t0664300-03	chr02build05r1.fasta	+	27812918	27826248	37.2307	32.2895	27812949	27813035	27812920;27812949;27813035;27813222;27814230;27814404;27814512;27814633;27814735;27814814;27815036;27815094;27815425;27815579;27816184;27816362;27817554;27817666;27817747;27817917;27818056;27818184;27818260;27818360;27818446;27818563;27819243;27819322;27820734;27820806;27821369;27821454;27821529;27821580;27821725;27821976
Os02t0665500-01	chr02build05r1.fasta	+	27882499	27884413	30.8025	70.2297	27882764	27882853	27882570;27882764;27882853;27883632;27883945;27884166
Os02t0672250-00	chr02build05r1.fasta	+	28186481	28187879	154.44	23.2934	28186716	28186916	28186664;28186716;28186916;28187013;28187113;28187177
Os02t0672600-01	chr02build05r1.fasta	+	28216444	28221736	24.5026	14.4953	28220372	28220694	28216498;28217598;28219431;28219529;28219857;28219940;28220023;28220372;28220694;28220910;28221083;28221162;28221264;28221453
Os02t0672600-01	chr02build05r1.fasta	+	28216444	28221736	24.5026	20.8537	28220910	28221083	28216498;28217598;28219431;28219529;28219857;28219940;28220023;28220372;28220694;28220910;28221083;28221162;28221264;28221453
Os02t0672700-01	chr02build05r1.fasta	+	28225139	28227724	93.1475	41.1255	28226163	28226273	28226052;28226163;28226273;28226362;28227471;28227601
Os02t0673500-01	chr02build05r1.fasta	+	28272556	28277825	13.6779	36.3257	28277113	28277199	28272670;28272758;28273852;28273941;28274268;28274370;28274643;28274684;28274822;28274881;28275249;28276652;28276731;28276832;28276928;28277113;28277199;28277324;28277409;28277585
Os02t0673500-01	chr02build05r1.fasta	+	28272556	28277825	13.6779	28.5819	28277324	28277409	28272670;28272758;28273852;28273941;28274268;28274370;28274643;28274684;28274822;28274881;28275249;28276652;28276731;28276832;28276928;28277113;28277199;28277324;28277409;28277585
Os02t0676000-01	chr02build05r1.fasta	+	28415282	28422937	21.3743	98.8081	28420119	28420195	28415398;28415699;28419362;28419417;28419899;28420119;28420195;28420591;28421149;28421234;28421733;28421796;28421899;28422011;28422541;28422681
Os02t0677700-01	chr02build05r1.fasta	+	28518415	28523347	131.681	53.339	28522734	28522812	28522637;28522734;28522812;28522953
Os02t0678200-01	chr02build05r1.fasta	+	28552286	28558006	8.21694	24.0984	28557251	28557352	28554601;28554653;28555019;28555139;28555250;28555561;28555676;28555780;28555871;28556325;28556468;28556772;28556882;28557251;28557352;28557485;28557585;28557823
Os02t0686400-01	chr02build05r1.fasta	+	28969628	28974695	40.3644	64.5494	28974109	28974244	28969852;28970382;28970760;28970870;28970981;28971094;28971581;28971871;28971951;28972061;28972162;28972215;28973091;28973170;28973253;28973368;28973995;28974109;28974244;28974370
Os02t0690700-01	chr02build05r1.fasta	+	29211600	29216505	34.395	15.5179	29215250	29215513	29211802;29211884;29212630;29212807;29213479;29213569;29213666;29213760;29213883;29213972;29214293;29214341;29214445;29214583;29214728;29214844;29214941;29215031;29215108;29215250;29215513;29215627;29215943;29215987;29216069;29216149
Os02t0690700-01	chr02build05r1.fasta	+	29211600	29216505	34.395	11.4465	29215627	29215943	29211802;29211884;29212630;29212807;29213479;29213569;29213666;29213760;29213883;29213972;29214293;29214341;29214445;29214583;29214728;29214844;29214941;29215031;29215108;29215250;29215513;29215627;29215943;29215987;29216069;29216149
Os02t0690800-02	chr02build05r1.fasta	+	29218848	29222900	26.8898	26.3625	29220059	29220169	29218960;29219289;29219806;29220059;29220169;29220277;29220776;29220914;29221029;29221086;29221683;29221700;29221805;29221927;29222029;29222185;29222267;29222300;29222548;29222657
Os02t0690800-02	chr02build05r1.fasta	+	29218848	29222900	26.8898	23.8645	29221927	29222029	29218960;29219289;29219806;29220059;29220169;29220277;29220776;29220914;29221029;29221086;29221683;29221700;29221805;29221927;29222029;29222185;29222267;29222300;29222548;29222657
Os02t0690800-02	chr02build05r1.fasta	+	29218848	29222900	26.8898	39.4866	29222185	29222267	29218960;29219289;29219806;29220059;29220169;29220277;29220776;29220914;29221029;29221086;29221683;29221700;29221805;29221927;29222029;29222185;29222267;29222300;29222548;29222657
Os02t0691800-01	chr02build05r1.fasta	+	29271140	29273059	127.118	32.9867	29272696	29272805	29272621;29272696;29272805;29272821
Os02t0698000-02	chr02build05r1.fasta	+	29557953	29560288	963.051	260.286	29558556	29558850	29558012;29558556;29558850;29558934;29559024;29559108;29559279;29559523;29559754;29560005
Os02t0698000-02	chr02build05r1.fasta	+	29557953	29560288	963.051	541.515	29558934	29559024	29558012;29558556;29558850;29558934;29559024;29559108;29559279;29559523;29559754;29560005
Os02t0698000-02	chr02build05r1.fasta	+	29557953	29560288	963.051	317.123	29559108	29559279	29558012;29558556;29558850;29558934;29559024;29559108;29559279;29559523;29559754;29560005
Os02t0698000-02	chr02build05r1.fasta	+	29557953	29560288	963.051	871.817	29559523	29559754	29558012;29558556;29558850;29558934;29559024;29559108;29559279;29559523;29559754;29560005
Os02t0699400-00	chr02build05r1.fasta	+	29620097	29623223	50.9623	27.0114	29621590	29621680	29620097;29620230;29620527;29620593;29620885;29620947;29621352;29621590;29621680;29621809;29621888;29621980;29622230;29622433;29622620;29622904
Os02t0699400-00	chr02build05r1.fasta	+	29620097	29623223	50.9623	29.2624	29621809	29621888	29620097;29620230;29620527;29620593;29620885;29620947;29621352;29621590;29621680;29621809;29621888;29621980;29622230;29622433;29622620;29622904
Os02t0699400-00	chr02build05r1.fasta	+	29620097	29623223	50.9623	50.4309	29622433	29622620	29620097;29620230;29620527;29620593;29620885;29620947;29621352;29621590;29621680;29621809;29621888;29621980;29622230;29622433;29622620;29622904
Os02t0701600-01	chr02build05r1.fasta	+	29750062	29753415	64.0602	39.739	29751805	29751966	29750082;29750475;29751636;29751805;29751966;29752070;29752563;29752766;29752908;29753010;29753111;29753223
Os02t0701600-01	chr02build05r1.fasta	+	29750062	29753415	64.0602	79.3972	29752766	29752908	29750082;29750475;29751636;29751805;29751966;29752070;29752563;29752766;29752908;29753010;29753111;29753223
Os02t0701600-01	chr02build05r1.fasta	+	29750062	29753415	64.0602	64.2625	29753010	29753111	29750082;29750475;29751636;29751805;29751966;29752070;29752563;29752766;29752908;29753010;29753111;29753223
Os02t0701900-01	chr02build05r1.fasta	+	29770741	29772628	34.1394	46.4162	29771455	29771570	29770922;29771455;29771570;29771717;29772233;29772534
Os02t0703300-02	chr02build05r1.fasta	+	29834729	29836228	30.5597	29.8145	29835168	29835273	29835055;29835168;29835273;29835481;29835591;29835876
Os02t0703300-02	chr02build05r1.fasta	+	29834729	29836228	30.5597	31.635	29835481	29835591	29835055;29835168;29835273;29835481;29835591;29835876
Os02t0704500-01	chr02build05r1.fasta	+	29925437	29928091	43.2574	31.9226	29927480	29927633	29925564;29925866;29926665;29926890;29927407;29927480;29927633;29927857
Os02t0704800-01	chr02build05r1.fasta	+	29934258	29937205	144.085	170.971	29936286	29936374	29934357;29934537;29935316;29935650;29936155;29936286;29936374;29936646;29936799;29936981
Os02t0704800-01	chr02build05r1.fasta	+	29934258	29937205	144.085	217.378	29936646	29936799	29934357;29934537;29935316;29935650;29936155;29936286;29936374;29936646;29936799;29936981
Os02t0708100-03	chr02build05r1.fasta	+	30128537	30130640	151.751	100.525	30128630	30128714	30128538;30128630;30128714;30129061;30129835;30130000;30130113;30130156
Os02t0708100-03	chr02build05r1.fasta	+	30128537	30130640	151.751	161.2	30130000	30130113	30128538;30128630;30128714;30129061;30129835;30130000;30130113;30130156
Os02t0708600-01	chr02build05r1.fasta	+	30159046	30163137	12.1754	31.2132	30162593	30162667	30159047;30160015;30160163;30160324;30161637;30161753;30161864;30161973;30162229;30162366;30162506;30162593;30162667;30162774
Os02t0709400-03	chr02build05r1.fasta	+	30207201	30213887	19.4078	37.1133	30207414	30207495	30207202;30207414;30207495;30207610;30207705;30208002;30208324;30208643;30208836;30209186;30209488;30209806;30209927;30210031;30210152;30210280;30211505;30211885;30211971;30212108;30212453;30212689;30212768;30213073
Os02t0709400-03	chr02build05r1.fasta	+	30207201	30213887	19.4078	36.578	30207610	30207705	30207202;30207414;30207495;30207610;30207705;30208002;30208324;30208643;30208836;30209186;30209488;30209806;30209927;30210031;30210152;30210280;30211505;30211885;30211971;30212108;30212453;30212689;30212768;30213073
Os02t0709400-03	chr02build05r1.fasta	+	30207201	30213887	19.4078	12.6834	30208002	30208324	30207202;30207414;30207495;30207610;30207705;30208002;30208324;30208643;30208836;30209186;30209488;30209806;30209927;30210031;30210152;30210280;30211505;30211885;30211971;30212108;30212453;30212689;30212768;30213073
Os02t0709400-03	chr02build05r1.fasta	+	30207201	30213887	19.4078	24.7373	30208643	30208836	30207202;30207414;30207495;30207610;30207705;30208002;30208324;30208643;30208836;30209186;30209488;30209806;30209927;30210031;30210152;30210280;30211505;30211885;30211971;30212108;30212453;30212689;30212768;30213073
Os02t0709400-03	chr02build05r1.fasta	+	30207201	30213887	19.4078	35.1535	30209186	30209488	30207202;30207414;30207495;30207610;30207705;30208002;30208324;30208643;30208836;30209186;30209488;30209806;30209927;30210031;30210152;30210280;30211505;30211885;30211971;30212108;30212453;30212689;30212768;30213073
Os02t0709400-04	chr02build05r1.fasta	+	30211503	30213878	60.8393	56.5067	30211885	30211971	30211505;30211885;30211971;30212108;30212453;30212689;30212768;30213073
Os02t0709400-04	chr02build05r1.fasta	+	30211503	30213878	60.8393	12.5169	30212108	30212453	30211505;30211885;30211971;30212108;30212453;30212689;30212768;30213073
Os02t0709400-04	chr02build05r1.fasta	+	30211503	30213878	60.8393	58.5248	30212689	30212768	30211505;30211885;30211971;30212108;30212453;30212689;30212768;30213073
Os02t0710900-01	chr02build05r1.fasta	+	30307936	30313736	28.6899	14.6312	30308855	30309078	30308079;30308855;30309078;30309310;30310201;30310360;30310653;30310898;30310996;30311132;30311378;30311711;30311787;30311948;30312221;30312295;30312370;30312470;30312546;30312615;30312714;30312770;30312861;30312922;30313009;30313081;30313167;30313388
Os02t0710900-01	chr02build05r1.fasta	+	30307936	30313736	28.6899	12.7401	30310360	30310653	30308079;30308855;30309078;30309310;30310201;30310360;30310653;30310898;30310996;30311132;30311378;30311711;30311787;30311948;30312221;30312295;30312370;30312470;30312546;30312615;30312714;30312770;30312861;30312922;30313009;30313081;30313167;30313388
Os02t0710900-01	chr02build05r1.fasta	+	30307936	30313736	28.6899	46.1104	30310898	30310996	30308079;30308855;30309078;30309310;30310201;30310360;30310653;30310898;30310996;30311132;30311378;30311711;30311787;30311948;30312221;30312295;30312370;30312470;30312546;30312615;30312714;30312770;30312861;30312922;30313009;30313081;30313167;30313388
Os02t0710900-01	chr02build05r1.fasta	+	30307936	30313736	28.6899	16.586	30311132	30311378	30308079;30308855;30309078;30309310;30310201;30310360;30310653;30310898;30310996;30311132;30311378;30311711;30311787;30311948;30312221;30312295;30312370;30312470;30312546;30312615;30312714;30312770;30312861;30312922;30313009;30313081;30313167;30313388
Os02t0714000-02	chr02build05r1.fasta	+	30450780	30454763	32.2428	24.6901	30451056	30451183	30450811;30451056;30451183;30451306;30451862;30451988;30452261;30452297;30452392;30452632;30452849;30452937
Os02t0714500-01	chr02build05r1.fasta	+	30474527	30480337	9.03365	25.7509	30476967	30477066	30474664;30475010;30475218;30475279;30475551;30475665;30475800;30475923;30476108;30476188;30476626;30476967;30477066;30477232;30477314;30478143;30478612;30478655
Os02t0714600-02	chr02build05r1.fasta	+	30481694	30483752	46.6762	42.7681	30481903	30482006	30481770;30481903;30482006;30482417;30482511;30482579;30482709;30482837;30483275;30483374;30483452;30483585
Os02t0714600-02	chr02build05r1.fasta	+	30481694	30483752	46.6762	38.5226	30483374	30483452	30481770;30481903;30482006;30482417;30482511;30482579;30482709;30482837;30483275;30483374;30483452;30483585
Os02t0719800-02	chr02build05r1.fasta	+	30715286	30723364	29.7334	46.8198	30718782	30718981	30717282;30717315;30717413;30717565;30718316;30718782;30718981;30719139;30719222;30719338;30719470;30719621;30720940;30721034;30721123;30722029;30722108;30722192;30722279;30722347;30722549;30722728;30722871;30722999
Os02t0719800-02	chr02build05r1.fasta	+	30715286	30723364	29.7334	83.6068	30719139	30719222	30717282;30717315;30717413;30717565;30718316;30718782;30718981;30719139;30719222;30719338;30719470;30719621;30720940;30721034;30721123;30722029;30722108;30722192;30722279;30722347;30722549;30722728;30722871;30722999
Os02t0719800-02	chr02build05r1.fasta	+	30715286	30723364	29.7334	20.2417	30719338	30719470	30717282;30717315;30717413;30717565;30718316;30718782;30718981;30719139;30719222;30719338;30719470;30719621;30720940;30721034;30721123;30722029;30722108;30722192;30722279;30722347;30722549;30722728;30722871;30722999
Os02t0719800-03	chr02build05r1.fasta	+	30721120	30723337	90.0709	111.197	30722029	30722108	30721122;30722029;30722108;30722192;30722279;30722347;30722549;30722728;30722871;30722999
Os02t0719800-03	chr02build05r1.fasta	+	30721120	30723337	90.0709	20.181	30722347	30722549	30721122;30722029;30722108;30722192;30722279;30722347;30722549;30722728;30722871;30722999
Os02t0719800-03	chr02build05r1.fasta	+	30721120	30723337	90.0709	121.927	30722728	30722871	30721122;30722029;30722108;30722192;30722279;30722347;30722549;30722728;30722871;30722999
Os02t0722700-01	chr02build05r1.fasta	+	30867063	30871606	164.767	12.8731	30867313	30867803	30867204;30867313;30867803;30867888;30869167;30869315;30870085;30870189;30870283;30870399;30870755;30870898;30871023;30871172
Os02t0722700-01	chr02build05r1.fasta	+	30867063	30871606	164.767	10.0198	30869315	30870085	30867204;30867313;30867803;30867888;30869167;30869315;30870085;30870189;30870283;30870399;30870755;30870898;30871023;30871172
Os02t0722700-01	chr02build05r1.fasta	+	30867063	30871606	164.767	32.0346	30870189	30870283	30867204;30867313;30867803;30867888;30869167;30869315;30870085;30870189;30870283;30870399;30870755;30870898;30871023;30871172
Os02t0722700-01	chr02build05r1.fasta	+	30867063	30871606	164.767	21.9673	30870399	30870755	30867204;30867313;30867803;30867888;30869167;30869315;30870085;30870189;30870283;30870399;30870755;30870898;30871023;30871172
Os02t0722700-01	chr02build05r1.fasta	+	30867063	30871606	164.767	209.946	30870898	30871023	30867204;30867313;30867803;30867888;30869167;30869315;30870085;30870189;30870283;30870399;30870755;30870898;30871023;30871172
Os02t0724000-01	chr02build05r1.fasta	+	30950297	30955069	72.3909	27.1107	30953587	30953858	30952303;30952890;30953387;30953587;30953858;30954162;30954448;30954577
Os02t0724000-01	chr02build05r1.fasta	+	30950297	30955069	72.3909	29.7722	30954162	30954448	30952303;30952890;30953387;30953587;30953858;30954162;30954448;30954577
Os02t0724600-01	chr02build05r1.fasta	+	30966285	30971475	10.8504	39.8467	30971090	30971183	30966299;30966662;30966846;30967009;30967106;30967169;30967586;30967719;30967873;30967956;30968084;30968158;30968238;30968309;30968396;30968469;30968721;30968773;30968892;30969001;30969328;30969396;30969479;30969553;30970059;30970151;30970222;30970301;30970381;30970480;30970657;30971090;30971183;30971219
Os02t0725300-04	chr02build05r1.fasta	+	31006507	31009812	36.2142	47.0386	31007987	31008093	31007336;31007362;31007477;31007617;31007856;31007987;31008093;31008305;31008405;31008623;31008776;31009123;31009215;31009763
Os02t0725300-04	chr02build05r1.fasta	+	31006507	31009812	36.2142	61.422	31008305	31008405	31007336;31007362;31007477;31007617;31007856;31007987;31008093;31008305;31008405;31008623;31008776;31009123;31009215;31009763
Os02t0725300-04	chr02build05r1.fasta	+	31006507	31009812	36.2142	36.483	31008623	31008776	31007336;31007362;31007477;31007617;31007856;31007987;31008093;31008305;31008405;31008623;31008776;31009123;31009215;31009763
Os02t0725300-04	chr02build05r1.fasta	+	31006507	31009812	36.2142	55.3783	31009123	31009215	31007336;31007362;31007477;31007617;31007856;31007987;31008093;31008305;31008405;31008623;31008776;31009123;31009215;31009763
Os02t0726400-01	chr02build05r1.fasta	+	31076527	31079908	31.0592	42.5635	31079160	31079258	31076690;31077071;31077146;31077246;31078184;31078281;31078952;31079160;31079258;31079310;31079573;31079641
Os02t0729700-02	chr02build05r1.fasta	+	31237797	31239483	271.301	232.952	31237956	31238057	31237842;31237956;31238057;31238196;31238309;31238548;31238661;31239197
Os02t0729700-02	chr02build05r1.fasta	+	31237797	31239483	271.301	226.912	31238196	31238309	31237842;31237956;31238057;31238196;31238309;31238548;31238661;31239197
Os02t0729700-02	chr02build05r1.fasta	+	31237797	31239483	271.301	352.175	31238548	31238661	31237842;31237956;31238057;31238196;31238309;31238548;31238661;31239197
Os02t0730300-01	chr02build05r1.fasta	+	31274495	31279136	15.9912	24.3463	31275681	31275805	31275037;31275081;31275198;31275681;31275805;31275858;31276033;31276293;31276395;31276447;31277095;31277218;31277327;31277581;31277675;31278081;31278165;31278794
Os02t0730300-02	chr02build05r1.fasta	+	31277530	31279100	83.0848	83.7828	31277581	31277675	31277530;31277581;31277675;31278081;31278165;31278794
Os02t0730300-02	chr02build05r1.fasta	+	31277530	31279100	83.0848	161.115	31278081	31278165	31277530;31277581;31277675;31278081;31278165;31278794
Os02t0730800-01	chr02build05r1.fasta	+	31300946	31304017	20.191	35.3871	31301278	31301363	31300956;31301278;31301363;31301460;31301629;31301875;31301962;31302059;31302180;31302245;31302720;31302788;31303256;31303324;31303417;31303523;31303617;31303739
Os02t0730800-01	chr02build05r1.fasta	+	31300946	31304017	20.191	51.7482	31303523	31303617	31300956;31301278;31301363;31301460;31301629;31301875;31301962;31302059;31302180;31302245;31302720;31302788;31303256;31303324;31303417;31303523;31303617;31303739
Os02t0731600-01	chr02build05r1.fasta	+	31328230	31329050	316.785	246.962	31328312	31328402	31328232;31328312;31328402;31328509;31328606;31328677;31328791;31328856
Os02t0731600-01	chr02build05r1.fasta	+	31328230	31329050	316.785	284.263	31328509	31328606	31328232;31328312;31328402;31328509;31328606;31328677;31328791;31328856
Os02t0731600-01	chr02build05r1.fasta	+	31328230	31329050	316.785	132.317	31328677	31328791	31328232;31328312;31328402;31328509;31328606;31328677;31328791;31328856
Os02t0732900-01	chr02build05r1.fasta	+	31413555	31416945	42.3112	22.1445	31413793	31413940	31413662;31413793;31413940;31414007;31414671;31414991;31415822;31416650
Os02t0733800-01	chr02build05r1.fasta	+	31449492	31452143	18.0261	38.1298	31451553	31451684	31449588;31449975;31450559;31450725;31450792;31451062;31451288;31451553;31451684;31452052
Os02t0734300-01	chr02build05r1.fasta	+	31481665	31482862	175.938	215.303	31482119	31482255	31481745;31482119;31482255;31482362
Os02t0734600-02	chr02build05r1.fasta	+	31508547	31510593	87.131	20.5217	31509782	31509935	31508656;31508731;31508834;31508968;31509095;31509180;31509688;31509782;31509935;31510060;31510163;31510313
Os02t0734600-02	chr02build05r1.fasta	+	31508547	31510593	87.131	158.692	31510060	31510163	31508656;31508731;31508834;31508968;31509095;31509180;31509688;31509782;31509935;31510060;31510163;31510313
Os02t0736200-01	chr02build05r1.fasta	+	31585067	31590699	21.9673	10.6861	31590137	31590607	31588803;31590137;31590607;31590699
Os02t0738300-01	chr02build05r1.fasta	+	31669482	31670715	61.8554	55.569	31669767	31669865	31669698;31669767;31669865;31670163
Os02t0738400-01	chr02build05r1.fasta	+	31679542	31685050	15.3093	28.8028	31684602	31684792	31679542;31679805;31680571;31680804;31680913;31681082;31681679;31681897;31681979;31682165;31682251;31682302;31682383;31682612;31682806;31682904;31683081;31683796;31684120;31684602;31684792;31685050
Os02t0739000-01	chr02build05r1.fasta	+	31728768	31738048	7.57185	13.4319	31732147	31732329	31728793;31729314;31730244;31730419;31730883;31730996;31731350;31731458;31731542;31731628;31732029;31732147;31732329;31732506;31732641;31733240;31733327;31733605;31734195;31734401;31734667;31735011;31735428;31735664;31736237;31736457;31737360;31737459;31737546;31737692;31737791;31737889
Os02t0739000-02	chr02build05r1.fasta	+	31734304	31738048	35.5379	16.2203	31734401	31734667	31734306;31734401;31734667;31735011;31735428;31735664;31736237;31736457;31737360;31737459;31737546;31737692;31737791;31737889
Os02t0739000-02	chr02build05r1.fasta	+	31734304	31738048	35.5379	47.9903	31737692	31737791	31734306;31734401;31734667;31735011;31735428;31735664;31736237;31736457;31737360;31737459;31737546;31737692;31737791;31737889
Os02t0741300-01	chr02build05r1.fasta	+	31859971	31864668	16.7119	96.2051	31864142	31864214	31859989;31860152;31861073;31861115;31861216;31861281;31861377;31861438;31861595;31861694;31861794;31861976;31862457;31862505;31862593;31862772;31862898;31863018;31863116;31863197;31863287;31863372;31863515;31863615;31863750;31863891;31863992;31864142;31864214;31864441
Os02t0742000-01	chr02build05r1.fasta	+	31920061	31927040	24.6887	76.9183	31922080	31922149	31920490;31920747;31921712;31922080;31922149;31926537
Os02t0743500-01	chr02build05r1.fasta	+	32027972	32036076	23.2447	62.8779	32035429	32035549	32028490;32028738;32029458;32029898;32030203;32030306;32030504;32031888;32032012;32032052;32032569;32032637;32032839;32032939;32033251;32033329;32033443;32033541;32033623;32033691;32035113;32035162;32035253;32035429;32035549;32035660
Os02t0744000-01	chr02build05r1.fasta	+	32058225	32059682	154.137	100.553	32059099	32059247	32058302;32058391;32058496;32058540;32058635;32058788;32058883;32058936;32059026;32059099;32059247;32059375
Os02t0744900-01	chr02build05r1.fasta	+	32102222	32104798	65.2518	126.467	32103921	32104007	32102302;32102801;32103466;32103921;32104007;32104442
Os02t0745600-01	chr02build05r1.fasta	+	32146667	32155074	69.2563	44.289	32151758	32151868	32147339;32147938;32151642;32151758;32151868;32152310;32154335;32154641
Os02t0745700-01	chr02build05r1.fasta	+	32155630	32157825	53.2443	17.7086	32156114	32156926	32155884;32156114;32156926;32157492
Os02t0749300-01	chr02build05r1.fasta	+	32347695	32350346	200.457	50.93	32349032	32349162	32347773;32347977;32348493;32348539;32348627;32348681;32348786;32348858;32348945;32349032;32349162;32349244;32349345;32349362;32349386;32349404
Os02t0753200-01	chr02build05r1.fasta	+	32529158	32531225	25.4388	58.5248	32530714	32530829	32529165;32529546;32530564;32530714;32530829;32531045
Os02t0754000-02	chr02build05r1.fasta	+	32563724	32566971	41.1544	23.4099	32566329	32566438	32563957;32564067;32564811;32565319;32565401;32565473;32565729;32565809;32565898;32565961;32566242;32566329;32566438;32566522;32566607;32566690
Os02t0754600-01	chr02build05r1.fasta	+	32603709	32605523	24.4749	22.4233	32604560	32604820	32603762;32604560;32604820;32605163
Os02t0758000-01	chr02build05r1.fasta	+	32776851	32778065	22.2447	36.0994	32777164	32777270	32776918;32777164;32777270;32777685
Os02t0759700-03	chr02build05r1.fasta	+	32843477	32844893	29.4813	64.6113	32843919	32844043	32843479;32843919;32844043;32844804
Os02t0759900-01	chr02build05r1.fasta	+	32855247	32857233	70.8358	11.1886	32856455	32856726	32855318;32855465;32855550;32855785;32856351;32856455;32856726;32856797;32856877;32856933
Os02t0759900-01	chr02build05r1.fasta	+	32855247	32857233	70.8358	144.506	32856797	32856877	32855318;32855465;32855550;32855785;32856351;32856455;32856726;32856797;32856877;32856933
Os02t0761400-01	chr02build05r1.fasta	+	32924319	32925421	457.382	56.7405	32924476	32924803	32924388;32924476;32924803;32924874;32924977;32925118
Os02t0762400-01	chr02build05r1.fasta	+	32967308	32968945	34.4176	40.6231	32968278	32968447	32967367;32967798;32967899;32967963;32968069;32968278;32968447;32968528
Os02t0766600-01	chr02build05r1.fasta	+	33129868	33131114	152.71	58.7245	33130483	33130775	33130006;33130483;33130775;33130854
Os02t0768600-02	chr02build05r1.fasta	+	33230912	33234162	188.285	115.843	33232901	33232997	33231000;33231385;33232801;33232901;33232997;33233178;33233639;33233737;33233815;33233907
Os02t0768600-02	chr02build05r1.fasta	+	33230912	33234162	188.285	64.8586	33233178	33233639	33231000;33231385;33232801;33232901;33232997;33233178;33233639;33233737;33233815;33233907
Os02t0768600-02	chr02build05r1.fasta	+	33230912	33234162	188.285	90.38	33233737	33233815	33231000;33231385;33232801;33232901;33232997;33233178;33233639;33233737;33233815;33233907
Os02t0775100-01	chr02build05r1.fasta	+	33577959	33579339	45.1069	35.3675	33578802	33578940	33577959;33578108;33578264;33578414;33578669;33578802;33578940;33579119
Os02t0776700-03	chr02build05r1.fasta	+	33684746	33688739	43.1898	112.429	33688074	33688149	33684747;33684915;33685112;33685173;33685868;33686824;33687540;33687623;33687811;33688074;33688149;33688205;33688317;33688490
Os02t0777700-00	chr02build05r1.fasta	+	33763204	33769697	22.0203	24.4471	33765977	33766134	33763206;33763337;33763612;33763731;33764317;33764415;33764706;33764927;33765212;33765351;33765480;33765591;33765758;33765808;33765888;33765977;33766134;33766304;33766401;33766553;33767364;33767540;33767635;33767772;33767867;33767937;33768341;33768440;33768660;33768716;33768805;33768861;33768955;33769035;33769118;33769200;33769335;33769470
Os02t0777700-00	chr02build05r1.fasta	+	33763204	33769697	22.0203	26.2764	33766304	33766401	33763206;33763337;33763612;33763731;33764317;33764415;33764706;33764927;33765212;33765351;33765480;33765591;33765758;33765808;33765888;33765977;33766134;33766304;33766401;33766553;33767364;33767540;33767635;33767772;33767867;33767937;33768341;33768440;33768660;33768716;33768805;33768861;33768955;33769035;33769118;33769200;33769335;33769470
Os02t0778200-01	chr02build05r1.fasta	+	33790161	33801146	27.3005	34.6813	33791910	33791990	33790296;33790319;33790434;33790593;33791756;33791910;33791990;33792091;33792523;33792590;33792739;33792853;33793046;33793114;33793446;33793553;33794021;33794165;33794749;33794980;33795071;33795357;33795455;33795591;33796024;33796171;33796968;33797099;33797743;33797871;33798211;33798338;33798415;33798579;33798966;33799091;33799592;33799665;33799789;33800038;33800379;33800558;33800632;33800874
Os02t0778200-01	chr02build05r1.fasta	+	33790161	33801146	27.3005	110.688	33794980	33795071	33790296;33790319;33790434;33790593;33791756;33791910;33791990;33792091;33792523;33792590;33792739;33792853;33793046;33793114;33793446;33793553;33794021;33794165;33794749;33794980;33795071;33795357;33795455;33795591;33796024;33796171;33796968;33797099;33797743;33797871;33798211;33798338;33798415;33798579;33798966;33799091;33799592;33799665;33799789;33800038;33800379;33800558;33800632;33800874
Os02t0778200-01	chr02build05r1.fasta	+	33790161	33801146	27.3005	75.6684	33795357	33795455	33790296;33790319;33790434;33790593;33791756;33791910;33791990;33792091;33792523;33792590;33792739;33792853;33793046;33793114;33793446;33793553;33794021;33794165;33794749;33794980;33795071;33795357;33795455;33795591;33796024;33796171;33796968;33797099;33797743;33797871;33798211;33798338;33798415;33798579;33798966;33799091;33799592;33799665;33799789;33800038;33800379;33800558;33800632;33800874
Os02t0778200-02	chr02build05r1.fasta	+	33798210	33801146	103.81	70.5299	33798338	33798415	33798210;33798338;33798415;33798579;33798966;33799091;33799592;33799665;33799789;33800038;33800379;33800558;33800632;33800874
Os02t0778200-02	chr02build05r1.fasta	+	33798210	33801146	103.81	70.2297	33799665	33799789	33798210;33798338;33798415;33798579;33798966;33799091;33799592;33799665;33799789;33800038;33800379;33800558;33800632;33800874
Os02t0778200-02	chr02build05r1.fasta	+	33798210	33801146	103.81	38.332	33800038	33800379	33798210;33798338;33798415;33798579;33798966;33799091;33799592;33799665;33799789;33800038;33800379;33800558;33800632;33800874
Os02t0778200-02	chr02build05r1.fasta	+	33798210	33801146	103.81	266.873	33800558	33800632	33798210;33798338;33798415;33798579;33798966;33799091;33799592;33799665;33799789;33800038;33800379;33800558;33800632;33800874
Os02t0780700-01	chr02build05r1.fasta	+	33934308	33939553	29.5885	34.5828	33936547	33936678	33935014;33935325;33936350;33936547;33936678;33936950;33937079;33937181;33937801;33937919;33938207;33938383;33938472;33939263
Os02t0780700-01	chr02build05r1.fasta	+	33934308	33939553	29.5885	59.8253	33938383	33938472	33935014;33935325;33936350;33936547;33936678;33936950;33937079;33937181;33937801;33937919;33938207;33938383;33938472;33939263
Os02t0785800-01	chr02build05r1.fasta	+	34215341	34217380	375.663	345.296	34215504	34215603	34215437;34215504;34215603;34215831;34215914;34215955
Os02t0785800-01	chr02build05r1.fasta	+	34215341	34217380	375.663	285.657	34215831	34215914	34215437;34215504;34215603;34215831;34215914;34215955
Os02t0787100-01	chr02build05r1.fasta	+	34285946	34289748	17.4061	10.7809	34288985	34289364	34285980;34286419;34286520;34286587;34287185;34287255;34287409;34287660;34287977;34288140;34288235;34288290;34288396;34288448;34288548;34288665;34288888;34288985;34289364;34289435
Os02t0787500-01	chr02build05r1.fasta	+	34315225	34317202	71.5492	264.755	34315565	34315606	34315510;34315565;34315606;34315950;34316213;34316338;34316409;34316694;34316797;34317012
Os02t0787500-01	chr02build05r1.fasta	+	34315225	34317202	71.5492	13.7445	34315950	34316213	34315510;34315565;34315606;34315950;34316213;34316338;34316409;34316694;34316797;34317012
Os02t0787500-01	chr02build05r1.fasta	+	34315225	34317202	71.5492	74.7817	34316338	34316409	34315510;34315565;34315606;34315950;34316213;34316338;34316409;34316694;34316797;34317012
Os02t0787500-01	chr02build05r1.fasta	+	34315225	34317202	71.5492	119.3	34316694	34316797	34315510;34315565;34315606;34315950;34316213;34316338;34316409;34316694;34316797;34317012
Os02t0790500-02	chr02build05r1.fasta	+	34426283	34429128	100.526	59.8253	34427502	34427861	34426457;34427502;34427861;34428167
Os02t0793300-01	chr02build05r1.fasta	+	34566061	34575483	13.5579	25.8062	34574992	34575118	34566127;34566197;34566315;34566497;34566950;34567027;34567338;34567434;34567710;34567843;34568448;34568529;34569135;34569221;34569379;34569485;34570178;34570349;34570522;34570763;34570986;34571067;34571458;34571523;34572439;34572516;34572587;34572682;34573295;34573401;34573535;34573703;34574071;34574154;34574450;34574544;34574679;34574769;34574846;34574992;34575118;34575180
Os02t0796900-00	chr02build05r1.fasta	+	34770146	34770431	121.64	91.3808	34770250	34770363	34770147;34770250;34770363;34770411
Os02t0797200-01	chr02build05r1.fasta	+	34784345	34784992	289.623	62.5022	34784408	34784510	34784406;34784408;34784510;34784613;34784710;34784758
Os02t0797200-01	chr02build05r1.fasta	+	34784345	34784992	289.623	151.687	34784613	34784710	34784406;34784408;34784510;34784613;34784710;34784758
Os02t0797500-01	chr02build05r1.fasta	+	34798021	34802385	180.547	92.5249	34798328	34798432	34798265;34798328;34798432;34798493;34799140;34799334;34799411;34799449;34799565;34799654;34799784;34799892;34799997;34800106;34800338;34800481;34800563;34800729;34801605;34801869;34802011;34802142
Os02t0797500-01	chr02build05r1.fasta	+	34798021	34802385	180.547	76.5324	34799334	34799411	34798265;34798328;34798432;34798493;34799140;34799334;34799411;34799449;34799565;34799654;34799784;34799892;34799997;34800106;34800338;34800481;34800563;34800729;34801605;34801869;34802011;34802142
Os02t0797500-01	chr02build05r1.fasta	+	34798021	34802385	180.547	59.865	34799654	34799784	34798265;34798328;34798432;34798493;34799140;34799334;34799411;34799449;34799565;34799654;34799784;34799892;34799997;34800106;34800338;34800481;34800563;34800729;34801605;34801869;34802011;34802142
Os02t0797500-01	chr02build05r1.fasta	+	34798021	34802385	180.547	109.32	34799892	34799997	34798265;34798328;34798432;34798493;34799140;34799334;34799411;34799449;34799565;34799654;34799784;34799892;34799997;34800106;34800338;34800481;34800563;34800729;34801605;34801869;34802011;34802142
Os02t0797500-01	chr02build05r1.fasta	+	34798021	34802385	180.547	31.1462	34800106	34800338	34798265;34798328;34798432;34798493;34799140;34799334;34799411;34799449;34799565;34799654;34799784;34799892;34799997;34800106;34800338;34800481;34800563;34800729;34801605;34801869;34802011;34802142
Os02t0797500-01	chr02build05r1.fasta	+	34798021	34802385	180.547	74.7425	34800481	34800563	34798265;34798328;34798432;34798493;34799140;34799334;34799411;34799449;34799565;34799654;34799784;34799892;34799997;34800106;34800338;34800481;34800563;34800729;34801605;34801869;34802011;34802142
Os02t0797500-01	chr02build05r1.fasta	+	34798021	34802385	180.547	290.578	34801869	34802011	34798265;34798328;34798432;34798493;34799140;34799334;34799411;34799449;34799565;34799654;34799784;34799892;34799997;34800106;34800338;34800481;34800563;34800729;34801605;34801869;34802011;34802142
Os02t0799300-02	chr02build05r1.fasta	+	34899098	34902203	12.8811	32.1565	34901441	34901531	34899099;34899190;34899293;34899577;34899664;34899722;34899853;34899889;34899989;34900060;34901117;34901441;34901531;34901914
Os02t0800000-01	chr02build05r1.fasta	+	34927027	34931497	71.8496	42.4416	34928407	34928668	34927076;34927384;34927909;34927974;34928227;34928407;34928668;34928864;34928988;34929038;34929113;34929204;34929738;34929853;34930596;34930678;34930830;34930934;34931072;34931215
Os02t0800000-01	chr02build05r1.fasta	+	34927027	34931497	71.8496	27.5411	34930678	34930830	34927076;34927384;34927909;34927974;34928227;34928407;34928668;34928864;34928988;34929038;34929113;34929204;34929738;34929853;34930596;34930678;34930830;34930934;34931072;34931215
Os02t0800000-01	chr02build05r1.fasta	+	34927027	34931497	71.8496	90.1029	34930934	34931072	34927076;34927384;34927909;34927974;34928227;34928407;34928668;34928864;34928988;34929038;34929113;34929204;34929738;34929853;34930596;34930678;34930830;34930934;34931072;34931215
Os02t0800433-00	chr02build05r1.fasta	+	34943933	34945378	12.3907	17.1031	34944411	34944629	34943933;34944411;34944629;34944822;34945079;34945378
Os02t0800750-00	chr02build05r1.fasta	+	34968473	34969918	12.3907	17.1031	34968951	34969169	34968473;34968951;34969169;34969362;34969619;34969918
Os02t0801210-00	chr02build05r1.fasta	+	34998204	34999649	12.3907	17.1031	34998682	34998900	34998204;34998682;34998900;34999093;34999350;34999649
Os02t0805600-01	chr02build05r1.fasta	+	35223477	35225721	110.29	10.4461	35223806	35224242	35223546;35223806;35224242;35224421;35224503;35224584;35224684;35224791;35224976;35225134;35225318;35225514
Os02t0805600-01	chr02build05r1.fasta	+	35223477	35225721	110.29	47.948	35224421	35224503	35223546;35223806;35224242;35224421;35224503;35224584;35224684;35224791;35224976;35225134;35225318;35225514
Os02t0805600-01	chr02build05r1.fasta	+	35223477	35225721	110.29	68.3755	35224584	35224684	35223546;35223806;35224242;35224421;35224503;35224584;35224684;35224791;35224976;35225134;35225318;35225514
Os02t0805600-01	chr02build05r1.fasta	+	35223477	35225721	110.29	71.1107	35224791	35224976	35223546;35223806;35224242;35224421;35224503;35224584;35224684;35224791;35224976;35225134;35225318;35225514
Os02t0805600-01	chr02build05r1.fasta	+	35223477	35225721	110.29	127.173	35225134	35225318	35223546;35223806;35224242;35224421;35224503;35224584;35224684;35224791;35224976;35225134;35225318;35225514
Os02t0806900-01	chr02build05r1.fasta	+	35319037	35323003	29.6266	34.1942	35321433	35321521	35319469;35319580;35319678;35319772;35319884;35319975;35320382;35320475;35320550;35320622;35320726;35320858;35321259;35321433;35321521;35321661;35321861;35321956;35322053;35322194;35322457;35322584;35322683;35322847
Os02t0806900-01	chr02build05r1.fasta	+	35319037	35323003	29.6266	17.4701	35321661	35321861	35319469;35319580;35319678;35319772;35319884;35319975;35320382;35320475;35320550;35320622;35320726;35320858;35321259;35321433;35321521;35321661;35321861;35321956;35322053;35322194;35322457;35322584;35322683;35322847
Os02t0806900-01	chr02build05r1.fasta	+	35319037	35323003	29.6266	30.4329	35322584	35322683	35319469;35319580;35319678;35319772;35319884;35319975;35320382;35320475;35320550;35320622;35320726;35320858;35321259;35321433;35321521;35321661;35321861;35321956;35322053;35322194;35322457;35322584;35322683;35322847
Os02t0807700-01	chr02build05r1.fasta	+	35358215	35360560	269.157	22.5674	35359363	35359751	35359279;35359363;35359751;35359864;35360036;35360043
Os02t0807700-01	chr02build05r1.fasta	+	35358215	35360560	269.157	33.8293	35359864	35360036	35359279;35359363;35359751;35359864;35360036;35360043
Os02t0810400-01	chr02build05r1.fasta	+	35500869	35505097	100.87	123.935	35504103	35504187	35501357;35501432;35501542;35501582;35501821;35501890;35502003;35502151;35502288;35502383;35502910;35502980;35503141;35503202;35503282;35503345;35503454;35503538;35503633;35503759;35503885;35503958;35504043;35504103;35504187;35504275;35504401;35504724
Os02t0810400-01	chr02build05r1.fasta	+	35500869	35505097	100.87	115.206	35504275	35504401	35501357;35501432;35501542;35501582;35501821;35501890;35502003;35502151;35502288;35502383;35502910;35502980;35503141;35503202;35503282;35503345;35503454;35503538;35503633;35503759;35503885;35503958;35504043;35504103;35504187;35504275;35504401;35504724
Os02t0810450-01	chr02build05r1.fasta	+	35505422	35509702	22.3255	20.3564	35508137	35508320	35505643;35505718;35505801;35505874;35506010;35506087;35506191;35506418;35506519;35506551;35506667;35506749;35507026;35507098;35507338;35507674;35507806;35508137;35508320;35508639;35508765;35509116;35509195;35509410
Os02t0810450-01	chr02build05r1.fasta	+	35505422	35509702	22.3255	38.7093	35508639	35508765	35505643;35505718;35505801;35505874;35506010;35506087;35506191;35506418;35506519;35506551;35506667;35506749;35507026;35507098;35507338;35507674;35507806;35508137;35508320;35508639;35508765;35509116;35509195;35509410
Os02t0810450-01	chr02build05r1.fasta	+	35505422	35509702	22.3255	46.8198	35509116	35509195	35505643;35505718;35505801;35505874;35506010;35506087;35506191;35506418;35506519;35506551;35506667;35506749;35507026;35507098;35507338;35507674;35507806;35508137;35508320;35508639;35508765;35509116;35509195;35509410
Os02t0812400-01	chr02build05r1.fasta	+	35640176	35649384	24.4851	18.3607	35641454	35641606	35640253;35640396;35640485;35640724;35641140;35641454;35641606;35641713;35641816;35642008;35642566;35642828;35642965;35643094;35643223;35643290;35643455;35643703;35643788;35643861;35645556;35645647;35646107;35646189;35647841;35647912;35648062;35648187;35648500;35648541
Os02t0812400-01	chr02build05r1.fasta	+	35640176	35649384	24.4851	20.3564	35642828	35642965	35640253;35640396;35640485;35640724;35641140;35641454;35641606;35641713;35641816;35642008;35642566;35642828;35642965;35643094;35643223;35643290;35643455;35643703;35643788;35643861;35645556;35645647;35646107;35646189;35647841;35647912;35648062;35648187;35648500;35648541
Os02t0813500-02	chr02build05r1.fasta	+	35693866	35698867	105.61	111.138	35695074	35695172	35693867;35693908;35695003;35695074;35695172;35695375;35696297;35696370;35696469;35696552;35697086;35697182
Os02t0813500-03	chr02build05r1.fasta	+	35698034	35699848	95.3466	107.494	35699247	35699344	35698035;35698085;35698187;35698251;35698821;35698934;35699148;35699247;35699344;35699397;35699476;35699571
Os02t0814700-01	chr02build05r1.fasta	+	35767044	35769453	240.187	19.2127	35768091	35768882	35767081;35767093;35767807;35768091;35768882;35768923;35769134;35769216
Os02t0815400-01	chr02build05r1.fasta	+	35782646	35785337	35.2162	58.5248	35784954	35785051	35782675;35782905;35782979;35783038;35783235;35783282;35783404;35783534;35783634;35783712;35784137;35784232;35784312;35784382;35784864;35784954;35785051;35785167
Os02t0815500-01	chr02build05r1.fasta	+	35786320	35790019	86.919	31.4227	35786442	35786590	35786403;35786442;35786590;35786726;35787358;35787404;35787494;35787819;35788144;35788226;35788305;35788380;35789003;35789160;35789483;35789644;35789739;35789855
Os02t0815500-01	chr02build05r1.fasta	+	35786320	35790019	86.919	16.9794	35789160	35789483	35786403;35786442;35786590;35786726;35787358;35787404;35787494;35787819;35788144;35788226;35788305;35788380;35789003;35789160;35789483;35789644;35789739;35789855
Os02t0815500-01	chr02build05r1.fasta	+	35786320	35790019	86.919	186.548	35789644	35789739	35786403;35786442;35786590;35786726;35787358;35787404;35787494;35787819;35788144;35788226;35788305;35788380;35789003;35789160;35789483;35789644;35789739;35789855
Os02t0816800-01	chr02build05r1.fasta	+	35869573	35873644	36.1547	19.8229	35872035	35872158	35869638;35869752;35869857;35869962;35870586;35870650;35870772;35870857;35870959;35871043;35871117;35871187;35871904;35872035;35872158;35872273;35872632;35872755;35872853;35872921;35873012;35873132;35873211;35873347
Os02t0816800-01	chr02build05r1.fasta	+	35869573	35873644	36.1547	79.0084	35873132	35873211	35869638;35869752;35869857;35869962;35870586;35870650;35870772;35870857;35870959;35871043;35871117;35871187;35871904;35872035;35872158;35872273;35872632;35872755;35872853;35872921;35873012;35873132;35873211;35873347
Os02t0816900-01	chr02build05r1.fasta	+	35884566	35896460	19.2318	27.3946	35893604	35893697	35884567;35884641;35885220;35885369;35885473;35885609;35885690;35885836;35885932;35886033;35886979;35887033;35887138;35887242;35887612;35887649;35887759;35887885;35887966;35888136;35888225;35888356;35888433;35888542;35888622;35888682;35889260;35889437;35889547;35889752;35890347;35890466;35890814;35890912;35891350;35891562;35891758;35891897;35891973;35892087;35892188;35892226;35892320;35892403;358…
Os02t0817500-02	chr02build05r1.fasta	+	35924017	35928579	23.9554	34.2584	35928104	35928226	35924080;35924643;35926629;35926772;35927940;35928104;35928226;35928339
Os02t0818000-01	chr02build05r1.fasta	+	35948341	35949741	3212.19	3671.81	35948658	35948776	35948341;35948658;35948776;35948952;35949061;35949130;35949221;35949292;35949425;35949480
Os02t0818000-01	chr02build05r1.fasta	+	35948341	35949741	3212.19	1721.69	35948952	35949061	35948341;35948658;35948776;35948952;35949061;35949130;35949221;35949292;35949425;35949480
Os02t0818000-01	chr02build05r1.fasta	+	35948341	35949741	3212.19	2148.88	35949130	35949221	35948341;35948658;35948776;35948952;35949061;35949130;35949221;35949292;35949425;35949480
Os02t0818000-01	chr02build05r1.fasta	+	35948341	35949741	3212.19	2224.81	35949292	35949425	35948341;35948658;35948776;35948952;35949061;35949130;35949221;35949292;35949425;35949480
Os02t0819100-01	chr02build05r1.fasta	+	36011658	36014719	20.1514	36.6661	36013888	36013970	36011723;36011992;36012315;36012407;36012505;36012606;36012684;36012752;36013790;36013888;36013970;36014065;36014228;36014317
Os02t0819300-01	chr02build05r1.fasta	+	36018638	36024328	100.268	199.418	36021360	36021440	36019487;36020119;36020529;36021360;36021440;36022001;36022085;36022268
Os02t0819300-01	chr02build05r1.fasta	+	36018638	36024328	100.268	107.41	36022001	36022085	36019487;36020119;36020529;36021360;36021440;36022001;36022085;36022268
Os02t0821800-02	chr02build05r1.fasta	+	36127802	36130774	15.7893	20.8693	36128443	36128571	36127804;36128103;36128348;36128443;36128571;36128648;36128728;36128904;36130242;36130310;36130421;36130597
Os02t0822200-01	chr02build05r1.fasta	+	36149417	36152451	48.4181	64.8708	36151346	36151428	36149817;36149847;36150344;36150390;36151118;36151164;36151244;36151346;36151428;36152195
Os02t0822300-00	chr02build05r1.fasta	+	36153519	36157943	52.0598	57.8521	36155407	36155493	36153587;36153689;36155169;36155407;36155493;36155593;36155894;36156087;36156389;36156507;36157128;36157253;36157585;36157646;36157769;36157856
Os02t0822400-02	chr02build05r1.fasta	+	36160646	36163254	131.883	142.381	36162069	36162202	36160646;36160756;36161407;36162069;36162202;36162310;36162469;36162887
Os02t0822400-02	chr02build05r1.fasta	+	36160646	36163254	131.883	103.881	36162310	36162469	36160646;36160756;36161407;36162069;36162202;36162310;36162469;36162887
Os02t0823000-01	chr02build05r1.fasta	+	36197749	36203356	90.6098	32.2083	36199926	36200074	36197858;36197998;36198865;36199023;36199115;36199226;36199810;36199926;36200074;36200225;36200308;36200490;36201131;36201165;36201313;36201469;36201556;36201609;36201700;36201792;36201877;36202019;36202257;36202327;36202738;36202821;36202912;36203048
Os02t0823000-01	chr02build05r1.fasta	+	36197749	36203356	90.6098	65.492	36200225	36200308	36197858;36197998;36198865;36199023;36199115;36199226;36199810;36199926;36200074;36200225;36200308;36200490;36201131;36201165;36201313;36201469;36201556;36201609;36201700;36201792;36201877;36202019;36202257;36202327;36202738;36202821;36202912;36203048
Os02t0823000-01	chr02build05r1.fasta	+	36197749	36203356	90.6098	94.1485	36202821	36202912	36197858;36197998;36198865;36199023;36199115;36199226;36199810;36199926;36200074;36200225;36200308;36200490;36201131;36201165;36201313;36201469;36201556;36201609;36201700;36201792;36201877;36202019;36202257;36202327;36202738;36202821;36202912;36203048
Os02t0823100-01	chr02build05r1.fasta	+	36205670	36207218	78.9781	57.2796	36206589	36206823	36205819;36206589;36206823;36206918
Os02t0823300-02	chr02build05r1.fasta	+	36222380	36224730	24.1923	31.2905	36224270	36224370	36222497;36222954;36223054;36223345;36223703;36223868;36224168;36224270;36224370;36224487
Os02t0827100-01	chr02build05r1.fasta	+	36403150	36404239	138.937	15.6871	36403199	36403392	36403151;36403199;36403392;36403465
Os02t0827300-01	chr02build05r1.fasta	+	36409866	36414875	57.889	33.8573	36410128	36410248	36409907;36410128;36410248;36410364;36410491;36410616;36410721;36410783;36411341;36411448;36412091;36412168;36412276;36412368;36412710;36412796;36412933;36413034;36413121;36413240;36413343;36413405;36413478;36413623;36413707;36413800;36413903;36413961;36414072;36414111;36414198;36414289;36414381;36414450;36414561;36414629
Os02t0827300-01	chr02build05r1.fasta	+	36409866	36414875	57.889	83.0674	36414289	36414381	36409907;36410128;36410248;36410364;36410491;36410616;36410721;36410783;36411341;36411448;36412091;36412168;36412276;36412368;36412710;36412796;36412933;36413034;36413121;36413240;36413343;36413405;36413478;36413623;36413707;36413800;36413903;36413961;36414072;36414111;36414198;36414289;36414381;36414450;36414561;36414629
Os02t0827300-01	chr02build05r1.fasta	+	36409866	36414875	57.889	123.32	36414450	36414561	36409907;36410128;36410248;36410364;36410491;36410616;36410721;36410783;36411341;36411448;36412091;36412168;36412276;36412368;36412710;36412796;36412933;36413034;36413121;36413240;36413343;36413405;36413478;36413623;36413707;36413800;36413903;36413961;36414072;36414111;36414198;36414289;36414381;36414450;36414561;36414629
Os02t0827500-01	chr02build05r1.fasta	+	36420827	36423510	18.4419	35.1149	36421333	36421412	36420827;36421333;36421412;36421766;36422062;36422153;36422393;36422587;36422671;36423387
Os02t0827500-01	chr02build05r1.fasta	+	36420827	36423510	18.4419	48.1969	36422587	36422671	36420827;36421333;36421412;36421766;36422062;36422153;36422393;36422587;36422671;36423387
Os02t0832500-01	chr02build05r1.fasta	+	36658730	36660491	76.6574	38.2872	36659180	36659286	36658731;36659180;36659286;36659336;36659625;36659810;36659889;36660137
Os02t0832500-01	chr02build05r1.fasta	+	36658730	36660491	76.6574	153.628	36659810	36659889	36658731;36659180;36659286;36659336;36659625;36659810;36659889;36660137
Os02t0832833-00	chr02build05r1.fasta	+	36668765	36669223	162.66	67.0203	36668858	36669105	36668765;36668858;36669105;36669223
Os03t0100030-01	chr03build05r1.fasta	+	12259	15541	113.568	55.6465	12961	13082	12619;12961;13082;13233;13307;13402;14125;14187;14378;14446;14539;14641;14749;14820;14940;15028;15133;15288
Os03t0100030-01	chr03build05r1.fasta	+	12259	15541	113.568	89.9637	14820	14940	12619;12961;13082;13233;13307;13402;14125;14187;14378;14446;14539;14641;14749;14820;14940;15028;15133;15288
Os03t0100030-01	chr03build05r1.fasta	+	12259	15541	113.568	131.405	15028	15133	12619;12961;13082;13233;13307;13402;14125;14187;14378;14446;14539;14641;14749;14820;14940;15028;15133;15288
Os03t0100400-01	chr03build05r1.fasta	+	65406	70674	15.6693	18.289	68198	68325	65459;66342;66479;66708;67615;67724;68034;68198;68325;69116;69383;69493;69588;69848;70068;70291;70388;70598
Os03t0100400-01	chr03build05r1.fasta	+	65406	70674	15.6693	10.9188	69116	69383	65459;66342;66479;66708;67615;67724;68034;68198;68325;69116;69383;69493;69588;69848;70068;70291;70388;70598
Os03t0100400-01	chr03build05r1.fasta	+	65406	70674	15.6693	16.4187	69848	70068	65459;66342;66479;66708;67615;67724;68034;68198;68325;69116;69383;69493;69588;69848;70068;70291;70388;70598
Os03t0100900-02	chr03build05r1.fasta	+	99784	102899	49.0085	76.5324	101366	101443	99855;100086;101079;101366;101443;101523;102330;102466
Os03t0101100-01	chr03build05r1.fasta	+	105528	109519	66.7257	181.119	108996	109090	105608;105701;105818;105878;106028;106079;106207;106227;106315;106368;106793;106843;107001;107063;107701;107766;107843;107881;108146;108268;108904;108996;109090;109314
Os03t0101800-01	chr03build05r1.fasta	+	134249	136516	187.068	64.3662	135488	136018	134291;134413;134486;134603;135223;135488;136018;136284
Os03t0101900-01	chr03build05r1.fasta	+	138453	142360	14.0424	30.8881	141851	141994	138519;138645;139056;139141;139376;139429;139518;139583;139660;139720;140110;140219;140316;140566;140903;141009;141095;141162;141277;141354;141723;141851;141994;142173
Os03t0102100-02	chr03build05r1.fasta	+	143652	146750	30.6742	44.4492	146107	146185	143698;143778;144724;144836;145094;145244;145398;145471;145566;145725;146009;146107;146185;146271;146414;146560
Os03t0102100-02	chr03build05r1.fasta	+	143652	146750	30.6742	26.8239	146271	146414	143698;143778;144724;144836;145094;145244;145398;145471;145566;145725;146009;146107;146185;146271;146414;146560
Os03t0103700-02	chr03build05r1.fasta	+	262054	263452	24.9611	82.4667	262785	262872	262054;262785;262872;263452
Os03t0107600-03	chr03build05r1.fasta	+	465048	466852	121.193	163.569	465958	466035	465690;465958;466035;466245;466392;466589
Os03t0107600-03	chr03build05r1.fasta	+	465048	466852	121.193	109.141	466245	466392	465690;465958;466035;466245;466392;466589
Os03t0108400-01	chr03build05r1.fasta	+	496751	498662	78.033	99.6166	497865	497958	496827;496938;497028;497104;497187;497289;497744;497865;497958;498152;498282;498368
Os03t0108400-01	chr03build05r1.fasta	+	496751	498662	78.033	74.1612	498152	498282	496827;496938;497028;497104;497187;497289;497744;497865;497958;498152;498282;498368
Os03t0108600-01	chr03build05r1.fasta	+	504922	508002	47.9653	13.9069	505272	505574	504924;505272;505574;506061;506263;506457;506560;506747;506840;507053;507150;507281;507376;507548;507637;507859
Os03t0108600-01	chr03build05r1.fasta	+	504922	508002	47.9653	40.9385	506061	506263	504924;505272;505574;506061;506263;506457;506560;506747;506840;507053;507150;507281;507376;507548;507637;507859
Os03t0108600-01	chr03build05r1.fasta	+	504922	508002	47.9653	75.4069	506457	506560	504924;505272;505574;506061;506263;506457;506560;506747;506840;507053;507150;507281;507376;507548;507637;507859
Os03t0108600-01	chr03build05r1.fasta	+	504922	508002	47.9653	84.6741	506747	506840	504924;505272;505574;506061;506263;506457;506560;506747;506840;507053;507150;507281;507376;507548;507637;507859
Os03t0108600-01	chr03build05r1.fasta	+	504922	508002	47.9653	54.9416	507053	507150	504924;505272;505574;506061;506263;506457;506560;506747;506840;507053;507150;507281;507376;507548;507637;507859
Os03t0108600-01	chr03build05r1.fasta	+	504922	508002	47.9653	54.867	507281	507376	504924;505272;505574;506061;506263;506457;506560;506747;506840;507053;507150;507281;507376;507548;507637;507859
Os03t0108600-01	chr03build05r1.fasta	+	504922	508002	47.9653	80.6341	507548	507637	504924;505272;505574;506061;506263;506457;506560;506747;506840;507053;507150;507281;507376;507548;507637;507859
Os03t0109400-03	chr03build05r1.fasta	+	553064	556870	15.9949	22.6547	556295	556418	553065;553199;553625;553813;554027;554107;554449;554580;555139;555464;555580;555685;556146;556295;556418;556564
Os03t0112400-01	chr03build05r1.fasta	+	705174	707606	68.6589	34.1942	706943	707031	705176;705256;705405;705485;705572;705643;706864;706943;707031;707178
Os03t0112700-01	chr03build05r1.fasta	+	716839	719374	40.4493	51.7719	718362	718465	716871;718362;718465;718598;718684;719181
Os03t0112700-01	chr03build05r1.fasta	+	716839	719374	40.4493	59.1975	718598	718684	716871;718362;718465;718598;718684;719181
Os03t0113800-01	chr03build05r1.fasta	+	770445	775984	18.5793	17.6837	775161	775299	770561;770859;771893;772012;772107;772176;772356;772466;772691;772774;773375;773425;773589;773618;773719;773781;773889;773954;774055;774171;774611;774646;775042;775161;775299;775469;775638;775748
Os03t0113800-01	chr03build05r1.fasta	+	770445	775984	18.5793	42.0001	775469	775638	770561;770859;771893;772012;772107;772176;772356;772466;772691;772774;773375;773425;773589;773618;773719;773781;773889;773954;774055;774171;774611;774646;775042;775161;775299;775469;775638;775748
Os03t0116700-01	chr03build05r1.fasta	+	941736	943993	119.144	14.4752	942509	942977	942165;942509;942977;943095;943266;943695
Os03t0116700-01	chr03build05r1.fasta	+	941736	943993	119.144	97.995	943095	943266	942165;942509;942977;943095;943266;943695
Os03t0116800-01	chr03build05r1.fasta	+	945032	947981	36.363	52.3643	945811	945924	945152;945305;945392;945811;945924;946102;946885;947003;947497;947815
Os03t0117200-01	chr03build05r1.fasta	+	959447	961524	13.9871	29.885	960641	960734	959574;959954;960340;960641;960734;961322
Os03t0118400-03	chr03build05r1.fasta	+	999560	1000181	72.5307	57.9087	999649	999743	999560;999649;999743;999796;999888;999977
Os03t0121700-01	chr03build05r1.fasta	+	1193347	1194744	159.23	74.1469	1193606	1193856	1193414;1193606;1193856;1193989;1194077;1194415
Os03t0121700-01	chr03build05r1.fasta	+	1193347	1194744	159.23	223.578	1193989	1194077	1193414;1193606;1193856;1193989;1194077;1194415
Os03t0122500-01	chr03build05r1.fasta	+	1269230	1270217	33.09	190.033	1269457	1269541	1269230;1269457;1269541;1269788;1269983;1270217
Os03t0123100-01	chr03build05r1.fasta	+	1317268	1320639	182.723	118.443	1319823	1319906	1317319;1317387;1317498;1317581;1319671;1319823;1319906;1320019;1320131;1320193
Os03t0123100-01	chr03build05r1.fasta	+	1317268	1320639	182.723	138.802	1320019	1320131	1317319;1317387;1317498;1317581;1319671;1319823;1319906;1320019;1320131;1320193
Os03t0125300-01	chr03build05r1.fasta	+	1443996	1447651	93.2343	61.7641	1446198	1446468	1444090;1444167;1444624;1444708;1444815;1444894;1445016;1445040;1445119;1445215;1445300;1445366;1445504;1445594;1446029;1446198;1446468;1446755;1446844;1446960;1447241;1447297
Os03t0125300-01	chr03build05r1.fasta	+	1443996	1447651	93.2343	93.6396	1446755	1446844	1444090;1444167;1444624;1444708;1444815;1444894;1445016;1445040;1445119;1445215;1445300;1445366;1445504;1445594;1446029;1446198;1446468;1446755;1446844;1446960;1447241;1447297
Os03t0125300-01	chr03build05r1.fasta	+	1443996	1447651	93.2343	37.7713	1446960	1447241	1444090;1444167;1444624;1444708;1444815;1444894;1445016;1445040;1445119;1445215;1445300;1445366;1445504;1445594;1446029;1446198;1446468;1446755;1446844;1446960;1447241;1447297
Os03t0125600-01	chr03build05r1.fasta	+	1456515	1460362	21.9698	35.3871	1459395	1459480	1456580;1457334;1458071;1458175;1458267;1458389;1459225;1459395;1459480;1459609;1459689;1459898;1459992;1460090
Os03t0125600-01	chr03build05r1.fasta	+	1456515	1460362	21.9698	31.7912	1459609	1459689	1456580;1457334;1458071;1458175;1458267;1458389;1459225;1459395;1459480;1459609;1459689;1459898;1459992;1460090
Os03t0125600-01	chr03build05r1.fasta	+	1456515	1460362	21.9698	89.9433	1459898	1459992	1456580;1457334;1458071;1458175;1458267;1458389;1459225;1459395;1459480;1459609;1459689;1459898;1459992;1460090
Os03t0125800-01	chr03build05r1.fasta	+	1475335	1482349	29.6195	47.3772	1481318	1481401	1475499;1475676;1475761;1475837;1475926;1476009;1476100;1476213;1476897;1476983;1477357;1477496;1477570;1477657;1478442;1478515;1480464;1480657;1480747;1480949;1481272;1481318;1481401;1481653;1481868;1481885
Os03t0125800-01	chr03build05r1.fasta	+	1475335	1482349	29.6195	21.1339	1481653	1481868	1475499;1475676;1475761;1475837;1475926;1476009;1476100;1476213;1476897;1476983;1477357;1477496;1477570;1477657;1478442;1478515;1480464;1480657;1480747;1480949;1481272;1481318;1481401;1481653;1481868;1481885
Os03t0128700-01	chr03build05r1.fasta	+	1624096	1628525	94.3438	15.0492	1625719	1625998	1625020;1625719;1625998;1626141;1626228;1626380;1626553;1626668;1627054;1627221;1627307;1627531;1628028;1628150
Os03t0128700-01	chr03build05r1.fasta	+	1624096	1628525	94.3438	49.214	1626141	1626228	1625020;1625719;1625998;1626141;1626228;1626380;1626553;1626668;1627054;1627221;1627307;1627531;1628028;1628150
Os03t0128700-01	chr03build05r1.fasta	+	1624096	1628525	94.3438	22.1991	1626380	1626553	1625020;1625719;1625998;1626141;1626228;1626380;1626553;1626668;1627054;1627221;1627307;1627531;1628028;1628150
Os03t0128700-01	chr03build05r1.fasta	+	1624096	1628525	94.3438	107.632	1627221	1627307	1625020;1625719;1625998;1626141;1626228;1626380;1626553;1626668;1627054;1627221;1627307;1627531;1628028;1628150
Os03t0128700-01	chr03build05r1.fasta	+	1624096	1628525	94.3438	13.3972	1627531	1628028	1625020;1625719;1625998;1626141;1626228;1626380;1626553;1626668;1627054;1627221;1627307;1627531;1628028;1628150
Os03t0129300-01	chr03build05r1.fasta	+	1661304	1664489	293.457	353.969	1661435	1661517	1661358;1661435;1661517;1661627;1662474;1662635;1662750;1662917;1663000;1663160;1663247;1663308;1663395;1663444;1663564;1663970;1664077;1664212
Os03t0129300-01	chr03build05r1.fasta	+	1661304	1664489	293.457	523.696	1662635	1662750	1661358;1661435;1661517;1661627;1662474;1662635;1662750;1662917;1663000;1663160;1663247;1663308;1663395;1663444;1663564;1663970;1664077;1664212
Os03t0129300-01	chr03build05r1.fasta	+	1661304	1664489	293.457	1081.31	1662917	1663000	1661358;1661435;1661517;1661627;1662474;1662635;1662750;1662917;1663000;1663160;1663247;1663308;1663395;1663444;1663564;1663970;1664077;1664212
Os03t0129300-02	chr03build05r1.fasta	+	1663244	1664444	860.145	417.654	1663308	1663395	1663245;1663308;1663395;1663444;1663564;1663970;1664077;1664212
Os03t0129300-02	chr03build05r1.fasta	+	1663244	1664444	860.145	538.815	1663444	1663564	1663245;1663308;1663395;1663444;1663564;1663970;1664077;1664212
Os03t0129300-02	chr03build05r1.fasta	+	1663244	1664444	860.145	1273.46	1663970	1664077	1663245;1663308;1663395;1663444;1663564;1663970;1664077;1664212
Os03t0131500-01	chr03build05r1.fasta	+	1803486	1812227	87.6564	62.4264	1803641	1803715	1803528;1803641;1803715;1803985;1804309;1804565;1804655;1804767;1810916;1811063;1811260;1811397;1811765;1811842
Os03t0131500-01	chr03build05r1.fasta	+	1803486	1812227	87.6564	13.5967	1811063	1811260	1803528;1803641;1803715;1803985;1804309;1804565;1804655;1804767;1810916;1811063;1811260;1811397;1811765;1811842
Os03t0132000-01	chr03build05r1.fasta	+	1821253	1824974	24.059	33.2527	1824275	1824362	1821355;1822582;1823955;1824100;1824208;1824275;1824362;1824464;1824604;1824717
Os03t0132000-01	chr03build05r1.fasta	+	1821253	1824974	24.059	29.885	1824464	1824604	1821355;1822582;1823955;1824100;1824208;1824275;1824362;1824464;1824604;1824717
Os03t0132200-01	chr03build05r1.fasta	+	1830330	1832033	167.074	64.1481	1831061	1831341	1830388;1830553;1830663;1830775;1830883;1831061;1831341;1831473;1831563;1831811
Os03t0132200-01	chr03build05r1.fasta	+	1830330	1832033	167.074	207.088	1831473	1831563	1830388;1830553;1830663;1830775;1830883;1831061;1831341;1831473;1831563;1831811
Os03t0132800-01	chr03build05r1.fasta	+	1851908	1856691	30.8759	58.5248	1855553	1855680	1852022;1852363;1852459;1852594;1853369;1853502;1853928;1854033;1854888;1854973;1855365;1855553;1855680;1855871;1855956;1856069;1856163;1856459
Os03t0132800-01	chr03build05r1.fasta	+	1851908	1856691	30.8759	58.5248	1855871	1855956	1852022;1852363;1852459;1852594;1853369;1853502;1853928;1854033;1854888;1854973;1855365;1855553;1855680;1855871;1855956;1856069;1856163;1856459
Os03t0132800-01	chr03build05r1.fasta	+	1851908	1856691	30.8759	39.4272	1856069	1856163	1852022;1852363;1852459;1852594;1853369;1853502;1853928;1854033;1854888;1854973;1855365;1855553;1855680;1855871;1855956;1856069;1856163;1856459
Os03t0132900-01	chr03build05r1.fasta	+	1859427	1860770	37.5607	48.3955	1859771	1859874	1859459;1859771;1859874;1859985;1860142;1860520
Os03t0132900-01	chr03build05r1.fasta	+	1859427	1860770	37.5607	34.8185	1859985	1860142	1859459;1859771;1859874;1859985;1860142;1860520
Os03t0133300-01	chr03build05r1.fasta	+	1872289	1877360	44.9949	20.7535	1873261	1873401	1872521;1872573;1872852;1872893;1873170;1873261;1873401;1873594;1874078;1874117;1874283;1874364;1875521;1875598;1875693;1875818;1876093;1876214;1876567;1876606;1876799;1876873;1876963;1877134
Os03t0133300-01	chr03build05r1.fasta	+	1872289	1877360	44.9949	42.4465	1876873	1876963	1872521;1872573;1872852;1872893;1873170;1873261;1873401;1873594;1874078;1874117;1874283;1874364;1875521;1875598;1875693;1875818;1876093;1876214;1876567;1876606;1876799;1876873;1876963;1877134
Os03t0133400-01	chr03build05r1.fasta	+	1877909	1880707	72.6778	118.295	1879887	1879980	1877995;1878661;1879767;1879887;1879980;1880167;1880259;1880353
Os03t0133400-01	chr03build05r1.fasta	+	1877909	1880707	72.6778	57.8955	1880167	1880259	1877995;1878661;1879767;1879887;1879980;1880167;1880259;1880353
Os03t0137200-01	chr03build05r1.fasta	+	2054597	2057937	10.8271	13.0055	2055656	2055970	2055335;2055656;2055970;2056337;2056935;2057171;2057351;2057623
Os03t0137200-02	chr03build05r1.fasta	+	2056241	2057908	87.8837	21.4949	2056337	2056935	2056242;2056337;2056935;2057171;2057351;2057623
Os03t0137600-01	chr03build05r1.fasta	+	2072418	2073940	38.3972	28.1282	2073323	2073451	2072583;2072963;2073043;2073114;2073199;2073323;2073451;2073523;2073628;2073732
Os03t0139100-00	chr03build05r1.fasta	+	2141724	2144396	429.458	204.156	2141761	2141889	2141749;2141761;2141889;2142173;2144024;2144065;2144154;2144236
Os03t0139100-00	chr03build05r1.fasta	+	2141724	2144396	429.458	11.8819	2142173	2144024	2141749;2141761;2141889;2142173;2144024;2144065;2144154;2144236
Os03t0140700-01	chr03build05r1.fasta	+	2247905	2249625	30.2952	41.246	2248842	2248946	2248138;2248842;2248946;2249118;2249258;2249399
Os03t0140700-01	chr03build05r1.fasta	+	2247905	2249625	30.2952	45.6576	2249118	2249258	2248138;2248842;2248946;2249118;2249258;2249399
Os03t0141200-01	chr03build05r1.fasta	+	2271964	2275159	29.7169	69.9753	2273912	2274003	2272219;2272775;2273702;2273912;2274003;2274113;2274231;2275025
Os03t0141200-01	chr03build05r1.fasta	+	2271964	2275159	29.7169	39.3444	2274113	2274231	2272219;2272775;2273702;2273912;2274003;2274113;2274231;2275025
Os03t0142800-02	chr03build05r1.fasta	+	2370784	2373435	13.6711	21.6394	2372876	2372994	2370785;2370919;2371011;2371175;2371350;2371644;2371792;2372006;2372096;2372401;2372480;2372543;2372637;2372876;2372994;2373097
Os03t0143600-01	chr03build05r1.fasta	+	2408887	2412429	23.9629	22.9919	2411900	2412011	2409042;2409069;2410042;2410113;2410722;2410909;2411354;2411414;2411517;2411685;2411768;2411900;2412011;2412121
Os03t0146400-02	chr03build05r1.fasta	+	2575651	2579402	98.4247	93.1851	2576323	2576425	2575928;2576323;2576425;2576660;2576748;2576874;2577401;2577537;2577678;2577837;2578039;2578317;2578961;2579215
Os03t0146400-02	chr03build05r1.fasta	+	2575651	2579402	98.4247	71.0188	2576660	2576748	2575928;2576323;2576425;2576660;2576748;2576874;2577401;2577537;2577678;2577837;2578039;2578317;2578961;2579215
Os03t0146400-02	chr03build05r1.fasta	+	2575651	2579402	98.4247	57.7005	2577537	2577678	2575928;2576323;2576425;2576660;2576748;2576874;2577401;2577537;2577678;2577837;2578039;2578317;2578961;2579215
Os03t0146400-02	chr03build05r1.fasta	+	2575651	2579402	98.4247	84.76	2577837	2578039	2575928;2576323;2576425;2576660;2576748;2576874;2577401;2577537;2577678;2577837;2578039;2578317;2578961;2579215
Os03t0146500-01	chr03build05r1.fasta	+	2580184	2582484	232.636	43.8936	2580798	2580893	2580616;2580798;2580893;2580938;2581377;2581387
Os03t0148700-01	chr03build05r1.fasta	+	2706495	2709819	22.6314	83.6068	2707993	2708076	2706578;2706830;2707731;2707993;2708076;2708244;2708340;2708429;2708869;2709161;2709248;2709472
Os03t0148700-01	chr03build05r1.fasta	+	2706495	2709819	22.6314	36.2009	2708244	2708340	2706578;2706830;2707731;2707993;2708076;2708244;2708340;2708429;2708869;2709161;2709248;2709472
Os03t0148700-02	chr03build05r1.fasta	+	2708918	2709756	85.036	119.71	2709161	2709248	2708919;2709161;2709248;2709472
Os03t0152800-03	chr03build05r1.fasta	+	2908531	2911608	17.1733	15.2012	2910495	2910725	2908532;2909113;2909194;2909348;2909688;2909893;2909979;2910112;2910194;2910495;2910725;2910828;2911069;2911139
Os03t0153900-01	chr03build05r1.fasta	+	2957310	2959396	48.675	49.284	2957629	2957723	2957544;2957629;2957723;2957869;2957952;2958020;2958169;2958334;2958419;2958647;2958739;2959265
Os03t0153900-01	chr03build05r1.fasta	+	2957310	2959396	48.675	40.41	2957869	2957952	2957544;2957629;2957723;2957869;2957952;2958020;2958169;2958334;2958419;2958647;2958739;2959265
Os03t0153900-01	chr03build05r1.fasta	+	2957310	2959396	48.675	28.8722	2958020	2958169	2957544;2957629;2957723;2957869;2957952;2958020;2958169;2958334;2958419;2958647;2958739;2959265
Os03t0153900-01	chr03build05r1.fasta	+	2957310	2959396	48.675	66.691	2958334	2958419	2957544;2957629;2957723;2957869;2957952;2958020;2958169;2958334;2958419;2958647;2958739;2959265
Os03t0153900-01	chr03build05r1.fasta	+	2957310	2959396	48.675	113.274	2958647	2958739	2957544;2957629;2957723;2957869;2957952;2958020;2958169;2958334;2958419;2958647;2958739;2959265
Os03t0156500-01	chr03build05r1.fasta	+	3038762	3044330	27.3601	35.2559	3039964	3040046	3039060;3039347;3039448;3039964;3040046;3040199;3040287;3040377;3041767;3041838;3043577;3043900
Os03t0158200-01	chr03build05r1.fasta	+	3114984	3119265	26.6793	50.3963	3117917	3117988	3115089;3115352;3115465;3115758;3115870;3116097;3116948;3117013;3117516;3117917;3117988;3118099;3118656;3118741;3118818;3118883
Os03t0159100-01	chr03build05r1.fasta	+	3164799	3167804	61.2673	21.3765	3165034	3165482	3164968;3165034;3165482;3165798;3165926;3166061;3166441;3166577;3166875;3166998;3167256;3167605
Os03t0159100-01	chr03build05r1.fasta	+	3164799	3167804	61.2673	37.2018	3165798	3165926	3164968;3165034;3165482;3165798;3165926;3166061;3166441;3166577;3166875;3166998;3167256;3167605
Os03t0159100-01	chr03build05r1.fasta	+	3164799	3167804	61.2673	15.9753	3166061	3166441	3164968;3165034;3165482;3165798;3165926;3166061;3166441;3166577;3166875;3166998;3167256;3167605
Os03t0159100-01	chr03build05r1.fasta	+	3164799	3167804	61.2673	11.7441	3166577	3166875	3164968;3165034;3165482;3165798;3165926;3166061;3166441;3166577;3166875;3166998;3167256;3167605
Os03t0159100-01	chr03build05r1.fasta	+	3164799	3167804	61.2673	40.2217	3166998	3167256	3164968;3165034;3165482;3165798;3165926;3166061;3166441;3166577;3166875;3166998;3167256;3167605
Os03t0159800-01	chr03build05r1.fasta	+	3191050	3193412	85.5543	26.2764	3192504	3192601	3192399;3192504;3192601;3192743
Os03t0160100-01	chr03build05r1.fasta	+	3200343	3207274	41.0095	102.152	3206598	3206707	3200503;3200946;3201758;3202180;3202646;3202746;3203389;3204650;3204836;3204876;3204988;3205056;3205186;3205286;3205624;3205702;3205781;3205879;3205968;3206036;3206129;3206178;3206422;3206598;3206707;3206845
Os03t0161800-01	chr03build05r1.fasta	+	3337347	3340032	25.4882	25.9044	3338479	3338600	3337409;3337426;3338368;3338479;3338600;3338694;3338768;3338882;3339002;3339126;3339356;3339426;3339519;3339579
Os03t0161800-02	chr03build05r1.fasta	+	3338838	3339889	448.69	138.331	3338882	3339002	3338840;3338882;3339002;3339126;3339356;3339426;3339519;3339579
Os03t0161800-02	chr03build05r1.fasta	+	3338838	3339889	448.69	79.0464	3339126	3339356	3338840;3338882;3339002;3339126;3339356;3339426;3339519;3339579
Os03t0163300-01	chr03build05r1.fasta	+	3426551	3431221	20.9117	39.0165	3428108	3428215	3426633;3427006;3427883;3428108;3428215;3428493;3428585;3428761;3428864;3428917;3429017;3429165;3429745;3429808;3429881;3430051;3430133;3430270;3430391;3430426
Os03t0164700-01	chr03build05r1.fasta	+	3478409	3481157	34.3776	26.6804	3479501	3479636	3478440;3478772;3479254;3479501;3479636;3479927;3480268;3480420;3480499;3480885
Os03t0164700-01	chr03build05r1.fasta	+	3478409	3481157	34.3776	49.7461	3480420	3480499	3478440;3478772;3479254;3479501;3479636;3479927;3480268;3480420;3480499;3480885
Os03t0168200-01	chr03build05r1.fasta	+	3680098	3682233	101.502	65.996	3681322	3681415	3680210;3680567;3681223;3681322;3681415;3681535;3681679;3681774;3681880;3682002
Os03t0168200-01	chr03build05r1.fasta	+	3680098	3682233	101.502	110.592	3681535	3681679	3680210;3680567;3681223;3681322;3681415;3681535;3681679;3681774;3681880;3682002
Os03t0168200-01	chr03build05r1.fasta	+	3680098	3682233	101.502	162.994	3681774	3681880	3680210;3680567;3681223;3681322;3681415;3681535;3681679;3681774;3681880;3682002
Os03t0169100-01	chr03build05r1.fasta	+	3712988	3716344	542.259	75.1376	3713162	3713700	3713068;3713162;3713700;3713808;3713957;3714097;3714197;3714310;3714769;3714847;3715374;3715483;3715555;3715611;3715731;3715798;3715924;3715975
Os03t0169100-01	chr03build05r1.fasta	+	3712988	3716344	542.259	74.1314	3713808	3713957	3713068;3713162;3713700;3713808;3713957;3714097;3714197;3714310;3714769;3714847;3715374;3715483;3715555;3715611;3715731;3715798;3715924;3715975
Os03t0169100-01	chr03build05r1.fasta	+	3712988	3716344	542.259	11.971	3714847	3715374	3713068;3713162;3713700;3713808;3713957;3714097;3714197;3714310;3714769;3714847;3715374;3715483;3715555;3715611;3715731;3715798;3715924;3715975
Os03t0169100-01	chr03build05r1.fasta	+	3712988	3716344	542.259	133.084	3715483	3715555	3713068;3713162;3713700;3713808;3713957;3714097;3714197;3714310;3714769;3714847;3715374;3715483;3715555;3715611;3715731;3715798;3715924;3715975
Os03t0171900-01	chr03build05r1.fasta	+	3853302	3857336	73.867	91.7089	3854368	3854464	3853495;3853758;3854138;3854368;3854464;3854634;3855590;3855733;3855851;3856030;3856137;3856362;3856537;3856650;3856752;3856838;3856922;3856965
Os03t0171900-01	chr03build05r1.fasta	+	3853302	3857336	73.867	25.5738	3855733	3855851	3853495;3853758;3854138;3854368;3854464;3854634;3855590;3855733;3855851;3856030;3856137;3856362;3856537;3856650;3856752;3856838;3856922;3856965
Os03t0171900-01	chr03build05r1.fasta	+	3853302	3857336	73.867	94.2899	3856030	3856137	3853495;3853758;3854138;3854368;3854464;3854634;3855590;3855733;3855851;3856030;3856137;3856362;3856537;3856650;3856752;3856838;3856922;3856965
Os03t0171900-01	chr03build05r1.fasta	+	3853302	3857336	73.867	63.8452	3856362	3856537	3853495;3853758;3854138;3854368;3854464;3854634;3855590;3855733;3855851;3856030;3856137;3856362;3856537;3856650;3856752;3856838;3856922;3856965
Os03t0171900-01	chr03build05r1.fasta	+	3853302	3857336	73.867	52.2746	3856650	3856752	3853495;3853758;3854138;3854368;3854464;3854634;3855590;3855733;3855851;3856030;3856137;3856362;3856537;3856650;3856752;3856838;3856922;3856965
Os03t0171900-01	chr03build05r1.fasta	+	3853302	3857336	73.867	95.0167	3856838	3856922	3853495;3853758;3854138;3854368;3854464;3854634;3855590;3855733;3855851;3856030;3856137;3856362;3856537;3856650;3856752;3856838;3856922;3856965
Os03t0174100-01	chr03build05r1.fasta	+	3969214	3973470	15.906	25.8741	3973071	3973165	3969306;3969428;3970342;3970825;3971153;3971229;3971302;3971432;3972073;3972169;3972485;3972628;3972968;3973071;3973165;3973255
Os03t0175600-01	chr03build05r1.fasta	+	4023381	4027507	39.0165	57.9878	4027115	4027223	4023495;4023575;4023694;4023810;4024574;4024798;4025323;4025416;4025798;4025872;4026256;4026334;4026596;4026611;4026715;4026795;4027033;4027115;4027223;4027304
Os03t0177300-01	chr03build05r1.fasta	+	4089003	4092912	33.6633	32.3608	4091687	4091856	4089117;4089452;4090812;4090913;4090996;4091160;4091253;4091374;4091568;4091687;4091856;4092147
Os03t0177400-02	chr03build05r1.fasta	+	4094376	4096434	1555.91	437.938	4094653	4095356	4094378;4094653;4095356;4096237
Os03t0179900-01	chr03build05r1.fasta	+	4186156	4192198	14.9018	50.1641	4190007	4190125	4186355;4186727;4187573;4187859;4188550;4188787;4189684;4190007;4190125;4190210;4190335;4190442;4190526;4190830;4190944;4191207;4191317;4192088
Os03t0180300-01	chr03build05r1.fasta	+	4202522	4209234	34.435	81.0343	4205143	4205220	4204504;4205143;4205220;4205305;4206831;4207221;4207313;4207383;4207949;4208067;4208728;4209004
Os03t0182400-01	chr03build05r1.fasta	+	4326771	4335223	76.0922	74.5904	4328355	4328456	4327338;4327397;4328151;4328355;4328456;4328621;4329246;4329468;4330102;4330178;4330302;4330489;4330574;4330668;4330885;4331018;4331125;4331235;4331515;4331830;4332130;4332251;4332394;4332504;4333035;4333223;4333316;4333474;4333660;4333741;4334288;4334401
Os03t0182400-01	chr03build05r1.fasta	+	4326771	4335223	76.0922	12.5277	4328621	4329246	4327338;4327397;4328151;4328355;4328456;4328621;4329246;4329468;4330102;4330178;4330302;4330489;4330574;4330668;4330885;4331018;4331125;4331235;4331515;4331830;4332130;4332251;4332394;4332504;4333035;4333223;4333316;4333474;4333660;4333741;4334288;4334401
Os03t0182400-01	chr03build05r1.fasta	+	4326771	4335223	76.0922	17.9115	4331235	4331515	4327338;4327397;4328151;4328355;4328456;4328621;4329246;4329468;4330102;4330178;4330302;4330489;4330574;4330668;4330885;4331018;4331125;4331235;4331515;4331830;4332130;4332251;4332394;4332504;4333035;4333223;4333316;4333474;4333660;4333741;4334288;4334401
Os03t0182400-01	chr03build05r1.fasta	+	4326771	4335223	76.0922	28.3874	4331830	4332130	4327338;4327397;4328151;4328355;4328456;4328621;4329246;4329468;4330102;4330178;4330302;4330489;4330574;4330668;4330885;4331018;4331125;4331235;4331515;4331830;4332130;4332251;4332394;4332504;4333035;4333223;4333316;4333474;4333660;4333741;4334288;4334401
Os03t0182400-01	chr03build05r1.fasta	+	4326771	4335223	76.0922	18.6954	4332251	4332394	4327338;4327397;4328151;4328355;4328456;4328621;4329246;4329468;4330102;4330178;4330302;4330489;4330574;4330668;4330885;4331018;4331125;4331235;4331515;4331830;4332130;4332251;4332394;4332504;4333035;4333223;4333316;4333474;4333660;4333741;4334288;4334401
Os03t0184000-00	chr03build05r1.fasta	+	4409088	4413503	48.7875	90.4474	4413045	4413154	4409088;4409291;4409366;4409498;4409613;4409701;4409850;4409907;4410393;4410548;4410767;4410915;4411419;4411538;4411724;4411937;4412024;4412126;4412233;4412280;4412478;4412523;4412858;4413045;4413154;4413316;4413438;4413503
Os03t0184100-01	chr03build05r1.fasta	+	4415652	4418089	71.4387	12.2929	4417008	4417445	4416131;4416193;4416606;4417008;4417445;4417551;4417669;4417734
Os03t0184100-01	chr03build05r1.fasta	+	4415652	4418089	71.4387	24.5902	4417551	4417669	4416131;4416193;4416606;4417008;4417445;4417551;4417669;4417734
Os03t0184550-01	chr03build05r1.fasta	+	4440958	4442826	79.0598	32.8853	4441617	4441826	4441042;4441326;4441489;4441617;4441826;4441990;4442136;4442441;4442598;4442738
Os03t0184550-01	chr03build05r1.fasta	+	4440958	4442826	79.0598	135.363	4441990	4442136	4441042;4441326;4441489;4441617;4441826;4441990;4442136;4442441;4442598;4442738
Os03t0186500-03	chr03build05r1.fasta	+	4515644	4517519	15.2243	42.0852	4516474	4516562	4515645;4516474;4516562;4517507
Os03t0187600-01	chr03build05r1.fasta	+	4591487	4593795	104.977	45.5877	4591868	4591962	4591637;4591868;4591962;4592063;4592848;4593119;4593418;4593606
Os03t0187600-01	chr03build05r1.fasta	+	4591487	4593795	104.977	11.1688	4592063	4592848	4591637;4591868;4591962;4592063;4592848;4593119;4593418;4593606
Os03t0187600-01	chr03build05r1.fasta	+	4591487	4593795	104.977	90.5183	4593119	4593418	4591637;4591868;4591962;4592063;4592848;4593119;4593418;4593606
Os03t0191400-00	chr03build05r1.fasta	+	4762788	4765333	50.9382	44.0278	4764908	4765016	4762999;4763118;4763259;4763329;4763721;4763813;4764062;4764169;4764818;4764908;4765016;4765180
Os03t0192500-01	chr03build05r1.fasta	+	4814462	4819356	55.3761	51.6025	4814835	4814927	4814727;4814835;4814927;4815696;4816199;4816260;4816478;4816547;4817182;4817269;4818269;4818438;4818527;4818670;4818772;4818900;4819008;4819175
Os03t0192500-01	chr03build05r1.fasta	+	4814462	4819356	55.3761	88.4374	4818438	4818527	4814727;4814835;4814927;4815696;4816199;4816260;4816478;4816547;4817182;4817269;4818269;4818438;4818527;4818670;4818772;4818900;4819008;4819175
Os03t0192500-01	chr03build05r1.fasta	+	4814462	4819356	55.3761	82.9574	4818670	4818772	4814727;4814835;4814927;4815696;4816199;4816260;4816478;4816547;4817182;4817269;4818269;4818438;4818527;4818670;4818772;4818900;4819008;4819175
Os03t0192500-01	chr03build05r1.fasta	+	4814462	4819356	55.3761	99.868	4818900	4819008	4814727;4814835;4814927;4815696;4816199;4816260;4816478;4816547;4817182;4817269;4818269;4818438;4818527;4818670;4818772;4818900;4819008;4819175
Os03t0192750-00	chr03build05r1.fasta	+	4824721	4826058	523.304	292.624	4825570	4825665	4825421;4825570;4825665;4825805
Os03t0198300-02	chr03build05r1.fasta	+	5209667	5214606	88.8139	57.297	5211151	5211436	5209734;5210068;5210520;5211151;5211436;5211743;5211896;5212004;5212371;5212456;5212673;5212732;5212829;5212906;5213664;5213840;5214242;5214280
Os03t0198300-02	chr03build05r1.fasta	+	5209667	5214606	88.8139	11.9083	5213840	5214242	5209734;5210068;5210520;5211151;5211436;5211743;5211896;5212004;5212371;5212456;5212673;5212732;5212829;5212906;5213664;5213840;5214242;5214280
Os03t0198400-01	chr03build05r1.fasta	+	5215305	5218692	58.1748	67.0733	5215521	5215609	5215389;5215521;5215609;5215679;5215767;5215928;5216286;5216391;5216885;5217076;5217341;5217446;5217527;5217710;5217804;5217983;5218067;5218270
Os03t0198400-01	chr03build05r1.fasta	+	5215305	5218692	58.1748	61.3796	5217446	5217527	5215389;5215521;5215609;5215679;5215767;5215928;5216286;5216391;5216885;5217076;5217341;5217446;5217527;5217710;5217804;5217983;5218067;5218270
Os03t0198400-01	chr03build05r1.fasta	+	5215305	5218692	58.1748	126.906	5217710	5217804	5215389;5215521;5215609;5215679;5215767;5215928;5216286;5216391;5216885;5217076;5217341;5217446;5217527;5217710;5217804;5217983;5218067;5218270
Os03t0198400-01	chr03build05r1.fasta	+	5215305	5218692	58.1748	60.5904	5217983	5218067	5215389;5215521;5215609;5215679;5215767;5215928;5216286;5216391;5216885;5217076;5217341;5217446;5217527;5217710;5217804;5217983;5218067;5218270
Os03t0200500-02	chr03build05r1.fasta	+	5323017	5325134	291.252	343.02	5324225	5324296	5323019;5323056;5323175;5323280;5324088;5324225;5324296;5324481;5324577;5324777;5324864;5324962
Os03t0200500-02	chr03build05r1.fasta	+	5323017	5325134	291.252	465.785	5324481	5324577	5323019;5323056;5323175;5323280;5324088;5324225;5324296;5324481;5324577;5324777;5324864;5324962
Os03t0200500-02	chr03build05r1.fasta	+	5323017	5325134	291.252	577.267	5324777	5324864	5323019;5323056;5323175;5323280;5324088;5324225;5324296;5324481;5324577;5324777;5324864;5324962
Os03t0203200-01	chr03build05r1.fasta	+	5470204	5471778	512.474	1750.71	5470927	5471019	5470404;5470927;5471019;5471451
Os03t0203700-02	chr03build05r1.fasta	+	5482230	5488322	9.18036	13.0613	5487417	5487649	5482291;5482467;5484016;5484070;5484176;5486127;5486212;5486370;5486583;5486754;5487119;5487417;5487649;5487894
Os03t0207400-01	chr03build05r1.fasta	+	5673731	5675709	15.0904	13.1446	5674632	5674818	5673855;5674140;5674241;5674632;5674818;5675318
Os03t0209600-02	chr03build05r1.fasta	+	5770822	5776504	30.4519	23.2934	5775858	5776058	5770824;5770865;5771838;5771962;5772418;5772511;5773348;5773446;5774234;5774414;5774555;5774670;5775262;5775417;5775730;5775858;5776058;5776222
Os03t0210450-00	chr03build05r1.fasta	+	5809010	5812111	150.384	29.9325	5809435	5809696	5809084;5809210;5809313;5809435;5809696;5809754
Os03t0212200-01	chr03build05r1.fasta	+	5901960	5905463	30.7736	32.2895	5905067	5905153	5904140;5904187;5904272;5904362;5904708;5904793;5904981;5905067;5905153;5905266
Os03t0212700-01	chr03build05r1.fasta	+	5918154	5922809	73.6491	87.3227	5919668	5919793	5918317;5918994;5919504;5919668;5919793;5919930;5920000;5920151;5920258;5920366;5921055;5921153;5921243;5921308;5921395;5921502;5922324;5922410
Os03t0212700-01	chr03build05r1.fasta	+	5918154	5922809	73.6491	102.212	5919930	5920000	5918317;5918994;5919504;5919668;5919793;5919930;5920000;5920151;5920258;5920366;5921055;5921153;5921243;5921308;5921395;5921502;5922324;5922410
Os03t0213100-02	chr03build05r1.fasta	+	5945209	5947411	125.028	57.3543	5945459	5945658	5945209;5945459;5945658;5945885;5945964;5946318;5946403;5946527;5946654;5946789;5946886;5947125
Os03t0213100-02	chr03build05r1.fasta	+	5945209	5947411	125.028	237.025	5945885	5945964	5945209;5945459;5945658;5945885;5945964;5946318;5946403;5946527;5946654;5946789;5946886;5947125
Os03t0213100-02	chr03build05r1.fasta	+	5945209	5947411	125.028	159.242	5946318	5946403	5945209;5945459;5945658;5945885;5945964;5946318;5946403;5946527;5946654;5946789;5946886;5947125
Os03t0213100-02	chr03build05r1.fasta	+	5945209	5947411	125.028	40.2358	5946527	5946654	5945209;5945459;5945658;5945885;5945964;5946318;5946403;5946527;5946654;5946789;5946886;5947125
Os03t0213100-02	chr03build05r1.fasta	+	5945209	5947411	125.028	201.851	5946789	5946886	5945209;5945459;5945658;5945885;5945964;5946318;5946403;5946527;5946654;5946789;5946886;5947125
Os03t0213300-01	chr03build05r1.fasta	+	5955701	5964980	19.1257	27.0858	5960167	5960287	5957984;5960167;5960287;5960402;5961253;5962923;5963074;5963122;5963207;5963445;5963577;5963678;5964138;5964366
Os03t0213300-02	chr03build05r1.fasta	+	5962571	5965028	67.0747	44.6636	5962923	5963074	5962571;5962923;5963074;5963122;5963207;5963445;5963577;5963678;5964138;5964366
Os03t0213300-02	chr03build05r1.fasta	+	5962571	5965028	67.0747	26.4022	5963445	5963577	5962571;5962923;5963074;5963122;5963207;5963445;5963577;5963678;5964138;5964366
Os03t0213900-01	chr03build05r1.fasta	+	6015213	6021701	25.058	10.9165	6017166	6017551	6015340;6015401;6015543;6015771;6015874;6015972;6016086;6016120;6016198;6016273;6017056;6017166;6017551;6017634
Os03t0213900-02	chr03build05r1.fasta	+	6017991	6021701	79.1507	10.5927	6018110	6018551	6017992;6018110;6018551;6019046;6020551;6020825;6020946;6021082;6021172;6021296
Os03t0213900-02	chr03build05r1.fasta	+	6017991	6021701	79.1507	113.191	6021082	6021172	6017992;6018110;6018551;6019046;6020551;6020825;6020946;6021082;6021172;6021296
Os03t0214000-02	chr03build05r1.fasta	+	6022911	6027074	22.9738	35.9129	6024955	6025042	6022911;6023027;6023196;6023288;6023653;6023782;6023987;6024068;6024186;6024318;6024750;6024955;6025042;6025167;6025528;6025837;6026655;6026960
Os03t0214600-02	chr03build05r1.fasta	+	6048732	6051766	62.9719	50.8911	6049156	6049270	6048734;6049156;6049270;6049350;6050056;6050252;6050348;6050447;6051180;6051365
Os03t0214600-02	chr03build05r1.fasta	+	6048732	6051766	62.9719	43.4411	6050252	6050348	6048734;6049156;6049270;6049350;6050056;6050252;6050348;6050447;6051180;6051365
Os03t0215800-01	chr03build05r1.fasta	+	6133638	6137016	15.0529	26.6022	6135804	6135891	6133648;6133869;6133978;6134052;6134981;6135124;6135346;6135804;6135891;6136126;6136418;6136634
Os03t0216600-02	chr03build05r1.fasta	+	6176595	6179131	32.1312	80.7238	6176724	6176839	6176596;6176724;6176839;6177112;6177190;6177325;6177556;6177766;6177848;6178054;6178486;6178854
Os03t0216600-02	chr03build05r1.fasta	+	6176595	6179131	32.1312	84.4535	6177112	6177190	6176596;6176724;6176839;6177112;6177190;6177325;6177556;6177766;6177848;6178054;6178486;6178854
Os03t0216600-03	chr03build05r1.fasta	+	6177672	6179072	99.9033	76.1527	6177766	6177848	6177674;6177766;6177848;6178054;6178486;6178854
Os03t0217200-01	chr03build05r1.fasta	+	6215005	6221936	21.9468	34.3345	6221112	6221186	6215194;6215263;6215930;6216033;6220273;6221112;6221186;6221338;6221426;6221794
Os03t0220700-02	chr03build05r1.fasta	+	6375305	6382711	180.652	88.0658	6382279	6382383	6377117;6377176;6382004;6382279;6382383;6382484
Os03t0224200-01	chr03build05r1.fasta	+	6560769	6566509	17.5913	73.8527	6563003	6563086	6561025;6561148;6562851;6563003;6563086;6563484;6563662;6563738;6564494;6565816
Os03t0226400-02	chr03build05r1.fasta	+	6684719	6689172	30.0619	35.2559	6687142	6687224	6684719;6684983;6686970;6687142;6687224;6687422;6687603;6687781;6687874;6688024;6688363;6688496;6688592;6688771
Os03t0226400-02	chr03build05r1.fasta	+	6684719	6689172	30.0619	10.6722	6688024	6688363	6684719;6684983;6686970;6687142;6687224;6687422;6687603;6687781;6687874;6688024;6688363;6688496;6688592;6688771
Os03t0226400-02	chr03build05r1.fasta	+	6684719	6689172	30.0619	54.3013	6688496	6688592	6684719;6684983;6686970;6687142;6687224;6687422;6687603;6687781;6687874;6688024;6688363;6688496;6688592;6688771
Os03t0226600-02	chr03build05r1.fasta	+	6698050	6701805	36.7163	22.623	6698442	6698560	6698071;6698442;6698560;6698691;6699411;6699539;6699629;6701692
Os03t0227000-01	chr03build05r1.fasta	+	6724408	6731838	46.8806	43.8936	6727856	6727935	6724548;6724629;6725722;6725819;6725952;6726002;6726077;6726190;6726275;6726475;6726551;6726652;6727749;6727856;6727935;6728165;6728249;6728499;6728612;6728783;6729059;6729214;6729311;6729361;6729557;6729697;6729774;6729968;6730038;6730169;6730272;6730445;6730900;6731139;6731265;6731459
Os03t0227000-01	chr03build05r1.fasta	+	6724408	6731838	46.8806	107.41	6728165	6728249	6724548;6724629;6725722;6725819;6725952;6726002;6726077;6726190;6726275;6726475;6726551;6726652;6727749;6727856;6727935;6728165;6728249;6728499;6728612;6728783;6729059;6729214;6729311;6729361;6729557;6729697;6729774;6729968;6730038;6730169;6730272;6730445;6730900;6731139;6731265;6731459
Os03t0227000-01	chr03build05r1.fasta	+	6724408	6731838	46.8806	19.4378	6728783	6729059	6724548;6724629;6725722;6725819;6725952;6726002;6726077;6726190;6726275;6726475;6726551;6726652;6727749;6727856;6727935;6728165;6728249;6728499;6728612;6728783;6729059;6729214;6729311;6729361;6729557;6729697;6729774;6729968;6730038;6730169;6730272;6730445;6730900;6731139;6731265;6731459
Os03t0227000-01	chr03build05r1.fasta	+	6724408	6731838	46.8806	45.0191	6729697	6729774	6724548;6724629;6725722;6725819;6725952;6726002;6726077;6726190;6726275;6726475;6726551;6726652;6727749;6727856;6727935;6728165;6728249;6728499;6728612;6728783;6729059;6729214;6729311;6729361;6729557;6729697;6729774;6729968;6730038;6730169;6730272;6730445;6730900;6731139;6731265;6731459
Os03t0227000-01	chr03build05r1.fasta	+	6724408	6731838	46.8806	85.7264	6729968	6730038	6724548;6724629;6725722;6725819;6725952;6726002;6726077;6726190;6726275;6726475;6726551;6726652;6727749;6727856;6727935;6728165;6728249;6728499;6728612;6728783;6729059;6729214;6729311;6729361;6729557;6729697;6729774;6729968;6730038;6730169;6730272;6730445;6730900;6731139;6731265;6731459
Os03t0227000-01	chr03build05r1.fasta	+	6724408	6731838	46.8806	32.6388	6730169	6730272	6724548;6724629;6725722;6725819;6725952;6726002;6726077;6726190;6726275;6726475;6726551;6726652;6727749;6727856;6727935;6728165;6728249;6728499;6728612;6728783;6729059;6729214;6729311;6729361;6729557;6729697;6729774;6729968;6730038;6730169;6730272;6730445;6730900;6731139;6731265;6731459
Os03t0227000-01	chr03build05r1.fasta	+	6724408	6731838	46.8806	94.9299	6731139	6731265	6724548;6724629;6725722;6725819;6725952;6726002;6726077;6726190;6726275;6726475;6726551;6726652;6727749;6727856;6727935;6728165;6728249;6728499;6728612;6728783;6729059;6729214;6729311;6729361;6729557;6729697;6729774;6729968;6730038;6730169;6730272;6730445;6730900;6731139;6731265;6731459
Os03t0230500-01	chr03build05r1.fasta	+	6950116	6955407	20.4001	31.635	6954565	6954638	6950358;6950545;6951960;6952041;6952228;6952260;6952560;6952680;6953451;6953543;6953830;6953949;6954049;6954225;6954510;6954565;6954638;6954722;6955019;6955113
Os03t0230500-01	chr03build05r1.fasta	+	6950116	6955407	20.4001	13.3546	6954722	6955019	6950358;6950545;6951960;6952041;6952228;6952260;6952560;6952680;6953451;6953543;6953830;6953949;6954049;6954225;6954510;6954565;6954638;6954722;6955019;6955113
Os03t0231600-01	chr03build05r1.fasta	+	6996033	6998949	510.779	130.447	6996291	6996456	6996151;6996291;6996456;6996526;6996663;6996843;6996967;6997149;6997259;6997390;6997492;6997590;6997887;6998099;6998252;6998364;6998465;6998579
Os03t0231600-01	chr03build05r1.fasta	+	6996033	6998949	510.779	150.977	6996526	6996663	6996151;6996291;6996456;6996526;6996663;6996843;6996967;6997149;6997259;6997390;6997492;6997590;6997887;6998099;6998252;6998364;6998465;6998579
Os03t0231600-01	chr03build05r1.fasta	+	6996033	6998949	510.779	473.817	6996843	6996967	6996151;6996291;6996456;6996526;6996663;6996843;6996967;6997149;6997259;6997390;6997492;6997590;6997887;6998099;6998252;6998364;6998465;6998579
Os03t0231600-01	chr03build05r1.fasta	+	6996033	6998949	510.779	446.054	6997149	6997259	6996151;6996291;6996456;6996526;6996663;6996843;6996967;6997149;6997259;6997390;6997492;6997590;6997887;6998099;6998252;6998364;6998465;6998579
Os03t0231600-01	chr03build05r1.fasta	+	6996033	6998949	510.779	309.102	6997390	6997492	6996151;6996291;6996456;6996526;6996663;6996843;6996967;6997149;6997259;6997390;6997492;6997590;6997887;6998099;6998252;6998364;6998465;6998579
Os03t0231600-01	chr03build05r1.fasta	+	6996033	6998949	510.779	53.8114	6997590	6997887	6996151;6996291;6996456;6996526;6996663;6996843;6996967;6997149;6997259;6997390;6997492;6997590;6997887;6998099;6998252;6998364;6998465;6998579
Os03t0231600-01	chr03build05r1.fasta	+	6996033	6998949	510.779	548.765	6998099	6998252	6996151;6996291;6996456;6996526;6996663;6996843;6996967;6997149;6997259;6997390;6997492;6997590;6997887;6998099;6998252;6998364;6998465;6998579
Os03t0231600-01	chr03build05r1.fasta	+	6996033	6998949	510.779	1105.09	6998364	6998465	6996151;6996291;6996456;6996526;6996663;6996843;6996967;6997149;6997259;6997390;6997492;6997590;6997887;6998099;6998252;6998364;6998465;6998579
Os03t0232400-00	chr03build05r1.fasta	+	7066345	7067177	51.257	30.9011	7066527	7066651	7066411;7066527;7066651;7066839
Os03t0232500-01	chr03build05r1.fasta	+	7070842	7074170	16.634	25.6688	7073303	7073416	7070901;7071396;7072198;7072267;7073141;7073303;7073416;7073643
Os03t0233500-01	chr03build05r1.fasta	+	7122682	7126857	21.3859	40.79	7125997	7126062	7122939;7123112;7123206;7123238;7123370;7123646;7124257;7124737;7125449;7125997;7126062;7126243;7126330;7126472
Os03t0233500-01	chr03build05r1.fasta	+	7122682	7126857	21.3859	30.5925	7126243	7126330	7122939;7123112;7123206;7123238;7123370;7123646;7124257;7124737;7125449;7125997;7126062;7126243;7126330;7126472
Os03t0234350-00	chr03build05r1.fasta	+	7150653	7152623	517.695	890.064	7152408	7152503	7150653;7150726;7152228;7152408;7152503;7152623
Os03t0235100-01	chr03build05r1.fasta	+	7180565	7183973	64.2904	58.5248	7181010	7181119	7180788;7181010;7181119;7181225;7182615;7182746;7182889;7183045;7183605;7183726
Os03t0235100-01	chr03build05r1.fasta	+	7180565	7183973	64.2904	34.1394	7182746	7182889	7180788;7181010;7181119;7181225;7182615;7182746;7182889;7183045;7183605;7183726
Os03t0236200-01	chr03build05r1.fasta	+	7229078	7232034	25.0877	32.856	7229359	7229472	7229274;7229359;7229472;7229676;7230329;7230744;7230831;7231137;7231228;7231692
Os03t0236200-01	chr03build05r1.fasta	+	7229078	7232034	25.0877	48.3465	7231137	7231228	7229274;7229359;7229472;7229676;7230329;7230744;7230831;7231137;7231228;7231692
Os03t0237000-01	chr03build05r1.fasta	+	7271775	7276019	105.397	19.9619	7273950	7274078	7271961;7272121;7272537;7272577;7272662;7273247;7273813;7273950;7274078;7274234;7274354;7274838;7275373;7275592
Os03t0237000-01	chr03build05r1.fasta	+	7271775	7276019	105.397	97.7025	7274234	7274354	7271961;7272121;7272537;7272577;7272662;7273247;7273813;7273950;7274078;7274234;7274354;7274838;7275373;7275592
Os03t0241100-01	chr03build05r1.fasta	+	7517615	7523440	38.9081	29.584	7520681	7520862	7518094;7518189;7518291;7518338;7519451;7519560;7520217;7520301;7520405;7520681;7520862;7521020;7521129;7521232;7521496;7521734;7521831;7522149;7522231;7522635;7522723;7522860;7522942;7523121
Os03t0241100-01	chr03build05r1.fasta	+	7517615	7523440	38.9081	26.6022	7521020	7521129	7518094;7518189;7518291;7518338;7519451;7519560;7520217;7520301;7520405;7520681;7520862;7521020;7521129;7521232;7521496;7521734;7521831;7522149;7522231;7522635;7522723;7522860;7522942;7523121
Os03t0241100-01	chr03build05r1.fasta	+	7517615	7523440	38.9081	48.9697	7521734	7521831	7518094;7518189;7518291;7518338;7519451;7519560;7520217;7520301;7520405;7520681;7520862;7521020;7521129;7521232;7521496;7521734;7521831;7522149;7522231;7522635;7522723;7522860;7522942;7523121
Os03t0241100-01	chr03build05r1.fasta	+	7517615	7523440	38.9081	56.4094	7522149	7522231	7518094;7518189;7518291;7518338;7519451;7519560;7520217;7520301;7520405;7520681;7520862;7521020;7521129;7521232;7521496;7521734;7521831;7522149;7522231;7522635;7522723;7522860;7522942;7523121
Os03t0241100-01	chr03build05r1.fasta	+	7517615	7523440	38.9081	67.0733	7522635	7522723	7518094;7518189;7518291;7518338;7519451;7519560;7520217;7520301;7520405;7520681;7520862;7521020;7521129;7521232;7521496;7521734;7521831;7522149;7522231;7522635;7522723;7522860;7522942;7523121
Os03t0241100-01	chr03build05r1.fasta	+	7517615	7523440	38.9081	49.3582	7522860	7522942	7518094;7518189;7518291;7518338;7519451;7519560;7520217;7520301;7520405;7520681;7520862;7521020;7521129;7521232;7521496;7521734;7521831;7522149;7522231;7522635;7522723;7522860;7522942;7523121
Os03t0241200-00	chr03build05r1.fasta	+	7524236	7526157	182.077	195.083	7525753	7525851	7524401;7524403;7524523;7524643;7524734;7524837;7525622;7525753;7525851;7525877
Os03t0244000-02	chr03build05r1.fasta	+	7663958	7666900	60.9161	43.1969	7664422	7664505	7664273;7664422;7664505;7664588;7664773;7664824;7664933;7665089;7666540;7666561
Os03t0262700-01	chr03build05r1.fasta	+	8671319	8672553	8.42865	22.7281	8672093	8672195	8671320;8672093;8672195;8672281
Os03t0263700-01	chr03build05r1.fasta	+	8716090	8719026	211.701	132.056	8718387	8718503	8716208;8716226;8718284;8718387;8718503;8718668;8718751;8718785
Os03t0263700-01	chr03build05r1.fasta	+	8716090	8719026	211.701	124.017	8718668	8718751	8716208;8716226;8718284;8718387;8718503;8718668;8718751;8718785
Os03t0265300-01	chr03build05r1.fasta	+	8797941	8800905	43.4271	24.1339	8798089	8798185	8798009;8798089;8798185;8798262;8798386;8798460;8798556;8798686;8798838;8798892;8798997;8799107;8799428;8799496;8799577;8799684;8799996;8800064;8800156;8800210;8800389;8800591
Os03t0265300-01	chr03build05r1.fasta	+	8797941	8800905	43.4271	36.4993	8800064	8800156	8798009;8798089;8798185;8798262;8798386;8798460;8798556;8798686;8798838;8798892;8798997;8799107;8799428;8799496;8799577;8799684;8799996;8800064;8800156;8800210;8800389;8800591
Os03t0265300-01	chr03build05r1.fasta	+	8797941	8800905	43.4271	20.1585	8800210	8800389	8798009;8798089;8798185;8798262;8798386;8798460;8798556;8798686;8798838;8798892;8798997;8799107;8799428;8799496;8799577;8799684;8799996;8800064;8800156;8800210;8800389;8800591
Os03t0265500-02	chr03build05r1.fasta	+	8812063	8814851	53.7634	118.085	8813544	8813656	8812182;8812678;8813058;8813544;8813656;8814441
Os03t0265700-01	chr03build05r1.fasta	+	8824181	8834050	7.75138	22.3458	8828460	8828569	8824182;8824214;8824555;8824783;8825204;8825310;8825450;8825512;8825773;8825873;8826886;8826980;8827220;8827240;8827877;8827972;8828078;8828198;8828305;8828460;8828569;8828759;8829097;8829368;8829743;8829844;8830022;8830198;8830287;8830475;8830557;8830798;8830873;8831019;8831416;8831641;8831783;8831912;8832266;8832411;8832719;8832898;8833225;8833284;8833374;8833445
Os03t0265700-02	chr03build05r1.fasta	+	8829251	8833789	42.3552	33.8457	8830475	8830557	8829252;8829368;8829743;8829844;8830022;8830198;8830287;8830475;8830557;8830798;8830873;8831019;8831416;8831641;8831783;8831912;8832266;8832411;8832719;8832898;8833225;8833284;8833374;8833445
Os03t0265700-02	chr03build05r1.fasta	+	8829251	8833789	42.3552	49.284	8830798	8830873	8829252;8829368;8829743;8829844;8830022;8830198;8830287;8830475;8830557;8830798;8830873;8831019;8831416;8831641;8831783;8831912;8832266;8832411;8832719;8832898;8833225;8833284;8833374;8833445
Os03t0265700-02	chr03build05r1.fasta	+	8829251	8833789	42.3552	31.1041	8831641	8831783	8829252;8829368;8829743;8829844;8830022;8830198;8830287;8830475;8830557;8830798;8830873;8831019;8831416;8831641;8831783;8831912;8832266;8832411;8832719;8832898;8833225;8833284;8833374;8833445
Os03t0266100-01	chr03build05r1.fasta	+	8845896	8847780	40.2048	11.9178	8847081	8847355	8846072;8846203;8846624;8846723;8846839;8846876;8846992;8847081;8847355;8847585
Os03t0266700-01	chr03build05r1.fasta	+	8867432	8872331	26.6695	34.1394	8869511	8869582	8867780;8867839;8868215;8868331;8868422;8868491;8868578;8868726;8869410;8869511;8869582;8869782;8870479;8870541;8870681;8870899;8871571;8871645;8871893;8872021
Os03t0270700-02	chr03build05r1.fasta	+	9097894	9099386	41.5263	28.6121	9098690	9098914	9097895;9098690;9098914;9099143
Os03t0271100-03	chr03build05r1.fasta	+	9113037	9116044	26.2514	41.2334	9114634	9114721	9113096;9113314;9113444;9113983;9114404;9114634;9114721;9114861;9115236;9115433;9115536;9115829
Os03t0271100-03	chr03build05r1.fasta	+	9113037	9116044	26.2514	57.3993	9115433	9115536	9113096;9113314;9113444;9113983;9114404;9114634;9114721;9114861;9115236;9115433;9115536;9115829
Os03t0271200-02	chr03build05r1.fasta	+	9118242	9121873	52.195	22.0093	9118324	9118440	9118244;9118324;9118440;9118547;9119500;9119694;9119797;9120045;9120417;9120671;9121203;9121442
Os03t0271200-02	chr03build05r1.fasta	+	9118242	9121873	52.195	64.1522	9119694	9119797	9118244;9118324;9118440;9118547;9119500;9119694;9119797;9120045;9120417;9120671;9121203;9121442
Os03t0273800-01	chr03build05r1.fasta	+	9250539	9252640	206.485	100.589	9250955	9251082	9250895;9250955;9251082;9251147;9251241;9251338;9251447;9251484;9251571;9251658;9251746;9252021;9252124;9252348
Os03t0273800-01	chr03build05r1.fasta	+	9250539	9252640	206.485	142.038	9251658	9251746	9250895;9250955;9251082;9251147;9251241;9251338;9251447;9251484;9251571;9251658;9251746;9252021;9252124;9252348
Os03t0273800-01	chr03build05r1.fasta	+	9250539	9252640	206.485	318.51	9252021	9252124	9250895;9250955;9251082;9251147;9251241;9251338;9251447;9251484;9251571;9251658;9251746;9252021;9252124;9252348
Os03t0274000-02	chr03build05r1.fasta	+	9270815	9272099	254.481	80.5024	9270845	9271081	9270817;9270845;9271081;9271225;9271350;9271528;9271634;9271883
Os03t0274000-02	chr03build05r1.fasta	+	9270815	9272099	254.481	102.186	9271225	9271350	9270817;9270845;9271081;9271225;9271350;9271528;9271634;9271883
Os03t0274000-02	chr03build05r1.fasta	+	9270815	9272099	254.481	296.453	9271528	9271634	9270817;9270845;9271081;9271225;9271350;9271528;9271634;9271883
Os03t0274300-01	chr03build05r1.fasta	+	9295334	9300588	69.1938	80.6096	9296685	9296790	9296596;9296685;9296790;9297648;9297763;9297942;9298025;9298084;9298176;9298255;9298378;9298622;9298707;9299030;9299103;9299166;9299860;9300036
Os03t0274300-01	chr03build05r1.fasta	+	9295334	9300588	69.1938	85.7691	9297648	9297763	9296596;9296685;9296790;9297648;9297763;9297942;9298025;9298084;9298176;9298255;9298378;9298622;9298707;9299030;9299103;9299166;9299860;9300036
Os03t0274300-01	chr03build05r1.fasta	+	9295334	9300588	69.1938	61.3117	9297942	9298025	9296596;9296685;9296790;9297648;9297763;9297942;9298025;9298084;9298176;9298255;9298378;9298622;9298707;9299030;9299103;9299166;9299860;9300036
Os03t0274300-01	chr03build05r1.fasta	+	9295334	9300588	69.1938	175.574	9298622	9298707	9296596;9296685;9296790;9297648;9297763;9297942;9298025;9298084;9298176;9298255;9298378;9298622;9298707;9299030;9299103;9299166;9299860;9300036
Os03t0274300-01	chr03build05r1.fasta	+	9295334	9300588	69.1938	45.8708	9299030	9299103	9296596;9296685;9296790;9297648;9297763;9297942;9298025;9298084;9298176;9298255;9298378;9298622;9298707;9299030;9299103;9299166;9299860;9300036
Os03t0276500-01	chr03build05r1.fasta	+	9418158	9421065	189.569	14.0317	9418484	9419142	9418271;9418484;9419142;9420880
Os03t0276700-01	chr03build05r1.fasta	+	9423982	9425686	40.9198	42.2344	9425335	9425431	9425165;9425335;9425431;9425505
Os03t0278200-02	chr03build05r1.fasta	+	9494708	9496694	55.8442	96.5357	9495828	9495924	9494710;9495828;9495924;9496376
Os03t0278700-01	chr03build05r1.fasta	+	9528445	9536907	6.10658	24.642	9536398	9536530	9528445;9528525;9528660;9529006;9529237;9529837;9529929;9529997;9530098;9530296;9530406;9530469;9530801;9531048;9531142;9531217;9531331;9531415;9531509;9531568;9531665;9531723;9531823;9531935;9534299;9534401;9534489;9534546;9534673;9534726;9534814;9535023;9535146;9535204;9535328;9535387;9535601;9535694;9536258;9536398;9536530;9536604
Os03t0281000-01	chr03build05r1.fasta	+	9653182	9656333	81.9175	39.5954	9654310	9654646	9653388;9653409;9653528;9654310;9654646;9655055;9655138;9655971
Os03t0281000-01	chr03build05r1.fasta	+	9653182	9656333	81.9175	221.558	9655055	9655138	9653388;9653409;9653528;9654310;9654646;9655055;9655138;9655971
Os03t0282900-01	chr03build05r1.fasta	+	9751695	9755176	21.5489	14.205	9754558	9754763	9751820;9752015;9752449;9752605;9753480;9753561;9753651;9753698;9754458;9754558;9754763;9754895
Os03t0284600-01	chr03build05r1.fasta	+	9836871	9839845	23.6886	37.0259	9839408	9839505	9836947;9837115;9837197;9837347;9837440;9837485;9837866;9837925;9838411;9838447;9839160;9839239;9839317;9839408;9839505;9839565;9839701;9839760
Os03t0285700-01	chr03build05r1.fasta	+	9891334	9894668	416.435	832.62	9891520	9891616	9891402;9891520;9891616;9891790;9891885;9891950;9893307;9893355;9893689;9893774;9893861;9893940;9894036;9894138;9894256;9894314;9894401;9894416
Os03t0285700-01	chr03build05r1.fasta	+	9891334	9894668	416.435	98.428	9893774	9893861	9891402;9891520;9891616;9891790;9891885;9891950;9893307;9893355;9893689;9893774;9893861;9893940;9894036;9894138;9894256;9894314;9894401;9894416
Os03t0285700-01	chr03build05r1.fasta	+	9891334	9894668	416.435	82.0553	9893940	9894036	9891402;9891520;9891616;9891790;9891885;9891950;9893307;9893355;9893689;9893774;9893861;9893940;9894036;9894138;9894256;9894314;9894401;9894416
Os03t0285700-01	chr03build05r1.fasta	+	9891334	9894668	416.435	325.575	9894138	9894256	9891402;9891520;9891616;9891790;9891885;9891950;9893307;9893355;9893689;9893774;9893861;9893940;9894036;9894138;9894256;9894314;9894401;9894416
Os03t0285850-00	chr03build05r1.fasta	+	9897589	9898192	78.4548	41.6617	9897811	9898046	9897589;9897811;9898046;9898192
Os03t0286300-02	chr03build05r1.fasta	+	9920454	9924574	114.114	26.011	9922308	9922478	9920454;9920927;9922205;9922308;9922478;9922706;9924013;9924162
Os03t0286300-02	chr03build05r1.fasta	+	9920454	9924574	114.114	17.5395	9922706	9924013	9920454;9920927;9922205;9922308;9922478;9922706;9924013;9924162
Os03t0288400-01	chr03build05r1.fasta	+	10026904	10028976	68.834	36.3936	10028161	10028279	10027992;10028161;10028279;10028408;10028508;10028576
Os03t0288400-01	chr03build05r1.fasta	+	10026904	10028976	68.834	45.1973	10028408	10028508	10027992;10028161;10028279;10028408;10028508;10028576
Os03t0292100-01	chr03build05r1.fasta	+	10211439	10213440	71.4639	44.8275	10212032	10212172	10211550;10212032;10212172;10212519;10212679;10213023
Os03t0292100-01	chr03build05r1.fasta	+	10211439	10213440	71.4639	93.785	10212519	10212679	10211550;10212032;10212172;10212519;10212679;10213023
Os03t0293100-01	chr03build05r1.fasta	+	10256961	10258222	50.0048	18.6657	10257081	10257381	10257031;10257081;10257381;10258064
Os03t0296400-02	chr03build05r1.fasta	+	10420893	10423946	54.2789	40.5171	10422374	10422451	10421001;10421516;10422228;10422374;10422451;10422555;10423323;10423421;10423574;10423726
Os03t0296400-02	chr03build05r1.fasta	+	10420893	10423946	54.2789	29.6424	10423421	10423574	10421001;10421516;10422228;10422374;10422451;10422555;10423323;10423421;10423574;10423726
Os03t0297100-01	chr03build05r1.fasta	+	10441655	10443827	324.464	187.279	10443141	10443390	10441875;10441949;10442024;10442097;10442224;10442347;10442959;10443141;10443390;10443512
Os03t0297300-01	chr03build05r1.fasta	+	10445904	10448006	451.436	70.9391	10446337	10446468	10446275;10446337;10446468;10446591;10447214;10447220;10447309;10447396;10447646;10447768
Os03t0297300-01	chr03build05r1.fasta	+	10445904	10448006	451.436	146.429	10447396	10447646	10446275;10446337;10446468;10446591;10447214;10447220;10447309;10447396;10447646;10447768
Os03t0298400-01	chr03build05r1.fasta	+	10510450	10514086	39.276	36.6464	10512719	10512932	10510527;10511021;10512474;10512719;10512932;10513101;10513235;10513451;10513527;10513667;10513855;10513938
Os03t0298400-02	chr03build05r1.fasta	+	10513235	10514147	141.203	170.254	10513451	10513527	10513236;10513451;10513527;10513667;10513855;10513938
Os03t0298400-02	chr03build05r1.fasta	+	10513235	10514147	141.203	68.1241	10513667	10513855	10513236;10513451;10513527;10513667;10513855;10513938
Os03t0299900-01	chr03build05r1.fasta	+	10590878	10594259	61.0839	89.5085	10593234	10593335	10590925;10591004;10591101;10591189;10591444;10591511;10591622;10591738;10592037;10592099;10592507;10592611;10592689;10592739;10592914;10593234;10593335;10593541;10593620;10593913
Os03t0299900-01	chr03build05r1.fasta	+	10590878	10594259	61.0839	149.238	10593541	10593620	10590925;10591004;10591101;10591189;10591444;10591511;10591622;10591738;10592037;10592099;10592507;10592611;10592689;10592739;10592914;10593234;10593335;10593541;10593620;10593913
Os03t0300400-01	chr03build05r1.fasta	+	10610229	10611275	108.325	57.8362	10610508	10610677	10610322;10610508;10610677;10610972
Os03t0305500-02	chr03build05r1.fasta	+	10893969	10895655	90.9895	121.67	10894716	10894791	10893969;10894054;10894425;10894716;10894791;10894955;10895216;10895467
Os03t0305500-02	chr03build05r1.fasta	+	10893969	10895655	90.9895	61.2053	10894955	10895216	10893969;10894054;10894425;10894716;10894791;10894955;10895216;10895467
Os03t0307100-01	chr03build05r1.fasta	+	10966330	10973896	49.155	41.1255	10967963	10968036	10966345;10966591;10967121;10967337;10967460;10967570;10967725;10967770;10967854;10967963;10968036;10968539;10969576;10969704;10970044;10970340;10970432;10970890;10971061;10971126;10971234;10971294;10971539;10971688;10971769;10971906;10972635;10972915;10973443;10973443
Os03t0307100-01	chr03build05r1.fasta	+	10966330	10973896	49.155	14.0734	10969704	10970044	10966345;10966591;10967121;10967337;10967460;10967570;10967725;10967770;10967854;10967963;10968036;10968539;10969576;10969704;10970044;10970340;10970432;10970890;10971061;10971126;10971234;10971294;10971539;10971688;10971769;10971906;10972635;10972915;10973443;10973443
Os03t0307100-01	chr03build05r1.fasta	+	10966330	10973896	49.155	134.67	10970340	10970432	10966345;10966591;10967121;10967337;10967460;10967570;10967725;10967770;10967854;10967963;10968036;10968539;10969576;10969704;10970044;10970340;10970432;10970890;10971061;10971126;10971234;10971294;10971539;10971688;10971769;10971906;10972635;10972915;10973443;10973443
Os03t0307100-01	chr03build05r1.fasta	+	10966330	10973896	49.155	38.1092	10970890	10971061	10966345;10966591;10967121;10967337;10967460;10967570;10967725;10967770;10967854;10967963;10968036;10968539;10969576;10969704;10970044;10970340;10970432;10970890;10971061;10971126;10971234;10971294;10971539;10971688;10971769;10971906;10972635;10972915;10973443;10973443
Os03t0307100-01	chr03build05r1.fasta	+	10966330	10973896	49.155	51.3876	10971688	10971769	10966345;10966591;10967121;10967337;10967460;10967570;10967725;10967770;10967854;10967963;10968036;10968539;10969576;10969704;10970044;10970340;10970432;10970890;10971061;10971126;10971234;10971294;10971539;10971688;10971769;10971906;10972635;10972915;10973443;10973443
Os03t0307850-00	chr03build05r1.fasta	+	11000444	11003536	28.4374	69.3056	11000747	11000822	11000444;11000747;11000822;11000899;11000991;11001132;11001321;11001426;11001608;11001760;11001985;11002231;11003281;11003383;11003464;11003536
Os03t0308000-01	chr03build05r1.fasta	+	11010900	11013784	92.074	169.072	11012941	11013021	11011007;11011120;11011556;11011687;11011776;11011860;11012778;11012941;11013021;11013467
Os03t0310400-01	chr03build05r1.fasta	+	11116994	11119049	130.539	74.9796	11118463	11118807	11117081;11117502;11118181;11118463;11118807;11118908
Os03t0310500-01	chr03build05r1.fasta	+	11126527	11129089	39.5988	24.2535	11127043	11127153	11126527;11126675;11126924;11127043;11127153;11127378;11127839;11127898;11127987;11128160;11128248;11128357;11128527;11128692
Os03t0310500-01	chr03build05r1.fasta	+	11126527	11129089	39.5988	30.118	11128357	11128527	11126527;11126675;11126924;11127043;11127153;11127378;11127839;11127898;11127987;11128160;11128248;11128357;11128527;11128692
Os03t0312600-01	chr03build05r1.fasta	+	11219643	11222605	21.523	14.4506	11221619	11221861	11219798;11219857;11219962;11220088;11220224;11220450;11221329;11221619;11221861;11222066;11222158;11222437
Os03t0313600-01	chr03build05r1.fasta	+	11258764	11262943	35.287	78.9732	11259721	11259803	11258904;11259068;11259161;11259340;11259506;11259721;11259803;11259985;11260123;11260344;11260544;11260660;11260792;11260935;11261308;11261409;11261872;11261940;11262393;11262626
Os03t0313600-01	chr03build05r1.fasta	+	11258764	11262943	35.287	32.8412	11259985	11260123	11258904;11259068;11259161;11259340;11259506;11259721;11259803;11259985;11260123;11260344;11260544;11260660;11260792;11260935;11261308;11261409;11261872;11261940;11262393;11262626
Os03t0313600-01	chr03build05r1.fasta	+	11258764	11262943	35.287	14.5584	11260344	11260544	11258904;11259068;11259161;11259340;11259506;11259721;11259803;11259985;11260123;11260344;11260544;11260660;11260792;11260935;11261308;11261409;11261872;11261940;11262393;11262626
Os03t0314100-01	chr03build05r1.fasta	+	11285784	11289414	18.9903	12.0051	11286169	11286480	11285879;11286169;11286480;11286667;11286811;11288026
Os03t0314100-01	chr03build05r1.fasta	+	11285784	11289414	18.9903	40.3619	11286667	11286811	11285879;11286169;11286480;11286667;11286811;11288026
Os03t0314500-02	chr03build05r1.fasta	+	11315871	11318044	13.3981	14.4739	11316371	11316556	11315871;11316371;11316556;11316738;11316878;11317076;11317165;11317871
Os03t0314700-01	chr03build05r1.fasta	+	11319854	11321208	95.2003	73.5993	11320256	11320387	11319914;11320256;11320387;11320529;11320604;11320792
Os03t0314700-01	chr03build05r1.fasta	+	11319854	11321208	95.2003	255.661	11320529	11320604	11319914;11320256;11320387;11320529;11320604;11320792
Os03t0316200-01	chr03build05r1.fasta	+	11415198	11416887	15.2872	26.9079	11416304	11416390	11415316;11415642;11415744;11416067;11416170;11416304;11416390;11416629
Os03t0317000-01	chr03build05r1.fasta	+	11450647	11456085	26.7071	33.5976	11452739	11452846	11452028;11452030;11452436;11452583;11452666;11452739;11452846;11453343;11453859;11454203;11454288;11454500;11454779;11455627
Os03t0317000-01	chr03build05r1.fasta	+	11450647	11456085	26.7071	38.1092	11454203	11454288	11452028;11452030;11452436;11452583;11452666;11452739;11452846;11453343;11453859;11454203;11454288;11454500;11454779;11455627
Os03t0317000-01	chr03build05r1.fasta	+	11450647	11456085	26.7071	11.2869	11454500	11454779	11452028;11452030;11452436;11452583;11452666;11452739;11452846;11453343;11453859;11454203;11454288;11454500;11454779;11455627
Os03t0319300-01	chr03build05r1.fasta	+	11570674	11572354	929.894	71.0457	11570884	11571715	11570809;11570884;11571715;11572088
Os03t0322500-01	chr03build05r1.fasta	+	11720891	11725476	309.731	673.035	11725023	11725110	11720926;11720981;11721894;11721951;11724286;11724375;11724906;11725023;11725110;11725177
Os03t0322600-01	chr03build05r1.fasta	+	11725888	11728127	40.0043	19.2704	11727212	11727375	11725958;11726087;11726203;11726387;11726470;11726565;11726688;11726744;11726851;11726931;11727178;11727212;11727375;11727464;11727553;11727709;11727895;11728011
Os03t0322600-01	chr03build05r1.fasta	+	11725888	11728127	40.0043	53.8303	11727709	11727895	11725958;11726087;11726203;11726387;11726470;11726565;11726688;11726744;11726851;11726931;11727178;11727212;11727375;11727464;11727553;11727709;11727895;11728011
Os03t0322800-02	chr03build05r1.fasta	+	11743905	11745119	53.6735	30.6558	11744277	11744360	11743906;11743935;11744031;11744146;11744223;11744277;11744360;11744480;11744571;11744713;11744801;11744902
Os03t0322800-02	chr03build05r1.fasta	+	11743905	11745119	53.6735	109.159	11744713	11744801	11743906;11743935;11744031;11744146;11744223;11744277;11744360;11744480;11744571;11744713;11744801;11744902
Os03t0323200-01	chr03build05r1.fasta	+	11760278	11767585	14.4146	31.7166	11760528	11761302	11760455;11760528;11761302;11761861;11761965;11762050;11762861;11764663;11765893;11766747
Os03t0323200-01	chr03build05r1.fasta	+	11760278	11767585	14.4146	49.0493	11761861	11761965	11760455;11760528;11761302;11761861;11761965;11762050;11762861;11764663;11765893;11766747
Os03t0329700-01	chr03build05r1.fasta	+	12165811	12170996	21.7869	30.5925	12168735	12168822	12166229;12166343;12166621;12166747;12166834;12166905;12167010;12167084;12167163;12167234;12167331;12167492;12167586;12167660;12167745;12167816;12167923;12167994;12168096;12168164;12168260;12168334;12168439;12168510;12168601;12168735;12168822;12169297;12169380;12169889;12169986;12170221;12170310;12170822
Os03t0329700-01	chr03build05r1.fasta	+	12165811	12170996	21.7869	61.3117	12169297	12169380	12166229;12166343;12166621;12166747;12166834;12166905;12167010;12167084;12167163;12167234;12167331;12167492;12167586;12167660;12167745;12167816;12167923;12167994;12168096;12168164;12168260;12168334;12168439;12168510;12168601;12168735;12168822;12169297;12169380;12169889;12169986;12170221;12170310;12170822
Os03t0329700-01	chr03build05r1.fasta	+	12165811	12170996	21.7869	60.9135	12169889	12169986	12166229;12166343;12166621;12166747;12166834;12166905;12167010;12167084;12167163;12167234;12167331;12167492;12167586;12167660;12167745;12167816;12167923;12167994;12168096;12168164;12168260;12168334;12168439;12168510;12168601;12168735;12168822;12169297;12169380;12169889;12169986;12170221;12170310;12170822
Os03t0329900-01	chr03build05r1.fasta	+	12174318	12179240	51.7492	26.1271	12177049	12177160	12175712;12176230;12176848;12177049;12177160;12177236;12177325;12177364;12177660;12177711;12178189;12178258;12178562;12178888
Os03t0331600-01	chr03build05r1.fasta	+	12267829	12271159	203.1	80.4716	12268145	12268240	12267954;12268145;12268240;12268475;12270792;12270801
Os03t0333100-01	chr03build05r1.fasta	+	12345076	12355631	6.40915	38.5407	12354925	12355006	12345152;12345292;12346059;12346205;12346273;12346363;12346477;12346595;12346889;12347079;12347550;12347760;12348182;12348419;12349054;12349439;12350094;12350187;12350451;12350635;12351135;12351487;12351747;12351840;12351926;12352144;12352874;12353113;12353354;12353563;12354379;12354645;12354722;12354925;12355006;12355158
Os03t0334200-02	chr03build05r1.fasta	+	12403215	12406461	16.0052	34.5575	12404225	12404329	12404105;12404225;12404329;12406145
Os03t0334700-01	chr03build05r1.fasta	+	12423716	12428260	40.1156	15.806	12424080	12424353	12423717;12424080;12424353;12424683;12424822;12425677;12425870;12425993;12426579;12426798;12426881;12427339;12427428;12427629
Os03t0334700-01	chr03build05r1.fasta	+	12423716	12428260	40.1156	30.0985	12424683	12424822	12423717;12424080;12424353;12424683;12424822;12425677;12425870;12425993;12426579;12426798;12426881;12427339;12427428;12427629
Os03t0334700-01	chr03build05r1.fasta	+	12423716	12428260	40.1156	18.7038	12425677	12425870	12423717;12424080;12424353;12424683;12424822;12425677;12425870;12425993;12426579;12426798;12426881;12427339;12427428;12427629
Os03t0334700-01	chr03build05r1.fasta	+	12423716	12428260	40.1156	59.9182	12426798	12426881	12423717;12424080;12424353;12424683;12424822;12425677;12425870;12425993;12426579;12426798;12426881;12427339;12427428;12427629
Os03t0334700-01	chr03build05r1.fasta	+	12423716	12428260	40.1156	39.0165	12427339	12427428	12423717;12424080;12424353;12424683;12424822;12425677;12425870;12425993;12426579;12426798;12426881;12427339;12427428;12427629
Os03t0335200-01	chr03build05r1.fasta	+	12442573	12444887	43.8318	17.4577	12442902	12443605	12442666;12442902;12443605;12443702;12443841;12444453
Os03t0335200-01	chr03build05r1.fasta	+	12442573	12444887	43.8318	25.082	12443702	12443841	12442666;12442902;12443605;12443702;12443841;12444453
Os03t0335300-02	chr03build05r1.fasta	+	12449973	12456441	50.2438	119.836	12455847	12455972	12450232;12450532;12451928;12452614;12452751;12452839;12452944;12453013;12453087;12453170;12453273;12453349;12453447;12453528;12453715;12453797;12453879;12453945;12454397;12454528;12455741;12455847;12455972;12456079
Os03t0337500-00	chr03build05r1.fasta	+	12572466	12576687	21.6212	51.7196	12572867	12572952	12572474;12572512;12572633;12572867;12572952;12573197;12573293;12573346;12574103;12574363;12574524;12574576;12574667;12574790;12574921;12575175;12575572;12576686
Os03t0337500-00	chr03build05r1.fasta	+	12572466	12576687	21.6212	28.9607	12573197	12573293	12572474;12572512;12572633;12572867;12572952;12573197;12573293;12573346;12574103;12574363;12574524;12574576;12574667;12574790;12574921;12575175;12575572;12576686
Os03t0337500-00	chr03build05r1.fasta	+	12572466	12576687	21.6212	29.2624	12574790	12574921	12572474;12572512;12572633;12572867;12572952;12573197;12573293;12573346;12574103;12574363;12574524;12574576;12574667;12574790;12574921;12575175;12575572;12576686
Os03t0337500-00	chr03build05r1.fasta	+	12572466	12576687	21.6212	12.9402	12575175	12575572	12572474;12572512;12572633;12572867;12572952;12573197;12573293;12573346;12574103;12574363;12574524;12574576;12574667;12574790;12574921;12575175;12575572;12576686
Os03t0337600-01	chr03build05r1.fasta	+	12577088	12580680	88.81	27.3314	12578128	12578324	12577167;12577272;12577391;12577513;12578016;12578128;12578324;12578512;12579293;12579418;12579822;12580337
Os03t0340700-01	chr03build05r1.fasta	+	12737636	12739557	29.3613	132.317	12739086	12739177	12737782;12739086;12739177;12739350
Os03t0340900-01	chr03build05r1.fasta	+	12743303	12754382	36.4824	31.0751	12753276	12753501	12743524;12743551;12743739;12743959;12746238;12746423;12746921;12746986;12747109;12747201;12747302;12747433;12747568;12747669;12747767;12747844;12747922;12747993;12748959;12749066;12749142;12749239;12749678;12749738;12749832;12749894;12750002;12750058;12750136;12750237;12750345;12750503;12751084;12751215;12751290;12751376;12751441;12751512;12752673;12752759;12752826;12753276;12753501;12753562;127…
Os03t0340900-01	chr03build05r1.fasta	+	12743303	12754382	36.4824	48.5866	12753562	12753720	12743524;12743551;12743739;12743959;12746238;12746423;12746921;12746986;12747109;12747201;12747302;12747433;12747568;12747669;12747767;12747844;12747922;12747993;12748959;12749066;12749142;12749239;12749678;12749738;12749832;12749894;12750002;12750058;12750136;12750237;12750345;12750503;12751084;12751215;12751290;12751376;12751441;12751512;12752673;12752759;12752826;12753276;12753501;12753562;127…
Os03t0340900-01	chr03build05r1.fasta	+	12743303	12754382	36.4824	91.6653	12753788	12753870	12743524;12743551;12743739;12743959;12746238;12746423;12746921;12746986;12747109;12747201;12747302;12747433;12747568;12747669;12747767;12747844;12747922;12747993;12748959;12749066;12749142;12749239;12749678;12749738;12749832;12749894;12750002;12750058;12750136;12750237;12750345;12750503;12751084;12751215;12751290;12751376;12751441;12751512;12752673;12752759;12752826;12753276;12753501;12753562;127…
Os03t0341150-00	chr03build05r1.fasta	+	12764068	12766239	135.071	77.6349	12765835	12765932	12764068;12764323;12765674;12765835;12765932;12766056;12766140;12766239
Os03t0341150-00	chr03build05r1.fasta	+	12764068	12766239	135.071	28.9181	12766056	12766140	12764068;12764323;12765674;12765835;12765932;12766056;12766140;12766239
Os03t0343400-01	chr03build05r1.fasta	+	12842531	12845942	23.9188	48.0739	12845004	12845115	12842557;12843519;12844775;12845004;12845115;12845213;12845461;12845548
Os03t0343400-01	chr03build05r1.fasta	+	12842531	12845942	23.9188	12.6921	12845213	12845461	12842557;12843519;12844775;12845004;12845115;12845213;12845461;12845548
Os03t0343700-01	chr03build05r1.fasta	+	12850139	12853133	20.1027	41.3812	12852568	12852666	12850224;12850241;12850352;12850594;12850708;12850938;12851060;12851152;12851237;12851424;12852375;12852568;12852666;12852781
Os03t0345200-01	chr03build05r1.fasta	+	12917434	12919133	391.105	209.66	12918080	12918170	12918031;12918080;12918170;12918302;12918900;12918965
Os03t0345200-01	chr03build05r1.fasta	+	12917434	12919133	391.105	22.0811	12918302	12918900	12918031;12918080;12918170;12918302;12918900;12918965
Os03t0347200-03	chr03build05r1.fasta	+	13033677	13036178	36.5349	15.5456	13033812	13034067	13033678;13033812;13034067;13034366;13034468;13034649;13035051;13035162;13035727;13035846
Os03t0351100-02	chr03build05r1.fasta	+	13201046	13203504	122.651	123.711	13201768	13201890	13201172;13201768;13201890;13202120;13202767;13203056;13203179;13203272
Os03t0351100-02	chr03build05r1.fasta	+	13201046	13203504	122.651	38.1134	13202120	13202767	13201172;13201768;13201890;13202120;13202767;13203056;13203179;13203272
Os03t0351100-02	chr03build05r1.fasta	+	13201046	13203504	122.651	210.5	13203056	13203179	13201172;13201768;13201890;13202120;13202767;13203056;13203179;13203272
Os03t0351300-00	chr03build05r1.fasta	+	13210033	13211689	20.2886	121.332	13210745	13210826	13210035;13210745;13210826;13211689
Os03t0351500-01	chr03build05r1.fasta	+	13229394	13232451	449.072	202.969	13230652	13230745	13230577;13230652;13230745;13230846;13230971;13231066;13231321;13231352;13231501;13231576;13232038;13232091;13232205;13232227
Os03t0351500-01	chr03build05r1.fasta	+	13229394	13232451	449.072	99.3992	13230846	13230971	13230577;13230652;13230745;13230846;13230971;13231066;13231321;13231352;13231501;13231576;13232038;13232091;13232205;13232227
Os03t0351500-01	chr03build05r1.fasta	+	13229394	13232451	449.072	65.2242	13231576	13232038	13230577;13230652;13230745;13230846;13230971;13231066;13231321;13231352;13231501;13231576;13232038;13232091;13232205;13232227
Os03t0351500-01	chr03build05r1.fasta	+	13229394	13232451	449.072	371.505	13232091	13232205	13230577;13230652;13230745;13230846;13230971;13231066;13231321;13231352;13231501;13231576;13232038;13232091;13232205;13232227
Os03t0352400-01	chr03build05r1.fasta	+	13275320	13280068	69.298	16.2247	13276378	13276579	13275415;13275673;13276245;13276378;13276579;13276708;13277064;13277224;13277361;13277462;13277560;13277664;13277739;13277867;13277954;13278094;13278629;13278729;13279074;13279131;13279430;13279717
Os03t0352400-01	chr03build05r1.fasta	+	13275320	13280068	69.298	40.7129	13277224	13277361	13275415;13275673;13276245;13276378;13276579;13276708;13277064;13277224;13277361;13277462;13277560;13277664;13277739;13277867;13277954;13278094;13278629;13278729;13279074;13279131;13279430;13279717
Os03t0352400-01	chr03build05r1.fasta	+	13275320	13280068	69.298	66.2098	13277462	13277560	13275415;13275673;13276245;13276378;13276579;13276708;13277064;13277224;13277361;13277462;13277560;13277664;13277739;13277867;13277954;13278094;13278629;13278729;13279074;13279131;13279430;13279717
Os03t0352400-01	chr03build05r1.fasta	+	13275320	13280068	69.298	46.2038	13277664	13277739	13275415;13275673;13276245;13276378;13276579;13276708;13277064;13277224;13277361;13277462;13277560;13277664;13277739;13277867;13277954;13278094;13278629;13278729;13279074;13279131;13279430;13279717
Os03t0352400-01	chr03build05r1.fasta	+	13275320	13280068	69.298	70.4957	13277867	13277954	13275415;13275673;13276245;13276378;13276579;13276708;13277064;13277224;13277361;13277462;13277560;13277664;13277739;13277867;13277954;13278094;13278629;13278729;13279074;13279131;13279430;13279717
Os03t0353400-01	chr03build05r1.fasta	+	13331190	13332511	827.829	701.233	13331866	13331975	13331539;13331866;13331975;13332129
Os03t0353500-01	chr03build05r1.fasta	+	13337323	13339459	33.6883	42.0469	13338943	13339045	13337421;13337608;13337739;13337844;13338826;13338943;13339045;13339313
Os03t0355200-00	chr03build05r1.fasta	+	14117907	14121655	34.4832	75.1429	14120336	14120497	14118001;14118746;14119883;14120336;14120497;14120694;14120772;14120853;14121542;14121636
Os03t0355200-00	chr03build05r1.fasta	+	14117907	14121655	34.4832	41.4859	14120694	14120772	14118001;14118746;14119883;14120336;14120497;14120694;14120772;14120853;14121542;14121636
Os03t0355400-00	chr03build05r1.fasta	+	14127535	14131283	34.7061	75.1429	14129964	14130125	14127629;14128374;14129511;14129964;14130125;14130322;14130400;14130481;14131170;14131264
Os03t0355400-00	chr03build05r1.fasta	+	14127535	14131283	34.7061	41.4859	14130322	14130400	14127629;14128374;14129511;14129964;14130125;14130322;14130400;14130481;14131170;14131264
Os03t0358100-01	chr03build05r1.fasta	+	14426055	14429298	128.066	110.474	14428903	14428991	14426147;14426200;14426314;14426390;14426523;14426584;14427039;14427157;14428736;14428903;14428991;14429020
Os03t0359700-01	chr03build05r1.fasta	+	14521999	14528414	22.9236	21.9911	14527982	14528146	14522082;14522192;14522844;14523008;14523087;14523205;14523504;14523578;14526524;14526617;14526718;14526777;14527032;14527097;14527172;14527270;14527608;14527652;14527880;14527982;14528146;14528219
Os03t0360700-01	chr03build05r1.fasta	+	14557210	14560824	275.394	445.586	14560388	14560475	14557325;14557428;14560232;14560388;14560475;14560624
Os03t0363100-00	chr03build05r1.fasta	+	14690986	14693666	31.0848	73.6279	14693064	14693187	14690986;14693064;14693187;14693660
Os03t0363900-02	chr03build05r1.fasta	+	14730671	14734814	32.9043	19.7568	14734233	14734546	14730794;14730942;14731034;14731127;14732324;14732418;14732494;14732661;14732927;14732999;14733072;14733124;14733556;14733647;14733977;14734029;14734108;14734233;14734546;14734791
Os03t0364400-02	chr03build05r1.fasta	+	14754100	14756157	70.7174	198.475	14754637	14754751	14754167;14754637;14754751;14754886;14754995;14755131;14755202;14755801
Os03t0364400-02	chr03build05r1.fasta	+	14754100	14756157	70.7174	118.114	14754886	14754995	14754167;14754637;14754751;14754886;14754995;14755131;14755202;14755801
Os03t0366200-01	chr03build05r1.fasta	+	14868290	14870199	49.3761	94.4858	14869701	14869783	14868290;14868569;14868656;14868768;14869211;14869318;14869390;14869452;14869534;14869701;14869783;14869920
Os03t0367900-02	chr03build05r1.fasta	+	14978768	14982152	111.801	10.4114	14980946	14981687	14980122;14980388;14980696;14980800;14980899;14980946;14981687;14981935
Os03t0370000-01	chr03build05r1.fasta	+	15073310	15077462	107.136	22.5446	15074956	15075469	15073483;15073725;15074695;15074956;15075469;15075649;15075977;15076124;15076672;15076876;15077140;15077198
Os03t0370000-01	chr03build05r1.fasta	+	15073310	15077462	107.136	37.3562	15075649	15075977	15073483;15073725;15074695;15074956;15075469;15075649;15075977;15076124;15076672;15076876;15077140;15077198
Os03t0370000-01	chr03build05r1.fasta	+	15073310	15077462	107.136	48.1449	15076876	15077140	15073483;15073725;15074695;15074956;15075469;15075649;15075977;15076124;15076672;15076876;15077140;15077198
Os03t0370900-02	chr03build05r1.fasta	+	15100066	15103800	32.1755	26.9467	15101755	15101893	15100098;15100368;15101532;15101755;15101893;15102143;15102229;15102607;15102794;15103225
Os03t0370900-02	chr03build05r1.fasta	+	15100066	15103800	32.1755	68.6152	15102143	15102229	15100098;15100368;15101532;15101755;15101893;15102143;15102229;15102607;15102794;15103225
Os03t0374400-01	chr03build05r1.fasta	+	15275767	15285304	37.105	35.0148	15283633	15283749	15275916;15275968;15282718;15282988;15283397;15283633;15283749;15283966;15284422;15284683
Os03t0376900-01	chr03build05r1.fasta	+	15425747	15430573	28.7799	28.5121	15429839	15429994	15425922;15426116;15427038;15427247;15427966;15428028;15428110;15428183;15428281;15428376;15428982;15429036;15429144;15429248;15429331;15429412;15429727;15429839;15429994;15430395
Os03t0386000-01	chr03build05r1.fasta	+	15876515	15881898	42.8114	47.9346	15880826	15880930	15879906;15880070;15880160;15880264;15880356;15880447;15880536;15880641;15880740;15880826;15880930;15881361
Os03t0387000-01	chr03build05r1.fasta	+	15964014	15966572	19.7355	33.6206	15965070	15965163	15964015;15965070;15965163;15965513;15965620;15966015
Os03t0387000-01	chr03build05r1.fasta	+	15964014	15966572	19.7355	26.011	15965513	15965620	15964015;15965070;15965163;15965513;15965620;15966015
Os03t0387900-03	chr03build05r1.fasta	+	16014962	16020679	119.365	289.988	16017523	16017633	16016012;16016035;16017066;16017523;16017633;16017910;16017998;16018071;16018572;16018791;16018896;16019167;16019474;16019622;16020095;16020224;16020320;16020433
Os03t0387900-03	chr03build05r1.fasta	+	16014962	16020679	119.365	190.658	16020224	16020320	16016012;16016035;16017066;16017523;16017633;16017910;16017998;16018071;16018572;16018791;16018896;16019167;16019474;16019622;16020095;16020224;16020320;16020433
Os03t0387900-04	chr03build05r1.fasta	+	16017858	16019738	183.811	153.874	16017910	16017998	16017859;16017910;16017998;16018071;16018572;16018791;16018896;16019167;16019474;16019665
Os03t0387900-04	chr03build05r1.fasta	+	16017858	16019738	183.811	220.848	16018791	16018896	16017859;16017910;16017998;16018071;16018572;16018791;16018896;16019167;16019474;16019665
Os03t0387900-04	chr03build05r1.fasta	+	16017858	16019738	183.811	81.7067	16019167	16019474	16017859;16017910;16017998;16018071;16018572;16018791;16018896;16019167;16019474;16019665
Os03t0389700-02	chr03build05r1.fasta	+	16151425	16155694	44.0797	37.6231	16151521	16151632	16151426;16151521;16151632;16151909;16153069;16153345;16153437;16153682;16155130;16155411
[truncated: 20,831 more rows]
