# Supplementary material for: Comparative Transcriptome Analysis of Two Rice Varieties in Response to Rice Stripe Virus and Small Brown Planthoppers during Early Interaction
Source: PLoS One. 2013 Dec 16;8(12):e82126. doi: 10.1371/journal.pone.0082126 (PMC3864904; doi:10.1371/journal.pone.0082126)
Supplement: Table S5 — Skippedexon detected from the four cDNA libraries. (XLS) [file pone.0082126.s005.xls]

## Sheet: Sheet1
Table S5 Skippedexon detected from the four cDNA libraries
Gene	Chro	Strand	Start	End	GeneRPKM	SkippedExonStart	SkippedExonEnd	ExonArray
Os01t0100900-01	chr01build05r1.fasta	+	34623	40136	103.105	38553	38568	34743;34939;35027;35072;35517;35668;35818;35877;36594;36818;36892;37033;37276;37326;37434;37525;38319;38445;38553;38568;38939;39046;39135;39189;39456;39602;39703;39781;39885;40007
Os01t0108000-01	chr01build05r1.fasta	+	421539	430217	17.6834	423019	423123	421599;421748;421910;421972;422069;422379;422524;422620;422697;422774;422871;422930;423019;423123;423743;423856;424145;424186;424380;424496;424568;424755;425514;425785;425869;425990;426118;426160;426265;426356;427331;427379;427623;427693;427793;427912;428586;428674;429266;429311;429926;429973
Os01t0109300-01	chr01build05r1.fasta	+	497668	505233	15.3083	503606	503698	497728;497922;499444;499481;499576;499598;501156;501262;501356;501407;501475;501559;501910;502000;502251;502289;502383;502450;502547;502609;503285;503340;503439;503512;503606;503698;503779;503880;504048;504128;504215;504306;504411;504426;504504;504614;504705;504809
Os01t0121300-01	chr01build05r1.fasta	-	1197687	1202502	20.9867	1199384	1199420	1202245;1202374;1201020;1201213;1200293;1200465;1199844;1200128;1199527;1199585;1199384;1199420;1199221;1199292;1198518;1198821;1197988;1198356
Os01t0138400-01	chr01build05r1.fasta	+	2052583	2056636	1.99646	2055047	2056268	2052599;2053358;2054813;2054848;2055047;2056268;2056381;2056414
Os01t0150100-01	chr01build05r1.fasta	+	2712300	2716425	15.812	2715221	2715345	2714810;2714908;2715007;2715052;2715221;2715345;2715703;2715770;2715865;2715952;2716045;2716188
Os01t0151700-01	chr01build05r1.fasta	+	2799516	2802701	7.876	2800890	2801121	2799748;2799865;2800890;2801121;2801242;2801321;2801417;2801570;2801655;2801733;2801900;2801984;2802121;2802167;2802301;2802471
Os01t0172000-01	chr01build05r1.fasta	-	3704424	3707989	40.8173	3705219	3705297	3706971;3707041;3706800;3706866;3706668;3706721;3706077;3706165;3705833;3705949;3705380;3705486;3705219;3705297;3704804;3704804
Os01t0177200-01	chr01build05r1.fasta	+	3985647	3994398	27.9741	3988548	3988604	3985771;3985866;3985965;3986145;3986668;3986780;3986854;3987190;3988022;3988116;3988330;3988463;3988548;3988604;3988711;3988788;3989333;3989387;3990159;3990239;3990369;3990567;3990642;3990699;3990770;3990892;3991440;3991528;3992450;3992539;3992619;3992792;3992911;3993035;3993246;3993372;3993826;3993998
Os01t0179700-02	chr01build05r1.fasta	-	4159622	4163307	118.006	4161923	4161970	4163188;4163201;4162295;4162367;4161923;4161970;4161796;4161843;4160629;4160700;4160378;4160533;4160140;4160243;4159946;4160042
Os01t0179800-01	chr01build05r1.fasta	-	4166514	4172240	13.5911	4169151	4169175	4169909;4170229;4169273;4169432;4169151;4169175;4168887;4168976;4168316;4168487;4168112;4168185;4167915;4167984;4167731;4167802;4167509;4167648;4167302;4167375;4166867;4166934
Os01t0185200-01	chr01build05r1.fasta	-	4517455	4519604	5.74355	4517760	4517855	4519309;4519452;4518499;4518546;4518323;4518394;4518087;4518186;4517760;4517855;4517609;4517670;4517455;4517523
Os01t0191500-01	chr01build05r1.fasta	+	4890518	4895876	59.8356	4894177	4894247	4890647;4890682;4891684;4891929;4892021;4892317;4892407;4892574;4892674;4892841;4892924;4893004;4893105;4893171;4893657;4893751;4894027;4894099;4894177;4894247;4894325;4894374;4895263;4895375;4895461;4895513
Os01t0195000-01	chr01build05r1.fasta	+	5098555	5101080	8.71475	5099262	5099661	5099026;5099188;5099262;5099661;5099748;5100648
Os01t0209400-01	chr01build05r1.fasta	-	5933586	5938516	23.6119	5936895	5936939	5937963;5938247;5937020;5937133;5936895;5936939;5936082;5936154;5935884;5935996;5935721;5935780;5935536;5935583;5934285;5934353;5934063;5934125;5933923;5933979
Os01t0227250-00	chr01build05r1.fasta	-	7038880	7041890	21.5618	7040146	7040231	7041372;7041458;7040972;7041138;7040384;7040526;7040146;7040231;7039718;7039773;7039583;7039613
Os01t0228800-01	chr01build05r1.fasta	-	7103701	7108095	9.69742	7105208	7105328	7105545;7106837;7105208;7105328;7103966;7104615
Os01t0229900-02	chr01build05r1.fasta	+	7196059	7207459	14.763	7197331	7197362	7196307;7196389;7197331;7197362;7198064;7198153;7198764;7198790;7199464;7199699;7199787;7199850;7200505;7200643;7202555;7202660
Os01t0232800-01	chr01build05r1.fasta	-	7351223	7356332	51.881	7355032	7355084	7356161;7356331;7355168;7355317;7355032;7355084;7354515;7354623;7353658;7353792;7353541;7353585;7352604;7352791;7352343;7352484;7352036;7352082;7351860;7351949;7351518;7351770
Os01t0242500-01	chr01build05r1.fasta	-	7856828	7859061	14.0284	7858685	7858776	7858871;7858912;7858685;7858776;7858251;7858317;7858097;7858127;7857851;7857991;7857400;7857425;7857246;7857319;7857108;7857168
Os01t0251200-01	chr01build05r1.fasta	+	8296615	8301401	6.97856	8299623	8299710	8296626;8296979;8297102;8297422;8298978;8299186;8299262;8299310;8299623;8299710;8299818;8301010
Os01t0252100-03	chr01build05r1.fasta	+	8329980	8332859	111.707	8330703	8330975	8330027;8330137;8330229;8330321;8330445;8330504;8330703;8330975;8331107;8331181;8331269;8331325;8331409;8331549;8331656;8331706;8331795;8331890;8331974;8332057;8332171;8332273;8332451;8332533
Os01t0265200-01	chr01build05r1.fasta	-	9023970	9027874	10.1116	9025867	9025923	9027352;9027705;9027166;9027222;9026022;9026084;9025867;9025923;9025697;9025780;9025518;9025586;9025339;9025451;9025083;9025252;9024832;9024910;9024609;9024708
Os01t0265700-01	chr01build05r1.fasta	-	9056858	9060022	13.2205	9058826	9058919	9059721;9059917;9058826;9058919;9058650;9058754;9057212;9057541
Os01t0268100-01	chr01build05r1.fasta	-	9203377	9210643	13.6197	9207715	9207777	9210412;9210562;9209185;9209225;9208489;9208549;9208246;9208348;9208028;9208130;9207882;9207935;9207715;9207777;9207332;9207381;9207181;9207256;9206725;9206910;9206492;9206579;9206003;9206088;9205805;9205912;9205565;9205609;9205345;9205433;9204725;9204768;9203448;9203560
Os01t0271000-01	chr01build05r1.fasta	+	9369603	9372576	15.3279	9369820	9369857	9369762;9369783;9369820;9369857;9369932;9370069;9370496;9370751;9371553;9371630;9372205;9372344
Os01t0300200-03	chr01build05r1.fasta	-	11047503	11051573	53.0081	11050838	11050898	11051542;11051571;11051149;11051283;11050838;11050898;11050670;11050746;11050120;11050275;11049905;11050033;11049191;11049323;11048962;11049089;11048758;11048863;11048585;11048661;11048419;11048489;11048039;11048323;11047782;11047857
Os01t0321800-01	chr01build05r1.fasta	+	12407590	12411717	19.046	12409839	12409894	12407653;12407739;12407844;12407918;12408023;12408080;12409839;12409894;12410829;12410891;12411048;12411110;12411270;12411500
Os01t0361500-01	chr01build05r1.fasta	-	14874697	14881109	79.2327	14880583	14880623	14880657;14880952;14880583;14880623;14880165;14880216;14879359;14879414;14878811;14878969;14878594;14878698;14877925;14878031;14877533;14877654;14877312;14877417;14877024;14877157;14876571;14876940;14876373;14876486;14876117;14876202;14874753;14875053
Os01t0363900-01	chr01build05r1.fasta	+	14952355	14964620	8.26538	14958543	14958641	14952642;14952749;14953459;14953560;14954457;14954600;14954706;14954786;14954878;14954947;14955067;14955137;14955227;14955390;14955469;14955540;14955637;14955874;14956249;14956311;14956394;14956669;14957658;14957771;14957899;14958025;14958115;14958284;14958543;14958641;14961541;14961644;14961752;14962049;14962177;14962409;14962646;14963146;14963222;14963516;14963789;14963972;14964382;14964464
Os01t0497801-00	chr01build05r1.fasta	+	18782334	18785692	41.0653	18782886	18783035	18782334;18782711;18782886;18783035;18783930;18784299;18784468;18784585;18784691;18784775;18784896;18784988;18785068;18785163;18785669;18785692
Os01t0526200-01	chr01build05r1.fasta	+	20484289	20487987	12.7268	20486569	20486664	20484361;20484543;20484651;20484820;20484911;20484983;20485099;20485173;20485299;20485409;20485517;20485562;20485655;20485718;20486380;20486482;20486569;20486664;20486756;20486785;20487004;20487103;20487331;20487415;20487535;20487658
Os01t0532200-01	chr01build05r1.fasta	-	20808990	20816426	31.5973	20816065	20816145	20816346;20816363;20816065;20816145;20815882;20815974;20815756;20815809;20815550;20815666;20815371;20815469;20814965;20815012;20814783;20814875;20814511;20814618;20813422;20813486;20811383;20811485;20810872;20811198;20809541;20809675
Os01t0549700-02	chr01build05r1.fasta	+	22174134	22177723	72.6514	22174313	22174431	22174136;22174166;22174313;22174431;22175050;22175106;22175185;22175369;22176822;22176966;22177033;22177116;22177204;22177267;22177369;22177379
Os01t0558300-01	chr01build05r1.fasta	-	22755624	22759037	14.7885	22757823	22757880	22758825;22758831;22758627;22758692;22758420;22758487;22758213;22758246;22758018;22758087;22757823;22757880;22757049;22757177;22756601;22756692;22756378;22756462;22756026;22756098;22755859;22755920
Os01t0559500-01	chr01build05r1.fasta	+	22826080	22831834	10.5482	22828486	22828585	22826112;22826353;22826558;22826642;22826729;22826992;22827088;22827390;22828265;22828369;22828486;22828585;22830184;22830503;22830753;22830929;22831002;22831130;22831421;22831648
Os01t0607300-01	chr01build05r1.fasta	+	25564829	25567890	12.6763	25565113	25565206	25565025;25565027;25565113;25565206;25565334;25565419;25565500;25565651;25566845;25567052;25567378;25567545
Os01t0617500-01	chr01build05r1.fasta	-	26165631	26177365	10.3758	26171289	26171343	26177215;26177265;26176161;26176239;26175980;26176062;26175740;26175889;26175227;26175342;26174683;26174788;26174150;26174221;26173951;26174066;26172555;26172687;26172261;26172338;26172042;26172095;26171886;26171956;26171289;26171343;26171074;26171169;26170579;26170707;26170331;26170413;26170018;26170248;26169797;26169929;26169612;26169725;26169334;26169465;26168397;26168453;26167521;26167618;261…
Os01t0617900-01	chr01build05r1.fasta	+	26203664	26206237	14.3933	26205258	26205317	26203711;26204032;26204388;26204508;26204603;26204652;26204773;26204840;26205069;26205167;26205258;26205317;26205433;26205492;26205645;26205699;26205787;26205836;26205957;26206055
Os01t0633100-01	chr01build05r1.fasta	+	26984486	26992564	16.9147	26990781	26990853	26988278;26988484;26988877;26988999;26989605;26989775;26989873;26989962;26990067;26990153;26990234;26990289;26990382;26990475;26990602;26990714;26990781;26990853;26991173;26991253;26991435;26991521;26991601;26991705;26991849;26991955;26992051;26992111;26992204;26992305
Os01t0652600-01	chr01build05r1.fasta	+	28121845	28125781	70.7841	28124682	28124849	28121894;28121956;28122056;28122163;28122265;28122357;28122949;28123014;28123295;28123435;28123888;28124115;28124231;28124348;28124416;28124555;28124682;28124849;28124943;28125098;28125196;28125561
Os01t0661400-01	chr01build05r1.fasta	+	28733962	28737719	11.8675	28734206	28734280	28734064;28734111;28734206;28734280;28734389;28734475;28734989;28735045;28735290;28735382;28735951;28736023;28736253;28736328;28736404;28736494;28736582;28736701
Os01t0667200-01	chr01build05r1.fasta	-	29004431	29008237	18.1057	29005332	29005373	29007584;29007856;29006753;29006881;29006529;29006636;29005589;29005723;29005332;29005373;29005111;29005170;29004991;29005044;29004877;29004901;29004613;29004704
Os01t0668000-01	chr01build05r1.fasta	+	29065941	29069016	63.0644	29067372	29067420	29066956;29067004;29067104;29067252;29067372;29067420;29067990;29068132;29068615;29068701
Os01t0674100-01	chr01build05r1.fasta	-	29425867	29432012	22.36	29427127	29427219	29429813;29430052;29428995;29429198;29428622;29428810;29428286;29428545;29427341;29427424;29427127;29427219;29426648;29426743;29425867;29425904
Os01t0681400-01	chr01build05r1.fasta	-	29800396	29806109	17.756	29803341	29803389	29805745;29805901;29804645;29804994;29804257;29804427;29803773;29803897;29803341;29803389;29802492;29802650;29802329;29802414;29801748;29801819;29801283;29801432;29800803;29800986
Os01t0690800-01	chr01build05r1.fasta	+	30253785	30264067	25.3992	30261458	30261490	30253801;30254689;30261458;30261490;30262315;30263369
Os01t0703400-01	chr01build05r1.fasta	+	30887986	30892227	40.8902	30891258	30891302	30888070;30888213;30889821;30889961;30890061;30890147;30890391;30890507;30890600;30890688;30890933;30890984;30891090;30891185;30891258;30891302;30891425;30891514;30891587;30891658;30891913;30892041
Os01t0743400-01	chr01build05r1.fasta	-	32799864	32805956	10.4968	32802064	32802176	32805805;32805857;32805590;32805709;32804214;32804301;32803927;32803968;32803475;32803564;32803262;32803366;32802326;32802397;32802064;32802176;32801960;32801981;32801791;32801856;32801497;32801553;32800871;32800917;32800698;32800779;32800424;32800513;32800145;32800279
Os01t0747700-01	chr01build05r1.fasta	+	33017856	33022476	5.61022	33020731	33020830	33017925;33018024;33018111;33018220;33019288;33019419;33019504;33019577;33019644;33019749;33019851;33019919;33020276;33020340;33020448;33020546;33020731;33020830;33021651;33021713
Os01t0750600-01	chr01build05r1.fasta	-	33203680	33207142	4.79852	33205388	33205474	33206419;33207094;33205561;33206025;33205388;33205474;33205116;33205186;33204959;33205035;33204691;33204838;33204440;33204601;33203953;33204315
Os01t0751300-01	chr01build05r1.fasta	+	33241217	33249276	14.227	33243005	33243038	33241475;33241606;33242092;33242142;33243005;33243038;33243711;33243797;33243927;33243978;33245373;33245541;33245734;33245829;33246460;33246520;33246810;33246874;33247527;33247601;33247699;33247774;33248563;33248726;33248821;33248844
Os01t0751300-01	chr01build05r1.fasta	+	33241217	33249276	14.227	33243927	33243978	33241475;33241606;33242092;33242142;33243005;33243038;33243711;33243797;33243927;33243978;33245373;33245541;33245734;33245829;33246460;33246520;33246810;33246874;33247527;33247601;33247699;33247774;33248563;33248726;33248821;33248844
Os01t0757800-03	chr01build05r1.fasta	+	33560286	33565648	12.5777	33561440	33561559	33560287;33560402;33560501;33560612;33560701;33560868;33560950;33561114;33561218;33561321;33561440;33561559;33561767;33561890;33562990;33563103;33563212;33563403;33563751;33563847;33563928;33564076;33564996;33565083;33565162;33565436
Os01t0772700-00	chr01build05r1.fasta	+	34353851	34376377	15.3806	34356281	34356364	34353851;34353955;34355618;34355803;34356110;34356199;34356281;34356364;34356812;34356885;34357572;34357683;34358388;34358444;34359119;34359189;34361668;34361737;34362963;34363026;34363762;34363910;34364183;34364254;34364434;34364531;34365186;34365270;34365489;34365548;34365831;34365917;34366730;34366783;34367074;34367202;34368663;34368721;34369534;34369682;34369761;34369915;34370142;34370270;343…
Os01t0776400-01	chr01build05r1.fasta	-	34568206	34572154	10.1818	34570023	34570070	34571867;34572070;34571649;34571752;34571359;34571425;34571083;34571227;34570825;34570962;34570233;34570372;34570023;34570070;34569641;34569751;34569380;34569558;34569184;34569305;34568690;34568766;34568502;34568603
Os01t0801000-01	chr01build05r1.fasta	+	35649178	35654270	1.71673	35649915	35650012	35649196;35649239;35649668;35649824;35649915;35650012;35650103;35650167;35650883;35651104;35651201;35651450;35651606;35651720;35651875;35652012;35652097;35652144;35652751;35652831;35653128;35653287;35653834;35653955
Os01t0813500-01	chr01build05r1.fasta	-	36313575	36316792	20.1179	36314760	36314829	36316123;36316764;36315687;36315887;36315081;36315174;36314939;36314996;36314760;36314829;36314367;36314502;36314197;36314281;36313946;36314003
Os01t0814000-01	chr01build05r1.fasta	+	36349915	36353586	12.2749	36352245	36352335	36349953;36350498;36351204;36351393;36351687;36351795;36352245;36352335;36352437;36352499;36352729;36353331
Os01t0816400-02	chr01build05r1.fasta	-	36435168	36452195	14.2358	36446675	36446740	36451822;36451984;36451563;36451668;36451349;36451472;36450120;36450199;36449867;36450044;36449706;36449770;36448511;36448593;36448346;36448431;36448130;36448243;36447839;36447958;36447211;36447313;36446827;36446963;36446675;36446740;36446490;36446598;36446354;36446394;36445779;36445850;36445566;36445670;36444701;36444806;36444317;36444429;36444150;36444237;36443379;36443479;36443130;36443237;364…
Os01t0848200-01	chr01build05r1.fasta	+	38160660	38169822	6.4144	38166500	38166577	38160849;38160965;38161635;38161706;38161806;38161909;38161990;38162092;38162180;38162341;38162466;38162743;38165851;38166001;38166218;38166382;38166500;38166577;38166707;38166796;38166883;38166969;38167059;38167145;38167217;38167313;38167456;38167559;38167858;38167933;38168377;38168527;38168669;38168737;38168831;38168897;38169048;38169118;38169332;38169410
Os01t0857000-01	chr01build05r1.fasta	-	38753509	38761175	17.8847	38756884	38756937	38760810;38761142;38760022;38760492;38759100;38759310;38758386;38758543;38758238;38758308;38758039;38758144;38757873;38757962;38757463;38757511;38757020;38757150;38756884;38756937;38756519;38756615;38756158;38756366;38755966;38756046;38755551;38755616;38754191;38754259;38753878;38753952
Os01t0911200-01	chr01build05r1.fasta	+	41425738	41432834	55.092	41426814	41426883	41425833;41425996;41426151;41426346;41426437;41426526;41426644;41426700;41426814;41426883;41427170;41427234;41427831;41427885;41428127;41428254;41428342;41428455;41428626;41428697;41429146;41429247;41429344;41429433;41429507;41429655;41430043;41430154;41430237;41430323;41431755;41431835;41431904;41432128;41432238;41432360;41432444;41432560
Os01t0922800-01	chr01build05r1.fasta	+	42113056	42133044	76.6142	42130942	42131023	42113192;42113376;42130942;42131023;42131436;42131482;42131570;42131666;42132541;42132624
Os01t0930800-01	chr01build05r1.fasta	+	42610970	42616873	12.8284	42611257	42611320	42610972;42611109;42611257;42611320;42611656;42611714;42611925;42612000;42612098;42612169;42613964;42614051;42614562;42614820;42614906;42615021;42615109;42615323;42615770;42615798;42616016;42616117;42616232;42616320;42616433;42616667
Os01t0955700-01	chr01build05r1.fasta	+	43855166	43864106	25.5381	43858350	43858387	43855316;43855722;43857917;43858062;43858350;43858387;43858473;43858588;43859236;43859335;43859426;43859461;43859624;43859674;43859754;43859877;43860163;43860288;43863260;43863435
Os02t0121000-01	chr02build05r1.fasta	-	1090428	1095969	13.3261	1092940	1093003	1095605;1095959;1094378;1094499;1093918;1094100;1093672;1093790;1093542;1093590;1093331;1093432;1093107;1093209;1092940;1093003;1091786;1091900;1091538;1091638;1091205;1091361;1090653;1090886
Os02t0128200-01	chr02build05r1.fasta	+	1457228	1461428	35.3167	1459577	1459634	1457918;1457971;1458417;1458482;1458593;1458679;1459159;1459239;1459338;1459394;1459470;1459500;1459577;1459634;1459710;1459761;1459881;1459917;1460008;1460210;1460556;1460633;1460728;1460853;1461126;1461239
Os02t0147100-00	chr02build05r1.fasta	+	2577230	2585428	53.3819	2584331	2584448	2577376;2577420;2578017;2578221;2578555;2578619;2583179;2583266;2583365;2583432;2583816;2583866;2584331;2584448;2584626;2584672;2584766;2584792;2584969;2585044;2585320;2585428
Os02t0147700-02	chr02build05r1.fasta	+	2614248	2618265	17.577	2617168	2617285	2614394;2614438;2615035;2615239;2615573;2615637;2616016;2616103;2616202;2616269;2616653;2616703;2617168;2617285;2617463;2617509;2617603;2617629;2617806;2617881;2618157;2618265
Os02t0147800-01	chr02build05r1.fasta	+	2620367	2624175	19.9396	2622442	2622616	2621302;2621711;2622442;2622616;2622694;2622811;2623381;2623496;2623626;2623964;2624113;2624175
Os02t0152800-01	chr02build05r1.fasta	-	2913663	2919107	7.98973	2916565	2916680	2917862;2917945;2916790;2916916;2916565;2916680;2916417;2916473;2915581;2915751;2915328;2915486;2915084;2915239;2913663;2914257
Os02t0158400-01	chr02build05r1.fasta	-	3182924	3187014	17.8897	3184767	3184840	3186912;3186949;3185947;3186026;3185754;3185851;3185585;3185677;3184935;3185029;3184767;3184840;3184044;3184132;3183313;3183432
Os02t0161200-01	chr02build05r1.fasta	+	3297228	3303780	13.6147	3299174	3299207	3297334;3297490;3298900;3299037;3299174;3299207;3299814;3299949;3300034;3300090;3301689;3301786;3301876;3301947;3302056;3302228;3302552;3302730;3303136;3303336;3303524;3303559
Os02t0175500-01	chr02build05r1.fasta	+	4129139	4133814	34.0272	4131229	4131300	4129852;4130235;4130355;4130453;4131046;4131146;4131229;4131300;4131712;4131802;4132005;4132085;4132634;4132690;4132776;4132898;4133000;4133038;4133255;4133380
Os02t0181800-01	chr02build05r1.fasta	+	4563070	4566594	82.2348	4564166	4564243	4563989;4564018;4564166;4564243;4564764;4564788;4564870;4564902;4565034;4565155;4565230;4565360;4565509;4565732;4565824;4566065;4566268;4566357
Os02t0184000-01	chr02build05r1.fasta	-	4681427	4689583	24.4821	4685004	4685081	4689212;4689511;4688253;4688393;4687268;4687380;4687046;4687126;4686729;4686891;4686000;4686138;4685814;4685913;4685231;4685288;4685004;4685081;4684827;4684925;4684479;4684557;4684250;4684398;4681834;4682298
Os02t0184400-04	chr02build05r1.fasta	+	4712344	4716877	30.1134	4713920	4713973	4712345;4712491;4712657;4712764;4712920;4713051;4713183;4713359;4713920;4713973;4714072;4714134;4714227;4714928;4715048;4715175;4715563;4715839
Os02t0194100-01	chr02build05r1.fasta	-	5242737	5249318	44.7081	5246780	5246843	5248744;5248794;5248590;5248652;5248405;5248446;5247713;5247778;5247558;5247623;5246953;5247066;5246780;5246843;5246026;5246108;5245762;5245811;5245599;5245676;5245371;5245499;5245241;5245283;5244416;5244502;5244131;5244232;5243763;5243870;5243633;5243683;5243453;5243526;5243280;5243331;5243064;5243159
Os02t0217600-01	chr02build05r1.fasta	-	6602100	6606600	59.7812	6606180	6606195	6606235;6606435;6606180;6606195;6605342;6605456;6604612;6604720;6604453;6604530;6603316;6603507;6602285;6602458
Os02t0219400-01	chr02build05r1.fasta	-	6697862	6701904	13.0055	6699403	6699480	6701581;6701753;6701317;6701358;6701074;6701218;6700627;6700856;6700402;6700459;6699403;6699480;6699217;6699305;6698548;6698629;6698286;6698465;6698079;6698216
Os02t0224800-01	chr02build05r1.fasta	+	7035163	7039507	16.5457	7038309	7038386	7035256;7035318;7037433;7037532;7037613;7037710;7037833;7037921;7038011;7038071;7038153;7038239;7038309;7038386;7038483;7038539;7038631;7038686;7038777;7038912;7039003;7039224
Os02t0225000-01	chr02build05r1.fasta	+	7047719	7053190	51.1288	7051292	7051399	7048147;7048227;7048616;7048711;7048795;7048869;7049021;7049151;7050023;7050077;7050545;7050700;7051138;7051206;7051292;7051399;7052028;7052096;7052643;7052697;7052931;7053127
Os02t0470600-00	chr02build05r1.fasta	-	16702442	16709844	5.2061	16708296	16708427	16709822;16709844;16709163;16709514;16708610;16708723;16708296;16708427;16708135;16708202;16707665;16707785;16707389;16707595;16706072;16706299;16705866;16705975;16705312;16705408;16704341;16704398;16703448;16703557;16703131;16703229;16702905;16703042;16702696;16702761;16702442;16702519
Os02t0470850-00	chr02build05r1.fasta	-	16712110	16723532	5.18837	16712887	16712924	16723518;16723532;16722178;16722259;16720644;16720747;16719795;16719890;16719642;16719689;16717603;16717656;16716075;16716178;16715874;16715991;16714208;16714309;16713940;16714143;16713724;16713859;16712887;16712924;16712110;16712136
Os02t0473200-01	chr02build05r1.fasta	-	16862951	16868434	13.5573	16864402	16864472	16867997;16868259;16867765;16867894;16867420;16867667;16867055;16867279;16864558;16864720;16864402;16864472;16864198;16864288;16863732;16863807;16863536;16863607;16863246;16863391
Os02t0506500-03	chr02build05r1.fasta	+	18787126	18797704	30.7668	18794541	18794577	18787241;18787321;18787610;18787723;18793586;18793714;18793809;18793877;18794234;18794380;18794541;18794577;18795194;18795276;18795507;18795581;18796070;18796144;18796439;18796525;18796617;18796732;18797182;18797234;18797328;18797467
Os02t0525900-03	chr02build05r1.fasta	+	20047799	20051932	41.1697	20049975	20050051	20047800;20047845;20048304;20048386;20048521;20048622;20048708;20048796;20048921;20049011;20049338;20049451;20049975;20050051;20050138;20050216;20050314;20050382;20050626;20050801;20050913;20050969;20051064;20051154;20051248;20051346;20051482;20051667
Os02t0533000-00	chr02build05r1.fasta	-	20450486	20455799	28.2279	20453769	20453834	20455243;20455668;20455025;20455132;20454821;20454921;20454486;20454557;20453931;20454003;20453769;20453834;20453558;20453650;20453310;20453375;20452975;20453117;20452314;20452400;20452167;20452230;20451796;20451939;20450786;20450926
Os02t0554300-01	chr02build05r1.fasta	-	21748439	21759804	17.8119	21754791	21754847	21758224;21758586;21758051;21758142;21757739;21757796;21754791;21754847;21754659;21754692;21754438;21754518;21754142;21754248;21753921;21754007;21753671;21753748;21753175;21753245;21752993;21753091;21752168;21752267;21751469;21751577;21751294;21751366;21750630;21750723;21750255;21750347;21749958;21750024;21748835;21748965
Os02t0575500-02	chr02build05r1.fasta	+	22908112	22912027	38.3251	22910606	22910658	22908113;22908226;22908313;22908392;22908484;22908553;22909496;22909569;22909701;22909770;22909854;22909942;22910052;22910176;22910290;22910370;22910452;22910512;22910606;22910658;22910777;22910877;22910995;22911084;22911521;22911580;22911676;22911792
Os02t0598500-00	chr02build05r1.fasta	+	24106865	24112372	4.5594	24111061	24111113	24108804;24108914;24109003;24109072;24109584;24109689;24109772;24109883;24110379;24110501;24110604;24110787;24110887;24110963;24111061;24111113;24111287;24111341;24111636;24112310
Os02t0599150-01	chr02build05r1.fasta	+	24153333	24158840	4.5594	24157529	24157581	24155272;24155382;24155471;24155540;24156052;24156157;24156240;24156351;24156847;24156969;24157072;24157255;24157355;24157431;24157529;24157581;24157755;24157809;24158104;24158778
Os02t0599151-00	chr02build05r1.fasta	+	24213350	24218753	2.70359	24216078	24216130	24213350;24213405;24213774;24213900;24214022;24214091;24214601;24214706;24214789;24214900;24215396;24215518;24215621;24215780;24215904;24215980;24216078;24216130;24216304;24216358;24216653;24217287;24218016;24218337;24218442;24218753
Os02t0600400-01	chr02build05r1.fasta	+	24307318	24313809	40.5983	24310051	24310119	24308373;24308555;24308804;24308889;24309046;24309094;24309164;24309350;24309818;24309975;24310051;24310119;24310296;24310354;24310744;24310780;24311097;24311168;24311298;24311445;24311728;24311823;24312715;24312785;24312908;24313023;24313218;24313263;24313351;24313527
Os02t0622100-01	chr02build05r1.fasta	+	25593806	25599747	26.2352	25597483	25597544	25594321;25594396;25594529;25594569;25595658;25595727;25595801;25595949;25596095;25596190;25596817;25596887;25597483;25597544;25597779;25597842;25597930;25598014;25598119;25598245;25598318;25598379;25598467;25598527;25598618;25598751;25598959;25599252
Os02t0625500-01	chr02build05r1.fasta	-	25796846	25802645	80.7238	25801570	25801616	25802456;25802643;25801767;25801820;25801570;25801616;25801449;25801480;25801258;25801359;25801072;25801139;25799783;25799859;25799154;25799251;25799014;25799084;25798700;25798766;25798499;25798621;25797636;25797696;25797046;25797188
Os02t0638900-02	chr02build05r1.fasta	+	26478510	26480792	34.0084	26478935	26478986	26478512;26478599;26478682;26478839;26478935;26478986;26479416;26479498;26479632;26479725;26479836;26480365
Os02t0639000-01	chr02build05r1.fasta	+	26482745	26492050	19.529	26488679	26488732	26483222;26483497;26484676;26485152;26485531;26485741;26485911;26486068;26486145;26486215;26486333;26486438;26486512;26486598;26487205;26487756;26487841;26487907;26488475;26488608;26488679;26488732;26488880;26488976;26489511;26489716;26489791;26489871;26490047;26490112;26490529;26490602;26491270;26491375
Os02t0652300-01	chr02build05r1.fasta	-	27153036	27157049	19.9418	27155186	27155240	27156665;27156758;27156413;27156522;27155983;27156051;27155324;27155439;27155186;27155240;27154429;27154549;27154241;27154288;27153677;27153771;27153427;27153528
Os02t0666200-02	chr02build05r1.fasta	+	27900392	27903364	334.331	27902432	27902572	27900449;27900785;27901777;27902072;27902432;27902572;27903060;27903155
Os02t0666300-01	chr02build05r1.fasta	-	27904917	27917952	14.7347	27914423	27914485	27915910;27916454;27915072;27915812;27914565;27914652;27914423;27914485;27910054;27910214;27909872;27909947;27909300;27909359;27909073;27909180;27907560;27907793;27907201;27907292;27906020;27906536
Os02t0670400-01	chr02build05r1.fasta	+	28081266	28082953	11.2239	28081945	28081989	28081402;28081442;28081572;28081661;28081797;28081854;28081945;28081989;28082282;28082359;28082444;28082545;28082654;28082677
Os02t0694800-01	chr02build05r1.fasta	-	29404348	29407795	20.1774	29406587	29406644	29407628;29407695;29406735;29406863;29406587;29406644;29406406;29406486;29406232;29406303;29405909;29406153;29405723;29405794;29405528;29405638;29405373;29405454;29405234;29405280;29404984;29405065;29404676;29404765
Os02t0709200-01	chr02build05r1.fasta	-	30180771	30184369	15.2952	30183010	30183107	30184045;30184299;30183704;30183787;30183230;30183384;30183010;30183107;30182765;30182873;30182508;30182665;30182000;30182142;30181765;30181905;30181052;30181186
Os02t0724600-01	chr02build05r1.fasta	+	30966285	30971475	10.8504	30970059	30970151	30966299;30966662;30966846;30967009;30967106;30967169;30967586;30967719;30967873;30967956;30968084;30968158;30968238;30968309;30968396;30968469;30968721;30968773;30968892;30969001;30969328;30969396;30969479;30969553;30970059;30970151;30970222;30970301;30970381;30970480;30970657;30971090;30971183;30971219
Os02t0741100-01	chr02build05r1.fasta	+	31850371	31854792	18.055	31851801	31851905	31850680;31850849;31851253;31851376;31851454;31851536;31851610;31851721;31851801;31851905;31852313;31852363;31853397;31853483;31853564;31853672;31853758;31853906;31853981;31854034;31854112;31854396
Os02t0744700-02	chr02build05r1.fasta	-	32089348	32092033	9.51852	32091824	32091868	32091967;32092032;32091824;32091868;32091171;32091344;32089714;32090670
Os02t0762300-01	chr02build05r1.fasta	-	32955095	32958890	18.8651	32956196	32956262	32957864;32957977;32957552;32957666;32957236;32957378;32956964;32957083;32956771;32956883;32956608;32956700;32956476;32956516;32956196;32956262;32955924;32956035;32955336;32955509
Os02t0771800-01	chr02build05r1.fasta	-	33431336	33436714	41.388	33436183	33436256	33436374;33436394;33436183;33436256;33434897;33435038;33434461;33434748;33434229;33434382;33433214;33434158;33432853;33433091;33432699;33432772;33432299;33432410;33431760;33431783
Os02t0775200-01	chr02build05r1.fasta	-	33579400	33583555	18.7538	33580577	33580640	33583244;33583427;33582273;33582489;33581794;33581873;33581542;33581701;33581272;33581353;33580757;33580886;33580577;33580640;33580413;33580481;33579686;33579785
Os02t0799300-02	chr02build05r1.fasta	+	34899098	34902203	12.8811	34899853	34899889	34899099;34899190;34899293;34899577;34899664;34899722;34899853;34899889;34899989;34900060;34901117;34901441;34901531;34901914
Os02t0804300-02	chr02build05r1.fasta	+	35152735	35155369	18.8922	35153233	35153288	35152736;35152798;35152869;35152944;35153052;35153135;35153233;35153288;35153806;35153862;35153963;35154012;35154091;35154243;35154346;35154496;35154973;35155137
Os02t0819200-01	chr02build05r1.fasta	+	36014964	36017541	17.96	36016187	36016253	36015080;36015387;36016031;36016105;36016187;36016253;36016734;36016751;36016828;36016926
Os02t0827200-01	chr02build05r1.fasta	+	36404810	36409436	28.9914	36406651	36406750	36405089;36405352;36405807;36405872;36405979;36406077;36406156;36406220;36406306;36406390;36406532;36406565;36406651;36406750;36407242;36407392
Os02t0827300-01	chr02build05r1.fasta	+	36409866	36414875	57.889	36414072	36414111	36409907;36410128;36410248;36410364;36410491;36410616;36410721;36410783;36411341;36411448;36412091;36412168;36412276;36412368;36412710;36412796;36412933;36413034;36413121;36413240;36413343;36413405;36413478;36413623;36413707;36413800;36413903;36413961;36414072;36414111;36414198;36414289;36414381;36414450;36414561;36414629
Os02t0831600-01	chr02build05r1.fasta	-	36617329	36624385	4.78068	36620492	36620563	36623572;36624099;36623278;36623486;36623032;36623181;36622806;36622939;36622400;36622509;36621468;36621574;36621223;36621352;36620950;36621066;36620745;36620852;36620492;36620563;36620033;36620156;36619714;36619878;36619477;36619598;36619256;36619393;36619018;36619160;36618837;36618899;36618576;36618639;36618355;36618490;36618174;36618247;36617994;36618088;36617881;36617912;36617580;36617794
Os02t0831600-01	chr02build05r1.fasta	-	36617329	36624385	4.78068	36619477	36619598	36623572;36624099;36623278;36623486;36623032;36623181;36622806;36622939;36622400;36622509;36621468;36621574;36621223;36621352;36620950;36621066;36620745;36620852;36620492;36620563;36620033;36620156;36619714;36619878;36619477;36619598;36619256;36619393;36619018;36619160;36618837;36618899;36618576;36618639;36618355;36618490;36618174;36618247;36617994;36618088;36617881;36617912;36617580;36617794
Os03t0101100-01	chr03build05r1.fasta	+	105528	109519	66.7257	107001	107063	105608;105701;105818;105878;106028;106079;106207;106227;106315;106368;106793;106843;107001;107063;107701;107766;107843;107881;108146;108268;108904;108996;109090;109314
Os03t0109300-01	chr03build05r1.fasta	+	536614	541549	25.7656	538655	538685	536695;536817;538226;538323;538655;538685;539706;539805;540405;540475;540636;540779;541196;541264
Os03t0113800-01	chr03build05r1.fasta	+	770445	775984	18.5793	774055	774171	770561;770859;771893;772012;772107;772176;772356;772466;772691;772774;773375;773425;773589;773618;773719;773781;773889;773954;774055;774171;774611;774646;775042;775161;775299;775469;775638;775748
Os03t0114300-01	chr03build05r1.fasta	+	799033	808279	5.62637	800719	800763	799176;799391;800176;800430;800501;800625;800719;800763;801205;801284;801744;801814;801930;802100;802188;802253;802990;803058;803188;803256;803648;803706;803963;804244;804750;804883;805067;805161;805255;805299;805410;805469;805996;806097;806203;806254;806329;806369;806512;806576;807359;807410;807676;807747
Os03t0114300-02	chr03build05r1.fasta	+	802639	808256	23.8597	806203	806254	802990;803058;803188;803256;803648;803706;803963;804244;804750;804883;805067;805161;805255;805299;805410;805469;805996;806097;806203;806254;806329;806369;806512;806576;807359;807410;807676;807747
Os03t0124000-01	chr03build05r1.fasta	+	1393429	1399133	16.8061	1395212	1395594	1393895;1394560;1395212;1395594;1397264;1397324;1398038;1398703
Os03t0130800-01	chr03build05r1.fasta	+	1751158	1757157	16.9911	1752004	1752102	1751210;1751362;1751465;1751552;1751647;1751734;1751845;1751890;1752004;1752102;1753680;1753748;1755023;1755353;1755440;1755573;1755717;1756568
Os03t0131300-01	chr03build05r1.fasta	-	1790606	1795370	27.1292	1792006	1792064	1794995;1795217;1792664;1793404;1792347;1792555;1792133;1792246;1792006;1792064;1791806;1791834;1791172;1791255;1790899;1791044
Os03t0145500-01	chr03build05r1.fasta	-	2515857	2524958	15.325	2522234	2522293	2524171;2524878;2523332;2523529;2523069;2523152;2522234;2522293;2521923;2521967;2521626;2521825;2520987;2521490;2520709;2520802;2520426;2520617;2520259;2520348;2519186;2519248;2519016;2519090;2518205;2518255;2517974;2518051;2517336;2517470;2517041;2517148;2516892;2516957;2516370;2516444
Os03t0154700-01	chr03build05r1.fasta	+	2985048	2988230	78.4312	2986481	2986862	2985114;2985141;2986481;2986862;2987738;2987915
Os03t0163100-01	chr03build05r1.fasta	+	3416331	3423866	7.6307	3422286	3422362	3416414;3416508;3416600;3416691;3416849;3416961;3417556;3417821;3418004;3418075;3418234;3418309;3418452;3418550;3418643;3418797;3418890;3418994;3419091;3419177;3419670;3419754;3419837;3419984;3420679;3420755;3420846;3420926;3421348;3421539;3421626;3421739;3421861;3421953;3422075;3422201;3422286;3422362;3422666;3422713;3422799;3422868;3422948;3423021;3423106;3423216;3423433;3423552
Os03t0165300-02	chr03build05r1.fasta	-	3512411	3515971	58.8818	3513658	3514040	3514135;3514824;3513658;3514040;3513515;3513575;3512748;3513416
Os03t0178100-00	chr03build05r1.fasta	-	4119365	4125937	32.7082	4125031	4125108	4125277;4125931;4125031;4125108;4124312;4124409;4124185;4124238;4123850;4123936;4123474;4123638;4122872;4122982;4122344;4122412;4122135;4122244;4121920;4122025;4121553;4121619;4121253;4121332;4120705;4121156;4120199;4120373;4119840;4119971;4119605;4119755;4119365;4119483
Os03t0203700-02	chr03build05r1.fasta	+	5482230	5488322	9.18036	5486583	5486754	5482291;5482467;5484016;5484070;5484176;5486127;5486212;5486370;5486583;5486754;5487119;5487417;5487649;5487894
Os03t0213200-01	chr03build05r1.fasta	+	5948085	5950459	6.34845	5948759	5948927	5948095;5948306;5948427;5948514;5948600;5948641;5948759;5948927;5949296;5949348;5949526;5949744;5950011;5950057;5950236;5950290
Os03t0219200-01	chr03build05r1.fasta	-	6319957	6323332	114.417	6321780	6321811	6323232;6323331;6323002;6323103;6321925;6322020;6321780;6321811;6321612;6321687;6320475;6320528;6320265;6320293
Os03t0227000-01	chr03build05r1.fasta	+	6724408	6731838	46.8806	6725952	6726002	6724548;6724629;6725722;6725819;6725952;6726002;6726077;6726190;6726275;6726475;6726551;6726652;6727749;6727856;6727935;6728165;6728249;6728499;6728612;6728783;6729059;6729214;6729311;6729361;6729557;6729697;6729774;6729968;6730038;6730169;6730272;6730445;6730900;6731139;6731265;6731459
Os03t0238300-01	chr03build05r1.fasta	-	7353282	7356497	4.01178	7353873	7354030	7356394;7356420;7356063;7356298;7355817;7355924;7355307;7355721;7354967;7355151;7354132;7354240;7353873;7354030;7353514;7353763
Os03t0239400-01	chr03build05r1.fasta	-	7406090	7417612	20.0163	7410087	7410138	7411482;7411538;7411346;7411405;7411160;7411264;7410797;7410880;7410641;7410700;7410211;7410377;7410087;7410138;7409205;7409247;7408422;7408684;7408250;7408327;7406921;7407046;7406598;7406654
Os03t0243600-01	chr03build05r1.fasta	+	7639868	7645403	14.8537	7643969	7644057	7640035;7641458;7643759;7643864;7643969;7644057;7644346;7644407;7645049;7645077
Os03t0267700-01	chr03build05r1.fasta	+	8913962	8917085	12.1435	8915714	8915784	8914157;8914390;8914796;8914972;8915065;8915211;8915526;8915627;8915714;8915784;8915882;8915949;8916485;8916726
Os03t0268100-01	chr03build05r1.fasta	-	8940242	8943470	24.6696	8942773	8942847	8943287;8943322;8943071;8943158;8942966;8942988;8942773;8942847;8942637;8942690;8942452;8942529;8942298;8942366;8942083;8942235;8941823;8941991;8941609;8941649;8941232;8941321;8941048;8941152;8940779;8940949;8940562;8940671;8940399;8940474
Os03t0269900-01	chr03build05r1.fasta	+	9059627	9064461	11.6754	9063297	9063884	9059746;9060639;9063297;9063884;9063981;9064082
Os03t0299900-01	chr03build05r1.fasta	+	10590878	10594259	61.0839	10592037	10592099	10590925;10591004;10591101;10591189;10591444;10591511;10591622;10591738;10592037;10592099;10592507;10592611;10592689;10592739;10592914;10593234;10593335;10593541;10593620;10593913
Os03t0300300-01	chr03build05r1.fasta	+	10604230	10609711	7.46084	10607940	10608019	10604316;10604409;10604516;10604667;10604755;10604870;10605042;10605196;10605940;10606028;10606158;10606692;10606821;10606988;10607640;10607818;10607940;10608019;10608117;10608225;10609241;10609315;10609411;10609572
Os03t0336300-01	chr03build05r1.fasta	+	12506440	12517016	16.2288	12507577	12507623	12506538;12506894;12507336;12507411;12507577;12507623;12508624;12508736;12508830;12508903;12509032;12509127;12509214;12509333;12509434;12509667;12510260;12510408;12510919;12511075;12511161;12511316;12512133;12512509;12512645;12512794;12513845;12514027;12514214;12514417;12514643;12514749;12515027;12515180;12515570;12515691;12516315;12516561
Os03t0340900-01	chr03build05r1.fasta	+	12743303	12754382	36.4824	12749832	12749894	12743524;12743551;12743739;12743959;12746238;12746423;12746921;12746986;12747109;12747201;12747302;12747433;12747568;12747669;12747767;12747844;12747922;12747993;12748959;12749066;12749142;12749239;12749678;12749738;12749832;12749894;12750002;12750058;12750136;12750237;12750345;12750503;12751084;12751215;12751290;12751376;12751441;12751512;12752673;12752759;12752826;12753276;12753501;12753562;127…
Os03t0344700-01	chr03build05r1.fasta	-	12884185	12893180	40.9469	12888929	12889018	12891991;12892002;12891709;12891745;12891433;12891493;12890986;12891134;12890776;12890846;12890525;12890695;12890357;12890425;12889116;12889214;12888929;12889018;12888129;12888204;12887952;12888051;12887791;12887866;12887391;12887570;12886867;12886989;12886700;12886783;12886422;12886606;12886173;12886311;12886010;12886069;12885723;12885827;12884755;12884868
Os03t0347800-01	chr03build05r1.fasta	+	13079241	13084010	11.6841	13080082	13080166	13079621;13079629;13079783;13080010;13080082;13080166;13080289;13080356;13080922;13080972;13081047;13081166
Os03t0349200-01	chr03build05r1.fasta	-	13158910	13163734	11.0003	13159881	13159995	13162974;13163294;13162563;13162880;13161664;13161891;13160909;13161009;13159881;13159995;13159314;13159592
Os03t0356638-00	chr03build05r1.fasta	-	14274582	14279617	15.3279	14278073	14278122	14279528;14279617;14278318;14278644;14278073;14278122;14277317;14277377;14277165;14277248;14276145;14276258;14275902;14276071;14275499;14275565;14274950;14275138;14274677;14274868
Os03t0359000-01	chr03build05r1.fasta	-	14474612	14479832	23.7529	14477340	14477394	14479746;14479831;14479321;14479444;14478600;14478680;14477712;14477810;14477467;14477622;14477340;14477394;14477188;14477255;14476894;14476938;14475737;14475904;14474815;14475297
Os03t0363500-02	chr03build05r1.fasta	-	14700871	14706166	4.67614	14704779	14704844	14705802;14706149;14705591;14705653;14705069;14705158;14704930;14704989;14704779;14704844;14704406;14704471;14704243;14704318;14704111;14704175;14703600;14703692;14703212;14703292;14703013;14703097;14702656;14702699;14702358;14702420;14702188;14702247;14701798;14701851;14701551;14701610;14701328;14701442;14700997;14701109
Os03t0417900-01	chr03build05r1.fasta	-	18008488	18018837	13.653	18010495	18010545	18018598;18018701;18018419;18018479;18018102;18018197;18017645;18017746;18016995;18017078;18016236;18016316;18015333;18015476;18014401;18014492;18013620;18013701;18012848;18013033;18011881;18011996;18011742;18011800;18010717;18010817;18010495;18010545;18010166;18010345;18009910;18010044;18009744;18009818;18009224;18009281;18008842;18009143
Os03t0577500-02	chr03build05r1.fasta	-	21928863	21933911	16.1584	21931233	21931305	21933805;21933911;21932124;21932220;21931918;21931973;21931617;21931813;21931473;21931536;21931233;21931305;21931007;21931127;21930619;21930706;21930415;21930540;21930202;21930311;21929365;21929513
Os03t0582200-01	chr03build05r1.fasta	-	22227169	22231214	91.4527	22229312	22229345	22230887;22230955;22229853;22229918;22229642;22229755;22229488;22229550;22229312;22229345;22229092;22229214;22228849;22228911;22228622;22228715;22228442;22228487;22228265;22228332;22227925;22227973;22227649;22227714;22227449;22227535
Os03t0582200-01	chr03build05r1.fasta	-	22227169	22231214	91.4527	22228265	22228332	22230887;22230955;22229853;22229918;22229642;22229755;22229488;22229550;22229312;22229345;22229092;22229214;22228849;22228911;22228622;22228715;22228442;22228487;22228265;22228332;22227925;22227973;22227649;22227714;22227449;22227535
Os03t0583700-00	chr03build05r1.fasta	+	22301193	22304269	26.3774	22301453	22301553	22301236;22301361;22301453;22301553;22303331;22303428;22304090;22304190
Os03t0644000-01	chr03build05r1.fasta	+	25646580	25652277	19.1974	25649075	25649123	25646989;25647145;25647356;25647708;25647934;25648104;25648446;25648570;25649075;25649123;25649805;25649963;25650101;25650186;25650631;25650702;25651160;25651309;25651591;25651774
Os03t0652100-01	chr03build05r1.fasta	+	26145350	26155956	28.2722	26147679	26147795	26145378;26145468;26145642;26145775;26147679;26147795;26149255;26149305;26149726;26149815;26149918;26150064;26150172;26150282;26150371;26150439;26150841;26151581;26151904;26152068;26152440;26152506;26152644;26152768;26154778;26155047;26155129;26155263;26155380;26155561;26155733;26155808
Os03t0669000-02	chr03build05r1.fasta	-	27191731	27196429	45.9018	27195662	27195731	27196069;27196300;27195849;27195978;27195662;27195731;27195008;27195085
Os03t0684400-01	chr03build05r1.fasta	+	28098829	28105332	26.5312	28103097	28103142	28098996;28099433;28100181;28100253;28100455;28100525;28101061;28101146;28101247;28101337;28101786;28101854;28102586;28102666;28102743;28102908;28103097;28103142;28103220;28103300;28104570;28104652;28104769;28104812;28104909;28105004
Os03t0686300-00	chr03build05r1.fasta	-	28185819	28199043	23.3645	28186851	28186907	28198628;28198696;28196548;28196676;28196175;28196318;28195943;28196088;28195677;28195833;28195522;28195580;28195247;28195406;28194986;28195135;28194757;28194893;28194526;28194672;28194327;28194428;28194180;28194237;28193995;28194096;28193143;28193177;28192861;28192987;28192605;28192775;28191778;28191909;28191600;28191709;28191439;28191499;28191085;28191262;28190789;28190994;28190474;28190593;281…
Os03t0689100-01	chr03build05r1.fasta	+	28298137	28314822	5.04041	28300171	28300254	28298427;28298492;28298900;28298959;28299962;28300008;28300171;28300254;28301128;28301191;28302194;28302347;28302618;28302688;28303151;28303255;28303747;28303839;28304685;28304759;28305127;28305212;28305306;28305512;28305598;28305697;28305778;28305848;28305973;28306054;28306933;28307091;28307788;28307830;28308643;28308725;28309582;28309644;28309733;28309807;28310633;28310758;28311280;28311512;283…
Os03t0699200-01	chr03build05r1.fasta	+	28840383	28845941	60.8787	28840571	28840656	28840451;28840474;28840571;28840656;28840973;28841101;28841819;28841938;28842020;28842145;28842362;28842446;28842551;28842661;28843228;28843321;28843461;28843741;28843853;28843960;28844176;28844297;28844838;28845048;28845162;28845389;28845604;28845693
Os03t0722600-01	chr03build05r1.fasta	-	30126905	30131697	22.0803	30128507	30128562	30131384;30131677;30130734;30130905;30130571;30130635;30129611;30129935;30129335;30129503;30128656;30128765;30128507;30128562;30128349;30128405;30127470;30127613;30127131;30127217
Os03t0726800-01	chr03build05r1.fasta	-	30396903	30402282	17.4415	30398849	30398972	30401869;30402065;30400713;30400780;30400459;30400529;30400016;30400276;30399424;30399584;30399251;30399306;30399048;30399100;30398849;30398972;30398094;30398191;30397239;30397310
Os03t0728800-01	chr03build05r1.fasta	+	30577107	30585027	6.16356	30580002	30580134	30577146;30577526;30577996;30578160;30578434;30578523;30578625;30578753;30579184;30579284;30579642;30579755;30580002;30580134;30580766;30580831;30581188;30581367;30581606;30581701;30581821;30581958;30582922;30583004;30583309;30583346;30583430;30583650;30584774;30584851
Os03t0732100-01	chr03build05r1.fasta	+	30814164	30825003	11.1476	30817429	30817816	30814693;30816064;30817429;30817816;30819615;30819675;30823906;30824457
Os03t0746800-01	chr03build05r1.fasta	-	31512221	31515633	15.3023	31513839	31513914	31515407;31515543;31514885;31515049;31514431;31514611;31514248;31514304;31514086;31514156;31513839;31513914;31513692;31513751;31513467;31513570;31513324;31513384;31512530;31512925
Os03t0750800-02	chr03build05r1.fasta	-	31749020	31753874	34.3632	31749908	31749966	31753651;31753703;31753308;31753551;31752980;31753045;31752776;31752901;31752603;31752678;31750048;31750114;31749908;31749966;31749723;31749788;31749020;31749243
Os03t0760600-01	chr03build05r1.fasta	-	32354263	32357378	26.8155	32355275	32355334	32357000;32357148;32356135;32356320;32355704;32355794;32355479;32355586;32355275;32355334;32355131;32355172;32354644;32354775;32354436;32354540
Os03t0763000-01	chr03build05r1.fasta	+	32464562	32468983	11.0658	32467843	32467908	32464622;32464956;32465064;32465193;32465627;32465821;32467157;32467314;32467675;32467765;32467843;32467908;32468250;32468332;32468414;32468477;32468560;32468628;32468717;32468752
Os03t0774200-01	chr03build05r1.fasta	-	32990921	32994131	59.5699	32993704	32993785	32993982;32994035;32993704;32993785;32993259;32993312;32993075;32993166;32992878;32992991;32991599;32991666;32991382;32991493;32991205;32991300
Os03t0776000-01	chr03build05r1.fasta	+	33073803	33080601	28.1633	33078733	33078786	33074160;33074210;33074349;33074425;33074509;33074590;33074694;33074741;33075015;33075170;33075249;33075345;33075444;33075486;33075889;33075956;33076058;33076142;33076216;33076264;33076485;33076557;33076627;33076687;33077336;33077402;33077474;33077530;33077628;33077681;33077773;33077901;33078404;33078467;33078574;33078647;33078733;33078786;33078891;33078959;33079678;33079767;33079933;33080040;330…
Os03t0780900-01	chr03build05r1.fasta	-	33278436	33282302	6.97397	33281564	33281622	33282003;33282224;33281744;33281882;33281564;33281622;33281144;33281263;33280943;33281044;33280335;33280389;33280134;33280231;33279940;33280051;33279445;33279636;33279214;33279356
Os03t0784300-01	chr03build05r1.fasta	-	33449418	33452850	8.81545	33451104	33451198	33452361;33452474;33452216;33452263;33451985;33452074;33451453;33451498;33451284;33451366;33451104;33451198;33450828;33450894;33450668;33450743;33449851;33449948
Os03t0786900-01	chr03build05r1.fasta	+	33578346	33589580	13.5319	33584888	33584951	33578364;33578463;33578572;33578666;33578774;33578873;33579368;33579472;33579552;33579714;33579920;33580040;33580139;33580201;33580550;33580630;33580738;33580829;33580912;33581062;33581402;33581488;33582215;33582334;33582439;33582570;33582668;33582765;33582844;33582967;33583051;33583158;33583747;33583882;33584676;33584786;33584888;33584951;33585058;33585130;33585687;33585863;33585937;33586047;335…
Os03t0792400-01	chr03build05r1.fasta	+	33850055	33855284	22.0835	33853884	33853953	33850057;33850299;33850473;33850559;33851223;33851693;33851789;33851932;33852495;33852596;33853095;33853306;33853748;33853798;33853884;33853953;33854233;33854301;33854823;33854873;33854963;33855121
Os03t0793500-02	chr03build05r1.fasta	+	33898067	33905162	13.8321	33900230	33900303	33898946;33899359;33900021;33900146;33900230;33900303;33900393;33900462;33900547;33900602;33900687;33900758;33900870;33900964;33901121;33901187;33901284;33901413;33901503;33901718;33901812;33901942;33902644;33902818;33902902;33902992;33904076;33904233;33904688;33904876;33904991;33905050
Os03t0802700-01	chr03build05r1.fasta	-	34388112	34392038	15.7122	34390196	34390237	34391588;34391950;34391143;34391328;34390687;34390872;34390358;34390441;34390196;34390237;34390018;34390107;34389642;34389941;34389520;34389558;34389326;34389430;34389179;34389247;34388969;34389094;34388291;34388473
Os03t0809100-01	chr03build05r1.fasta	-	34736491	34740195	27.3364	34737532	34737707	34740032;34740036;34738044;34738673;34737532;34737707;34736846;34737447
Os03t0811600-01	chr03build05r1.fasta	-	34894182	34897180	31.0229	34896775	34896798	34896919;34897127;34896775;34896798;34896271;34896358;34895931;34896023;34895215;34895247;34894959;34895015;34894540;34894650
Os03t0812000-01	chr03build05r1.fasta	-	34909467	34914191	11.7316	34910609	34910663	34914151;34914189;34913974;34914063;34913177;34913302;34912923;34913080;34912404;34912485;34912159;34912323;34911967;34912068;34911655;34911776;34910928;34911048;34910609;34910663;34910413;34910512;34909799;34909955
Os03t0820100-01	chr03build05r1.fasta	+	35311389	35317688	15.4013	35316408	35316493	35311540;35311601;35312230;35312402;35312498;35312661;35312970;35313080;35313271;35313350;35313452;35313602;35313699;35313792;35314384;35314472;35315635;35315708;35315822;35315984;35316408;35316493;35316974;35317057;35317149;35317329;35317413;35317496
Os03t0821800-01	chr03build05r1.fasta	-	35396827	35399840	28.6268	35398902	35398947	35399642;35399728;35399487;35399557;35399318;35399375;35399082;35399188;35398902;35398947;35398079;35398213;35397850;35397939;35397624;35397752;35397435;35397518;35397270;35397334;35397004;35397190
Os03t0825400-01	chr03build05r1.fasta	-	35567554	35569690	29.2624	35568651	35568689	35569411;35569452;35569257;35569309;35568651;35568689;35568306;35568376;35567767;35567813
Os03t0829000-02	chr03build05r1.fasta	-	35716165	35718909	28.1881	35717675	35717727	35718738;35718842;35718447;35718621;35717675;35717727;35717192;35717254;35716757;35716807;35716536;35716653;35716342;35716457
Os03t0834000-01	chr03build05r1.fasta	+	35945158	35950536	11.5255	35945369	35945485	35945263;35945274;35945369;35945485;35946115;35946173;35946264;35946323;35946560;35946613;35946695;35946743;35946856;35946903;35947252;35947317;35947954;35948004;35948095;35948214;35948284;35948368;35948791;35948872;35949029;35949137;35949214;35949268;35949366;35949414;35949494;35949551;35950138;35950302
Os03t0835600-01	chr03build05r1.fasta	-	36003697	36011044	29.7977	36008405	36008471	36010691;36010837;36010447;36010517;36009993;36010056;36009855;36009926;36009437;36009637;36009231;36009308;36008548;36008658;36008405;36008471;36008231;36008292;36007443;36007582;36007139;36007262;36006938;36007052;36006270;36006358;36006108;36006191;36005865;36006020;36005497;36005640;36004770;36004829;36003976;36004158
Os03t0837300-02	chr03build05r1.fasta	+	36089369	36095986	11.7536	36091221	36091282	36089426;36089583;36090320;36090464;36090725;36090844;36091003;36091137;36091221;36091282;36091501;36091576;36091957;36092058;36092211;36092327;36092533;36092591;36093173;36093347;36093991;36094125;36094218;36094316;36094506;36094614;36095344;36095456;36095569;36095646
Os03t0850400-01	chr03build05r1.fasta	+	36688592	36693973	15.8328	36692714	36692830	36688931;36689065;36689166;36689248;36689335;36689375;36690580;36690734;36691479;36691628;36691749;36691844;36692101;36692217;36692332;36692451;36692533;36692625;36692714;36692830;36693178;36693294;36693452;36693514;36693601;36693762
Os03t0853900-01	chr03build05r1.fasta	-	36869340	36871882	8.58581	36870634	36870699	36871693;36871834;36871475;36871614;36871113;36871385;36870807;36871016;36870634;36870699;36870346;36870438;36870200;36870256;36869591;36869686
Os03t0856400-02	chr03build05r1.fasta	+	37023438	37030527	42.4917	37026109	37026168	37023504;37023631;37024638;37024725;37024847;37025032;37025897;37026031;37026109;37026168;37026915;37027004;37027690;37027821;37028345;37028489;37028572;37028745;37028935;37028998;37029084;37029153;37029634;37029751;37029843;37029934
Os03t0858100-01	chr03build05r1.fasta	-	37111323	37121680	18.6157	37118774	37118842	37121350;37121445;37120800;37120916;37119753;37119845;37119580;37119651;37119361;37119468;37119211;37119293;37118932;37119070;37118774;37118842;37118468;37118545;37118298;37118357;37118142;37118186;37117756;37117863;37117578;37117673;37117209;37117409;37117018;37117077;37116519;37116629;37116285;37116382;37116100;37116208;37115778;37115843;37115504;37115602;37115332;37115412;37115160;37115249;371…
Os04t0102700-01	chr04build05r1.fasta	-	186899	195971	16.5292	191871	191946	195661;195852;195499;195559;193193;193383;192971;193100;192755;192832;192516;192663;192028;192140;191871;191946;191508;191579;191289;191340;190683;190763;190530;190613;189949;190052;189731;189823;189472;189540;188641;188705;187964;188025;187611;187706;187039;187098
Os04t0177600-01	chr04build05r1.fasta	-	5282335	5295100	6.74523	5294176	5294235	5294994;5294996;5294801;5294873;5294316;5294437;5294176;5294235;5294028;5294099;5292727;5292829;5291662;5291867;5289891;5290011;5288870;5288934;5287624;5287713;5287429;5287479;5286376;5286507;5285645;5285734;5285400;5285470;5285144;5285319;5285028;5285071;5284893;5284942;5284773;5284818;5284466;5284516;5283478;5283621
Os04t0177600-01	chr04build05r1.fasta	-	5282335	5295100	6.74523	5284773	5284818	5294994;5294996;5294801;5294873;5294316;5294437;5294176;5294235;5294028;5294099;5292727;5292829;5291662;5291867;5289891;5290011;5288870;5288934;5287624;5287713;5287429;5287479;5286376;5286507;5285645;5285734;5285400;5285470;5285144;5285319;5285028;5285071;5284893;5284942;5284773;5284818;5284466;5284516;5283478;5283621
Os04t0252200-01	chr04build05r1.fasta	-	10156177	10168312	16.5747	10164251	10164303	10166468;10166522;10164999;10165144;10164399;10164494;10164251;10164303;10163342;10163473;10163202;10163253;10162999;10163115;10160816;10160962
Os04t0298200-01	chr04build05r1.fasta	-	13428821	13435132	11.3833	13430944	13431016	13434662;13434992;13434499;13434556;13433684;13433816;13433541;13433596;13433130;13433244;13432955;13433012;13432760;13432878;13432438;13432557;13431095;13431196;13430944;13431016;13430266;13430333;13429212;13429272;13429011;13429135
Os04t0417800-01	chr04build05r1.fasta	-	20863261	20868193	13.1774	20864563	20864614	20865391;20866455;20865117;20865207;20864696;20864853;20864563;20864614;20864375;20864451;20864163;20864256;20863529;20864034
Os04t0439900-02	chr04build05r1.fasta	-	22109945	22115710	52.7177	22114683	22114740	22115445;22115637;22114821;22114935;22114683;22114740;22114578;22114595;22113016;22113268;22112758;22112876;22112621;22112684;22112420;22112498;22112114;22112154;22111975;22112020;22111206;22111303;22110633;22110736;22110510;22110557;22110346;22110399
Os04t0442200-01	chr04build05r1.fasta	+	22240733	22246851	36.3341	22244334	22244400	22240832;22240903;22241497;22241643;22241721;22241891;22242462;22242544;22242631;22242829;22243250;22243371;22244334;22244400;22244542;22244592;22244768;22244820;22245373;22245583;22245863;22246033;22246568;22246660
Os04t0448600-01	chr04build05r1.fasta	-	22854471	22857065	48.9782	22855565	22855621	22856876;22856984;22856652;22856728;22856014;22856067;22855565;22855621;22855323;22855363;22855137;22855208;22854973;22855052;22854821;22854894
Os04t0451100-01	chr04build05r1.fasta	+	22971323	22978472	3.94755	22976219	22976299	22971388;22971531;22973753;22973818;22973909;22973996;22974068;22974221;22974548;22974644;22974729;22974788;22974904;22975004;22975091;22975172;22975476;22975568;22975642;22975706;22976119;22976131;22976219;22976299;22976686;22976794;22976909;22977030
Os04t0457500-01	chr04build05r1.fasta	-	23354818	23359996	80.8151	23359445	23359785	23359938;23359944;23359445;23359785;23356391;23356906;23355975;23356210;23355576;23355840;23355302;23355439;23354970;23355191
Os04t0470700-01	chr04build05r1.fasta	-	24012006	24022119	15.9575	24012832	24013059	24021922;24022012;24021574;24021810;24019096;24019189;24013501;24013715;24013164;24013297;24012832;24013059;24012306;24012707
Os04t0486900-01	chr04build05r1.fasta	+	24820527	24824709	11.1476	24823144	24823194	24820703;24820794;24822474;24822630;24823144;24823194;24823785;24823877;24824358;24824426
Os04t0488000-01	chr04build05r1.fasta	+	24870947	24876122	24.694	24872835	24872963	24871279;24872741;24872835;24872963;24873073;24873208;24873362;24873450;24873546;24873657;24873751;24873857;24873948;24874044
Os04t0492400-01	chr04build05r1.fasta	+	25110503	25114266	39.916	25113151	25113612	25112099;25112230;25112396;25112458;25112589;25112655;25112734;25112834;25112997;25113041;25113151;25113612;25113820;25113990
Os04t0502300-01	chr04build05r1.fasta	-	25575966	25578187	65.9161	25577657	25577697	25578092;25578103;25577657;25577697;25577469;25577569;25576682;25576827;25576505;25576593;25576220;25576313
Os04t0531100-01	chr04build05r1.fasta	+	27058126	27060400	19.9119	27058461	27058526	27058216;27058282;27058461;27058526;27059169;27059295;27059590;27059704;27060106;27060165
Os04t0560500-00	chr04build05r1.fasta	+	28574777	28577594	10.7123	28575263	28575323	28574812;28575012;28575263;28575323;28575416;28575522;28575959;28576027;28576125;28576179;28576262;28576309;28576410;28576567;28576689;28576927;28577126;28577216;28577307;28577468
Os04t0563000-01	chr04build05r1.fasta	-	28680447	28684252	38.5226	28683509	28683585	28684105;28684251;28683893;28683952;28683712;28683802;28683509;28683585;28682747;28682835;28682492;28682675;28682222;28682403;28682039;28682141;28681625;28681956;28681156;28681549
Os04t0566500-02	chr04build05r1.fasta	-	28926970	28935125	15.6251	28928943	28929014	28934910;28935102;28931743;28932530;28931446;28931666;28931223;28931372;28931016;28931149;28930779;28930888;28930577;28930683;28930333;28930471;28930087;28930203;28929119;28929226;28928943;28929014;28928196;28928318;28927936;28928101;28927737;28927858;28927518;28927655;28927288;28927430;28927146;28927208;28926970;28927034
Os04t0592500-01	chr04build05r1.fasta	-	30468526	30471816	11.9806	30469143	30469206	30471674;30471745;30471239;30471287;30470811;30470930;30470631;30470725;30470248;30470453;30469967;30470155;30469281;30469434;30469143;30469206;30468979;30469053;30468810;30468889
Os04t0605500-02	chr04build05r1.fasta	-	31071388	31083437	4.1202	31080027	31080116	31083142;31083294;31080923;31081039;31080795;31080852;31080411;31080511;31080207;31080338;31080027;31080116;31079658;31079727;31079303;31079373;31079145;31079228;31078988;31079065;31078840;31078911;31078567;31078650;31078414;31078496;31078235;31078343;31078098;31078153;31077981;31078023;31077820;31077903;31077566;31077703;31077276;31077341;31077083;31077181;31076525;31076641;31076281;31076448;310…
Os04t0616300-01	chr04build05r1.fasta	-	31773697	31781541	64.9134	31777431	31777496	31781359;31781467;31780544;31780739;31780356;31780427;31779862;31779933;31779706;31779777;31779260;31779331;31779078;31779149;31778924;31778992;31778287;31778358;31778123;31778197;31777932;31778006;31777746;31777817;31777589;31777654;31777431;31777496;31777000;31777044;31776834;31776898;31776340;31776719;31776054;31776255;31775772;31775936;31775569;31775687;31775119;31775329;31774797;31775028;317…
Os04t0616500-01	chr04build05r1.fasta	-	31799026	31806917	29.694	31802629	31802694	31806741;31806855;31805912;31806095;31805741;31805812;31805214;31805285;31805058;31805129;31804592;31804663;31804417;31804488;31804261;31804329;31803500;31803571;31803337;31803411;31803150;31803224;31802949;31803020;31802783;31802848;31802629;31802694;31802225;31802269;31802059;31802123;31801564;31801943;31801267;31801468;31800987;31801151;31800784;31800902;31800268;31800478;31799945;31800176;317…
Os04t0626900-01	chr04build05r1.fasta	+	32394482	32399357	11.7799	32397003	32397079	32394528;32394653;32394764;32394910;32395241;32395332;32395426;32395522;32395800;32395843;32395975;32396063;32396350;32396441;32396533;32396679;32396764;32396911;32397003;32397079;32397548;32397619;32397803;32397848;32398003;32398132;32398214;32398373;32398473;32398674;32398909;32398958
Os04t0626900-01	chr04build05r1.fasta	+	32394482	32399357	11.7799	32397803	32397848	32394528;32394653;32394764;32394910;32395241;32395332;32395426;32395522;32395800;32395843;32395975;32396063;32396350;32396441;32396533;32396679;32396764;32396911;32397003;32397079;32397548;32397619;32397803;32397848;32398003;32398132;32398214;32398373;32398473;32398674;32398909;32398958
Os04t0630000-01	chr04build05r1.fasta	+	32543951	32547683	14.7485	32544372	32544425	32543951;32544028;32544133;32544282;32544372;32544425;32544704;32544799;32545133;32545192;32545288;32545362;32545446;32545499;32545990;32546091;32546170;32546856;32546953;32547084;32547183;32547290;32547437;32547586
Os04t0636000-02	chr04build05r1.fasta	-	32847594	32850958	5.37971	32849284	32849342	32850778;32850910;32849927;32850693;32849664;32849852;32849440;32849548;32849284;32849342;32849093;32849203;32848309;32848987;32847891;32847997
Os04t0636600-01	chr04build05r1.fasta	-	32875298	32877449	11.5891	32877091	32877154	32877245;32877255;32877091;32877154;32875298;32875727
Os04t0640500-01	chr04build05r1.fasta	+	33073590	33080819	18.8318	33074369	33074407	33073718;33074110;33074230;33074274;33074369;33074407;33074659;33074829;33075319;33075471;33075639;33075674;33076482;33076525;33076867;33076957;33077044;33077085;33077181;33077289;33077438;33077552;33077631;33077680;33077854;33077932;33078040;33078090;33078243;33078384;33078592;33078636;33078911;33079018;33079120;33079161;33079665;33079847;33080209;33080328;33080458;33080562
Os04t0678800-02	chr04build05r1.fasta	+	35164159	35167817	11.7198	35166451	35166499	35164301;35164488;35164850;35164920;35165080;35165144;35165244;35165288;35165379;35165459;35165846;35165913;35166451;35166499;35166839;35166996;35167361;35167424
Os04t0682800-04	chr04build05r1.fasta	-	35361222	35365515	23.2656	35365095	35365163	35365396;35365515;35365095;35365163;35364678;35364743;35363983;35364072;35363664;35363768;35363447;35363575;35362757;35362966;35362503;35362652;35362236;35362289;35362091;35362149;35361474;35361540;35361222;35361400
Os04t0692100-01	chr04build05r1.fasta	-	35922228	35925984	3.15923	35923676	35923809	35925811;35925921;35925596;35925747;35925403;35925521;35924836;35924900;35924721;35924762;35923676;35923809;35922969;35923038;35922550;35922597
Os04t0692200-01	chr04build05r1.fasta	+	35926152	35928553	18.6548	35927164	35927246	35926201;35926605;35926689;35926786;35926908;35926953;35927164;35927246;35927367;35927428;35927795;35927856;35927982;35928041;35928129;35928161;35928246;35928311;35928399;35928443
Os05t0103600-01	chr05build05r1.fasta	-	197718	201616	21.7511	200087	200173	201441;201468;201290;201352;201033;201206;200819;200950;200528;200667;200087;200173;199579;199704;199024;199170;198883;198945;198666;198767;198391;198561;198215;198294;197977;198046
Os05t0117600-00	chr05build05r1.fasta	+	926398	933729	16.7008	929149	929252	926453;926626;927306;927617;928161;928427;928507;928554;929005;929070;929149;929252;929673;929766;929836;929892;930012;930435;930514;930668;930765;930830;930925;930993;931244;931330;931454;931519;932630;932676;932749;932812;933030;933107;933213;933275;933348;933440;933573;933677
Os05t0131401-00	chr05build05r1.fasta	-	1840610	1844560	5.84204	1844239	1844337	1844434;1844556;1844239;1844337;1842066;1842170;1841876;1841975;1841586;1841677;1841457;1841498
Os05t0144000-01	chr05build05r1.fasta	-	2528981	2536257	4.63415	2531694	2531745	2535892;2535985;2535750;2535805;2535472;2535653;2535345;2535393;2534496;2534599;2534329;2534393;2534134;2534204;2533679;2533738;2533082;2533195;2531822;2531946;2531694;2531745;2531232;2531294;2530965;2531074;2530547;2530639;2530368;2530449;2529899;2529976;2529560;2529635;2529422;2529471;2529298;2529339
Os05t0147500-03	chr05build05r1.fasta	+	2728030	2733731	65.3103	2729030	2729107	2728030;2728053;2728728;2728835;2729030;2729107;2729787;2729852
Os05t0148101-00	chr05build05r1.fasta	-	2753245	2756892	3.09382	2755777	2755864	2756819;2756892;2756308;2756425;2756133;2756225;2755953;2756030;2755777;2755864;2755595;2755684;2755340;2755405;2753245;2753318
Os05t0155700-01	chr05build05r1.fasta	+	3257576	3262827	15.5432	3257891	3258028	3257589;3257789;3257891;3258028;3258863;3258944;3259058;3259134;3259229;3259335;3259767;3259905;3261002;3261118;3261250;3261341;3261496;3261562;3261677;3261755;3261855;3261946;3262151;3262294;3262495;3262635
Os05t0164100-01	chr05build05r1.fasta	+	3763118	3771458	60.7932	3766700	3766729	3763171;3763416;3763533;3763596;3764157;3764455;3765066;3765281;3765616;3765822;3766094;3766189;3766498;3766596;3766700;3766729;3767285;3767338;3767933;3767986;3768058;3768135;3768327;3768418;3768493;3768550;3768648;3768722;3769330;3769377;3769531;3769628;3769846;3769921;3770059;3770121;3770210;3770301;3770607;3770675;3770810;3770873;3770945;3771010;3771100;3771177
Os05t0196800-00	chr05build05r1.fasta	+	5971958	5978635	14.043	5973365	5973438	5972026;5972445;5973174;5973254;5973365;5973438;5973528;5973603;5973815;5973882;5974112;5974235;5974637;5974735;5975499;5975600;5975682;5975818;5975991;5976072;5976205;5976225;5976591;5976653;5977603;5977650;5977756;5977818;5977978;5978031;5978113;5978217
Os05t0224800-01	chr05build05r1.fasta	-	7663240	7667329	46.1802	7665263	7665306	7667233;7667304;7667092;7667160;7666340;7666426;7666181;7666268;7665597;7665718;7665416;7665520;7665263;7665306;7665098;7665167;7664920;7665023;7663701;7663854
Os05t0235300-01	chr05build05r1.fasta	+	8305993	8319975	31.858	8309114	8309175	8305994;8306053;8306162;8306214;8306410;8306533;8307042;8307224;8308054;8308206;8308511;8308663;8308748;8308819;8308905;8309039;8309114;8309175;8309374;8309471;8310003;8310112;8310207;8310380;8310467;8310532;8311222;8311290;8311364;8311474;8311793;8311933;8312013;8312141;8312239;8312404;8312549;8312763;8314258;8314464;8315272;8315385;8315465;8315656;8315864;8315944;8316029;8316103;8316187;8316253…
Os05t0237100-01	chr05build05r1.fasta	+	8397777	8399290	23.6002	8398241	8398274	8397777;8397835;8397934;8398009;8398084;8398160;8398241;8398274;8398358;8398507;8398597;8398731;8398825;8398908
Os05t0256500-00	chr05build05r1.fasta	+	9546748	9556519	18.6206	9553448	9553513	9546748;9546980;9551316;9551387;9551587;9551658;9551737;9551808;9552096;9552167;9552256;9552327;9552414;9552485;9552711;9552782;9552873;9552944;9553024;9553098;9553200;9553271;9553448;9553513;9553610;9553675;9553747;9553791;9553863;9553927;9554018;9554397;9554488;9554686;9554756;9554914;9554996;9555114;9555258;9555468;9555633;9555864;9555949;9556099;9556184;9556501
Os05t0295800-01	chr05build05r1.fasta	-	13123210	13127786	80.4972	13124735	13124795	13127417;13127521;13126091;13126152;13124735;13124795;13124550;13124629;13124381;13124451;13124154;13124243;13123572;13123672
Os05t0299300-01	chr05build05r1.fasta	-	13414154	13420043	44.5903	13416340	13416448	13416545;13416565;13416340;13416448;13416075;13416187;13415746;13415804;13414900;13415008;13414687;13414821
Os05t0305700-01	chr05build05r1.fasta	-	13852221	13857663	19.6736	13853715	13853797	13857248;13857432;13855842;13855941;13854695;13854754;13854264;13854378;13853715;13853797;13853111;13853172;13852594;13852696
Os05t0323900-01	chr05build05r1.fasta	+	15075763	15080411	68.7834	15078597	15078653	15075824;15076118;15078220;15078266;15078375;15078500;15078597;15078653;15079418;15079495;15080149;15080241
Os05t0346500-01	chr05build05r1.fasta	-	16341821	16348391	16.1776	16345195	16345241	16347953;16348375;16347688;16347825;16347321;16347430;16347114;16347225;16346932;16347039;16346507;16346619;16346348;16346429;16345585;16345665;16345195;16345241;16342987;16343122;16341945;16342685
Os05t0357800-01	chr05build05r1.fasta	-	17006849	17011195	25.9147	17009363	17009400	17010606;17011145;17009506;17009625;17009363;17009400;17008914;17008978;17008363;17008431;17007859;17007992;17007320;17007460;17007084;17007191
Os05t0372400-01	chr05build05r1.fasta	-	18000083	18003678	21.7264	18002487	18002552	18003089;18003155;18002682;18002752;18002487;18002552;18002350;18002397;18002193;18002260;18001873;18001945;18001628;18001789;18000782;18000976;18000583;18000671;18000309;18000498
Os05t0392200-01	chr05build05r1.fasta	+	19139709	19141073	12.0051	19140189	19140241	19139719;19139755;19139845;19139913;19140064;19140083;19140189;19140241;19140339;19140369;19140452;19140533;19140762;19140976
Os05t0395300-01	chr05build05r1.fasta	+	19290846	19298398	34.3439	19294293	19294364	19290913;19290938;19291023;19291222;19292168;19292244;19293221;19293304;19293387;19293500;19294118;19294204;19294293;19294364;19294900;19294967;19295301;19295388;19295482;19295555;19295711;19296074;19296281;19296327;19296411;19296492;19297955;19298074
Os05t0399100-02	chr05build05r1.fasta	+	19467778	19471601	44.8447	19468062	19468083	19467810;19467960;19468062;19468083;19469045;19469171;19470071;19470161;19470265;19470354;19470451;19470551;19471202;19471342
Os05t0424800-01	chr05build05r1.fasta	-	20865132	20869227	12.8244	20866530	20866622	20868543;20868699;20867715;20867771;20867532;20867622;20867251;20867411;20867014;20867141;20866775;20866912;20866530;20866622;20865722;20865827;20865498;20865643
Os05t0437300-01	chr05build05r1.fasta	-	21473037	21478748	40.244	21477894	21477968	21478292;21478348;21478068;21478141;21477894;21477968;21477515;21477596;21476702;21476834;21475847;21475911;21475721;21475770;21475603;21475644;21475358;21475409;21475201;21475249;21475101;21475114;21474894;21475001;21473863;21474006;21473361;21473750
Os05t0443300-01	chr05build05r1.fasta	-	21789540	21794833	38.4949	21792101	21792196	21794410;21794737;21794231;21794302;21793831;21793884;21793544;21793719;21793274;21793460;21792974;21793119;21792729;21792883;21792529;21792610;21792334;21792449;21792101;21792196;21791689;21791812;21790986;21791251;21790128;21790342;21789804;21790030
Os05t0455500-01	chr05build05r1.fasta	-	22473081	22477829	16.2893	22473621	22473724	22477653;22477712;22476788;22476859;22476479;22476685;22476227;22476388;22475765;22476042;22475053;22475203;22474750;22474914;22474560;22474637;22474345;22474434;22474171;22474257;22474000;22474086;22473831;22473927;22473621;22473724;22473081;22473145
Os05t0481100-01	chr05build05r1.fasta	+	23750413	23759382	27.4712	23755049	23755120	23751551;23751647;23752523;23752667;23753202;23753273;23753530;23753601;23753736;23753879;23753965;23754036;23754134;23754205;23754303;23754377;23754461;23754529;23754913;23754981;23755049;23755120;23755644;23755730;23755825;23755896;23756224;23756720;23757140;23757292;23757492;23757775;23757864;23757915;23758135;23758385;23758464;23758598;23758867;23759235
Os05t0490800-01	chr05build05r1.fasta	-	24219533	24223680	14.3581	24222459	24222498	24222586;24222689;24222459;24222498;24222283;24222366;24221928;24222001;24221770;24221856;24221608;24221692;24221330;24221376;24220496;24220561;24219909;24219999;24219743;24219814
Os05t0497700-01	chr05build05r1.fasta	-	24580697	24586003	2.35783	24585326	24585376	24585747;24585775;24585455;24585635;24585326;24585376;24585077;24585151;24584082;24584198;24583873;24584004;24583666;24583769;24582933;24583018;24582739;24582833;24581967;24582660;24581620;24581821;24581245;24581333;24580916;24581145
Os05t0519900-01	chr05build05r1.fasta	-	25910093	25914139	28.465	25911238	25911333	25913944;25914072;25913754;25913816;25913425;25913480;25912950;25913021;25912765;25912870;25912624;25912674;25912315;25912410;25912179;25912238;25911998;25912111;25911789;25911875;25911503;25911606;25911238;25911333;25910676;25910796;25910515;25910595;25910293;25910424;25910093;25910192
Os05t0556000-01	chr05build05r1.fasta	+	27759120	27763659	20.5198	27760044	27760097	27759411;27759617;27759702;27759779;27759878;27759927;27760044;27760097;27760295;27760347;27760431;27760503;27760779;27760840;27761249;27761317;27761513;27761621;27761988;27762055;27762312;27762412;27762647;27762742;27762833;27762900;27763228;27763273;27763357;27763437
Os05t0556000-01	chr05build05r1.fasta	+	27759120	27763659	20.5198	27760431	27760503	27759411;27759617;27759702;27759779;27759878;27759927;27760044;27760097;27760295;27760347;27760431;27760503;27760779;27760840;27761249;27761317;27761513;27761621;27761988;27762055;27762312;27762412;27762647;27762742;27762833;27762900;27763228;27763273;27763357;27763437
Os05t0592500-01	chr05build05r1.fasta	+	29636236	29643466	25.4544	29641852	29641878	29636458;29636496;29637555;29637658;29638024;29638110;29638200;29638275;29638391;29638465;29638629;29638682;29639162;29639221;29639306;29639422;29639596;29639690;29639809;29640011;29640208;29640305;29640687;29640790;29640866;29641031;29641132;29641254;29641376;29641458;29641546;29641687;29641852;29641878;29642113;29642183;29642259;29642847
Os05t0594900-01	chr05build05r1.fasta	+	29739086	29741112	116.659	29739341	29739381	29739196;29739235;29739341;29739381;29739475;29739549;29740524;29740576;29740714;29740804
Os06t0103600-01	chr06build05r1.fasta	+	232787	243624	3.39433	239335	239397	232825;233189;233259;233340;233430;233493;233636;233691;233901;233978;234133;234207;234436;234506;234710;234826;234915;235016;235196;235316;235451;235537;235708;235794;236237;236338;236629;236692;237581;237636;238185;238256;238540;238622;238953;239001;239335;239397;239633;239722;239823;239909;240072;240146;240222;240280;240511;240604;240681;240899;240998;241092;241504;241594;241663;241767;241847;…
Os06t0103700-01	chr06build05r1.fasta	-	243855	246798	16.6076	245573	245636	246422;246748;246255;246311;245893;245928;245744;245808;245573;245636;245069;245186;244829;244926;244621;244691;244500;244527;244279;244333;244068;244177
Os06t0106100-02	chr06build05r1.fasta	-	413121	415035	77.3316	413902	413943	414812;414942;414117;414223;413902;413943;413733;413820;413121;413197
Os06t0126000-01	chr06build05r1.fasta	-	1388083	1394802	54.8041	1390346	1390439	1393379;1393538;1392825;1393294;1392611;1392739;1392193;1392241;1391328;1391542;1391152;1391220;1390587;1390687;1390346;1390439;1390060;1390129;1388602;1389572
Os06t0127200-01	chr06build05r1.fasta	-	1437382	1444165	6.43283	1440733	1440813	1444060;1444131;1443884;1443980;1443621;1443795;1443444;1443549;1443264;1443343;1442471;1442503;1441865;1441997;1441020;1441137;1440733;1440813;1440546;1440610;1439789;1439845;1439244;1439315;1438877;1439122;1438161;1438264;1437969;1438061;1437693;1437834
Os06t0128300-02	chr06build05r1.fasta	-	1491910	1495641	24.4168	1493977	1494032	1495531;1495641;1495340;1495425;1494692;1494780;1493977;1494032;1493763;1493843;1493433;1493498;1493213;1493305;1493048;1493112;1492631;1492766;1492173;1492319
Os06t0130000-02	chr06build05r1.fasta	+	1587506	1601311	26.3042	1593222	1593271	1587584;1587876;1587964;1588055;1590520;1590545;1591130;1591370;1591459;1591554;1591639;1591754;1591837;1591917;1592597;1592720;1593222;1593271;1593735;1593825;1594386;1594421;1594502;1594602;1594684;1594800
Os06t0136600-02	chr06build05r1.fasta	-	1930323	1934408	24.0026	1931245	1931296	1934366;1934407;1933929;1933976;1933730;1933816;1933545;1933625;1933362;1933463;1933203;1933283;1933054;1933128;1932214;1932276;1932024;1932104;1931705;1931899;1931560;1931610;1931382;1931470;1931245;1931296;1931105;1931161;1930561;1930641
Os06t0167100-01	chr06build05r1.fasta	+	3375577	3385401	14.0657	3380953	3381075	3375766;3375809;3375907;3376209;3376308;3376449;3376825;3376998;3378048;3378227;3378574;3378728;3379518;3379608;3380032;3380195;3380800;3380854;3380953;3381075;3381169;3381264;3381715;3381842;3382416;3382520;3382616;3382905;3383136;3383246;3383327;3383404;3383496;3383668;3384201;3384305;3385026;3385121
Os06t0182400-02	chr06build05r1.fasta	+	4086971	4091107	9.33524	4088680	4088712	4087114;4087170;4087982;4088032;4088335;4088356;4088471;4088585;4088680;4088712;4089221;4089346;4090226;4090332;4090422;4090493;4090568;4090962
Os06t0196700-01	chr06build05r1.fasta	+	4925020	4931613	15.229	4926586	4926670	4925493;4925538;4925790;4925902;4925994;4926089;4926187;4926243;4926329;4926484;4926586;4926670;4926911;4927001;4927080;4927365
Os06t0209300-02	chr06build05r1.fasta	-	5574898	5579092	42.0725	5576612	5576668	5578540;5578569;5578136;5578408;5577997;5578050;5577706;5577921;5577418;5577636;5577287;5577340;5577085;5577150;5576847;5576984;5576612;5576668;5576317;5576376;5575656;5576039;5575445;5575540
Os06t0234100-02	chr06build05r1.fasta	+	6980670	6985247	24.93	6983960	6984010	6980672;6980863;6981006;6981186;6982039;6982230;6982676;6982908;6983721;6983822;6983960;6984010;6984418;6984522;6984645;6984743
Os06t0256500-01	chr06build05r1.fasta	+	8151445	8158314	12.5705	8156707	8156760	8151838;8151888;8152043;8152119;8152195;8152276;8152350;8152397;8152700;8152855;8152931;8153027;8153126;8153168;8153559;8153626;8153717;8153801;8153882;8153930;8154152;8154224;8154303;8154363;8155298;8155364;8155434;8155490;8155584;8155637;8155721;8155849;8156376;8156439;8156550;8156623;8156707;8156760;8156880;8156948;8157578;8157667;8157840;8157947;8158060;8158107
Os06t0258900-01	chr06build05r1.fasta	+	8300781	8315882	11.0504	8305807	8305887	8300936;8301046;8301153;8301225;8301469;8301546;8301627;8301707;8301890;8301963;8302049;8302103;8302215;8302263;8302406;8302543;8302639;8302720;8303315;8303393;8303541;8303584;8303663;8303857;8304294;8304369;8305611;8305691;8305807;8305887;8306312;8306388;8306491;8306545;8306635;8306683;8306856;8306993;8307581;8307662;8307748;8307826;8308069;8308115;8308198;8308412;8308547;8308634;8308713;8308832…
Os06t0273800-01	chr06build05r1.fasta	-	9256418	9261241	70.4884	9257346	9257391	9259969;9260047;9258130;9258242;9257622;9257693;9257488;9257523;9257346;9257391;9257104;9257191;9256955;9257012;9256691;9256741
Os06t0300600-01	chr06build05r1.fasta	-	11272808	11276077	7.67795	11275646	11275711	11275814;11276016;11275646;11275711;11274476;11274550;11273869;11273998;11273581;11273703;11273127;11273276
Os06t0486400-01	chr06build05r1.fasta	-	17481886	17493225	31.3706	17488322	17488366	17491708;17491869;17489418;17489672;17488682;17488806;17488322;17488366;17488152;17488233;17487995;17488063;17487750;17487920;17487611;17487676;17486949;17487017;17486693;17486824;17486517;17486593;17485562;17485828;17483976;17484064;17483757;17483839;17482896;17483021;17482784;17482826;17482656;17482690;17482399;17482460;17482271;17482322;17482109;17482180
Os06t0530200-02	chr06build05r1.fasta	+	20607694	20611994	45.5193	20607969	20608013	20607766;20607832;20607969;20608013;20609948;20610105;20611737;20611754
Os06t0547900-01	chr06build05r1.fasta	+	21594811	21601602	42.3967	21598305	21598388	21594969;21595079;21596046;21596135;21596234;21596293;21596376;21596648;21596740;21596814;21596897;21596953;21597643;21597783;21597889;21597939;21598017;21598112;21598305;21598388;21600562;21600663;21601083;21601154
Os06t0568200-02	chr06build05r1.fasta	-	22840211	22843410	198.59	22841147	22841194	22843214;22843408;22842789;22842917;22842471;22842608;22841786;22841936;22841352;22841434;22841147;22841194;22840987;22841040;22840815;22840898;22840547;22840732
Os06t0609500-01	chr06build05r1.fasta	+	25145912	25150345	9.57678	25147886	25147943	25147236;25147449;25147590;25147666;25147758;25147800;25147886;25147943;25149026;25149093;25149544;25150073
Os06t0659300-01	chr06build05r1.fasta	-	28012558	28021860	17.8778	28015032	28015042	28021411;28021482;28020118;28020239;28019718;28019817;28019319;28019387;28018985;28019227;28018704;28018881;28018488;28018620;28018195;28018357;28017723;28017870;28017540;28017640;28017220;28017375;28016610;28016678;28016463;28016531;28016228;28016365;28015981;28016109;28015178;28015325;28015032;28015042;28014803;28014943;28014576;28014701;28014418;28014483;28013569;28013893;28013256;28013485;280…
Os06t0661800-01	chr06build05r1.fasta	-	28152529	28155847	9.89652	28153840	28153916	28155445;28155748;28155168;28155307;28154792;28155010;28154563;28154707;28154243;28154430;28154126;28154172;28153840;28153916;28153592;28153667;28153430;28153499;28153200;28153323;28153000;28153049;28152594;28152797
Os06t0687500-01	chr06build05r1.fasta	+	29547226	29551824	17.0254	29548216	29548278	29547340;29547663;29547804;29547866;29548032;29548116;29548216;29548278;29548845;29548878;29550208;29550298
Os06t0699900-01	chr06build05r1.fasta	-	30300378	30308538	49.0518	30307167	30307226	30308257;30308397;30308070;30308170;30307312;30307432;30307167;30307226;30306872;30306939;30306504;30306546;30305964;30306029;30305534;30305572;30305336;30305418;30305122;30305233;30304963;30305043;30304656;30304814;30304441;30304548;30304271;30304375;30304039;30304179;30303849;30303953;30303535;30303756;30302304;30302417;30301991;30302206;30301634;30301693;30301440;30301553;30301248;30301333;303…
Os06t0702600-01	chr06build05r1.fasta	+	30534103	30542062	6.64697	30537123	30537207	30534412;30534526;30535032;30535153;30536536;30536634;30536721;30536777;30536886;30537041;30537123;30537207;30537478;30537568;30537710;30537874;30537967;30538089;30538237;30538312;30538416;30538545;30538854;30539797;30540308;30540727;30541242;30541432;30541600;30541801
Os06t0704900-01	chr06build05r1.fasta	+	30659086	30661933	6.13467	30660038	30660098	30659223;30659249;30659366;30659459;30659566;30659615;30659701;30659750;30659848;30659956;30660038;30660098;30660194;30660246;30660532;30660624;30661006;30661069;30661304;30661411;30661499;30661743
Os06t0715600-01	chr06build05r1.fasta	-	31253356	31258350	20.2605	31254841	31254894	31258125;31258238;31257966;31258053;31257717;31257897;31257370;31257460;31257072;31257107;31256892;31256990;31255723;31255853;31255507;31255555;31254969;31255058;31254841;31254894;31254586;31254651;31254012;31254109;31253863;31253932
Os06t0731100-00	chr06build05r1.fasta	-	32039071	32046359	11.2508	32044503	32044584	32045814;32046359;32045405;32045476;32045092;32045296;32044930;32045014;32044668;32044817;32044503;32044584;32044119;32044171;32043226;32043474;32042860;32042940;32042345;32042402;32041837;32042079;32041348;32041412;32041194;32041250;32041012;32041105;32039253;32039393;32039071;32039157
Os07t0100300-03	chr07build05r1.fasta	+	18064	20375	69.9706	18259	18346	18066;18147;18259;18346;18511;18588;18873;18929;19396;19903
Os07t0142900-01	chr07build05r1.fasta	+	2225961	2229082	24.1137	2227540	2227562	2226010;2226256;2226956;2227047;2227143;2227180;2227289;2227450;2227540;2227562;2227673;2227744;2227858;2228025;2228318;2228400;2228533;2228595;2228735;2228917
Os07t0158200-01	chr07build05r1.fasta	+	3150971	3154636	9.96422	3152682	3152752	3151059;3151085;3151221;3151242;3151361;3151461;3151585;3151642;3151752;3151795;3151899;3151979;3152682;3152752;3152827;3152937;3153149;3153231;3153489;3153705;3154169;3154252;3154423;3154498
Os07t0200700-01	chr07build05r1.fasta	+	5472509	5477936	10.5373	5476901	5476989	5472618;5472818;5472943;5472985;5473672;5473761;5473863;5473938;5474435;5474504;5475261;5475404;5475547;5475651;5475876;5476022;5476532;5476607;5476901;5476989;5477392;5477483;5477559;5477598;5477686;5477745
Os07t0240300-01	chr07build05r1.fasta	+	7822369	7827179	20.387	7824493	7824572	7822663;7823265;7823368;7823466;7823563;7823783;7824319;7824388;7824493;7824572;7825373;7825437;7826476;7826669
Os07t0243100-01	chr07build05r1.fasta	-	8005093	8008269	20.1514	8006357	8006395	8007868;8007930;8006668;8006720;8006357;8006395;8005966;8006036;8005370;8005416
Os07t0248800-01	chr07build05r1.fasta	-	8296989	8303798	52.2746	8301335	8301392	8303566;8303678;8302643;8302838;8302484;8302558;8301948;8302054;8301335;8301392;8300339;8300398;8300187;8300261;8299940;8300077;8298763;8298817;8298327;8298449;8297728;8297939;8297244;8297267
Os07t0409700-02	chr07build05r1.fasta	-	13444551	13450518	11.7213	13445873	13445944	13450310;13450372;13448838;13448944;13448292;13448366;13448075;13448150;13447923;13447967;13447414;13447824;13447264;13447332;13447112;13447176;13446674;13446742;13446520;13446592;13446189;13446293;13445873;13445944;13445721;13445783;13444965;13445099
Os07t0414800-01	chr07build05r1.fasta	-	13734604	13737780	10.1154	13735982	13736059	13737734;13737778;13736923;13736987;13736666;13736827;13736149;13736227;13735982;13736059;13735172;13735246;13735056;13735091;13734827;13734934
Os07t0431160-00	chr07build05r1.fasta	+	14849898	14861983	543.655	14861447	14861468	14849966;14850065;14861288;14861389;14861447;14861468;14861633;14861726
Os07t0449100-01	chr07build05r1.fasta	-	16082149	16085368	33.3414	16083223	16083321	16083696;16083747;16083223;16083321;16083049;16083101;16082502;16082575;16082368;16082419
Os07t0461600-01	chr07build05r1.fasta	-	16858916	16866109	27.1186	16860922	16860990	16863905;16864252;16863586;16863723;16861065;16861177;16860922;16860990;16860345;16860462;16859350;16859510;16859128;16859272
Os07t0471300-01	chr07build05r1.fasta	+	17554904	17560362	20.1866	17559340	17559434	17554979;17555079;17555181;17555311;17555408;17555529;17555614;17555720;17555841;17555973;17556079;17556195;17556297;17556404;17556496;17556567;17557199;17557321;17557408;17557570;17557877;17558001;17558092;17558226;17558311;17558414;17558509;17558571;17558667;17558730;17558923;17559055;17559151;17559224;17559340;17559434;17559536;17559567;17559938;17560092
Os07t0472500-01	chr07build05r1.fasta	+	17632139	17644975	14.4596	17637537	17637662	17632350;17632815;17635347;17635462;17635776;17635945;17636246;17636339;17637108;17637194;17637266;17637346;17637537;17637662;17638278;17638386;17638460;17638539;17639138;17639266;17639342;17639442;17639812;17639945;17640044;17640141;17640225;17640344;17641667;17641694;17641803;17641855;17642183;17642254;17642342;17642389;17642665;17642770;17642847;17642905;17644661;17644771
Os07t0472500-01	chr07build05r1.fasta	+	17632139	17644975	14.4596	17638460	17638539	17632350;17632815;17635347;17635462;17635776;17635945;17636246;17636339;17637108;17637194;17637266;17637346;17637537;17637662;17638278;17638386;17638460;17638539;17639138;17639266;17639342;17639442;17639812;17639945;17640044;17640141;17640225;17640344;17641667;17641694;17641803;17641855;17642183;17642254;17642342;17642389;17642665;17642770;17642847;17642905;17644661;17644771
Os07t0477000-01	chr07build05r1.fasta	-	17931061	17934436	5.76599	17933368	17933463	17933595;17933705;17933368;17933463;17932854;17932941;17932099;17932162;17931603;17931672;17931427;17931516;17931252;17931341
Os07t0492100-01	chr07build05r1.fasta	-	18998375	19011794	4.28312	19005761	19005844	19011341;19011730;19010780;19010953;19010275;19010424;19009866;19010090;19009241;19009282;19008981;19009144;19008124;19008310;19006957;19007013;19006769;19006874;19006551;19006684;19006359;19006433;19006122;19006247;19005918;19006046;19005761;19005844;19004557;19004673;19004372;19004472;19004162;19004228;19003546;19003596;19002944;19003021;19001800;19002003;19001671;19001709;19001117;19001188;190…
Os07t0496200-03	chr07build05r1.fasta	+	19249343	19255548	29.9741	19250874	19250957	19249345;19249425;19249629;19249757;19250350;19250410;19250665;19250768;19250874;19250957;19251641;19251747;19252243;19252354;19252937;19253050;19253504;19253569;19253974;19254046;19254133;19254219;19254447;19254501;19254606;19254677;19254776;19254838;19254914;19255028;19255114;19255188
Os07t0510100-01	chr07build05r1.fasta	+	20088085	20092392	24.4126	20089515	20089556	20088142;20088250;20088695;20088776;20088938;20089172;20089276;20089437;20089515;20089556;20089678;20089749;20090028;20090107;20090699;20090796;20091428;20091475;20091720;20091865
Os07t0515700-01	chr07build05r1.fasta	+	20487447	20493353	6.46236	20490690	20490751	20487964;20488035;20488684;20489181;20489635;20490000;20490373;20490464;20490563;20490609;20490690;20490751;20491908;20492219
Os07t0515900-00	chr07build05r1.fasta	+	20500697	20508253	11.7121	20506296	20506339	20500697;20500873;20500935;20501009;20501413;20501910;20502342;20502707;20506107;20506198;20506296;20506339;20506423;20506475;20507927;20508250
Os07t0524100-01	chr07build05r1.fasta	+	21001164	21007802	27.7772	21002474	21002568	21001398;21001438;21001771;21001861;21002474;21002568;21003203;21003260;21003803;21003987;21004327;21004384;21004549;21004589;21004672;21004746;21006035;21006091;21006217;21006283;21006491;21006637;21006723;21006947;21007069;21007230;21007307;21007384;21007472;21007549
Os07t0570500-01	chr07build05r1.fasta	-	23635564	23651278	37.0795	23642858	23642943	23651060;23651239;23650883;23650958;23649331;23649398;23648392;23648483;23648235;23648308;23648102;23648145;23647890;23647941;23646358;23646480;23646139;23646251;23645859;23646021;23643028;23643120;23642858;23642943;23641994;23642080;23640756;23640859;23639940;23640042;23639754;23639849;23639492;23639681;23639090;23639151;23638263;23638367;23637943;23638144;23637461;23637669;23636676;23636800;236…
Os07t0574800-01	chr07build05r1.fasta	+	23903955	23907265	58.1355	23905400	23905599	23904081;23904193;23905104;23905318;23905400;23905599;23906157;23906665;23906785;23907100
Os07t0578200-01	chr07build05r1.fasta	+	24049556	24057064	28.9837	24053094	24053220	24051268;24051434;24052052;24052121;24052292;24052488;24052580;24052655;24052743;24052817;24052898;24052977;24053094;24053220;24054345;24054404;24055663;24055713;24055785;24055943;24056265;24056397;24056494;24056663
Os07t0588000-01	chr07build05r1.fasta	+	24586111	24591376	50.5704	24589880	24589951	24586560;24586569;24586659;24586839;24588051;24588131;24588380;24588462;24588553;24588668;24588752;24588862;24588969;24589081;24589178;24589484;24589571;24589654;24589739;24589789;24589880;24589951;24590560;24590628;24591056;24591094
Os07t0600400-01	chr07build05r1.fasta	-	25153920	25157714	8.214	25154299	25154334	25157487;25157646;25157295;25157395;25157080;25157186;25156344;25156379;25156132;25156214;25155952;25156016;25155741;25155845;25155519;25155653;25155086;25155229;25154647;25154755;25154434;25154570;25154299;25154334;25154135;25154227
Os07t0615400-02	chr07build05r1.fasta	+	26020074	26022912	39.6032	26020297	26020373	26020074;26020160;26020297;26020373;26020468;26020529;26020621;26020708;26020980;26021064
Os07t0620300-03	chr07build05r1.fasta	+	26301058	26306001	24.1695	26304704	26304766	26301182;26301239;26301383;26301477;26302163;26302366;26302580;26302696;26302821;26302949;26303328;26303454;26303911;26304014;26304106;26304210;26304304;26304398;26304511;26304596;26304704;26304766;26304854;26304927;26305606;26305704
Os07t0633800-01	chr07build05r1.fasta	+	26962623	26966199	39.0165	26962885	26962947	26962704;26962797;26962885;26962947;26963464;26963525
Os07t0637000-01	chr07build05r1.fasta	+	27124601	27129015	11.3068	27128197	27128268	27124601;27124885;27124965;27125027;27126360;27126431;27126535;27126642;27126760;27126840;27126913;27126966;27127063;27127188;27127275;27127484;27127598;27127699;27127977;27128093;27128197;27128268;27128382;27128456;27128603;27128707
Os07t0657200-01	chr07build05r1.fasta	+	28316194	28325994	11.5182	28317832	28317868	28316335;28316654;28316732;28316789;28316867;28316989;28317633;28317729;28317832;28317868;28317981;28318086;28318284;28318341;28318442;28318539;28318648;28318767;28319359;28319404;28320073;28320198;28320277;28320406;28320484;28321000;28321098;28321190;28321838;28322023;28322101;28322311;28323015;28323124;28323255;28323401;28323851;28323973;28324182;28324536;28324813;28325042;28325522;28325614
Os07t0660400-01	chr07build05r1.fasta	-	28501547	28505565	12.746	28503800	28503854	28505063;28505180;28504711;28504954;28504468;28504549;28503938;28504053;28503800;28503854;28503605;28503716;28502862;28503031;28502051;28502356
Os07t0665700-01	chr07build05r1.fasta	-	28761450	28769673	45.2543	28763527	28763586	28769478;28769536;28767793;28767881;28767568;28767705;28767365;28767492;28766996;28767271;28766655;28766785;28763833;28763954;28763527;28763586;28763335;28763406;28763198;28763263;28762987;28763106;28762776;28762903;28762432;28762704;28761946;28762076;28761780;28761815;28761607;28761691
Os07t0693700-01	chr07build05r1.fasta	+	30182601	30190761	26.7309	30186526	30186598	30182656;30182688;30182794;30182921;30183086;30183170;30183508;30183561;30183809;30183900;30184017;30184120;30184548;30184623;30184968;30185415;30185611;30185946;30186039;30186242;30186332;30186430;30186526;30186598;30187110;30187237;30187351;30187636;30187726;30187952;30188033;30188160;30188790;30188904;30189340;30189395;30189532;30189625;30189703;30189889;30189966;30190046;30190121;30190221;301…
Os08t0112000-00	chr08build05r1.fasta	+	635209	642929	108.095	635849	635868	635702;635750;635849;635868;641835;642131
Os08t0120500-01	chr08build05r1.fasta	-	1120682	1125440	44.9479	1123150	1123244	1124904;1125168;1123150;1123244;1121141;1122931
Os08t0127700-02	chr08build05r1.fasta	+	1584193	1587898	77.6697	1586737	1586953	1584282;1584297;1584574;1584737;1584840;1584952;1585197;1585746;1585861;1586160;1586737;1586953;1587330;1587433;1587524;1587670
Os08t0143500-01	chr08build05r1.fasta	+	2388732	2391982	10.3598	2390101	2390176	2388925;2389567;2390101;2390176;2390289;2390404;2391304;2391869
Os08t0176100-01	chr08build05r1.fasta	+	4429921	4433206	33.9588	4431138	4431197	4429954;4430078;4430191;4430319;4430414;4430458;4430722;4430807;4430972;4431024;4431138;4431197;4431856;4431957;4432378;4432497;4432679;4432930
Os08t0176800-01	chr08build05r1.fasta	-	4495690	4501245	38.789	4497643	4497720	4500673;4500723;4500455;4500541;4500309;4500374;4500019;4500212;4499411;4499552;4499209;4499289;4498663;4498791;4497643;4497720;4497099;4497170;4496339;4496419;4496202;4496249
Os08t0176900-02	chr08build05r1.fasta	-	4506194	4507055	3.71193	4506379	4506438	4506783;4506995;4506566;4506679;4506379;4506438;4506194;4506279
Os08t0178100-01	chr08build05r1.fasta	+	4570025	4579742	16.0977	4570929	4571024	4570089;4570271;4570355;4570568;4570684;4570823;4570929;4571024;4571426;4571493;4571889;4571990;4572839;4572977;4573105;4573245;4573330;4573449;4573588;4573644;4573747;4573806;4574213;4574320;4575181;4575341;4575800;4575878;4576476;4576538;4576704;4576837;4577193;4577298;4577591;4577779;4577942;4578169;4578375;4578530;4578838;4579002;4579099;4579215;4579292;4579468
Os08t0299000-01	chr08build05r1.fasta	+	12258872	12265078	63.0267	12260286	12260354	12258953;12259004;12260124;12260208;12260286;12260354;12261004;12261116;12262817;12262928;12263031;12263174;12264469;12264643;12264729;12264875
Os08t0301500-01	chr08build05r1.fasta	+	12499943	12512758	50.6812	12505310	12505423	12500137;12500376;12500491;12500580;12502135;12502379;12504279;12504342;12504517;12505215;12505310;12505423;12505534;12505665;12505841;12506017;12506332;12506385;12506477;12506539;12506643;12507554;12507655;12507782;12508927;12509209
Os08t0313200-01	chr08build05r1.fasta	+	13447088	13455578	60.3433	13453945	13453997	13447126;13447329;13452347;13452434;13452510;13452574;13453358;13453406;13453945;13453997;13454715;13454830;13454947;13455004;13455085;13455159
Os08t0318500-01	chr08build05r1.fasta	-	13828490	13853526	25.5689	13841579	13841628	13853380;13853442;13853090;13853302;13852793;13852966;13851077;13851181;13850614;13850723;13849110;13849277;13848540;13848678;13848338;13848444;13847600;13847898;13847342;13847508;13846347;13846463;13844076;13844142;13841717;13841829;13841579;13841628;13839892;13839992;13835503;13835615;13835315;13835422;13833050;13833241;13831692;13831777;13830951;13831146;13830789;13830866;13830273;13830374;138…
Os08t0320100-01	chr08build05r1.fasta	+	14018630	14022579	3.4459	14018868	14018908	14018687;14018730;14018868;14018908;14020765;14020928;14021126;14021225;14021319;14021491;14021733;14022263
Os08t0332700-04	chr08build05r1.fasta	-	14813909	14819994	22.4998	14814907	14814954	14819571;14819985;14819321;14819460;14818583;14818660;14818315;14818394;14817324;14817408;14815906;14816325;14815048;14815155;14814907;14814954;14814713;14814727
Os08t0338200-01	chr08build05r1.fasta	-	15291211	15299943	12.1886	15293151	15293228	15299720;15299794;15299092;15299170;15298701;15298774;15298530;15298593;15298125;15298263;15297279;15297354;15297088;15297183;15296910;15296954;15296227;15296283;15295903;15296058;15295725;15295790;15295456;15295579;15294970;15295026;15294766;15294890;15294483;15294674;15293337;15293450;15293151;15293228;15292274;15292321;15291936;15292004;15291511;15291591
Os08t0398700-01	chr08build05r1.fasta	+	19109823	19119577	25.7438	19117578	19117645	19109921;19110128;19110232;19110379;19111989;19112091;19112311;19112497;19112615;19112708;19112817;19112970;19113126;19113230;19113323;19113439;19114343;19114456;19115217;19115399;19116195;19116486;19116573;19116694;19116806;19116903;19117122;19117299;19117377;19117491;19117578;19117645;19117773;19117850;19118984;19119061;19119144;19119329
Os08t0399600-01	chr08build05r1.fasta	-	19147692	19153908	9.67439	19152358	19152438	19153094;19153358;19152828;19153000;19152358;19152438;19149891;19150065;19149167;19149351;19148485;19148610;19148291;19148380;19147959;19147964
Os08t0430200-01	chr08build05r1.fasta	+	20885027	20889660	29.6219	20886763	20886813	20885090;20885155;20886399;20886560;20886763;20886813;20887343;20887407;20887632;20887706;20887850;20888027;20888418;20888600;20888683;20888796;20888874;20888983;20889073;20889151;20889282;20889419
Os08t0433100-01	chr08build05r1.fasta	-	21088082	21091952	76.1205	21091650	21091718	21091830;21091850;21091650;21091718;21090739;21090798;21090604;21090651;21089972;21090060;21089839;21089875;21089710;21089757;21089095;21089163;21088933;21088977;21088734;21088859
Os08t0439100-01	chr08build05r1.fasta	+	21425645	21440754	15.9334	21437089	21437136	21425693;21425965;21426932;21427006;21427172;21427225;21427312;21427377;21428463;21428521;21428631;21428707;21429400;21429525;21430138;21430172;21430956;21431056;21431158;21431253;21431755;21431819;21433018;21433089;21434002;21434169;21434253;21434455;21434560;21434626;21435537;21435712;21436234;21436335;21437089;21437136;21438869;21439012;21439120;21439215;21439471;21439572;21440435;21440521
Os08t0440800-01	chr08build05r1.fasta	+	21533793	21538779	228.091	21534716	21534909	21534095;21534248;21534716;21534909;21535016;21535144;21536799;21536918;21536998;21537134;21537216;21537371;21537812;21538190;21538288;21538404;21538505;21538618
Os08t0451400-02	chr08build05r1.fasta	-	22129483	22136561	21.6694	22130941	22130972	22134312;22134476;22134048;22134239;22133018;22133071;22132463;22132551;22132120;22132372;22131970;22132026;22130941;22130972;22130402;22130537;22130144;22130317;22129483;22129675
Os08t0492100-01	chr08build05r1.fasta	-	24403390	24406751	38.909	24406469	24406509	24406625;24406692;24406469;24406509;24405584;24405747;24404690;24404789;24404442;24404611;24403680;24404225
Os08t0495800-01	chr08build05r1.fasta	+	24563227	24567504	10.7254	24564339	24564429	24563333;24563523;24563973;24564223;24564339;24564429;24564628;24564676;24564774;24564865;24564961;24565068;24565159;24565293;24565400;24565810;24565911;24566052;24566140;24566207;24566319;24566453;24566561;24566778;24566881;24567080;24567204;24567251
Os08t0510500-01	chr08build05r1.fasta	+	25409537	25413538	21.8664	25412084	25412146	25409816;25409843;25410518;25410702;25410786;25410895;25411003;25411156;25411836;25412003;25412084;25412146;25412259;25412322;25413050;25413096
Os08t0543600-01	chr08build05r1.fasta	-	27298446	27305021	7.86849	27303202	27303257	27304659;27304730;27304505;27304558;27304148;27304381;27303330;27303428;27303202;27303257;27302713;27302824;27302020;27302190;27301683;27301916;27301223;27301441;27300904;27301122;27300693;27300821;27300318;27300611;27300113;27300211;27299552;27300039;27299430;27299463
Os08t0548200-02	chr08build05r1.fasta	+	27585268	27589009	80.0339	27587977	27588057	27585390;27585612;27587139;27587338;27587752;27587892;27587977;27588057;27588600;27588724;27588799;27588847
Os08t0558200-01	chr08build05r1.fasta	+	28026266	28029164	26.011	28028165	28028206	28026304;28026614;28026733;28026797;28027010;28027088;28027239;28027257;28027338;28027457;28027804;28027873;28027956;28027999;28028165;28028206;28028280;28028339;28028435;28028502;28028660;28028717;28028795;28028884
Os08t0559300-01	chr08build05r1.fasta	+	28079564	28087295	31.2384	28082819	28082885	28080313;28080681;28081406;28081567;28081662;28081837;28081928;28082003;28082401;28082529;28082610;28082729;28082819;28082885;28082979;28083062;28083263;28083357;28083674;28083738;28083851;28084049;28084673;28084867;28085113;28085207;28085306;28085441;28085512;28085729;28085976;28086103;28086395;28086864
Os08t0559600-02	chr08build05r1.fasta	+	28092899	28097079	14.4918	28095712	28095782	28092961;28093446;28093965;28094036;28094320;28094367;28094450;28094604;28094724;28094918;28094990;28095101;28095202;28095271;28095357;28095415;28095498;28095621;28095712;28095782;28096300;28096401;28096489;28096569;28096751;28096909;28097004;28097054
Os08t0561700-01	chr08build05r1.fasta	+	28220474	28223510	92.9403	28221407	28221446	28220554;28220803;28221233;28221294;28221407;28221446;28222181;28222276;28222385;28222416;28222521;28222596;28222677;28222730;28223163;28223188
Os09t0103100-01	chr09build05r1.fasta	+	409636	418180	21.2645	414724	414764	409686;409871;412501;412611;412808;412948;414300;414410;414494;414637;414724;414764;414842;414921;415992;416087;417690;418012
Os09t0121050-00	chr09build05r1.fasta	+	1641884	1655206	14.8764	1643817	1643893	1641884;1641955;1642115;1642234;1643035;1643169;1643817;1643893;1643969;1644044;1645088;1645162;1645259;1645363;1647474;1647586;1649195;1649399;1649461;1649589;1649691;1649805;1649998;1650083;1651396;1651491;1651903;1652039;1652662;1652764;1654097;1654176;1654265;1654379;1654529;1654586;1654777;1654874;1654961;1655055;1655149;1655206
Os09t0123100-01	chr09build05r1.fasta	+	1779100	1785097	15.4087	1782087	1782158	1779309;1779494;1780185;1780271;1781578;1781754;1781927;1782013;1782087;1782158;1782910;1784784
Os09t0134500-01	chr09build05r1.fasta	-	2606421	2614934	10.8032	2608182	2608247	2614243;2614721;2614066;2614118;2613908;2613981;2613409;2613622;2612519;2612642;2612331;2612435;2612029;2612225;2610612;2610704;2610407;2610504;2609248;2609406;2608650;2608775;2608513;2608560;2608317;2608434;2608182;2608247;2608034;2608095;2607901;2607957;2607720;2607788;2607345;2607534;2606529;2606818
Os09t0240500-01	chr09build05r1.fasta	+	3691972	3710645	14.6453	3697315	3697422	3692231;3692518;3693476;3693524;3693624;3693825;3695552;3695720;3695930;3695995;3696118;3696225;3697315;3697422;3697501;3697566;3701592;3701652;3701780;3701907;3702904;3702945;3703262;3703378;3703468;3703519;3709543;3709681;3709781;3709866;3710019;3710095;3710192;3710503
Os09t0286400-01	chr09build05r1.fasta	-	6992327	7001568	40.1812	6995109	6995128	7001222;7001438;6999430;6999481;6999181;6999240;6999060;6999084;6998899;6998984;6998709;6998820;6997155;6997217;6997048;6997067;6996878;6996975;6996366;6996394;6995876;6995907;6995726;6995773;6995591;6995651;6995387;6995484;6995226;6995301;6995109;6995128;6994271;6994368;6994079;6994188;6993572;6993649;6993165;6993262;6992999;6993081;6992750;6992793
Os09t0293900-01	chr09build05r1.fasta	+	7608927	7612473	1.92787	7611864	7611912	7609055;7609067;7609153;7609226;7609633;7609868;7609965;7610146;7610740;7611040;7611140;7611338;7611581;7611665;7611742;7611783;7611864;7611912;7612060;7612153
Os09t0296900-01	chr09build05r1.fasta	+	7807541	7814703	9.85167	7809871	7809955	7809205;7809320;7809414;7809563;7809683;7809799;7809871;7809955;7810238;7810346;7810440;7810507;7810601;7810726;7810838;7811925;7812214;7812420;7812524;7812584;7812851;7812964;7813381;7813494;7813568;7813612
Os09t0306700-01	chr09build05r1.fasta	+	8532083	8543334	30.3153	8540855	8540883	8532276;8532385;8533794;8533824;8533926;8533989;8534110;8534240;8535763;8535972;8536079;8536144;8537056;8537263;8538458;8538513;8538594;8539316;8540434;8540487;8540855;8540883;8541516;8541584;8541689;8541773;8542236;8542322;8542410;8543015
Os09t0314300-02	chr09build05r1.fasta	+	9204037	9207947	16.7945	9204272	9204433	9204118;9204134;9204272;9204433;9205053;9205258;9205362;9205492;9205684;9205811;9206379;9206618;9207288;9207546
Os09t0314900-00	chr09build05r1.fasta	+	9254380	9257456	11.5401	9254640	9254740	9254423;9254548;9254640;9254740;9256516;9256613;9257277;9257377
Os09t0326800-01	chr09build05r1.fasta	+	10238375	10246562	37.6168	10240474	10240516	10238506;10238616;10238699;10238799;10239377;10239497;10239583;10239642;10239872;10239939;10240474;10240516;10241002;10241067;10241222;10241260;10241377;10241459;10241562;10241673;10241752;10241832;10241982;10242140;10242247;10242354;10242420;10242524;10242615;10242755;10242857;10242961;10243055;10243276;10244467;10244580;10244680;10244895;10245223;10245282;10245363;10245476;10245585;10245670;102…
Os09t0359800-01	chr09build05r1.fasta	-	12359955	12363322	18.9049	12362348	12362358	12363000;12363228;12362348;12362358;12362023;12362178;12361452;12361515;12361212;12361354;12360983;12361070;12360734;12360849;12360490;12360640;12360189;12360394
Os09t0361500-01	chr09build05r1.fasta	+	12467069	12472320	9.80036	12470933	12471017	12470231;12470343;12470465;12470520;12470662;12470774;12470933;12471017;12471154;12471251;12471378;12471470;12471556;12471630
Os09t0362800-02	chr09build05r1.fasta	+	12519273	12523370	23.8434	12521199	12521266	12519859;12520237;12520324;12520445;12520537;12520634;12520743;12520917;12521001;12521115;12521199;12521266;12521389;12521466;12522676;12522753;12522838;12523020
Os09t0363600-01	chr09build05r1.fasta	-	12566066	12569701	17.1394	12569026	12569102	12569404;12569640;12569198;12569313;12569026;12569102;12568734;12568779;12568550;12568610;12568328;12568381;12568078;12568158;12567932;12567971;12567497;12567624
Os09t0442900-01	chr09build05r1.fasta	+	17183065	17187691	23.1412	17185026	17185097	17183186;17183698;17184818;17184938;17185026;17185097;17185181;17185251;17185328;17185416;17185575;17185707;17185791;17186021;17186361;17186839;17186970;17187177
Os09t0482680-01	chr09build05r1.fasta	-	19272042	19275105	11.9395	19273344	19273457	19274628;19275047;19273895;19274057;19273747;19273817;19273528;19273623;19273344;19273457;19272637;19272705;19272426;19272500;19272236;19272325
Os09t0484300-03	chr09build05r1.fasta	-	19394368	19400154	11.0149	19395327	19395374	19398289;19400086;19396351;19396884;19395327;19395374;19394718;19394983
Os09t0497400-01	chr09build05r1.fasta	+	19941216	19944702	80.0458	19942296	19942344	19941368;19941528;19941755;19941848;19942093;19942212;19942296;19942344;19943269;19943368;19943480;19943541;19943649;19943710;19944364;19944471
Os09t0504400-01	chr09build05r1.fasta	+	20204963	20209133	58.3735	20206757	20206801	20205075;20205106;20205237;20205343;20206083;20206122;20206757;20206801;20207514;20207635;20207728;20207842;20207970;20208014;20208410;20208557;20208662;20208781
Os09t0508900-01	chr09build05r1.fasta	-	20434448	20441517	46.4617	20436267	20436374	20441376;20441517;20438795;20438883;20438607;20438702;20438449;20438523;20438170;20438300;20437581;20437635;20436950;20437105;20436461;20436529;20436267;20436374;20435576;20435644;20434991;20435045;20434557;20434753
Os09t0509200-02	chr09build05r1.fasta	+	20459515	20464952	59.4537	20460656	20460718	20459750;20459815;20460378;20460458;20460530;20460556;20460656;20460718;20460835;20460921;20461357;20461482;20461894;20462027;20462104;20462176;20462374;20462439;20462845;20462883;20462994;20463118;20463198;20463312;20464592;20464660
Os09t0516900-01	chr09build05r1.fasta	-	20853199	20860207	13.1752	20859697	20859738	20859878;20860111;20859697;20859738;20859513;20859610;20858844;20858919;20858339;20858467;20858210;20858256;20857772;20857895;20857559;20857675;20856871;20856900;20856680;20856779;20856054;20856160;20855718;20855861;20855527;20855631;20854811;20854957;20854628;20854681;20854419;20854482;20854252;20854313;20853406;20853564
Os09t0529700-01	chr09build05r1.fasta	-	21628839	21632510	43.3345	21631079	21631189	21631280;21631330;21631079;21631189;21630388;21630523;21630128;21630283;21629857;21629963;21629477;21629566;21629080;21629187
Os09t0565600-01	chr09build05r1.fasta	+	23420632	23424739	3.26895	23423669	23423788	23420683;23420730;23420814;23420931;23421024;23421094;23421195;23421251;23421667;23421758;23422000;23422047;23422793;23422913;23422992;23423038;23423192;23423273;23423488;23423564;23423669;23423788;23424260;23424334;23424414;23424567
Os10t0102900-00	chr10build05r1.fasta	+	227538	232851	35.8773	229161	229218	227538;227912;227997;228071;228501;228607;229161;229218;230151;230210;230288;230362;230472;230609;231734;231788;232102;232224;232613;232851
Os10t0189100-01	chr10build05r1.fasta	-	5977101	5984494	10.4897	5981064	5981116	5984218;5984379;5983519;5983585;5983364;5983407;5983164;5983256;5983025;5983077;5982337;5982388;5982183;5982251;5981588;5981656;5981191;5981313;5981064;5981116;5980492;5980570;5980342;5980406;5980171;5980238;5979015;5979133;5978846;5978920;5978629;5978744;5978290;5978431;5978078;5978159;5977936;5977982;5977747;5977824;5977452;5977557;5977286;5977353
Os10t0442950-00	chr10build05r1.fasta	+	16428495	16433247	34.7756	16428661	16428695	16428495;16428558;16428661;16428695;16429078;16429140;16429745;16430460;16430844;16431140;16431540;16431986;16432065;16432213;16432735;16433024;16433101;16433247
Os10t0476400-01	chr10build05r1.fasta	-	18243973	18247222	47.2594	18244818	18244853	18247066;18247099;18246818;18246862;18246201;18246235;18245880;18245930;18245681;18245785;18245520;18245591;18245186;18245257;18244987;18245067;18244818;18244853;18244672;18244727;18244136;18244187
Os10t0477000-01	chr10build05r1.fasta	+	18275663	18290484	11.9022	18287189	18287239	18275818;18275904;18276918;18277005;18277806;18277914;18277999;18278097;18278712;18278754;18279376;18279447;18279526;18279621;18279735;18279968;18280040;18280223;18280373;18280484;18280573;18280659;18280829;18280967;18281754;18281844;18281947;18282009;18282171;18282280;18282435;18282539;18283108;18283181;18283505;18283580;18283912;18284148;18284545;18284616;18285208;18285279;18285366;18285430;182…
Os10t0494800-01	chr10build05r1.fasta	-	19295956	19303027	18.7511	19298890	19298964	19302965;19302992;19300920;19301050;19300649;19300766;19300294;19300520;19300044;19300146;19299764;19299834;19299098;19299121;19298890;19298964;19298656;19298799;19298462;19298585;19297407;19298345;19297269;19297330;19297044;19297169;19296888;19296962;19296692;19296807;19296506;19296622;19296329;19296397;19296143;19296221
Os10t0495000-01	chr10build05r1.fasta	+	19310776	19316807	46.8914	19314508	19314753	19312953;19313576;19313993;19314415;19314508;19314753;19314863;19315528;19315967;19316022;19316106;19316199;19316298;19316477
Os10t0503200-02	chr10build05r1.fasta	-	19698753	19703940	18.3424	19703231	19703296	19703632;19703917;19703386;19703513;19703231;19703296;19702566;19702675;19702222;19702384
Os10t0518800-01	chr10build05r1.fasta	+	20558064	20567685	23.5571	20561838	20561903	20558299;20558496;20559569;20559823;20559906;20560030;20560123;20560167;20560926;20561007;20561407;20561475;20561584;20561754;20561838;20561903;20562717;20562785;20562879;20562947;20563492;20563550;20563786;20564067;20564594;20564727;20565195;20565289;20565391;20565435;20565558;20565617;20565791;20565892;20566160;20566211;20566290;20566342;20566446;20566510;20566887;20566938;20567088;20567165
Os10t0534900-01	chr10build05r1.fasta	-	21298899	21303603	27.1188	21301617	21301996	21302706;21303374;21301617;21301996;21300405;21300465;21299306;21299956
Os10t0563000-01	chr10build05r1.fasta	+	22713553	22719397	61.8071	22717349	22717387	22713662;22713773;22713895;22713979;22715130;22715181;22715277;22715297;22715384;22715437;22715920;22715970;22716165;22716227;22717177;22717242;22717349;22717387;22718073;22718195;22718715;22718807;22718914;22719099
Os11t0102600-01	chr11build05r1.fasta	+	99872	103097	61.6761	102398	102423	100013;100099;100640;100772;101090;101178;101279;101401;102171;102310;102398;102423;102501;102657;102739;102763
Os11t0131900-01	chr11build05r1.fasta	+	1435657	1441661	29.7804	1438376	1438421	1436225;1436407;1436587;1436641;1437005;1437201;1437440;1437561;1437649;1437796;1437945;1438014;1438117;1438262;1438376;1438421;1438500;1438552;1439097;1439241;1439858;1439976;1440084;1440155;1440462;1440565;1440707;1440763;1440850;1441042;1441125;1441268;1441381;1441503
Os11t0134500-01	chr11build05r1.fasta	-	1592848	1597113	22.5224	1596819	1596863	1596985;1597029;1596819;1596863;1596519;1596625;1596335;1596413;1595888;1596061;1595671;1595769;1594852;1595020;1594616;1594719;1594387;1594526;1594230;1594302;1593640;1593752;1593399;1593516;1593095;1593226
Os11t0151002-00	chr11build05r1.fasta	-	2349792	2354012	2.56688	2351496	2351583	2353809;2354008;2352477;2352588;2352220;2352285;2351789;2351877;2351496;2351583;2351185;2351322;2350963;2351055;2350428;2350526;2350315;2350341
Os11t0181100-01	chr11build05r1.fasta	+	4058775	4065342	30.8717	4061620	4061637	4058900;4059010;4061081;4061273;4061393;4061497;4061620;4061637;4061731;4061819;4061896;4062048;4062226;4062360;4062713;4062879;4063601;4063695;4063839;4064212;4064375;4064648;4064724;4064791
Os11t0242100-02	chr11build05r1.fasta	+	7596240	7607634	56.576	7601617	7601655	7598063;7598140;7598504;7598608;7598886;7598942;7599063;7599133;7599639;7599738;7600675;7600745;7600878;7600978;7601060;7601163;7601277;7601330;7601466;7601521;7601617;7601655;7601771;7601915;7602788;7602969;7603059;7603126;7604478;7604550;7604640;7604701;7604785;7605709;7606473;7606763;7607231;7607501
Os11t0247300-01	chr11build05r1.fasta	+	7961403	7964247	92.4484	7962797	7963167	7961491;7961583;7962476;7962710;7962797;7963167;7963280;7963936
Os11t0416900-01	chr11build05r1.fasta	-	14928588	14934824	13.2415	14933243	14933389	14934498;14934778;14934323;14934399;14933905;14934186;14933477;14933540;14933243;14933389;14933069;14933103;14932870;14932943;14931920;14932782;14931013;14931309;14930461;14930928;14930190;14930338;14929325;14929614;14929084;14929205;14928820;14928976
Os11t0446500-00	chr11build05r1.fasta	+	16978049	16989956	11.2832	16986370	16986452	16978049;16978195;16979482;16979586;16980009;16980106;16980188;16980330;16980911;16981004;16981092;16981201;16981732;16981886;16981966;16982046;16982129;16982249;16983072;16983178;16983251;16983382;16986370;16986452;16988058;16988231;16988545;16988596;16989164;16989291;16989384;16989534;16989618;16989956
Os11t0482100-01	chr11build05r1.fasta	+	19075231	19082825	6.54775	19077039	19077093	19075232;19075300;19076126;19076206;19076619;19076696;19076775;19076867;19077039;19077093;19077954;19078030;19078167;19078238;19078318;19078401;19078779;19078898;19078983;19079051;19079880;19079957;19080843;19080981;19081149;19081313;19081398;19081543;19081660;19081839;19081993;19082081;19082156;19082187;19082279;19082385
Os11t0538900-01	chr11build05r1.fasta	+	21795052	21801585	23.7564	21797503	21797566	21795482;21795532;21795628;21795690;21795868;21795909;21796471;21796536;21796639;21796704;21797188;21797301;21797503;21797566;21798310;21798392;21798614;21798663;21798755;21798832;21798931;21799059;21799155;21799197;21799898;21799984;21800128;21800229;21800467;21800574;21800661;21800711;21800797;21800870;21800990;21801041;21801127;21801222
Os11t0539800-01	chr11build05r1.fasta	-	21855455	21861819	52.0502	21859755	21859822	21861777;21861818;21861527;21861649;21861158;21861412;21859993;21860079;21859755;21859822;21859190;21859253;21858410;21858544;21858245;21858325;21857420;21857474;21856858;21856962;21856684;21856755;21856440;21856564;21855792;21855962
Os11t0544700-01	chr11build05r1.fasta	+	22251761	22255258	61.7636	22253506	22253599	22251805;22251837;22252978;22253050;22253506;22253599;22254302;22254418;22254503;22254560;22254632;22255033
Os11t0592700-00	chr11build05r1.fasta	+	24755120	24760431	14.3225	24758594	24758707	24755147;24755533;24755727;24755869;24756683;24756799;24756911;24757025;24757779;24757916;24758412;24758507;24758594;24758707;24758987;24759055;24759236;24759306;24759408;24759501;24759825;24759950;24760048;24760137;24760274;24760372
Os11t0704700-01	chr11build05r1.fasta	-	31045715	31052489	21.5638	31049305	31049372	31052056;31052195;31051903;31051980;31050865;31051029;31050531;31050668;31049305;31049372;31049166;31049232;31048932;31049096;31048185;31048252;31048046;31048112;31047807;31047974;31047266;31047333;31047129;31047195;31046887;31047057;31045873;31045951
Os12t0102200-01	chr12build05r1.fasta	+	95736	98805	58.0746	98207	98232	95823;95909;96449;96581;96899;96987;97088;97210;97980;98119;98207;98232;98310;98466;98548;98572
Os12t0108500-01	chr12build05r1.fasta	+	463682	467347	51.9069	465336	465440	463743;464414;464896;465024;465336;465440;465524;466047;466128;466422;466505;466753;466920;466979
Os12t0110300-01	chr12build05r1.fasta	-	558283	561829	43.4958	560413	560484	561633;561747;561446;561535;560788;560882;560413;560484;560116;560157;559570;559718;559366;559484;558914;558998;558765;558835;558521;558675
Os12t0112300-01	chr12build05r1.fasta	+	631454	637030	17.4014	634215	634328	631489;631605;631700;631864;632636;632734;632941;633027;633114;633182;633274;633370;633456;633558;633869;634085;634215;634328;635021;635152;635446;635526;636284;636400;636497;636598
Os12t0128700-01	chr12build05r1.fasta	+	1358827	1365366	71.363	1361937	1361982	1359377;1359565;1359721;1359775;1360553;1360749;1360999;1361120;1361206;1361353;1361502;1361571;1361676;1361821;1361937;1361982;1362062;1362114;1362676;1362820;1363524;1363642;1363749;1363820;1364175;1364278;1364418;1364474;1364561;1364751;1364835;1364980;1365093;1365215
Os12t0129700-01	chr12build05r1.fasta	+	1436032	1444090	39.8511	1441413	1441727	1437282;1437500;1441413;1441727;1442442;1442560;1443199;1443667
Os12t0132800-01	chr12build05r1.fasta	-	1583176	1588083	7.62106	1584286	1584374	1587802;1587934;1587630;1587670;1587480;1587540;1587266;1587368;1587039;1587141;1586840;1586893;1586693;1586755;1586535;1586584;1586380;1586455;1585971;1586141;1585386;1585473;1585159;1585244;1584912;1585019;1584493;1584537;1584286;1584374;1583880;1583923;1583402;1583499
Os12t0136900-00	chr12build05r1.fasta	+	1782576	1788573	22.4345	1787415	1787586	1782576;1782761;1784925;1784979;1785069;1787011;1787086;1787244;1787415;1787586;1787688;1787986;1788261;1788566
Os12t0145700-01	chr12build05r1.fasta	-	2244555	2248826	25.2721	2247008	2247088	2248571;2248639;2248374;2248470;2248183;2248280;2247886;2248041;2247569;2247646;2247317;2247448;2247008;2247088;2246772;2246843;2246599;2246688;2246276;2246420;2246112;2246200;2245878;2245973;2245668;2245735;2245485;2245584;2245293;2245352;2244749;2244901
Os12t0165000-01	chr12build05r1.fasta	-	3304278	3315479	19.2233	3310811	3310846	3314514;3314612;3314237;3314395;3313799;3313861;3313637;3313726;3313255;3313548;3313019;3313116;3310811;3310846;3310559;3310679;3310248;3310484;3309696;3309791;3309544;3309609;3309311;3309349;3309097;3309231;3308487;3308839;3307211;3307304;3305539;3305719;3304698;3304795
Os12t0168400-01	chr12build05r1.fasta	+	3454599	3462014	9.75413	3454821	3454896	3454672;3454725;3454821;3454896;3455007;3455057;3456110;3456201;3457383;3457466;3457559;3457597;3457913;3458002;3458528;3458572;3458663;3458750;3458863;3458927;3459024;3459098;3460192;3460264;3460669;3460760;3460857;3460928;3461126;3461182;3461277;3461325;3461483;3461549;3461657;3461747
Os12t0180800-00	chr12build05r1.fasta	-	4073820	4079208	10.9807	4078422	4078482	4079141;4079208;4078932;4079001;4078818;4078868;4078591;4078662;4078422;4078482;4074471;4074563;4073820;4073905
Os12t0189300-01	chr12build05r1.fasta	+	4498749	4502910	48.741	4500295	4500319	4498882;4498951;4499036;4499135;4499246;4499319;4500044;4500126;4500295;4500319;4500436;4500455;4501260;4501406;4501991;4502458
Os12t0264500-03	chr12build05r1.fasta	+	9364305	9371301	35.1263	9366484	9366563	9365442;9365573;9365700;9365768;9366223;9366286;9366484;9366563;9366660;9366743;9366914;9366998;9368154;9368239;9368420;9368541;9369337;9369397;9369477;9369716
Os12t0278401-00	chr12build05r1.fasta	-	10406480	10412260	18.9613	10408592	10408609	10412129;10412260;10408592;10408609;10408280;10408495;10408056;10408148;10407897;10407977;10407426;10407810;10407295;10407332
Os12t0285500-01	chr12build05r1.fasta	+	10855739	10863787	11.5041	10859915	10859962	10855838;10856039;10856123;10856458;10857053;10857303;10857722;10857809;10858044;10858219;10859307;10859397;10859508;10859627;10859915;10859962;10860059;10860135;10861061;10861149;10861446;10861557;10862119;10862221;10863388;10863617
Os12t0403800-01	chr12build05r1.fasta	+	12231657	12239879	25.5432	12237047	12237125	12231990;12232154;12232235;12232291;12233781;12233873;12237047;12237125;12239562;12239584
Os12t0407500-01	chr12build05r1.fasta	-	12478205	12486700	17.4065	12483805	12483861	12485215;12485751;12483946;12484047;12483805;12483861;12483169;12483234;12482497;12482673;12482302;12482388;12482160;12482224;12482000;12482076;12481824;12481870;12480779;12480909;12480491;12480560;12478456;12479016
Os12t0420000-00	chr12build05r1.fasta	-	13252158	13253225	21.0779	13252854	13252920	13253008;13253179;13252854;13252920;13252736;13252757
Os12t0479900-01	chr12build05r1.fasta	+	17765583	17771776	17.2558	17769239	17769298	17765719;17765887;17766351;17766445;17766637;17766750;17767319;17767423;17767503;17767574;17767820;17767932;17768033;17768167;17768276;17768344;17768460;17768547;17768654;17768725;17768811;17768911;17769030;17769147;17769239;17769298;17769899;17770009;17771350;17771460
Os12t0507300-00	chr12build05r1.fasta	+	19626918	19631325	41.0778	19628158	19628229	19626918;19627349;19628158;19628229;19628578;19629239;19629314;19629454;19631043;19631325
Os12t0538900-01	chr12build05r1.fasta	-	21642124	21649138	8.55846	21645076	21645124	21648838;21648900;21648469;21648521;21648203;21648330;21647908;21648107;21647743;21647816;21647587;21647656;21646955;21647008;21646750;21646845;21646561;21646611;21646396;21646485;21646156;21646272;21645995;21646066;21645705;21645890;21645243;21645343;21645076;21645124;21644677;21644742;21643506;21644264;21642294;21642854
Os12t0556600-02	chr12build05r1.fasta	-	22804693	22810798	4.42455	22806153	22806230	22810621;22810786;22809615;22809694;22809448;22809534;22809323;22809373;22809111;22809228;22808981;22809037;22808591;22808655;22808361;22808444;22808070;22808120;22807927;22807989;22807768;22807814;22807381;22807450;22807227;22807289;22806853;22806942;22806543;22806581;22806306;22806455;22806153;22806230;22805983;22806068;22805707;22805755;22805530;22805610;22805352;22805445;22805111;22805187
Os12t0594300-00	chr12build05r1.fasta	+	25094124	25098544	15.9998	25097258	25097296	25094124;25094216;25094290;25096668;25096755;25096838;25096973;25097125;25097258;25097296;25097355;25097518;25097592;25097739;25097886;25098008;25098086;25098173;25098363;25098544
Os12t0617900-01	chr12build05r1.fasta	-	26455899	26464106	24.6914	26461549	26461648	26463327;26463756;26462338;26462398;26462089;26462167;26461928;26462007;26461750;26461844;26461549;26461648;26460956;26461025;26460275;26460376;26460089;26460170;26459502;26459681;26458727;26459000;26458352;26458595;26457980;26458150;26457533;26457771;26457142;26457226;26456946;26457044;26456666;26456865;26456502;26456577;26456275;26456410;26456049;26456188;26455899;26455951
Os12t0618300-02	chr12build05r1.fasta	-	26482653	26485347	11.0618	26484303	26484382	26485255;26485347;26484892;26484948;26484303;26484382;26483070;26484204
Os01t0109300-01	chr01build05r1.fasta	+	497668	505233	19.4217	501356	501407	497728;497922;499444;499481;499576;499598;501156;501262;501356;501407;501475;501559;501910;502000;502251;502289;502383;502450;502547;502609;503285;503340;503439;503512;503606;503698;503779;503880;504048;504128;504215;504306;504411;504426;504504;504614;504705;504809
Os01t0109300-01	chr01build05r1.fasta	+	497668	505233	19.4217	504411	504426	497728;497922;499444;499481;499576;499598;501156;501262;501356;501407;501475;501559;501910;502000;502251;502289;502383;502450;502547;502609;503285;503340;503439;503512;503606;503698;503779;503880;504048;504128;504215;504306;504411;504426;504504;504614;504705;504809
Os01t0138400-01	chr01build05r1.fasta	+	2052583	2056636	0.908493	2055047	2056268	2052599;2053358;2054813;2054848;2055047;2056268;2056381;2056414
Os01t0141700-01	chr01build05r1.fasta	-	2249838	2254073	7.02278	2253057	2253147	2253701;2254000;2253057;2253147;2252379;2252506;2252149;2252271;2251940;2252028;2251735;2251855;2251473;2251564;2251047;2251176;2250707;2250955;2250419;2250615;2250104;2250335
Os01t0144100-01	chr01build05r1.fasta	-	2382611	2384593	26.6467	2383784	2383845	2384261;2384527;2383997;2384069;2383784;2383845;2383319;2383400;2382993;2383053;2382821;2382872
Os01t0150100-01	chr01build05r1.fasta	+	2712300	2716425	10.2478	2715221	2715345	2714810;2714908;2715007;2715052;2715221;2715345;2715703;2715770;2715865;2715952;2716045;2716188
Os01t0150200-02	chr01build05r1.fasta	+	2717042	2720203	40.4943	2718519	2718607	2717104;2717174;2717266;2717377;2718233;2718251;2718519;2718607;2718997;2719050;2719201;2719271;2719375;2719456;2719561;2719657;2719778;2719848
Os01t0159400-01	chr01build05r1.fasta	-	3107117	3112940	67.4864	3110795	3110872	3112800;3112815;3112572;3112673;3111169;3111275;3110795;3110872;3109748;3109871;3109545;3109618;3109384;3109443;3108766;3108875;3108514;3108673;3108341;3108417;3108082;3108253;3107879;3107971;3107668;3107796
Os01t0172000-01	chr01build05r1.fasta	-	3704424	3707989	45.0389	3706800	3706866	3706971;3707041;3706800;3706866;3706668;3706721;3706077;3706165;3705833;3705949;3705380;3705486;3705219;3705297;3704804;3704804
Os01t0179400-01	chr01build05r1.fasta	+	4132703	4139631	13.8901	4133641	4133700	4132724;4132777;4133347;4133517;4133641;4133700;4133904;4134026;4134906;4135181;4135282;4135347;4135500;4135631;4135977;4136798;4137026;4137306;4137564;4137796;4138022;4138260;4138367;4138558;4138808;4139080;4139186;4139332
Os01t0191500-01	chr01build05r1.fasta	+	4890518	4895876	48.7139	4894177	4894247	4890647;4890682;4891684;4891929;4892021;4892317;4892407;4892574;4892674;4892841;4892924;4893004;4893105;4893171;4893657;4893751;4894027;4894099;4894177;4894247;4894325;4894374;4895263;4895375;4895461;4895513
Os01t0195000-01	chr01build05r1.fasta	+	5098555	5101080	7.81006	5099262	5099661	5099026;5099188;5099262;5099661;5099748;5100648
Os01t0199950-00	chr01build05r1.fasta	-	5409930	5411355	35.165	5410426	5410523	5411289;5411294;5410661;5410787;5410426;5410523;5410006;5410032
Os01t0209400-01	chr01build05r1.fasta	-	5933586	5938516	16.7586	5936895	5936939	5937963;5938247;5937020;5937133;5936895;5936939;5936082;5936154;5935884;5935996;5935721;5935780;5935536;5935583;5934285;5934353;5934063;5934125;5933923;5933979
Os01t0227250-00	chr01build05r1.fasta	-	7038880	7041890	26.6007	7040146	7040231	7041372;7041458;7040972;7041138;7040384;7040526;7040146;7040231;7039718;7039773;7039583;7039613
Os01t0228800-01	chr01build05r1.fasta	-	7103701	7108095	9.57404	7105208	7105328	7105545;7106837;7105208;7105328;7103966;7104615
Os01t0232800-01	chr01build05r1.fasta	-	7351223	7356332	54.9069	7355032	7355084	7356161;7356331;7355168;7355317;7355032;7355084;7354515;7354623;7353658;7353792;7353541;7353585;7352604;7352791;7352343;7352484;7352036;7352082;7351860;7351949;7351518;7351770
Os01t0251200-01	chr01build05r1.fasta	+	8296615	8301401	7.57816	8299623	8299710	8296626;8296979;8297102;8297422;8298978;8299186;8299262;8299310;8299623;8299710;8299818;8301010
Os01t0252100-03	chr01build05r1.fasta	+	8329980	8332859	118.103	8330703	8330975	8330027;8330137;8330229;8330321;8330445;8330504;8330703;8330975;8331107;8331181;8331269;8331325;8331409;8331549;8331656;8331706;8331795;8331890;8331974;8332057;8332171;8332273;8332451;8332533
Os01t0268100-01	chr01build05r1.fasta	-	9203377	9210643	11.9944	9207715	9207777	9210412;9210562;9209185;9209225;9208489;9208549;9208246;9208348;9208028;9208130;9207882;9207935;9207715;9207777;9207332;9207381;9207181;9207256;9206725;9206910;9206492;9206579;9206003;9206088;9205805;9205912;9205565;9205609;9205345;9205433;9204725;9204768;9203448;9203560
Os01t0268100-01	chr01build05r1.fasta	-	9203377	9210643	11.9944	9205345	9205433	9210412;9210562;9209185;9209225;9208489;9208549;9208246;9208348;9208028;9208130;9207882;9207935;9207715;9207777;9207332;9207381;9207181;9207256;9206725;9206910;9206492;9206579;9206003;9206088;9205805;9205912;9205565;9205609;9205345;9205433;9204725;9204768;9203448;9203560
Os01t0279800-01	chr01build05r1.fasta	-	9916569	9920541	36.4175	9917629	9917700	9920260;9920474;9918897;9918968;9917891;9918034;9917629;9917700;9917462;9917533;9916850;9916919
Os01t0281100-01	chr01build05r1.fasta	-	10007051	10010571	22.8657	10007822	10007940	10010369;10010374;10009381;10009682;10008980;10009253;10008030;10008125;10007822;10007940;10007580;10007706
Os01t0310500-02	chr01build05r1.fasta	+	11805402	11809026	62.1409	11806706	11806745	11805590;11805753;11806474;11806602;11806706;11806745;11806965;11806991
Os01t0337900-01	chr01build05r1.fasta	+	13415293	13424687	13.0474	13421417	13421497	13415467;13415754;13418183;13418329;13418598;13418732;13419144;13419261;13420725;13420849;13421207;13421332;13421417;13421497;13421988;13422050;13422128;13422202;13423239;13423317;13423427;13423527;13423752;13423865;13424025;13424138;13424206;13424277;13424361;13424408
Os01t0337900-01	chr01build05r1.fasta	+	13415293	13424687	13.0474	13422128	13422202	13415467;13415754;13418183;13418329;13418598;13418732;13419144;13419261;13420725;13420849;13421207;13421332;13421417;13421497;13421988;13422050;13422128;13422202;13423239;13423317;13423427;13423527;13423752;13423865;13424025;13424138;13424206;13424277;13424361;13424408
Os01t0338150-01	chr01build05r1.fasta	-	13434017	13437600	26.3411	13434627	13434664	13434917;13434988;13434627;13434664;13434163;13434541;13434046;13434075
Os01t0355900-01	chr01build05r1.fasta	-	14471506	14475885	11.8958	14472873	14472992	14475058;14475840;14474098;14474168;14473910;14474003;14473725;14473823;14473078;14473164;14472873;14472992;14472451;14472554;14472184;14472256;14471997;14472059
Os01t0372100-01	chr01build05r1.fasta	-	15560547	15564568	11.3925	15563933	15564046	15564124;15564217;15563933;15564046;15562215;15562246
Os01t0501000-01	chr01build05r1.fasta	-	18940063	18956439	53.8826	18950500	18950580	18954258;18954449;18951379;18951441;18950500;18950580;18940450;18940508;18940313;18940376
Os01t0532200-01	chr01build05r1.fasta	-	20808990	20816426	25.8573	20815371	20815469	20816346;20816363;20816065;20816145;20815882;20815974;20815756;20815809;20815550;20815666;20815371;20815469;20814965;20815012;20814783;20814875;20814511;20814618;20813422;20813486;20811383;20811485;20810872;20811198;20809541;20809675
Os01t0536000-01	chr01build05r1.fasta	-	21099942	21108270	8.98982	21106638	21106712	21107945;21108115;21107308;21107370;21107126;21107197;21106792;21106899;21106638;21106712;21106512;21106565;21104335;21104460;21103416;21103505;21103145;21103267;21102713;21102826;21102055;21102171;21101133;21101189;21100959;21101033;21100352;21100447
Os01t0549700-02	chr01build05r1.fasta	+	22174134	22177723	59.641	22174313	22174431	22174136;22174166;22174313;22174431;22175050;22175106;22175185;22175369;22176822;22176966;22177033;22177116;22177204;22177267;22177369;22177379
Os01t0587000-01	chr01build05r1.fasta	-	24486195	24490397	69.2024	24488309	24488357	24490102;24490282;24489369;24489489;24489147;24489254;24488964;24489066;24488781;24488861;24488613;24488698;24488433;24488492;24488309;24488357;24487256;24487390;24486579;24486710
Os01t0588700-01	chr01build05r1.fasta	+	24562636	24567867	25.6574	24564484	24564549	24562865;24563062;24564005;24564154;24564249;24564383;24564484;24564549;24566089;24566154;24566274;24566363;24566984;24567065;24567273;24567478
Os01t0610600-01	chr01build05r1.fasta	-	25786330	25793253	9.80691	25789177	25789209	25793113;25793172;25792495;25793002;25791391;25791554;25790974;25791039;25790538;25790590;25790306;25790387;25790158;25790192;25789860;25789950;25789337;25789429;25789177;25789209;25789011;25789099;25787699;25788911;25786971;25787056;25786794;25786878;25786627;25786680
Os01t0614700-02	chr01build05r1.fasta	+	26006614	26010578	55.311	26007620	26007692	26006803;26006898;26007093;26007124;26007441;26007541;26007620;26007692;26007837;26007868;26008052;26008142;26008586;26008697;26009133;26009150
Os01t0633400-01	chr01build05r1.fasta	+	26999162	27001687	4.46765	27000305	27000387	26999203;26999350;26999449;26999621;26999798;26999887;27000058;27000219;27000305;27000387;27000986;27001174;27001263;27001641
Os01t0634300-00	chr01build05r1.fasta	-	27048297	27050850	11.6514	27050586	27050651	27050740;27050850;27050586;27050651;27050409;27050498;27049684;27049860;27048297;27048332
Os01t0641700-01	chr01build05r1.fasta	-	27507297	27511615	22.8617	27510209	27510291	27510404;27510494;27510209;27510291;27509536;27509661;27509340;27509457;27509163;27509247;27508430;27508543;27508299;27508338;27507555;27507707
Os01t0655500-01	chr01build05r1.fasta	+	28341480	28347169	41.6818	28344810	28344897	28341609;28341866;28341963;28342006;28342082;28342160;28342245;28342367;28342723;28342905;28342985;28343071;28344572;28344678;28344810;28344897;28345228;28345308;28345406;28345482;28345606;28345741;28345971;28346033;28346406;28347032
Os01t0661500-01	chr01build05r1.fasta	+	28738484	28741795	54.3733	28740101	28740175	28739190;28739205;28739280;28739599;28739702;28739791;28739902;28739964;28740101;28740175;28740345;28740407;28741137;28741186;28741305;28741491
Os01t0664500-01	chr01build05r1.fasta	+	28874749	28878682	92.125	28877493	28877540	28876563;28876688;28877292;28877354;28877493;28877540;28877647;28877703;28878153;28878210;28878304;28878380
Os01t0667200-01	chr01build05r1.fasta	-	29004431	29008237	19.089	29005332	29005373	29007584;29007856;29006753;29006881;29006529;29006636;29005589;29005723;29005332;29005373;29005111;29005170;29004991;29005044;29004877;29004901;29004613;29004704
Os01t0668000-01	chr01build05r1.fasta	+	29065941	29069016	49.7649	29067372	29067420	29066956;29067004;29067104;29067252;29067372;29067420;29067990;29068132;29068615;29068701
Os01t0674100-01	chr01build05r1.fasta	-	29425867	29432012	18.9932	29427127	29427219	29429813;29430052;29428995;29429198;29428622;29428810;29428286;29428545;29427341;29427424;29427127;29427219;29426648;29426743;29425867;29425904
Os01t0678500-02	chr01build05r1.fasta	-	29636341	29650576	11.2586	29638367	29638453	29650273;29650488;29648991;29649134;29648777;29648884;29648256;29648351;29647627;29647736;29646384;29646444;29645740;29645906;29645547;29645652;29645346;29645423;29644862;29644923;29643650;29643722;29642730;29642795;29642236;29642379;29641547;29641604;29640777;29640884;29640129;29640192;29639557;29639725;29639138;29639202;29638907;29638997;29638367;29638453;29638096;29638167;29637494;29637534;296…
Os01t0678600-01	chr01build05r1.fasta	+	29651999	29654016	14.0895	29652260	29652465	29652031;29652178;29652260;29652465;29653492;29653728
Os01t0684800-01	chr01build05r1.fasta	+	29961100	29964535	10.7521	29962212	29962322	29961910;29962064;29962212;29962322;29962771;29962861;29963033;29963101;29963291;29963368;29963514;29963795
Os01t0694900-01	chr01build05r1.fasta	+	30458801	30464722	8.22721	30461991	30462056	30458947;30459036;30459217;30459286;30459485;30459582;30460452;30460590;30460666;30460793;30460923;30461015;30461130;30461180;30461828;30461893;30461991;30462056;30462147;30462225;30462321;30462400;30462671;30462850;30462925;30463000;30463083;30463210;30463992;30464354
Os01t0702400-01	chr01build05r1.fasta	+	30839616	30849018	13.1814	30840351	30840435	30840146;30840262;30840351;30840435;30840995;30841097;30841221;30841305;30841837;30841920;30842050;30842153;30842945;30843206;30843401;30843837;30844060;30844141;30846336;30846512;30846583;30846636;30847063;30847155;30847235;30847300;30847415;30847461;30847588;30847853;30848010;30848268;30848415;30848799
Os01t0702400-01	chr01build05r1.fasta	+	30839616	30849018	13.1814	30846583	30846636	30840146;30840262;30840351;30840435;30840995;30841097;30841221;30841305;30841837;30841920;30842050;30842153;30842945;30843206;30843401;30843837;30844060;30844141;30846336;30846512;30846583;30846636;30847063;30847155;30847235;30847300;30847415;30847461;30847588;30847853;30848010;30848268;30848415;30848799
Os01t0702400-01	chr01build05r1.fasta	+	30839616	30849018	13.1814	30847235	30847300	30840146;30840262;30840351;30840435;30840995;30841097;30841221;30841305;30841837;30841920;30842050;30842153;30842945;30843206;30843401;30843837;30844060;30844141;30846336;30846512;30846583;30846636;30847063;30847155;30847235;30847300;30847415;30847461;30847588;30847853;30848010;30848268;30848415;30848799
Os01t0708300-01	chr01build05r1.fasta	+	31153229	31157493	36.2747	31154722	31154780	31154589;31154645;31154722;31154780;31155623;31155743;31156606;31156754;31157098;31157314
Os01t0719100-01	chr01build05r1.fasta	-	31696996	31700445	214.27	31697130	31697207	31698245;31698423;31698070;31698157;31697298;31697390;31697130;31697207;31696996;31697039
Os01t0746200-02	chr01build05r1.fasta	+	32935242	32940953	9.27477	32939852	32939922	32935577;32935714;32935825;32935935;32936037;32936120;32936338;32936409;32936496;32936552;32936850;32936969;32937724;32937924;32938376;32938486;32938588;32938625;32938710;32938866;32939123;32939224;32939301;32939357;32939536;32939682;32939852;32939922;32940005;32940092;32940233;32940289;32940419;32940616
Os01t0747700-01	chr01build05r1.fasta	+	33017856	33022476	8.66453	33020731	33020830	33017925;33018024;33018111;33018220;33019288;33019419;33019504;33019577;33019644;33019749;33019851;33019919;33020276;33020340;33020448;33020546;33020731;33020830;33021651;33021713
Os01t0752700-01	chr01build05r1.fasta	+	33305389	33313157	13.2149	33310651	33310724	33305440;33305781;33306255;33306329;33306432;33306582;33307139;33307207;33307287;33307459;33307897;33308034;33308170;33308295;33308374;33308472;33309598;33309721;33309888;33309951;33310221;33310275;33310374;33310498;33310651;33310724;33310859;33310908;33311145;33311231;33311320;33311370;33311448;33311531;33311823;33311871;33312602;33312687
Os01t0754000-01	chr01build05r1.fasta	+	33365274	33367456	6.21409	33365580	33365707	33365307;33365458;33365580;33365707;33367136;33367155
Os01t0763000-01	chr01build05r1.fasta	-	33821400	33823822	19.8506	33823163	33823215	33823623;33823703;33823454;33823536;33823322;33823360;33823163;33823215;33823011;33823074;33822864;33822906;33822741;33822788;33821533;33821697
Os01t0772600-02	chr01build05r1.fasta	+	34345401	34352392	21.9286	34348511	34348566	34346215;34346601;34347685;34347810;34347900;34347973;34348367;34348436;34348511;34348566;34348659;34348730;34348807;34348901;34349083;34349149;34349232;34349361;34349558;34349773;34349884;34350014;34350467;34350641;34350715;34350805;34351076;34351233;34351482;34351670;34351811;34351870
Os01t0772700-00	chr01build05r1.fasta	+	34353851	34376377	8.23213	34356281	34356364	34353851;34353955;34355618;34355803;34356110;34356199;34356281;34356364;34356812;34356885;34357572;34357683;34358388;34358444;34359119;34359189;34361668;34361737;34362963;34363026;34363762;34363910;34364183;34364254;34364434;34364531;34365186;34365270;34365489;34365548;34365831;34365917;34366730;34366783;34367074;34367202;34368663;34368721;34369534;34369682;34369761;34369915;34370142;34370270;343…
Os01t0775300-01	chr01build05r1.fasta	-	34503246	34513252	19.6061	34510489	34510577	34512301;34512493;34510742;34510862;34510489;34510577;34510344;34510412;34510142;34510271;34509454;34509612;34508957;34509326;34507847;34507956;34506796;34506946;34506503;34506706;34506283;34506410;34506019;34506205;34503417;34505264
Os01t0776400-01	chr01build05r1.fasta	-	34568206	34572154	14.2704	34571359	34571425	34571867;34572070;34571649;34571752;34571359;34571425;34571083;34571227;34570825;34570962;34570233;34570372;34570023;34570070;34569641;34569751;34569380;34569558;34569184;34569305;34568690;34568766;34568502;34568603
Os01t0780500-01	chr01build05r1.fasta	+	34788879	34794390	52.3976	34790369	34790431	34789033;34789089;34789948;34790058;34790369;34790431;34791112;34791145;34791676;34791798;34792394;34792456;34792553;34792646;34792734;34792779;34792908;34792975;34793346;34793394;34793631;34793696;34793967;34794053
Os01t0811100-01	chr01build05r1.fasta	+	36200737	36205155	59.3239	36202345	36202429	36201346;36201449;36201547;36201586;36201668;36201751;36202005;36202078;36202149;36202235;36202345;36202429;36202638;36202684;36203471;36203536;36204730;36204820;36204900;36204971
Os01t0841500-01	chr01build05r1.fasta	+	37852468	37858123	12.3296	37855254	37855357	37852925;37853094;37854205;37854256;37854611;37854668;37855074;37855168;37855254;37855357;37855910;37856038;37856322;37857477
Os01t0848200-01	chr01build05r1.fasta	+	38160660	38169822	6.81074	38166500	38166577	38160849;38160965;38161635;38161706;38161806;38161909;38161990;38162092;38162180;38162341;38162466;38162743;38165851;38166001;38166218;38166382;38166500;38166577;38166707;38166796;38166883;38166969;38167059;38167145;38167217;38167313;38167456;38167559;38167858;38167933;38168377;38168527;38168669;38168737;38168831;38168897;38169048;38169118;38169332;38169410
Os01t0869500-01	chr01build05r1.fasta	-	39416434	39419122	9.73292	39417628	39417718	39418893;39419026;39418658;39418743;39418505;39418566;39418263;39418354;39417844;39417969;39417628;39417718;39417434;39417541;39417171;39417269;39416582;39416779
Os01t0881300-02	chr01build05r1.fasta	+	39983737	39987277	17.3874	39984134	39984170	39983886;39983922;39984134;39984170;39984604;39984699;39985596;39985875;39986124;39986243;39986792;39987043
Os01t0886900-00	chr01build05r1.fasta	+	40264421	40269508	27.3139	40267161	40267280	40264421;40265011;40266046;40266144;40266237;40266350;40266772;40266843;40266943;40267053;40267161;40267280;40267771;40267872;40267964;40268036;40268420;40268500;40268590;40268654;40268806;40268907;40268994;40269167;40269296;40269361
Os01t0886900-00	chr01build05r1.fasta	+	40264421	40269508	27.3139	40267964	40268036	40264421;40265011;40266046;40266144;40266237;40266350;40266772;40266843;40266943;40267053;40267161;40267280;40267771;40267872;40267964;40268036;40268420;40268500;40268590;40268654;40268806;40268907;40268994;40269167;40269296;40269361
Os01t0906200-01	chr01build05r1.fasta	-	41179378	41184407	17.6066	41180944	41181021	41184374;41184379;41183778;41183855;41183319;41183426;41183162;41183227;41182150;41182227;41181865;41181998;41181148;41181241;41180944;41181021;41180804;41180866;41180257;41180325;41180038;41180133;41179599;41179928
Os01t0911100-02	chr01build05r1.fasta	-	41418045	41420420	225.799	41420032	41420258	41420360;41420418;41420032;41420258;41418538;41418768;41418365;41418453
Os01t0924300-01	chr01build05r1.fasta	-	42231722	42236435	8.99855	42234936	42234994	42236191;42236309;42235908;42236116;42235701;42235780;42235488;42235587;42235121;42235243;42234936;42234994;42234764;42234835;42234061;42234128;42233879;42233975;42233726;42233800;42233174;42233272;42232573;42232713;42232448;42232477;42232310;42232372;42232138;42232215;42231996;42232046
Os01t0924900-02	chr01build05r1.fasta	+	42272331	42274851	40.8798	42272450	42272527	42272332;42272367;42272450;42272527;42272599;42272670;42274357;42274851
Os01t0960400-01	chr01build05r1.fasta	-	44104981	44117353	2.78211	44114107	44114181	44116527;44116620;44116127;44116277;44115617;44115688;44115429;44115500;44114856;44114999;44114701;44114772;44114553;44114624;44114107;44114181;44113118;44113186;44112928;44112996;44112746;44112817;44112359;44112445;44112205;44112273;44110238;44110728;44108552;44108701;44108145;44108428;44107613;44107664;44107106;44107356;44106568;44106702;44105118;44105495
Os01t0976600-01	chr01build05r1.fasta	-	44928201	44931530	28.0863	44930880	44930941	44931232;44931343;44931018;44931144;44930880;44930941;44930253;44930408;44930013;44930157;44929756;44929827;44928879;44928987;44928484;44928585
Os01t0976600-01	chr01build05r1.fasta	-	44928201	44931530	28.0863	44929756	44929827	44931232;44931343;44931018;44931144;44930880;44930941;44930253;44930408;44930013;44930157;44929756;44929827;44928879;44928987;44928484;44928585
Os02t0102300-01	chr02build05r1.fasta	+	124645	127131	6.30415	125030	125128	124871;124893;125030;125128;125379;125456;125854;125920;126038;126091;126816;126908
Os02t0102400-02	chr02build05r1.fasta	-	127079	130126	18.8981	127903	128004	129623;130118;129018;129544;128849;128899;128649;128756;128099;128194;127903;128004;127760;127819;127572;127637
Os02t0115600-02	chr02build05r1.fasta	+	820696	824520	41.0002	823063	823152	820698;820761;820846;820920;820995;821112;821328;821445;821644;821742;821835;822134;822211;822318;822443;822514;822580;822666;822887;822958;823063;823152;823795;823902;824015;824083;824177;824251
Os02t0119300-01	chr02build05r1.fasta	+	1017511	1021998	16.818	1019711	1019766	1017600;1017745;1018332;1018389;1018485;1018595;1018853;1018990;1019559;1019628;1019711;1019766;1020203;1020328;1020648;1020787;1020932;1021004;1021095;1021169;1021277;1021591
Os02t0121000-01	chr02build05r1.fasta	-	1090428	1095969	20.6407	1093542	1093590	1095605;1095959;1094378;1094499;1093918;1094100;1093672;1093790;1093542;1093590;1093331;1093432;1093107;1093209;1092940;1093003;1091786;1091900;1091538;1091638;1091205;1091361;1090653;1090886
Os02t0129900-01	chr02build05r1.fasta	+	1560757	1563229	37.9856	1561281	1561333	1560759;1560905;1561007;1561185;1561281;1561333;1561673;1561787;1562073;1562195;1562558;1562729;1562815;1563000
Os02t0139000-01	chr02build05r1.fasta	-	2075629	2079136	11.8617	2076798	2076837	2077482;2078132;2077095;2077311;2076930;2077006;2076798;2076837;2076628;2076691;2076450;2076519;2075881;2076165
Os02t0141300-01	chr02build05r1.fasta	-	2231145	2239224	21.1915	2233237	2233280	2239010;2239144;2238652;2238828;2238433;2238516;2238233;2238309;2237684;2237750;2237412;2237469;2237258;2237325;2237106;2237168;2236789;2236842;2236587;2236689;2236387;2236496;2236159;2236278;2235823;2235879;2235251;2235414;2234985;2235144;2234804;2234887;2234264;2234386;2233961;2234091;2233805;2233886;2233435;2233522;2233237;2233280;2233056;2233151;2232873;2232949;2232543;2232758;2232293;2232458…
Os02t0147800-01	chr02build05r1.fasta	+	2620367	2624175	18.3217	2622442	2622616	2621302;2621711;2622442;2622616;2622694;2622811;2623381;2623496;2623626;2623964;2624113;2624175
Os02t0148300-01	chr02build05r1.fasta	+	2656810	2658984	25.8072	2657731	2657812	2656820;2657425;2657523;2657649;2657731;2657812;2657890;2657989
Os02t0158400-01	chr02build05r1.fasta	-	3182924	3187014	15.0151	3185585	3185677	3186912;3186949;3185947;3186026;3185754;3185851;3185585;3185677;3184935;3185029;3184767;3184840;3184044;3184132;3183313;3183432
Os02t0158400-01	chr02build05r1.fasta	-	3182924	3187014	15.0151	3184767	3184840	3186912;3186949;3185947;3186026;3185754;3185851;3185585;3185677;3184935;3185029;3184767;3184840;3184044;3184132;3183313;3183432
Os02t0161200-01	chr02build05r1.fasta	+	3297228	3303780	10.9632	3299174	3299207	3297334;3297490;3298900;3299037;3299174;3299207;3299814;3299949;3300034;3300090;3301689;3301786;3301876;3301947;3302056;3302228;3302552;3302730;3303136;3303336;3303524;3303559
Os02t0173100-04	chr02build05r1.fasta	+	3998985	4002693	51.9369	3999510	3999557	3998986;3999024;3999250;3999423;3999510;3999557;3999659;3999718;3999815;3999901;4000007;4000095;4000209;4000300;4001110;4001171;4001271;4001420;4001507;4001722
Os02t0173100-04	chr02build05r1.fasta	+	3998985	4002693	51.9369	4000007	4000095	3998986;3999024;3999250;3999423;3999510;3999557;3999659;3999718;3999815;3999901;4000007;4000095;4000209;4000300;4001110;4001171;4001271;4001420;4001507;4001722
Os02t0179300-02	chr02build05r1.fasta	+	4409074	4412720	26.1501	4410944	4411009	4409076;4409096;4409756;4409794;4409870;4409937;4410024;4410068;4410478;4410655;4410740;4410871;4410944;4411009;4411498;4411545;4411654;4411763;4412044;4412125;4412232;4412345
Os02t0194100-01	chr02build05r1.fasta	-	5242737	5249318	30.6545	5246780	5246843	5248744;5248794;5248590;5248652;5248405;5248446;5247713;5247778;5247558;5247623;5246953;5247066;5246780;5246843;5246026;5246108;5245762;5245811;5245599;5245676;5245371;5245499;5245241;5245283;5244416;5244502;5244131;5244232;5243763;5243870;5243633;5243683;5243453;5243526;5243280;5243331;5243064;5243159
Os02t0197900-02	chr02build05r1.fasta	+	5485064	5489299	10.7099	5487688	5487775	5485290;5485306;5485597;5485720;5486523;5486603;5487177;5487275;5487416;5487583;5487688;5487775;5487860;5487930;5488000;5488068;5488368;5488499;5488740;5488946
Os02t0208200-01	chr02build05r1.fasta	+	6091275	6095703	136.788	6094686	6094754	6094343;6094366;6094686;6094754;6094893;6094958;6095062;6095130;6095348;6095437
Os02t0217500-01	chr02build05r1.fasta	+	6597146	6601499	12.3421	6599198	6599251	6597262;6597450;6597585;6597653;6597769;6597870;6598286;6598527;6598957;6599095;6599198;6599251;6599735;6599872;6600215;6600447;6601104;6601148;6601231;6601318
Os02t0217600-01	chr02build05r1.fasta	-	6602100	6606600	60.3856	6606180	6606195	6606235;6606435;6606180;6606195;6605342;6605456;6604612;6604720;6604453;6604530;6603316;6603507;6602285;6602458
Os02t0224200-01	chr02build05r1.fasta	-	6993064	7000934	22.2101	6998587	6998682	7000614;7000761;6998762;6998865;6998587;6998682;6997723;6997842;6997148;6997354;6996865;6996956;6996468;6996586;6995540;6995663;6995260;6995383;6994635;6994703;6994456;6994547;6994279;6994356;6993822;6993889;6993548;6993684
Os02t0267000-01	chr02build05r1.fasta	+	9573179	9579568	13.8553	9577282	9577350	9573311;9573772;9577122;9577190;9577282;9577350;9578236;9578322;9578927;9578994;9579092;9579233
Os02t0270200-01	chr02build05r1.fasta	-	9741630	9744957	9.58579	9744634	9744725	9744828;9744917;9744634;9744725;9744451;9744548;9744207;9744362;9743487;9744109;9743309;9743376;9742907;9743171;9742694;9742792
Os02t0281150-01	chr02build05r1.fasta	+	10466394	10469762	5.57006	10467773	10467848	10466394;10466573;10467082;10467140;10467386;10467470;10467567;10467697;10467773;10467848;10468266;10468336;10468459;10468545;10468625;10468697;10468781;10468848;10468920;10468988;10469060;10469165;10469472;10469537
Os02t0283800-01	chr02build05r1.fasta	+	10663658	10670050	22.1445	10666144	10666215	10663892;10663964;10665898;10666030;10666144;10666215;10666928;10667071;10667171;10667242;10667351;10667416;10667503;10667573;10667696;10667836;10668247;10668588;10668889;10669283;10669381;10669695
Os02t0290300-01	chr02build05r1.fasta	-	11001767	11015642	26.8462	11006603	11006689	11012484;11012575;11011514;11011663;11011166;11011282;11011009;11011093;11010241;11010349;11010080;11010147;11009848;11009973;11008931;11009621;11008508;11008823;11007848;11008051;11007684;11007744;11007295;11007408;11006770;11006883;11006603;11006689;11004040;11004066
Os02t0297666-00	chr02build05r1.fasta	-	11431099	11432882	140.449	11431563	11431631	11432159;11432221;11431706;11431771;11431563;11431631;11431446;11431479;11431347;11431360
Os02t0329300-01	chr02build05r1.fasta	+	13378861	13389540	22.3292	13379628	13379686	13379319;13379535;13379628;13379686;13379780;13379874;13381769;13381917;13382736;13382863;13382945;13383104;13384256;13384316;13384402;13384672;13385971;13386096;13386976;13387131;13387715;13387958;13388081;13388527;13389145;13389185
Os02t0436400-01	chr02build05r1.fasta	-	14665302	14671012	36.4897	14668117	14668191	14670718;14670933;14668946;14669183;14668274;14668407;14668117;14668191;14666719;14666820;14665853;14665962;14665677;14665764;14665506;14665574
Os02t0469200-01	chr02build05r1.fasta	+	16584016	16604219	8.6457	16591899	16592017	16586642;16586651;16588349;16588383;16588846;16588903;16590668;16590756;16591511;16591609;16591700;16591815;16591899;16592017;16595282;16595352;16595929;16596031;16596403;16596542;16596749;16596907;16596989;16597092;16598587;16598762;16600857;16601046;16601918;16602017;16602385;16602553;16603122;16603204;16603287;16603363;16603600;16603771
Os02t0473200-01	chr02build05r1.fasta	-	16862951	16868434	8.78761	16864402	16864472	16867997;16868259;16867765;16867894;16867420;16867667;16867055;16867279;16864558;16864720;16864402;16864472;16864198;16864288;16863732;16863807;16863536;16863607;16863246;16863391
Os02t0481900-02	chr02build05r1.fasta	+	17365433	17381885	11.7788	17369532	17369642	17365534;17365710;17365800;17365905;17366119;17366177;17366296;17366454;17367367;17367486;17367624;17367686;17368130;17368174;17368255;17368419;17369354;17369431;17369532;17369642;17369730;17369846;17369927;17370022;17370806;17370876;17370994;17371120;17378696;17378800;17380257;17380313;17380412;17380560;17380664;17380759;17380834;17380909;17381024;17381097;17381205;17381622
Os02t0489550-00	chr02build05r1.fasta	-	17794792	17802960	38.592	17802127	17802183	17802689;17802960;17802285;17802360;17802127;17802183;17801624;17801743;17800385;17800447;17800196;17800274;17799809;17799918;17799675;17799728;17799538;17799605;17799329;17799431;17798964;17799166;17798752;17798848;17797513;17797584;17797341;17797417;17796967;17797051;17796716;17796883;17796278;17796388;17795902;17796029;17795683;17795765;17795474;17795579;17795020;17795140;17794792;17794905
Os02t0496500-01	chr02build05r1.fasta	+	18194350	18203059	6.85882	18199386	18199477	18194477;18194513;18194736;18196232;18197073;18197163;18197268;18197835;18198805;18198884;18199207;18199291;18199386;18199477;18199569;18199637;18199717;18199753;18199855;18199937;18200431;18200886;18200975;18201011;18201097;18201186;18201734;18201799;18201918;18202032;18202116;18202154;18202733;18202914
Os02t0519300-02	chr02build05r1.fasta	-	19716927	19719033	11.748	19717977	19718024	19718279;19718392;19718136;19718198;19717977;19718024;19717758;19717886;19717613;19717660
Os02t0551100-01	chr02build05r1.fasta	-	21573333	21578318	52.2935	21577481	21577534	21578069;21578188;21577898;21577972;21577679;21577780;21577481;21577534;21577277;21577369;21576753;21576845;21574321;21574425;21574130;21574228;21573697;21574053
Os02t0554000-01	chr02build05r1.fasta	+	21727189	21734173	11.8178	21728788	21728867	21727312;21727324;21727420;21727618;21728539;21728678;21728788;21728867;21730158;21730289;21730363;21730479;21731113;21731205;21731485;21731562;21731766;21731822;21732147;21732816;21732899;21732954;21733491;21733567;21733639;21733721;21733812;21733930
Os02t0554300-01	chr02build05r1.fasta	-	21748439	21759804	19.8823	21754791	21754847	21758224;21758586;21758051;21758142;21757739;21757796;21754791;21754847;21754659;21754692;21754438;21754518;21754142;21754248;21753921;21754007;21753671;21753748;21753175;21753245;21752993;21753091;21752168;21752267;21751469;21751577;21751294;21751366;21750630;21750723;21750255;21750347;21749958;21750024;21748835;21748965
Os02t0565100-01	chr02build05r1.fasta	+	22280129	22282755	12.7469	22282119	22282228	22280189;22280265;22280705;22280929;22281791;22281898;22282119;22282228;22282303;22282328
Os02t0581000-00	chr02build05r1.fasta	+	23208196	23216462	8.91169	23213567	23213675	23208196;23208418;23208515;23208706;23209833;23209988;23210517;23210810;23211063;23211280;23211366;23211440;23211546;23211612;23211892;23212044;23213567;23213675;23216402;23216462
Os02t0598500-00	chr02build05r1.fasta	+	24106865	24112372	5.71411	24111061	24111113	24108804;24108914;24109003;24109072;24109584;24109689;24109772;24109883;24110379;24110501;24110604;24110787;24110887;24110963;24111061;24111113;24111287;24111341;24111636;24112310
Os02t0599150-01	chr02build05r1.fasta	+	24153333	24158840	5.71411	24157529	24157581	24155272;24155382;24155471;24155540;24156052;24156157;24156240;24156351;24156847;24156969;24157072;24157255;24157355;24157431;24157529;24157581;24157755;24157809;24158104;24158778
Os02t0599151-00	chr02build05r1.fasta	+	24213350	24218753	3.37723	24216078	24216130	24213350;24213405;24213774;24213900;24214022;24214091;24214601;24214706;24214789;24214900;24215396;24215518;24215621;24215780;24215904;24215980;24216078;24216130;24216304;24216358;24216653;24217287;24218016;24218337;24218442;24218753
Os02t0600400-01	chr02build05r1.fasta	+	24307318	24313809	33.3498	24310051	24310119	24308373;24308555;24308804;24308889;24309046;24309094;24309164;24309350;24309818;24309975;24310051;24310119;24310296;24310354;24310744;24310780;24311097;24311168;24311298;24311445;24311728;24311823;24312715;24312785;24312908;24313023;24313218;24313263;24313351;24313527
Os02t0604300-01	chr02build05r1.fasta	+	24504347	24509612	9.89766	24508360	24508436	24504853;24505023;24505214;24505330;24505896;24505952;24506143;24506220;24506326;24506370;24506462;24506521;24507128;24507250;24507376;24507453;24507652;24507721;24507921;24508028;24508147;24508280;24508360;24508436;24508631;24508679;24508764;24508814
Os02t0622100-01	chr02build05r1.fasta	+	25593806	25599747	38.6595	25597483	25597544	25594321;25594396;25594529;25594569;25595658;25595727;25595801;25595949;25596095;25596190;25596817;25596887;25597483;25597544;25597779;25597842;25597930;25598014;25598119;25598245;25598318;25598379;25598467;25598527;25598618;25598751;25598959;25599252
Os02t0666200-02	chr02build05r1.fasta	+	27900392	27903364	688.55	27902432	27902572	27900449;27900785;27901777;27902072;27902432;27902572;27903060;27903155
Os02t0685200-01	chr02build05r1.fasta	-	28897114	28900146	30.5653	28899236	28899297	28899920;28899940;28899648;28899776;28899400;28899511;28899236;28899297;28898559;28899002;28897513;28898220
Os02t0688900-01	chr02build05r1.fasta	-	29108669	29112856	15.6949	29109486	29109543	29112695;29112827;29112545;29112592;29112105;29112165;29111926;29111958;29111543;29111667;29110938;29111072;29110652;29110728;29110303;29110550;29109918;29109974;29109680;29109848;29109486;29109543;29109293;29109378;29109164;29109220;29108889;29108963
Os02t0689800-01	chr02build05r1.fasta	-	29150319	29155877	14.8904	29154197	29154261	29154426;29155854;29154197;29154261;29154052;29154119;29152548;29153286;29151263;29151729;29150694;29151105
Os02t0702500-01	chr02build05r1.fasta	-	29795785	29803840	10.5858	29801553	29801622	29801899;29802036;29801704;29801813;29801553;29801622;29801380;29801462;29801217;29801298;29801079;29801119;29800790;29800912;29800446;29800590;29800239;29800347;29799631;29799719;29799313;29799387;29798684;29798758;29797791;29798596;29797560;29797715;29796707;29796966;29796090;29796169
Os02t0738900-01	chr02build05r1.fasta	-	31717672	31727168	5.96302	31726347	31726451	31726931;31727086;31726773;31726823;31726553;31726673;31726347;31726451;31725813;31725874;31725355;31725472;31724908;31725253;31723974;31724121;31723778;31723879;31723576;31723695;31722773;31722856;31722551;31722678;31722094;31722172;31721828;31721966;31721568;31721644;31721355;31721411;31721020;31721158;31720785;31720942;31720364;31720477;31720191;31720258;31719456;31719628;31718031;31718257
Os02t0745000-01	chr02build05r1.fasta	-	32108646	32111478	58.1545	32110807	32110881	32111451;32111477;32111022;32111132;32110807;32110881;32110658;32110726;32110507;32110572;32109714;32109788;32109530;32109628;32109303;32109437;32109070;32109207
Os02t0749150-01	chr02build05r1.fasta	+	32335929	32338925	12.0124	32337647	32337730	32336445;32336597;32337647;32337730;32337822;32338006;32338096;32338234;32338345;32338404;32338473;32338544;32338640;32338753
Os02t0758100-01	chr02build05r1.fasta	+	32779811	32786108	9.10686	32784942	32785029	32780095;32780262;32780919;32780995;32781673;32781831;32782063;32782276;32782353;32782439;32782526;32782665;32782884;32782964;32783452;32783516;32783723;32783898;32784716;32784846;32784942;32785029;32785175;32785388;32785710;32785816;32785960;32786108
Os02t0775200-01	chr02build05r1.fasta	-	33579400	33583555	20.8281	33580577	33580640	33583244;33583427;33582273;33582489;33581794;33581873;33581542;33581701;33581272;33581353;33580757;33580886;33580577;33580640;33580413;33580481;33579686;33579785
Os02t0777700-00	chr02build05r1.fasta	+	33763204	33769697	16.6277	33767867	33767937	33763206;33763337;33763612;33763731;33764317;33764415;33764706;33764927;33765212;33765351;33765480;33765591;33765758;33765808;33765888;33765977;33766134;33766304;33766401;33766553;33767364;33767540;33767635;33767772;33767867;33767937;33768341;33768440;33768660;33768716;33768805;33768861;33768955;33769035;33769118;33769200;33769335;33769470
Os02t0791200-01	chr02build05r1.fasta	+	34451807	34455439	16.4308	34453626	34453684	34452287;34452586;34452688;34452747;34452836;34452907;34452988;34453163;34453253;34453413;34453626;34453684;34453773;34453819;34453953;34454093;34454342;34454433;34454731;34455218
Os02t0803400-01	chr02build05r1.fasta	-	35116819	35119085	69.5495	35117740	35117779	35117875;35117964;35117740;35117779;35117578;35117662;35117074;35117269
Os02t0804300-02	chr02build05r1.fasta	+	35152735	35155369	12.9369	35152869	35152944	35152736;35152798;35152869;35152944;35153052;35153135;35153233;35153288;35153806;35153862;35153963;35154012;35154091;35154243;35154346;35154496;35154973;35155137
Os02t0817900-01	chr02build05r1.fasta	-	35947244	35955288	35.4448	35953165	35953197	35954926;35955236;35954615;35954828;35954444;35954515;35954246;35954356;35953973;35954164;35953709;35953870;35953527;35953622;35953345;35953446;35953165;35953197;35952987;35953067;35952823;35952905;35952025;35952156;35950726;35950786;35950426;35950491;35950133;35950348
Os02t0819200-01	chr02build05r1.fasta	+	36014964	36017541	10.9596	36016187	36016253	36015080;36015387;36016031;36016105;36016187;36016253;36016734;36016751;36016828;36016926
Os02t0826600-01	chr02build05r1.fasta	-	36382629	36389040	7.69263	36387907	36387993	36388855;36388919;36388504;36388567;36388248;36388384;36387907;36387993;36387623;36387698;36387417;36387491;36387249;36387318;36387080;36387157;36386935;36386995;36386768;36386846;36385986;36386076;36385672;36385732;36385499;36385569;36385262;36385335;36384799;36384936;36384567;36384671;36383926;36384050;36383753;36383849;36383532;36383606;36383349;36383404;36382965;36383040
Os02t0827200-01	chr02build05r1.fasta	+	36404810	36409436	20.5698	36406651	36406750	36405089;36405352;36405807;36405872;36405979;36406077;36406156;36406220;36406306;36406390;36406532;36406565;36406651;36406750;36407242;36407392
Os03t0112101-00	chr03build05r1.fasta	+	696964	701761	11.2405	701223	701320	697193;697324;698483;698614;698740;698865;699475;699537;699619;699716;699788;699995;700514;700585;700671;700763;700952;701053;701223;701320;701714;701761
Os03t0115400-01	chr03build05r1.fasta	+	869844	874516	11.5908	871835	871886	870135;871307;871400;871490;871581;871738;871835;871886;873028;873107;873195;873288;873366;873958
Os03t0119500-01	chr03build05r1.fasta	+	1066355	1074616	6.18014	1067031	1067114	1066356;1066379;1066824;1066939;1067031;1067114;1067199;1067311;1067862;1067914;1068777;1068953;1070323;1070370;1070963;1071121;1071519;1071632;1071718;1071806;1071882;1072040;1072127;1072229;1072769;1072888;1073149;1073199;1073290;1073472;1074126;1074362
Os03t0124000-01	chr03build05r1.fasta	+	1393429	1399133	16.6549	1395212	1395594	1393895;1394560;1395212;1395594;1397264;1397324;1398038;1398703
Os03t0137500-01	chr03build05r1.fasta	+	2068456	2072228	50.6998	2069753	2069863	2068892;2068938;2069594;2069663;2069753;2069863;2070375;2070461;2070687;2070895;2071326;2071632
Os03t0151700-02	chr03build05r1.fasta	+	2847015	2850611	13.3874	2849390	2849458	2847016;2847048;2847459;2847640;2847724;2847955;2848057;2848266;2848388;2848516;2849390;2849458;2849962;2850084;2850168;2850218;2850312;2850461
Os03t0154700-01	chr03build05r1.fasta	+	2985048	2988230	50.7273	2986481	2986862	2985114;2985141;2986481;2986862;2987738;2987915
Os03t0163100-01	chr03build05r1.fasta	+	3416331	3423866	11.5263	3422286	3422362	3416414;3416508;3416600;3416691;3416849;3416961;3417556;3417821;3418004;3418075;3418234;3418309;3418452;3418550;3418643;3418797;3418890;3418994;3419091;3419177;3419670;3419754;3419837;3419984;3420679;3420755;3420846;3420926;3421348;3421539;3421626;3421739;3421861;3421953;3422075;3422201;3422286;3422362;3422666;3422713;3422799;3422868;3422948;3423021;3423106;3423216;3423433;3423552
Os03t0165300-02	chr03build05r1.fasta	-	3512411	3515971	79.6838	3513658	3514040	3514135;3514824;3513658;3514040;3513515;3513575;3512748;3513416
Os03t0175600-01	chr03build05r1.fasta	+	4023381	4027507	43.2922	4026596	4026611	4023495;4023575;4023694;4023810;4024574;4024798;4025323;4025416;4025798;4025872;4026256;4026334;4026596;4026611;4026715;4026795;4027033;4027115;4027223;4027304
Os03t0178100-00	chr03build05r1.fasta	-	4119365	4125937	38.5829	4125031	4125108	4125277;4125931;4125031;4125108;4124312;4124409;4124185;4124238;4123850;4123936;4123474;4123638;4122872;4122982;4122344;4122412;4122135;4122244;4121920;4122025;4121553;4121619;4121253;4121332;4120705;4121156;4120199;4120373;4119840;4119971;4119605;4119755;4119365;4119483
Os03t0178100-00	chr03build05r1.fasta	-	4119365	4125937	38.5829	4124185	4124238	4125277;4125931;4125031;4125108;4124312;4124409;4124185;4124238;4123850;4123936;4123474;4123638;4122872;4122982;4122344;4122412;4122135;4122244;4121920;4122025;4121553;4121619;4121253;4121332;4120705;4121156;4120199;4120373;4119840;4119971;4119605;4119755;4119365;4119483
Os03t0191000-01	chr03build05r1.fasta	-	4725163	4733001	53.7348	4732027	4732146	4732749;4732788;4732027;4732146;4731397;4731512;4731175;4731263;4730959;4731001;4730067;4730217;4729831;4729954;4729410;4729737;4727829;4728191;4726991;4727673;4726335;4726911;4725667;4726011;4725456;4725566
Os03t0192500-01	chr03build05r1.fasta	+	4814462	4819356	48.7679	4816478	4816547	4814727;4814835;4814927;4815696;4816199;4816260;4816478;4816547;4817182;4817269;4818269;4818438;4818527;4818670;4818772;4818900;4819008;4819175
Os03t0199000-01	chr03build05r1.fasta	+	5254263	5259361	28.2339	5257583	5257633	5257401;5257412;5257583;5257633;5257825;5257948;5258457;5258582;5258794;5258951
Os03t0205150-01	chr03build05r1.fasta	-	5539323	5542407	40.0309	5541169	5541241	5542214;5542214;5541314;5541371;5541169;5541241;5541006;5541071;5539812;5539880
Os03t0214000-02	chr03build05r1.fasta	+	6022911	6027074	20.5896	6023196	6023288	6022911;6023027;6023196;6023288;6023653;6023782;6023987;6024068;6024186;6024318;6024750;6024955;6025042;6025167;6025528;6025837;6026655;6026960
Os03t0243600-01	chr03build05r1.fasta	+	7639868	7645403	23.0394	7643969	7644057	7640035;7641458;7643759;7643864;7643969;7644057;7644346;7644407;7645049;7645077
Os03t0249200-01	chr03build05r1.fasta	+	7922535	7926423	40.1554	7924222	7924281	7922580;7922859;7924222;7924281;7924887;7924969;7925062;7925126;7925193;7925226;7925330;7925400;7925863;7925953
Os03t0249200-01	chr03build05r1.fasta	+	7922535	7926423	40.1554	7925062	7925126	7922580;7922859;7924222;7924281;7924887;7924969;7925062;7925126;7925193;7925226;7925330;7925400;7925863;7925953
Os03t0253800-01	chr03build05r1.fasta	-	8160290	8165740	13.238	8164922	8164943	8165542;8165658;8164922;8164943;8163708;8163859;8162421;8162599;8161451;8161499;8161243;8161362;8160400;8160558
Os03t0264400-02	chr03build05r1.fasta	-	8751032	8754664	21.713	8752600	8752680	8754517;8754664;8754262;8754413;8753524;8753639;8753183;8753429;8753019;8753075;8752786;8752938;8752600;8752680;8751930;8752016;8751203;8751529
Os03t0265700-01	chr03build05r1.fasta	+	8824181	8834050	7.04894	8825450	8825512	8824182;8824214;8824555;8824783;8825204;8825310;8825450;8825512;8825773;8825873;8826886;8826980;8827220;8827240;8827877;8827972;8828078;8828198;8828305;8828460;8828569;8828759;8829097;8829368;8829743;8829844;8830022;8830198;8830287;8830475;8830557;8830798;8830873;8831019;8831416;8831641;8831783;8831912;8832266;8832411;8832719;8832898;8833225;8833284;8833374;8833445
Os03t0269900-01	chr03build05r1.fasta	+	9059627	9064461	18.6737	9063297	9063884	9059746;9060639;9063297;9063884;9063981;9064082
Os03t0283800-01	chr03build05r1.fasta	+	9792218	9799246	100.946	9795062	9795128	9794152;9794265;9794867;9794925;9795062;9795128;9795197;9795248;9795449;9795630
Os03t0284600-01	chr03build05r1.fasta	+	9836871	9839845	39.2902	9837440	9837485	9836947;9837115;9837197;9837347;9837440;9837485;9837866;9837925;9838411;9838447;9839160;9839239;9839317;9839408;9839505;9839565;9839701;9839760
Os03t0284900-02	chr03build05r1.fasta	-	9847295	9870035	49.2075	9865081	9865161	9869482;9870001;9868239;9868326;9867797;9868001;9867002;9867109;9866585;9866749;9865948;9866502;9865258;9865323;9865081;9865161;9848887;9848984;9848338;9848539;9848009;9848069;9847616;9847926
Os03t0295400-01	chr03build05r1.fasta	-	10368220	10372792	11.338	10369724	10369817	10372473;10372604;10371908;10372093;10371658;10371787;10371490;10371570;10370370;10370551;10369906;10370001;10369724;10369817;10368689;10368823;10368453;10368556
Os03t0299900-01	chr03build05r1.fasta	+	10590878	10594259	70.9164	10592037	10592099	10590925;10591004;10591101;10591189;10591444;10591511;10591622;10591738;10592037;10592099;10592507;10592611;10592689;10592739;10592914;10593234;10593335;10593541;10593620;10593913
Os03t0308100-02	chr03build05r1.fasta	-	11014824	11017695	57.9689	11016333	11016405	11017573;11017673;11017400;11017489;11017157;11017280;11016983;11017075;11016488;11016533;11016333;11016405;11015643;11015677;11015462;11015550;11015046;11015243
Os03t0314200-01	chr03build05r1.fasta	-	11290260	11295478	8.31543	11291246	11291308	11295295;11295363;11294082;11294173;11293717;11293851;11293566;11293622;11293416;11293488;11293058;11293216;11292471;11292620;11292136;11292391;11291930;11292045;11291573;11291659;11291401;11291489;11291246;11291308;11291084;11291140;11290887;11290983;11290650;11290808
Os03t0324800-01	chr03build05r1.fasta	-	11856509	11861201	13.488	11857136	11857200	11861008;11861091;11860526;11860592;11860356;11860445;11857726;11857778;11857333;11857469;11857136;11857200;11856936;11856994;11856768;11856857
Os03t0325500-01	chr03build05r1.fasta	+	11886968	11889215	14.1203	11887535	11887611	11887245;11887458;11887535;11887611;11887735;11887792;11887863;11887950;11888020;11888089;11888281;11888838
Os03t0337900-01	chr03build05r1.fasta	-	12594001	12600193	13.8366	12597515	12597565	12599892;12600064;12599632;12599749;12599050;12599199;12598692;12598802;12598523;12598606;12597670;12597768;12597515;12597565;12597383;12597432;12596702;12596783;12596290;12596384;12596132;12596198;12595995;12596045;12595352;12595447;12595053;12595151;12594930;12594959;12594769;12594834;12594338;12594424
Os03t0339100-01	chr03build05r1.fasta	+	12647498	12653798	22.1588	12651300	12651383	12647826;12647947;12648059;12648083;12648187;12648286;12648500;12648581;12648671;12648727;12649406;12649487;12649566;12649658;12650758;12650821;12650935;12651020;12651103;12651204;12651300;12651383;12651659;12651719;12651799;12651865;12651947;12652024;12652641;12652705;12652882;12652959;12653052;12653224
Os03t0359000-01	chr03build05r1.fasta	-	14474612	14479832	24.7653	14477340	14477394	14479746;14479831;14479321;14479444;14478600;14478680;14477712;14477810;14477467;14477622;14477340;14477394;14477188;14477255;14476894;14476938;14475737;14475904;14474815;14475297
Os03t0363500-02	chr03build05r1.fasta	-	14700871	14706166	8.14582	14704930	14704989	14705802;14706149;14705591;14705653;14705069;14705158;14704930;14704989;14704779;14704844;14704406;14704471;14704243;14704318;14704111;14704175;14703600;14703692;14703212;14703292;14703013;14703097;14702656;14702699;14702358;14702420;14702188;14702247;14701798;14701851;14701551;14701610;14701328;14701442;14700997;14701109
Os03t0363500-02	chr03build05r1.fasta	-	14700871	14706166	8.14582	14702656	14702699	14705802;14706149;14705591;14705653;14705069;14705158;14704930;14704989;14704779;14704844;14704406;14704471;14704243;14704318;14704111;14704175;14703600;14703692;14703212;14703292;14703013;14703097;14702656;14702699;14702358;14702420;14702188;14702247;14701798;14701851;14701551;14701610;14701328;14701442;14700997;14701109
Os03t0363800-01	chr03build05r1.fasta	+	14723394	14728010	19.6949	14725907	14725974	14723485;14723702;14725178;14725255;14725627;14725791;14725907;14725974;14726055;14726094;14727415;14727577
Os03t0391000-01	chr03build05r1.fasta	+	16208855	16212608	9.76812	16211817	16211872	16209414;16209843;16209925;16210010;16210101;16210151;16210282;16210667;16211037;16211175;16211817;16211872;16211989;16212059;16212153;16212358
Os03t0410700-01	chr03build05r1.fasta	-	17569595	17572919	18.9037	17571208	17571303	17572638;17572836;17572247;17572333;17572097;17572155;17571208;17571303;17570946;17571026;17570630;17570689;17570373;17570546;17570023;17570118;17569848;17569922
Os03t0410900-01	chr03build05r1.fasta	+	17573149	17575327	29.1525	17573353	17573375	17573219;17573253;17573353;17573375;17574851;17574972;17575096;17575158
Os03t0417900-01	chr03build05r1.fasta	-	18008488	18018837	10.9019	18011742	18011800	18018598;18018701;18018419;18018479;18018102;18018197;18017645;18017746;18016995;18017078;18016236;18016316;18015333;18015476;18014401;18014492;18013620;18013701;18012848;18013033;18011881;18011996;18011742;18011800;18010717;18010817;18010495;18010545;18010166;18010345;18009910;18010044;18009744;18009818;18009224;18009281;18008842;18009143
Os03t0562000-01	chr03build05r1.fasta	-	20992714	20998905	84.7815	20993940	20993978	20994080;20994146;20993940;20993978;20993409;20993566;20993057;20993308
Os03t0565500-01	chr03build05r1.fasta	+	21214029	21228484	18.0903	21225618	21225718	21214129;21214539;21215180;21215401;21216760;21216881;21216974;21217124;21218377;21218448;21218741;21218836;21219346;21219434;21219553;21219619;21220682;21220720;21220854;21220914;21221057;21221166;21221251;21221325;21221399;21221467;21223611;21223732;21225167;21225292;21225382;21225502;21225618;21225718;21226049;21226109;21227045;21227098;21228070;21228174
Os03t0565500-01	chr03build05r1.fasta	+	21214029	21228484	18.0903	21227045	21227098	21214129;21214539;21215180;21215401;21216760;21216881;21216974;21217124;21218377;21218448;21218741;21218836;21219346;21219434;21219553;21219619;21220682;21220720;21220854;21220914;21221057;21221166;21221251;21221325;21221399;21221467;21223611;21223732;21225167;21225292;21225382;21225502;21225618;21225718;21226049;21226109;21227045;21227098;21228070;21228174
Os03t0581800-01	chr03build05r1.fasta	+	22189126	22193060	152.651	22189564	22189634	22189161;22189254;22189564;22189634;22191359;22191448;22192838;22192858
Os03t0582200-01	chr03build05r1.fasta	-	22227169	22231214	57.6552	22229312	22229345	22230887;22230955;22229853;22229918;22229642;22229755;22229488;22229550;22229312;22229345;22229092;22229214;22228849;22228911;22228622;22228715;22228442;22228487;22228265;22228332;22227925;22227973;22227649;22227714;22227449;22227535
Os03t0582200-01	chr03build05r1.fasta	-	22227169	22231214	57.6552	22228849	22228911	22230887;22230955;22229853;22229918;22229642;22229755;22229488;22229550;22229312;22229345;22229092;22229214;22228849;22228911;22228622;22228715;22228442;22228487;22228265;22228332;22227925;22227973;22227649;22227714;22227449;22227535
Os03t0583700-00	chr03build05r1.fasta	+	22301193	22304269	16.6293	22301453	22301553	22301236;22301361;22301453;22301553;22303331;22303428;22304090;22304190
Os03t0586700-01	chr03build05r1.fasta	-	22458423	22470927	12.1612	22467429	22467488	22470586;22470744;22469730;22469861;22469175;22469246;22468675;22468745;22468488;22468587;22468313;22468411;22467958;22468084;22467569;22467702;22467429;22467488;22467107;22467342;22464738;22465167;22463982;22464305;22463272;22463877;22463011;22463184;22460811;22461038;22460463;22460746;22460098;22460376;22459822;22459944;22458788;22458920
Os03t0586800-01	chr03build05r1.fasta	-	22476308	22484532	40.3281	22477852	22477920	22484333;22484421;22484156;22484231;22483851;22483925;22483590;22483755;22483403;22483496;22482467;22482552;22482064;22482146;22480172;22480252;22479456;22479581;22479089;22479371;22478745;22478841;22478483;22478639;22478002;22478145;22477852;22477920;22477296;22477439;22477159;22477197
Os03t0593200-01	chr03build05r1.fasta	-	22828000	22840460	27.0374	22836174	22836252	22840003;22840458;22838802;22838899;22838455;22838548;22838279;22838361;22838081;22838179;22837329;22837410;22836324;22836463;22836174;22836252;22836000;22836063;22835668;22835759;22834423;22834488;22833413;22833529;22832556;22832735;22828801;22829066;22828547;22828556
Os03t0602300-01	chr03build05r1.fasta	+	23349317	23353388	5.02416	23350509	23350842	23349537;23349727;23350509;23350842;23351683;23351832;23351926;23352174;23352265;23352351;23352440;23352518;23352612;23352718;23352819;23352943;23353034;23353121
Os03t0640800-02	chr03build05r1.fasta	-	25462823	25465854	10.3205	25464414	25464494	25465809;25465853;25465510;25465665;25465344;25465418;25465132;25465238;25464858;25465050;25464580;25464768;25464414;25464494;25464193;25464327;25463779;25464104;25463472;25463577;25463225;25463374;25462987;25463133
Os03t0656900-01	chr03build05r1.fasta	+	26438097	26442112	52.9349	26439643	26439697	26438206;26438483;26438573;26438649;26438812;26438946;26439643;26439697;26439823;26439910;26441167;26441265;26441354;26441485
Os03t0665800-01	chr03build05r1.fasta	+	27004446	27007488	9.42338	27005617	27005715	27004446;27004601;27004719;27004794;27005381;27005488;27005617;27005715;27006196;27006321;27007088;27007221
Os03t0667700-01	chr03build05r1.fasta	-	27104253	27109470	28.7142	27105705	27105824	27108610;27108746;27108180;27108267;27107283;27107535;27107012;27107191;27106225;27106266;27105959;27106056;27105705;27105824;27105258;27105347;27104623;27104748
Os03t0679000-01	chr03build05r1.fasta	-	27696813	27699262	61.2897	27697727	27697800	27698824;27698875;27698279;27698340;27698036;27698179;27697727;27697800;27697544;27697598;27697404;27697466;27697186;27697313;27697007;27697085
Os03t0683700-01	chr03build05r1.fasta	+	28049450	28061908	1.97984	28056264	28056356	28050300;28050307;28050396;28050571;28050652;28050716;28051013;28051355;28051518;28051584;28051685;28051838;28052135;28052302;28052405;28052515;28052625;28052832;28052928;28053031;28053600;28053830;28054403;28054477;28054757;28054828;28055610;28055795;28055881;28056039;28056264;28056356;28056743;28056814;28057322;28057439;28057682;28057860;28058265;28058346;28058539;28058649;28058728;28058834;280…
Os03t0683866-00	chr03build05r1.fasta	-	28068865	28075102	7.49217	28071327	28071419	28074377;28075102;28073952;28074286;28072873;28073151;28072518;28072770;28071512;28071682;28071327;28071419;28070772;28070879;28069281;28069397;28069106;28069195;28068871;28068954
Os03t0698350-00	chr03build05r1.fasta	-	28801015	28805882	10.1204	28803569	28803605	28805568;28805882;28805325;28805450;28804976;28805071;28804732;28804832;28803569;28803605;28803003;28803221;28802810;28802921;28802298;28802389;28802033;28802212;28801015;28801050
Os03t0699200-01	chr03build05r1.fasta	+	28840383	28845941	55.944	28840571	28840656	28840451;28840474;28840571;28840656;28840973;28841101;28841819;28841938;28842020;28842145;28842362;28842446;28842551;28842661;28843228;28843321;28843461;28843741;28843853;28843960;28844176;28844297;28844838;28845048;28845162;28845389;28845604;28845693
Os03t0707300-01	chr03build05r1.fasta	-	29285288	29294646	12.5816	29291305	29291346	29293704;29293861;29293521;29293602;29293354;29293431;29293182;29293241;29292988;29293092;29291978;29292088;29291305;29291346;29290217;29290318;29290055;29290143;29289821;29289936;29289632;29289744;29289482;29289524;29289302;29289393;29288372;29288420;29286531;29286601;29286113;29286226;29285874;29285989;29285722;29285767;29285603;29285635
Os03t0707300-01	chr03build05r1.fasta	-	29285288	29294646	12.5816	29289302	29289393	29293704;29293861;29293521;29293602;29293354;29293431;29293182;29293241;29292988;29293092;29291978;29292088;29291305;29291346;29290217;29290318;29290055;29290143;29289821;29289936;29289632;29289744;29289482;29289524;29289302;29289393;29288372;29288420;29286531;29286601;29286113;29286226;29285874;29285989;29285722;29285767;29285603;29285635
Os03t0712700-01	chr03build05r1.fasta	+	29624596	29631063	12.7906	29626248	29626303	29624705;29624785;29625772;29625853;29626248;29626303;29626835;29626948;29627066;29627128;29627215;29627334;29627432;29627532;29627679;29627738;29627825;29627924;29628003;29628157;29628243;29628338;29629092;29629155;29629230;29629311;29629620;29629795;29629884;29629960;29630219;29630351;29630521;29630637;29630752;29630823
Os03t0719300-01	chr03build05r1.fasta	-	29948645	29956525	21.7928	29950118	29950161	29956343;29956382;29956124;29956197;29955967;29956030;29954639;29954751;29954499;29954546;29953474;29953545;29953287;29953376;29952338;29952511;29952085;29952168;29951648;29951703;29951313;29951443;29950903;29950995;29950699;29950763;29950242;29950385;29950118;29950161;29949698;29949781;29949544;29949611;29949353;29949465;29949181;29949276;29948909;29949040
Os03t0722600-01	chr03build05r1.fasta	-	30126905	30131697	27.8983	30128507	30128562	30131384;30131677;30130734;30130905;30130571;30130635;30129611;30129935;30129335;30129503;30128656;30128765;30128507;30128562;30128349;30128405;30127470;30127613;30127131;30127217
Os03t0732100-01	chr03build05r1.fasta	+	30814164	30825003	17.1261	30817429	30817816	30814693;30816064;30817429;30817816;30819615;30819675;30823906;30824457
Os03t0734700-01	chr03build05r1.fasta	-	30896443	30901081	13.7658	30897493	30897512	30900887;30901019;30900718;30900797;30899937;30900013;30899604;30899697;30899249;30899342;30898861;30898934;30898124;30898234;30897606;30897678;30897493;30897512;30897347;30897414;30896837;30896969
Os03t0738100-00	chr03build05r1.fasta	+	31077794	31091487	6.52028	31090345	31090475	31077794;31078023;31078106;31082972;31083048;31083236;31083325;31083439;31084191;31085250;31086109;31086556;31086828;31086881;31086967;31089520;31090345;31090475;31090796;31090888;31091203;31091487
Os03t0747300-01	chr03build05r1.fasta	+	31547440	31551230	49.1858	31549537	31549623	31547559;31547606;31547799;31547858;31547960;31547999;31548587;31548765;31549423;31549461;31549537;31549623;31549744;31549804;31550265;31550389;31550483;31550574;31550664;31550781
Os03t0750800-02	chr03build05r1.fasta	-	31749020	31753874	31.9256	31752603	31752678	31753651;31753703;31753308;31753551;31752980;31753045;31752776;31752901;31752603;31752678;31750048;31750114;31749908;31749966;31749723;31749788;31749020;31749243
Os03t0750800-02	chr03build05r1.fasta	-	31749020	31753874	31.9256	31749908	31749966	31753651;31753703;31753308;31753551;31752980;31753045;31752776;31752901;31752603;31752678;31750048;31750114;31749908;31749966;31749723;31749788;31749020;31749243
Os03t0754500-00	chr03build05r1.fasta	-	32023124	32025490	14.5305	32024367	32024446	32025068;32025170;32024367;32024446;32023668;32024124;32023124;32023287
Os03t0760600-01	chr03build05r1.fasta	-	32354263	32357378	22.7779	32355479	32355586	32357000;32357148;32356135;32356320;32355704;32355794;32355479;32355586;32355275;32355334;32355131;32355172;32354644;32354775;32354436;32354540
Os03t0766000-01	chr03build05r1.fasta	-	32624517	32630773	39.7012	32626916	32626975	32630587;32630771;32627538;32627607;32626916;32626975;32626716;32626830;32626006;32626121;32625690;32625814;32624845;32624965
Os03t0774200-01	chr03build05r1.fasta	-	32990921	32994131	54.1884	32993704	32993785	32993982;32994035;32993704;32993785;32993259;32993312;32993075;32993166;32992878;32992991;32991599;32991666;32991382;32991493;32991205;32991300
Os03t0781000-01	chr03build05r1.fasta	-	33283347	33286740	62.7686	33285528	33285581	33285684;33285899;33285528;33285581;33285154;33285180
Os03t0787300-01	chr03build05r1.fasta	+	33606925	33609837	212.587	33608594	33608870	33607013;33607162;33608114;33608276;33608363;33608501;33608594;33608870;33608976;33609174;33609304;33609629
Os03t0793500-02	chr03build05r1.fasta	+	33898067	33905162	10.8249	33900687	33900758	33898946;33899359;33900021;33900146;33900230;33900303;33900393;33900462;33900547;33900602;33900687;33900758;33900870;33900964;33901121;33901187;33901284;33901413;33901503;33901718;33901812;33901942;33902644;33902818;33902902;33902992;33904076;33904233;33904688;33904876;33904991;33905050
Os03t0797600-01	chr03build05r1.fasta	+	34131617	34135454	24.8564	34133624	34133689	34131723;34131950;34132088;34132183;34132282;34132404;34133199;34133264;34133624;34133689;34133777;34133851;34135042;34135272
Os03t0802700-01	chr03build05r1.fasta	-	34388112	34392038	16.3326	34389179	34389247	34391588;34391950;34391143;34391328;34390687;34390872;34390358;34390441;34390196;34390237;34390018;34390107;34389642;34389941;34389520;34389558;34389326;34389430;34389179;34389247;34388969;34389094;34388291;34388473
Os03t0809100-01	chr03build05r1.fasta	-	34736491	34740195	23.8361	34737532	34737707	34740032;34740036;34738044;34738673;34737532;34737707;34736846;34737447
Os03t0818100-01	chr03build05r1.fasta	+	35233305	35238673	12.3485	35236041	35236097	35233384;35233523;35233691;35233775;35234092;35234391;35235157;35235315;35235815;35235955;35236041;35236097;35236497;35236635;35236917;35237021;35237122;35237339;35237943;35237984;35238099;35238272
Os03t0820100-01	chr03build05r1.fasta	+	35311389	35317688	13.3159	35313699	35313792	35311540;35311601;35312230;35312402;35312498;35312661;35312970;35313080;35313271;35313350;35313452;35313602;35313699;35313792;35314384;35314472;35315635;35315708;35315822;35315984;35316408;35316493;35316974;35317057;35317149;35317329;35317413;35317496
Os03t0825400-01	chr03build05r1.fasta	-	35567554	35569690	16.7682	35568651	35568689	35569411;35569452;35569257;35569309;35568651;35568689;35568306;35568376;35567767;35567813
Os03t0831100-01	chr03build05r1.fasta	-	35805197	35810576	9.72914	35807613	35807663	35810307;35810510;35810150;35810203;35809601;35809662;35809427;35809508;35809204;35809327;35809028;35809111;35808739;35808853;35808427;35808577;35808099;35808311;35807825;35807896;35807613;35807663;35807464;35807514;35807272;35807380;35807030;35807193;35806420;35806494;35805813;35806051;35805430;35805559
Os03t0832600-01	chr03build05r1.fasta	+	35873268	35878728	49.3532	35875097	35875179	35873354;35873549;35873646;35873818;35874733;35874779;35874909;35875003;35875097;35875179;35875694;35875762;35876237;35876422;35876737;35876871;35877137;35877271;35877511;35877581;35877756;35877833;35877989;35878130;35878303;35878413
Os03t0832900-01	chr03build05r1.fasta	-	35890457	35893444	33.0172	35891912	35891998	35893186;35893263;35893004;35893102;35892085;35892243;35891912;35891998;35891703;35891774;35890771;35891073
Os03t0834000-01	chr03build05r1.fasta	+	35945158	35950536	13.8425	35945369	35945485	35945263;35945274;35945369;35945485;35946115;35946173;35946264;35946323;35946560;35946613;35946695;35946743;35946856;35946903;35947252;35947317;35947954;35948004;35948095;35948214;35948284;35948368;35948791;35948872;35949029;35949137;35949214;35949268;35949366;35949414;35949494;35949551;35950138;35950302
Os03t0834000-01	chr03build05r1.fasta	+	35945158	35950536	13.8425	35949366	35949414	35945263;35945274;35945369;35945485;35946115;35946173;35946264;35946323;35946560;35946613;35946695;35946743;35946856;35946903;35947252;35947317;35947954;35948004;35948095;35948214;35948284;35948368;35948791;35948872;35949029;35949137;35949214;35949268;35949366;35949414;35949494;35949551;35950138;35950302
Os03t0835800-01	chr03build05r1.fasta	+	36013884	36019852	3.82139	36014625	36014653	36013999;36014084;36014168;36014265;36014392;36014530;36014625;36014653;36014769;36014865;36014956;36015011;36015122;36015229;36015351;36015407;36015907;36015998;36016637;36016721;36017656;36017808;36017948;36018042;36018185;36018361;36018449;36018607
Os03t0837300-02	chr03build05r1.fasta	+	36089369	36095986	19.126	36092211	36092327	36089426;36089583;36090320;36090464;36090725;36090844;36091003;36091137;36091221;36091282;36091501;36091576;36091957;36092058;36092211;36092327;36092533;36092591;36093173;36093347;36093991;36094125;36094218;36094316;36094506;36094614;36095344;36095456;36095569;36095646
Os03t0847600-01	chr03build05r1.fasta	+	36532215	36537246	57.1773	36534685	36534751	36533067;36533074;36533155;36533233;36533491;36533559;36533642;36533731;36534076;36534214;36534300;36534402;36534487;36534539;36534685;36534751;36535264;36535372;36535451;36535516;36535829;36535897;36535978;36536035;36536136;36536240;36536325;36536359;36536448;36536493;36536645;36536729;36536820;36536940
Os03t0854200-01	chr03build05r1.fasta	-	36878377	36880938	8.6668	36879412	36879479	36880655;36880874;36880460;36880560;36880104;36880124;36879542;36879614;36879412;36879479;36878955;36879084;36878743;36878846
Os03t0856400-02	chr03build05r1.fasta	+	37023438	37030527	38.4083	37026109	37026168	37023504;37023631;37024638;37024725;37024847;37025032;37025897;37026031;37026109;37026168;37026915;37027004;37027690;37027821;37028345;37028489;37028572;37028745;37028935;37028998;37029084;37029153;37029634;37029751;37029843;37029934
Os03t0858100-01	chr03build05r1.fasta	-	37111323	37121680	18.2961	37118774	37118842	37121350;37121445;37120800;37120916;37119753;37119845;37119580;37119651;37119361;37119468;37119211;37119293;37118932;37119070;37118774;37118842;37118468;37118545;37118298;37118357;37118142;37118186;37117756;37117863;37117578;37117673;37117209;37117409;37117018;37117077;37116519;37116629;37116285;37116382;37116100;37116208;37115778;37115843;37115504;37115602;37115332;37115412;37115160;37115249;371…
Os03t0858700-02	chr03build05r1.fasta	-	37141605	37143592	13.7446	37143263	37143319	37143438;37143559;37143263;37143319;37143061;37143186;37142907;37142982;37142658;37142750;37142314;37142429;37142142;37142193
Os04t0112300-01	chr04build05r1.fasta	-	714786	721260	7.0496	719437	719518	721074;721171;720862;720983;719615;719735;719437;719518;719280;719350;718091;718132;717809;717933;716966;717059;716224;716486;716043;716151;715855;715960;715679;715765;715098;715205
Os04t0151800-02	chr04build05r1.fasta	-	3550940	3558356	25.3015	3551870	3551943	3556093;3556332;3555778;3555983;3555461;3555685;3555185;3555321;3554943;3555040;3554749;3554846;3554427;3554592;3554215;3554331;3554004;3554111;3553852;3553914;3553655;3553768;3553418;3553583;3553234;3553346;3553012;3553149;3552753;3552880;3552585;3552650;3552393;3552456;3552044;3552155;3551870;3551943;3551676;3551770;3551561;3551592;3551288;3551463
Os04t0177600-01	chr04build05r1.fasta	-	5282335	5295100	8.98762	5288870	5288934	5294994;5294996;5294801;5294873;5294316;5294437;5294176;5294235;5294028;5294099;5292727;5292829;5291662;5291867;5289891;5290011;5288870;5288934;5287624;5287713;5287429;5287479;5286376;5286507;5285645;5285734;5285400;5285470;5285144;5285319;5285028;5285071;5284893;5284942;5284773;5284818;5284466;5284516;5283478;5283621
Os04t0182650-00	chr04build05r1.fasta	+	5609664	5615474	14.5225	5613941	5613968	5609664;5609977;5610845;5610938;5611772;5611880;5611997;5612265;5612904;5613031;5613734;5613895;5613941;5613968;5614609;5614797;5615077;5615360;5615426;5615474
Os04t0201800-00	chr04build05r1.fasta	-	6898526	6915554	13.8385	6905382	6905405	6915322;6915554;6913618;6913970;6905504;6905718;6905382;6905405;6904777;6904999;6904291;6904510;6904066;6904201;6898526;6898531
Os04t0223000-01	chr04build05r1.fasta	-	8205116	8221887	8.46438	8217882	8217947	8221499;8221551;8221326;8221365;8221154;8221234;8220576;8220770;8218117;8218227;8217882;8217947;8216818;8216925;8216697;8216741;8216428;8216484;8215669;8215763;8213835;8213886;8213612;8213671;8212936;8212998;8212758;8212864;8212062;8212184;8209879;8209960;8209703;8209773;8208597;8208677;8207633;8207690;8207489;8207556;8206105;8206192;8205397;8205498
Os04t0244400-02	chr04build05r1.fasta	+	9593565	9601671	17.6066	9597927	9598002	9593593;9593917;9597661;9597795;9597927;9598002;9598883;9598977;9601070;9601237;9601351;9601511
Os04t0271200-01	chr04build05r1.fasta	+	11588142	11590853	51.8774	11589260	11589348	11588171;11588241;11588327;11588438;11588983;11589001;11589260;11589348;11589768;11589821;11589972;11590042;11590146;11590227;11590327;11590423;11590544;11590614
Os04t0346000-01	chr04build05r1.fasta	+	16672311	16679132	17.0037	16677012	16677063	16672458;16672530;16673372;16673419;16673729;16673781;16674743;16674808;16675019;16675093;16675647;16675721;16676852;16676922;16677012;16677063;16677775;16677864;16678673;16678765;16678904;16679011
Os04t0391900-02	chr04build05r1.fasta	+	19507650	19509636	12.351	19508425	19508482	19507650;19507697;19508230;19508327;19508425;19508482;19508909;19509030;19509297;19509453
Os04t0405800-01	chr04build05r1.fasta	+	20361990	20364582	61.8666	20362412	20362465	20361998;20362104;20362192;20362336;20362412;20362465;20362552;20362643;20363484;20363719;20363853;20364026;20364118;20364215
Os04t0417800-01	chr04build05r1.fasta	-	20863261	20868193	12.0449	20864563	20864614	20865391;20866455;20865117;20865207;20864696;20864853;20864563;20864614;20864375;20864451;20864163;20864256;20863529;20864034
Os04t0429100-01	chr04build05r1.fasta	+	21480878	21485641	7.5691	21483989	21484023	21480878;21481162;21481248;21481321;21481413;21481569;21482028;21482114;21482213;21482297;21483284;21483377;21483515;21483713;21483989;21484023;21484550;21485105;21485196;21485462
Os04t0439900-02	chr04build05r1.fasta	-	22109945	22115710	40.9456	22111206	22111303	22115445;22115637;22114821;22114935;22114683;22114740;22114578;22114595;22113016;22113268;22112758;22112876;22112621;22112684;22112420;22112498;22112114;22112154;22111975;22112020;22111206;22111303;22110633;22110736;22110510;22110557;22110346;22110399
Os04t0459700-01	chr04build05r1.fasta	-	23443070	23446023	3.36909	23444309	23444359	23445746;23445868;23444475;23444597;23444309;23444359;23444050;23444121;23443857;23443970;23443704;23443765;23443269;23443329;23443070;23443127
Os04t0470700-01	chr04build05r1.fasta	-	24012006	24022119	18.008	24012832	24013059	24021922;24022012;24021574;24021810;24019096;24019189;24013501;24013715;24013164;24013297;24012832;24013059;24012306;24012707
Os04t0480300-01	chr04build05r1.fasta	+	24520640	24525143	12.1107	24523147	24523196	24520690;24520780;24520946;24521481;24522322;24522807;24522904;24523067;24523147;24523196;24523668;24523822;24524540;24524740
Os04t0485300-01	chr04build05r1.fasta	+	24760586	24766953	52.8894	24763597	24763665	24761957;24762124;24762488;24762573;24762893;24762941;24763014;24763194;24763363;24763511;24763597;24763665;24763990;24764048;24764514;24764547;24764832;24764906;24765037;24765184;24765318;24765413;24765939;24766009;24766138;24766253;24766368;24766413;24766526;24766696
Os04t0486900-01	chr04build05r1.fasta	+	24820527	24824709	13.4504	24823144	24823194	24820703;24820794;24822474;24822630;24823144;24823194;24823785;24823877;24824358;24824426
Os04t0488000-01	chr04build05r1.fasta	+	24870947	24876122	20.3349	24872835	24872963	24871279;24872741;24872835;24872963;24873073;24873208;24873362;24873450;24873546;24873657;24873751;24873857;24873948;24874044
Os04t0490600-01	chr04build05r1.fasta	-	25014602	25020763	7.89091	25017314	25017391	25019771;25019941;25019538;25019654;25019213;25019269;25018851;25018928;25018339;25018383;25018153;25018212;25017507;25017629;25017314;25017391;25017060;25017129;25016386;25016456;25016244;25016255
Os04t0492400-01	chr04build05r1.fasta	+	25110503	25114266	46.3222	25113151	25113612	25112099;25112230;25112396;25112458;25112589;25112655;25112734;25112834;25112997;25113041;25113151;25113612;25113820;25113990
Os04t0501600-02	chr04build05r1.fasta	-	25538073	25542898	35.7245	25539720	25539788	25542707;25542898;25541877;25541927;25541065;25541799;25540540;25540641;25540359;25540441;25539908;25539959;25539720;25539788;25539615;25539649;25539013;25539084;25538426;25538930
Os04t0519925-00	chr04build05r1.fasta	-	26526817	26532937	20.1958	26528744	26528815	26532629;26532937;26531139;26531311;26530213;26530369;26529144;26529221;26528744;26528815;26526817;26526987
Os04t0546400-01	chr04build05r1.fasta	+	27857510	27860341	28.8595	27859105	27859179	27857512;27857650;27857740;27857790;27858951;27859009;27859105;27859179;27859642;27859690;27859797;27859873;27860133;27860216
Os04t0551800-01	chr04build05r1.fasta	+	28137217	28143011	19.1203	28137520	28137584	28137313;28137385;28137520;28137584;28137980;28138069;28138158;28138244;28138343;28138402;28138512;28138562;28138643;28138738;28139023;28139088;28139521;28139738;28139967;28140063;28140479;28140565;28140766;28140900;28140995;28141099;28141591;28141719;28141799;28141902;28142472;28142562;28142648;28142731
Os04t0561500-02	chr04build05r1.fasta	+	28608004	28612759	4.64658	28611273	28611348	28608045;28608163;28608991;28609213;28609322;28609528;28609615;28609685;28609774;28609939;28610065;28610664;28610804;28611184;28611273;28611348;28611442;28611505;28611604;28611736;28611818;28611931;28612015;28612080
Os04t0562000-02	chr04build05r1.fasta	+	28630306	28635625	33.2637	28634437	28634523	28630447;28630513;28630590;28630704;28632345;28632419;28632502;28632573;28632691;28632825;28632935;28632968;28633615;28633724;28634437;28634523;28634648;28634731;28635087;28635152;28635252;28635426
Os04t0563801-00	chr04build05r1.fasta	-	28724059	28734414	7.9042	28727014	28727078	28734304;28734414;28734005;28734097;28733822;28733923;28733597;28733662;28733058;28733153;28732860;28732967;28731738;28731851;28731560;28731646;28731152;28731280;28730295;28730493;28730047;28730187;28729893;28729936;28729673;28729756;28728794;28728862;28728627;28728703;28728141;28728210;28727800;28727949;28727544;28727615;28727227;28727371;28727014;28727078;28726842;28726907;28726295;28726388;287…
Os04t0566500-03	chr04build05r1.fasta	-	28925759	28935121	3.98484	28926588	28926661	28931743;28932522;28931446;28931666;28931223;28931372;28931016;28931149;28930779;28930888;28930577;28930683;28930333;28930471;28930087;28930203;28929119;28929226;28928943;28929014;28928196;28928318;28927936;28928101;28927737;28927858;28927518;28927655;28927288;28927430;28927146;28927208;28926971;28927034;28926758;28926893;28926588;28926661;28926406;28926500;28926297;28926328;28925976;28926187
Os04t0566500-02	chr04build05r1.fasta	-	28926970	28935125	11.9284	28928943	28929014	28934910;28935102;28931743;28932530;28931446;28931666;28931223;28931372;28931016;28931149;28930779;28930888;28930577;28930683;28930333;28930471;28930087;28930203;28929119;28929226;28928943;28929014;28928196;28928318;28927936;28928101;28927737;28927858;28927518;28927655;28927288;28927430;28927146;28927208;28926970;28927034
Os04t0568400-01	chr04build05r1.fasta	+	29063786	29066874	5.45252	29065418	29065469	29063853;29064881;29064988;29065078;29065166;29065323;29065418;29065469;29065582;29065661;29065765;29065858;29065953;29066545
Os04t0568850-00	chr04build05r1.fasta	-	29088385	29090419	6.61983	29089883	29089947	29090059;29090212;29089883;29089947;29088780;29089050;29088524;29088587;29088385;29088412
Os04t0592500-01	chr04build05r1.fasta	-	30468526	30471816	8.55564	30469143	30469206	30471674;30471745;30471239;30471287;30470811;30470930;30470631;30470725;30470248;30470453;30469967;30470155;30469281;30469434;30469143;30469206;30468979;30469053;30468810;30468889
Os04t0597000-02	chr04build05r1.fasta	-	30609145	30612753	6.65256	30611549	30611611	30612587;30612643;30612309;30612434;30612142;30612204;30612020;30612053;30611791;30611913;30611549;30611611;30611373;30611466;30611023;30611068;30610853;30610920;30610642;30610690;30610422;30610487;30609566;30609598
Os04t0603000-00	chr04build05r1.fasta	+	30932475	30937316	13.8515	30934603	30934659	30932488;30932616;30934172;30934246;30934603;30934659;30934751;30934911;30935014;30935154;30936034;30936136;30936203;30936302;30936421;30936632
Os04t0605900-01	chr04build05r1.fasta	+	31099086	31101431	89.6182	31100274	31100331	31099302;31099481;31100078;31100175;31100274;31100331;31100420;31100499;31100847;31100949;31101026;31101241
Os04t0610500-02	chr04build05r1.fasta	-	31444446	31447844	30.8579	31446125	31446166	31447696;31447759;31446919;31446991;31446541;31446778;31446274;31446435;31446125;31446166;31445950;31446021;31445629;31445708;31445034;31445131;31444855;31444902;31444599;31444744
Os04t0611500-01	chr04build05r1.fasta	-	31506693	31511020	12.3433	31509181	31509245	31510979;31511019;31510737;31510868;31510193;31510276;31509994;31510111;31509444;31509767;31509181;31509245;31508380;31508551;31507968;31508072;31507786;31507887;31507520;31507690;31507156;31507287;31506894;31507058
Os04t0616300-01	chr04build05r1.fasta	-	31773697	31781541	38.7624	31779706	31779777	31781359;31781467;31780544;31780739;31780356;31780427;31779862;31779933;31779706;31779777;31779260;31779331;31779078;31779149;31778924;31778992;31778287;31778358;31778123;31778197;31777932;31778006;31777746;31777817;31777589;31777654;31777431;31777496;31777000;31777044;31776834;31776898;31776340;31776719;31776054;31776255;31775772;31775936;31775569;31775687;31775119;31775329;31774797;31775028;317…
Os04t0616900-01	chr04build05r1.fasta	+	31839474	31843911	40.1751	31841266	31841307	31839507;31839670;31839762;31840079;31840614;31840760;31840941;31841021;31841113;31841153;31841266;31841307;31841381;31841443;31842062;31842133;31842606;31842739;31843118;31843194;31843507;31843558
Os04t0626900-01	chr04build05r1.fasta	+	32394482	32399357	10.7725	32397003	32397079	32394528;32394653;32394764;32394910;32395241;32395332;32395426;32395522;32395800;32395843;32395975;32396063;32396350;32396441;32396533;32396679;32396764;32396911;32397003;32397079;32397548;32397619;32397803;32397848;32398003;32398132;32398214;32398373;32398473;32398674;32398909;32398958
Os04t0635900-01	chr04build05r1.fasta	+	32841763	32847577	11.325	32844894	32844957	32842211;32842212;32842443;32842578;32842716;32842873;32843068;32843158;32843252;32843371;32843443;32843511;32843631;32843722;32843855;32843957;32844038;32844145;32844226;32844288;32844350;32844421;32844599;32844676;32844755;32844817;32844894;32844957;32845094;32845179;32845733;32845846;32846037;32846114;32846189;32846257;32846345;32846580;32846763;32846853;32846983;32847171;32847359;32847394
Os04t0640500-01	chr04build05r1.fasta	+	33073590	33080819	22.3512	33075639	33075674	33073718;33074110;33074230;33074274;33074369;33074407;33074659;33074829;33075319;33075471;33075639;33075674;33076482;33076525;33076867;33076957;33077044;33077085;33077181;33077289;33077438;33077552;33077631;33077680;33077854;33077932;33078040;33078090;33078243;33078384;33078592;33078636;33078911;33079018;33079120;33079161;33079665;33079847;33080209;33080328;33080458;33080562
Os04t0652500-00	chr04build05r1.fasta	-	33724991	33729440	10.8807	33727590	33727649	33729329;33729381;33728652;33729234;33727797;33727907;33727590;33727649;33726749;33726806;33726501;33726556;33726247;33726339;33725755;33725880;33725456;33725503;33725000;33725353
Os04t0653200-01	chr04build05r1.fasta	+	33813884	33818220	30.0298	33815137	33815165	33814516;33814734;33814999;33815066;33815137;33815165;33815257;33815453;33815531;33815743;33815905;33816039;33816406;33816522;33816616;33816669;33816858;33816974;33817483;33817576;33817859;33817869
Os04t0655600-01	chr04build05r1.fasta	+	33928312	33935364	49.4547	33932797	33932833	33928323;33928614;33929654;33929744;33930583;33930940;33931055;33931228;33931687;33931891;33932001;33932068;33932563;33932644;33932797;33932833;33933106;33933197;33934503;33934578;33934686;33934944
Os04t0661300-01	chr04build05r1.fasta	-	34239633	34246147	12.0581	34243093	34243152	34245807;34245986;34245159;34245197;34244956;34245009;34244802;34244865;34244077;34244135;34243304;34243428;34243093;34243152;34242844;34242902;34242078;34242151;34240582;34240620;34240442;34240504;34240291;34240338;34240078;34240206;34239939;34239986
Os04t0662800-01	chr04build05r1.fasta	+	34321619	34327745	11.675	34325923	34325976	34321735;34321966;34322729;34322790;34322855;34322922;34323044;34323165;34323540;34323645;34323775;34323826;34323909;34324026;34324120;34324150;34324346;34324369;34324459;34324583;34325471;34325552;34325703;34325825;34325923;34325976;34326053;34326122;34326660;34326693;34327208;34327554
Os04t0684200-01	chr04build05r1.fasta	+	35442220	35448821	59.9982	35444914	35445019	35443274;35443317;35444118;35444251;35444701;35444834;35444914;35445019;35445497;35445582;35446008;35446196;35446523;35446687;35447281;35447394;35447651;35447896
Os04t0684500-01	chr04build05r1.fasta	+	35457796	35469193	29.6237	35462615	35462674	35457853;35458635;35459567;35459694;35460141;35460281;35460502;35460588;35460673;35460826;35462615;35462674;35463065;35463493;35463570;35463865;35464324;35464453;35464736;35465233
Os05t0100900-01	chr05build05r1.fasta	-	75278	83483	12.5771	76150	76195	83153;83281;83004;83066;82527;82828;82355;82448;82195;82272;82055;82114;81875;81979;81336;81446;80861;80902;80565;80681;80306;80493;79488;79771;79273;79394;79114;79156;78912;79003;78383;78431;78047;78117;77835;77954;77075;77163;76150;76195;75504;75551
Os05t0117600-00	chr05build05r1.fasta	+	926398	933729	15.5926	929149	929252	926453;926626;927306;927617;928161;928427;928507;928554;929005;929070;929149;929252;929673;929766;929836;929892;930012;930435;930514;930668;930765;930830;930925;930993;931244;931330;931454;931519;932630;932676;932749;932812;933030;933107;933213;933275;933348;933440;933573;933677
Os05t0132100-01	chr05build05r1.fasta	-	1867012	1873318	8.03813	1869602	1869689	1872486;1872646;1871561;1871624;1871360;1871449;1871157;1871213;1871008;1871056;1870643;1870719;1870524;1870563;1870347;1870441;1870033;1870200;1869782;1869892;1869602;1869689;1869455;1869521;1869303;1869378;1869065;1869182;1868169;1868411;1867955;1868094;1867676;1867858;1867343;1867462;1867171;1867233
Os05t0147500-03	chr05build05r1.fasta	+	2728030	2733731	90.9599	2729030	2729107	2728030;2728053;2728728;2728835;2729030;2729107;2729787;2729852
Os05t0148600-01	chr05build05r1.fasta	-	2777396	2783550	27.9729	2778586	2778648	2782839;2783012;2782620;2782738;2781643;2781740;2781098;2781157;2780924;2780970;2780647;2780841;2780475;2780521;2780316;2780382;2779725;2779825;2779519;2779620;2778751;2778889;2778586;2778648;2778395;2778478;2777676;2778014
Os05t0159000-01	chr05build05r1.fasta	+	3472333	3485086	19.1667	3473585	3473712	3472578;3472736;3473412;3473509;3473585;3473712;3474170;3474281;3474709;3474889;3475114;3475296;3475533;3475715;3476462;3476531;3476813;3476922;3477004;3477308;3477479;3477575;3478022;3478165;3478617;3478703;3478787;3478873;3478966;3479106;3479205;3479330;3479566;3479664;3480090;3480157;3480675;3480741;3481113;3481283;3481359;3481448;3482231;3482311;3483797;3483870;3484184;3484255;3484325;3484417…
Os05t0159200-01	chr05build05r1.fasta	-	3492722	3496764	25.8921	3494120	3494305	3496229;3496673;3494120;3494305;3493813;3493967;3493443;3493704;3493075;3493322
Os05t0196800-00	chr05build05r1.fasta	+	5971958	5978635	10.2223	5976591	5976653	5972026;5972445;5973174;5973254;5973365;5973438;5973528;5973603;5973815;5973882;5974112;5974235;5974637;5974735;5975499;5975600;5975682;5975818;5975991;5976072;5976205;5976225;5976591;5976653;5977603;5977650;5977756;5977818;5977978;5978031;5978113;5978217
Os05t0207900-02	chr05build05r1.fasta	+	6680824	6692557	40.0894	6682491	6682548	6680824;6680949;6682217;6682414;6682491;6682548;6683324;6683432;6684189;6684257;6684620;6684748;6684906;6685106;6685185;6685238;6685320;6685415;6687763;6687853;6689673;6689792;6690785;6691132;6691250;6692344
Os05t0230600-01	chr05build05r1.fasta	+	7956123	7965401	4.64488	7958617	7958679	7956220;7956335;7958386;7958513;7958617;7958679;7959697;7959818;7959931;7960046;7960134;7960941;7961174;7961902;7962012;7962233;7962463;7962558;7962647;7962841;7963677;7963790;7964769;7965029
Os05t0232500-01	chr05build05r1.fasta	+	8063121	8068402	10.6224	8063333	8063450	8063197;8063210;8063333;8063450;8065936;8066337;8066420;8066483;8066906;8067045;8067133;8067444;8067761;8068114
Os05t0232500-01	chr05build05r1.fasta	+	8063121	8068402	10.6224	8067133	8067444	8063197;8063210;8063333;8063450;8065936;8066337;8066420;8066483;8066906;8067045;8067133;8067444;8067761;8068114
Os05t0277300-02	chr05build05r1.fasta	-	11465344	11468159	15.9791	11467470	11467518	11468116;11468157;11467885;11467983;11467617;11467800;11467470;11467518;11467300;11467378;11467070;11467144;11466903;11466980;11466634;11466792;11465944;11466039;11465679;11465867
Os05t0295100-02	chr05build05r1.fasta	+	13056605	13075697	5.48211	13056818	13056955	13056666;13056708;13056818;13056955;13057339;13057489;13057870;13058011;13059213;13059318;13061130;13061233;13061630;13061752;13062091;13062171;13062630;13062775;13064642;13064714;13068550;13068624;13070109;13070147;13070230;13070318;13070485;13070549;13071265;13071311;13071395;13071454;13071639;13071710;13072614;13072643;13074208;13074302;13074412;13074517;13074642;13074704;13074804;13074875;130…
Os05t0299300-01	chr05build05r1.fasta	-	13414154	13420043	31.6395	13416075	13416187	13416545;13416565;13416340;13416448;13416075;13416187;13415746;13415804;13414900;13415008;13414687;13414821
Os05t0305100-01	chr05build05r1.fasta	+	13801413	13810920	11.1674	13802169	13802250	13801943;13802004;13802169;13802250;13802332;13802407;13802483;13802568;13802761;13802837;13803605;13803661;13803733;13803845;13804648;13804722;13804793;13804884;13805070;13805150;13806215;13806352;13806429;13806614;13808121;13808205;13808317;13808375;13808506;13808586;13808668;13808742;13808828;13808911;13810025;13810072;13810484;13810651
Os05t0306000-01	chr05build05r1.fasta	-	13869571	13877921	15.8177	13873733	13873813	13877619;13877781;13875266;13875393;13875053;13875185;13874603;13874759;13874448;13874526;13874181;13874221;13873928;13874044;13873733;13873813;13873138;13873197;13872970;13873021;13872713;13872793;13872185;13872232;13870718;13870753;13870403;13870477;13869873;13869941
Os05t0346500-01	chr05build05r1.fasta	-	16341821	16348391	13.611	16346348	16346429	16347953;16348375;16347688;16347825;16347321;16347430;16347114;16347225;16346932;16347039;16346507;16346619;16346348;16346429;16345585;16345665;16345195;16345241;16342987;16343122;16341945;16342685
Os05t0346500-01	chr05build05r1.fasta	-	16341821	16348391	13.611	16345195	16345241	16347953;16348375;16347688;16347825;16347321;16347430;16347114;16347225;16346932;16347039;16346507;16346619;16346348;16346429;16345585;16345665;16345195;16345241;16342987;16343122;16341945;16342685
Os05t0349700-01	chr05build05r1.fasta	+	16541129	16546763	7.80196	16542374	16542461	16541158;16541272;16541375;16541422;16541510;16541595;16542374;16542461;16542970;16543055;16543187;16543273;16543811;16543876;16543970;16544053;16544173;16544234;16544335;16544410;16544489;16544551;16544643;16544724;16545423;16545499;16546085;16546132;16546264;16546326
Os05t0350700-02	chr05build05r1.fasta	+	16595631	16606301	26.7718	16602888	16602958	16597262;16597659;16597941;16598193;16598576;16598874;16599136;16599312;16599467;16600204;16600273;16600367;16600446;16600499;16600583;16600671;16600768;16600833;16601058;16601609;16602462;16602536;16602888;16602958;16603039;16603096;16605634;16605829;16605997;16606301
Os05t0365600-01	chr05build05r1.fasta	+	17588361	17592445	24.0419	17589532	17589607	17588394;17588582;17588852;17588915;17589353;17589411;17589532;17589607;17589785;17589856;17590050;17590137;17590256;17590514;17590710;17590825;17591140;17591360;17591460;17591488;17591585;17591684;17591831;17591915;17591999;17592227
Os05t0373000-01	chr05build05r1.fasta	-	18023072	18028709	14.6469	18024065	18024127	18028420;18028477;18026198;18026268;18025881;18025962;18025385;18025500;18024431;18025285;18024065;18024127;18023875;18023952;18023460;18023570
Os05t0395300-01	chr05build05r1.fasta	+	19290846	19298398	30.1816	19293387	19293500	19290913;19290938;19291023;19291222;19292168;19292244;19293221;19293304;19293387;19293500;19294118;19294204;19294293;19294364;19294900;19294967;19295301;19295388;19295482;19295555;19295711;19296074;19296281;19296327;19296411;19296492;19297955;19298074
Os05t0395300-01	chr05build05r1.fasta	+	19290846	19298398	30.1816	19294293	19294364	19290913;19290938;19291023;19291222;19292168;19292244;19293221;19293304;19293387;19293500;19294118;19294204;19294293;19294364;19294900;19294967;19295301;19295388;19295482;19295555;19295711;19296074;19296281;19296327;19296411;19296492;19297955;19298074
Os05t0400600-01	chr05build05r1.fasta	+	19540879	19546419	10.3302	19543443	19543520	19540939;19541295;19542008;19542124;19542617;19542853;19543183;19543345;19543443;19543520;19544445;19544509;19545563;19545712
Os05t0407200-01	chr05build05r1.fasta	-	19896560	19904604	27.9456	19901181	19901258	19903060;19903440;19902830;19902949;19901181;19901258;19900656;19900832;19900456;19900533;19898997;19899169;19898760;19898915;19898588;19898648;19896847;19897014
Os05t0437300-01	chr05build05r1.fasta	-	21473037	21478748	31.7454	21477894	21477968	21478292;21478348;21478068;21478141;21477894;21477968;21477515;21477596;21476702;21476834;21475847;21475911;21475721;21475770;21475603;21475644;21475358;21475409;21475201;21475249;21475101;21475114;21474894;21475001;21473863;21474006;21473361;21473750
Os05t0455500-02	chr05build05r1.fasta	-	22471038	22477828	6.35565	22472350	22472418	22477653;22477712;22476788;22476859;22476479;22476685;22476227;22476388;22475765;22476042;22475053;22475203;22474750;22474914;22474560;22474637;22474345;22474434;22474171;22474257;22474000;22474086;22473831;22473927;22473621;22473724;22473070;22473145;22472531;22472681;22472350;22472418;22472147;22472213;22472006;22472076;22471762;22471840
Os05t0455600-01	chr05build05r1.fasta	+	22481147	22484815	36.2982	22483904	22483992	22481393;22481550;22482992;22483032;22483110;22483188;22483725;22483811;22483904;22483992;22484088;22484159;22484249;22484352
Os05t0463800-01	chr05build05r1.fasta	-	22867104	22871092	58.8704	22868671	22868763	22870488;22870581;22870202;22870335;22868671;22868763;22868546;22868596;22867610;22867636
Os05t0481100-01	chr05build05r1.fasta	+	23750413	23759382	17.6055	23753965	23754036	23751551;23751647;23752523;23752667;23753202;23753273;23753530;23753601;23753736;23753879;23753965;23754036;23754134;23754205;23754303;23754377;23754461;23754529;23754913;23754981;23755049;23755120;23755644;23755730;23755825;23755896;23756224;23756720;23757140;23757292;23757492;23757775;23757864;23757915;23758135;23758385;23758464;23758598;23758867;23759235
Os05t0486100-01	chr05build05r1.fasta	-	23996497	24002457	16.4855	24000548	24000619	24002251;24002338;24001981;24002101;24001815;24001886;24001155;24001229;24000986;24001057;24000726;24000887;24000548;24000619;24000396;24000467;24000225;24000296;24000082;24000150;23999923;23999997;23999761;23999832;23999544;23999675;23998957;23999435;23998516;23998674;23997980;23998339;23997623;23997855;23996645;23997169
Os05t0486100-01	chr05build05r1.fasta	-	23996497	24002457	16.4855	24000082	24000150	24002251;24002338;24001981;24002101;24001815;24001886;24001155;24001229;24000986;24001057;24000726;24000887;24000548;24000619;24000396;24000467;24000225;24000296;24000082;24000150;23999923;23999997;23999761;23999832;23999544;23999675;23998957;23999435;23998516;23998674;23997980;23998339;23997623;23997855;23996645;23997169
Os05t0486200-01	chr05build05r1.fasta	-	24004894	24007591	68.7087	24006125	24006176	24007166;24007324;24006125;24006176;24005975;24006041;24005105;24005195
Os05t0489100-01	chr05build05r1.fasta	+	24138032	24140913	5.04895	24138509	24138566	24138211;24138407;24138509;24138566;24138702;24138806;24139048;24139105;24139585;24139760;24139931;24140000;24140108;24140403
Os05t0490800-01	chr05build05r1.fasta	-	24219533	24223680	15.2452	24222459	24222498	24222586;24222689;24222459;24222498;24222283;24222366;24221928;24222001;24221770;24221856;24221608;24221692;24221330;24221376;24220496;24220561;24219909;24219999;24219743;24219814
Os05t0497700-01	chr05build05r1.fasta	-	24580697	24586003	2.14587	24585326	24585376	24585747;24585775;24585455;24585635;24585326;24585376;24585077;24585151;24584082;24584198;24583873;24584004;24583666;24583769;24582933;24583018;24582739;24582833;24581967;24582660;24581620;24581821;24581245;24581333;24580916;24581145
Os05t0502500-01	chr05build05r1.fasta	-	24826488	24829826	38.0779	24828131	24828186	24829423;24829794;24828819;24828896;24828289;24828323;24828131;24828186;24827469;24827570;24826828;24826889
Os05t0519800-01	chr05build05r1.fasta	+	25904640	25907956	9.11922	25904863	25904981	25904682;25904778;25904863;25904981;25905365;25905426;25906069;25906225;25906465;25906769;25907174;25907294;25907642;25907734
Os05t0519900-01	chr05build05r1.fasta	-	25910093	25914139	24.8902	25911238	25911333	25913944;25914072;25913754;25913816;25913425;25913480;25912950;25913021;25912765;25912870;25912624;25912674;25912315;25912410;25912179;25912238;25911998;25912111;25911789;25911875;25911503;25911606;25911238;25911333;25910676;25910796;25910515;25910595;25910293;25910424;25910093;25910192
Os05t0523300-01	chr05build05r1.fasta	-	26149925	26152723	9.2201	26150404	26150467	26152198;26152537;26151963;26152107;26151122;26151384;26150860;26151007;26150404;26150467;26150151;26150174
Os05t0540100-02	chr05build05r1.fasta	-	26927183	26931200	5.43665	26928169	26928213	26931113;26931124;26930861;26930977;26930373;26930431;26930232;26930291;26930102;26930156;26929945;26929992;26929791;26929838;26929532;26929597;26929317;26929367;26929117;26929236;26928961;26929045;26928766;26928847;26928429;26928537;26928293;26928351;26928169;26928213;26928010;26928064;26927443;26927514
Os05t0566400-01	chr05build05r1.fasta	-	28304898	28310026	27.1757	28307525	28307584	28309844;28309900;28308338;28308746;28307699;28307826;28307525;28307584;28306934;28307083;28306681;28306838;28306342;28306551;28306171;28306263;28305888;28305970;28305356;28305786
Os05t0573300-01	chr05build05r1.fasta	-	28667327	28673313	18.4348	28671963	28672042	28673006;28673123;28671963;28672042;28671558;28671644;28671105;28671155;28670889;28671006;28670655;28670711;28670492;28670556;28670307;28670390;28670144;28670194;28669998;28670060;28669869;28669915;28669701;28669779;28669537;28669599;28669288;28669377;28669149;28669187;28668843;28669070;28668664;28668749;28668516;28668564;28668349;28668429;28668171;28668264;28667775;28667971
Os05t0573300-01	chr05build05r1.fasta	-	28667327	28673313	18.4348	28670655	28670711	28673006;28673123;28671963;28672042;28671558;28671644;28671105;28671155;28670889;28671006;28670655;28670711;28670492;28670556;28670307;28670390;28670144;28670194;28669998;28670060;28669869;28669915;28669701;28669779;28669537;28669599;28669288;28669377;28669149;28669187;28668843;28669070;28668664;28668749;28668516;28668564;28668349;28668429;28668171;28668264;28667775;28667971
Os05t0582100-01	chr05build05r1.fasta	-	29076234	29081682	15.2385	29080298	29080354	29081550;29081582;29080799;29080890;29080445;29080573;29080298;29080354;29080150;29080222;29079450;29079608;29078925;29079074;29078575;29078830;29078371;29078492;29078109;29078195;29077863;29077951;29077683;29077745;29077546;29077602;29076983;29077079;29076744;29076902
Os05t0592500-01	chr05build05r1.fasta	+	29636236	29643466	22.8898	29641852	29641878	29636458;29636496;29637555;29637658;29638024;29638110;29638200;29638275;29638391;29638465;29638629;29638682;29639162;29639221;29639306;29639422;29639596;29639690;29639809;29640011;29640208;29640305;29640687;29640790;29640866;29641031;29641132;29641254;29641376;29641458;29641546;29641687;29641852;29641878;29642113;29642183;29642259;29642847
Os05t0596600-02	chr05build05r1.fasta	-	29844254	29856779	6.56774	29851607	29851670	29856471;29856737;29856231;29856384;29856032;29856105;29855720;29855869;29855477;29855581;29855220;29855365;29854247;29854358;29854012;29854167;29853708;29853829;29853489;29853633;29853339;29853404;29852825;29852953;29852279;29852377;29852009;29852174;29851768;29851913;29851607;29851670;29851420;29851544;29851233;29851310;29850826;29850898;29850047;29850150;29849017;29849133;29846989;29847066;298…
Os06t0127200-01	chr06build05r1.fasta	-	1437382	1444165	5.27122	1440733	1440813	1444060;1444131;1443884;1443980;1443621;1443795;1443444;1443549;1443264;1443343;1442471;1442503;1441865;1441997;1441020;1441137;1440733;1440813;1440546;1440610;1439789;1439845;1439244;1439315;1438877;1439122;1438161;1438264;1437969;1438061;1437693;1437834
Os06t0136000-01	chr06build05r1.fasta	-	1908701	1912031	35.6934	1910704	1910795	1911681;1911875;1910882;1911002;1910704;1910795;1909837;1909933;1908931;1909292
Os06t0141200-01	chr06build05r1.fasta	-	2161739	2164151	16.1737	2162727	2162797	2162971;2163323;2162727;2162797;2162075;2162088
Os06t0158000-01	chr06build05r1.fasta	+	2948765	2956843	21.3189	2953643	2953730	2948877;2949007;2949145;2949211;2949451;2949540;2950518;2950574;2950693;2950741;2950943;2951019;2952785;2952824;2952918;2953012;2953183;2953207;2953319;2953350;2953453;2953563;2953643;2953730;2954284;2954350;2954580;2954655;2954768;2954885;2954997;2955242;2955341;2955480;2956065;2956247;2956340;2956459;2956595;2956630
Os06t0175500-01	chr06build05r1.fasta	-	3800273	3806767	18.3557	3805203	3805272	3805385;3805486;3805203;3805272;3804829;3804926;3804197;3804338;3803997;3804097;3803438;3803521;3803286;3803336;3803126;3803191;3802945;3803010;3802251;3802331;3802097;3802168;3801766;3801918;3801617;3801692;3801404;3801513;3800587;3801027
Os06t0193000-01	chr06build05r1.fasta	-	4689952	4694232	99.8725	4692048	4692111	4693914;4693970;4693755;4693809;4692227;4692265;4692048;4692111;4691795;4691856;4691624;4691663;4691206;4691233;4690697;4690788;4690123;4690408
Os06t0199800-01	chr06build05r1.fasta	+	5059665	5063953	6.43281	5062375	5062431	5059739;5059927;5060551;5060582;5060813;5060982;5061477;5061569;5062151;5062254;5062375;5062431;5062760;5062903;5063359;5063429;5063547;5063652
Os06t0206200-01	chr06build05r1.fasta	+	5368570	5371845	32.1062	5369241	5369299	5368684;5368815;5368901;5368951;5369059;5369110;5369241;5369299;5370028;5370073;5371540;5371679
Os06t0215400-01	chr06build05r1.fasta	-	5869108	5875410	11.027	5870451	5870520	5875096;5875268;5874829;5875010;5873966;5874070;5873807;5873878;5873585;5873732;5873129;5873211;5872865;5872920;5872242;5872378;5872080;5872170;5871877;5871942;5871559;5871781;5871100;5871201;5870823;5870908;5870616;5870738;5870451;5870520;5870262;5870353;5869707;5869811;5869362;5869487
Os06t0218500-02	chr06build05r1.fasta	-	6087560	6096661	10.9859	6090995	6091067	6096396;6096547;6096176;6096314;6096014;6096095;6095758;6095896;6095012;6095078;6094670;6094844;6094101;6094200;6093305;6093402;6092614;6092679;6092351;6092443;6091216;6091332;6090995;6091067;6089813;6089879;6089630;6089711;6089292;6089413;6089103;6089170;6088640;6088749;6088527;6088574;6088209;6088435
Os06t0233400-01	chr06build05r1.fasta	-	6927599	6931491	131.874	6931007	6931068	6931326;6931328;6931007;6931068;6930225;6930358;6929982;6930040;6929301;6929324;6929033;6929115;6928870;6928934;6928648;6928697;6928405;6928506;6928235;6928294;6927856;6927966
Os06t0233400-01	chr06build05r1.fasta	-	6927599	6931491	131.874	6929982	6930040	6931326;6931328;6931007;6931068;6930225;6930358;6929982;6930040;6929301;6929324;6929033;6929115;6928870;6928934;6928648;6928697;6928405;6928506;6928235;6928294;6927856;6927966
Os06t0254600-01	chr06build05r1.fasta	-	7995918	8003843	23.8299	8003434	8003547	8003748;8003823;8003434;8003547;7998187;7998272;7997929;7998023;7996928;7997053;7996130;7996310
Os06t0256500-01	chr06build05r1.fasta	+	8151445	8158314	15.0247	8156707	8156760	8151838;8151888;8152043;8152119;8152195;8152276;8152350;8152397;8152700;8152855;8152931;8153027;8153126;8153168;8153559;8153626;8153717;8153801;8153882;8153930;8154152;8154224;8154303;8154363;8155298;8155364;8155434;8155490;8155584;8155637;8155721;8155849;8156376;8156439;8156550;8156623;8156707;8156760;8156880;8156948;8157578;8157667;8157840;8157947;8158060;8158107
Os06t0258900-01	chr06build05r1.fasta	+	8300781	8315882	5.65601	8302049	8302103	8300936;8301046;8301153;8301225;8301469;8301546;8301627;8301707;8301890;8301963;8302049;8302103;8302215;8302263;8302406;8302543;8302639;8302720;8303315;8303393;8303541;8303584;8303663;8303857;8304294;8304369;8305611;8305691;8305807;8305887;8306312;8306388;8306491;8306545;8306635;8306683;8306856;8306993;8307581;8307662;8307748;8307826;8308069;8308115;8308198;8308412;8308547;8308634;8308713;8308832…
Os06t0258900-01	chr06build05r1.fasta	+	8300781	8315882	5.65601	8307748	8307826	8300936;8301046;8301153;8301225;8301469;8301546;8301627;8301707;8301890;8301963;8302049;8302103;8302215;8302263;8302406;8302543;8302639;8302720;8303315;8303393;8303541;8303584;8303663;8303857;8304294;8304369;8305611;8305691;8305807;8305887;8306312;8306388;8306491;8306545;8306635;8306683;8306856;8306993;8307581;8307662;8307748;8307826;8308069;8308115;8308198;8308412;8308547;8308634;8308713;8308832…
Os06t0274500-01	chr06build05r1.fasta	+	9314992	9322827	15.511	9316134	9316205	9315159;9315255;9315358;9315490;9315592;9315663;9315777;9315920;9316134;9316205;9316403;9316462;9316568;9316821;9318124;9318465;9320185;9320564;9322051;9322419
Os06t0315900-01	chr06build05r1.fasta	+	12254510	12258659	29.4771	12256551	12256595	12255633;12255661;12256551;12256595;12257438;12257600;12258259;12258489
Os06t0342750-01	chr06build05r1.fasta	+	13772785	13784852	61.7321	13773680	13773772	13772858;13773199;13773341;13773481;13773680;13773772;13773858;13773984;13774896;13775002;13781213;13781293;13783794;13783814
Os06t0498400-01	chr06build05r1.fasta	+	18366519	18377452	44.8235	18366695	18366736	18366520;18366609;18366695;18366736;18366853;18366962;18367104;18367182;18367261;18367352;18367435;18367607;18367906;18368135;18368214;18368549;18368626;18368733;18368832;18368930;18369009;18369139;18369739;18369834;18369917;18370051;18370289;18370451;18370540;18370629;18370715;18370900;18371847;18371909;18371986;18372048;18372130;18372189;18372405;18372557;18372677;18372760;18373581;18373757;183…
Os06t0498800-01	chr06build05r1.fasta	-	18416965	18419483	9.12805	18418697	18418737	18419198;18419392;18418978;18419039;18418697;18418737;18417129;18417361
Os06t0561050-00	chr06build05r1.fasta	-	22357342	22359076	77.8025	22358242	22358293	22358666;22358726;22358410;22358533;22358242;22358293;22358110;22358118
Os06t0568200-01	chr06build05r1.fasta	-	22840211	22845736	11.437	22844343	22844398	22845053;22845113;22844343;22844398;22844154;22844252;22843968;22844027;22843557;22843668;22843214;22843419;22842789;22842917;22842471;22842608;22841786;22841936;22841352;22841434;22841147;22841194;22840987;22841040;22840815;22840898;22840547;22840732
Os06t0606000-01	chr06build05r1.fasta	-	24915962	24921788	20.1662	24917941	24918060	24921505;24921690;24920328;24920390;24920136;24920207;24919770;24919877;24919602;24919676;24919464;24919517;24918839;24918964;24918622;24918711;24918146;24918268;24917941;24918060;24917040;24917156;24916900;24916956;24916722;24916796;24916417;24916512
Os06t0606000-01	chr06build05r1.fasta	-	24915962	24921788	20.1662	24916900	24916956	24921505;24921690;24920328;24920390;24920136;24920207;24919770;24919877;24919602;24919676;24919464;24919517;24918839;24918964;24918622;24918711;24918146;24918268;24917941;24918060;24917040;24917156;24916900;24916956;24916722;24916796;24916417;24916512
Os06t0609500-01	chr06build05r1.fasta	+	25145912	25150345	10.6707	25147886	25147943	25147236;25147449;25147590;25147666;25147758;25147800;25147886;25147943;25149026;25149093;25149544;25150073
Os06t0622300-03	chr06build05r1.fasta	+	25891590	25896291	20.2175	25894586	25894637	25891591;25891802;25891895;25891934;25893089;25893141;25893270;25893315;25893877;25893969;25894391;25894510;25894586;25894637;25894706;25894778;25895005;25895071;25895325;25895375;25895681;25895773;25895862;25895963
Os06t0638200-01	chr06build05r1.fasta	+	26810567	26811926	46.4488	26810749	26810782	26810569;26810661;26810749;26810782;26811206;26811260;26811342;26811384;26811719;26811790
Os06t0644500-01	chr06build05r1.fasta	+	27173682	27180109	20.2038	27177777	27177854	27173844;27174164;27175055;27175195;27175489;27175601;27175759;27175836;27175981;27176146;27176868;27177006;27177083;27177182;27177561;27177618;27177777;27177854;27177933;27178031;27178312;27178390;27178481;27178629;27179184;27179612
Os06t0658300-00	chr06build05r1.fasta	-	27930356	27938703	7.47316	27937139	27937169	27938409;27938703;27937278;27937533;27937139;27937169;27936926;27937009;27936765;27936839;27936602;27936625
Os06t0662000-02	chr06build05r1.fasta	-	28167931	28169849	15.2737	28168777	28168832	28169636;28169704;28168938;28169064;28168777;28168832;28168627;28168683;28168424;28168535;28168293;28168330;28168059;28168160;28167931;28167963
Os06t0669800-01	chr06build05r1.fasta	+	28620195	28624055	19.8052	28622590	28622663	28621479;28621649;28621919;28621992;28622086;28622140;28622443;28622517;28622590;28622663;28622741;28622789;28623275;28623359;28623467;28623523;28623656;28623699
Os06t0670000-01	chr06build05r1.fasta	+	28626137	28633328	9.84212	28632671	28632781	28626489;28626600;28627021;28627119;28627226;28627284;28627642;28627802;28628111;28628286;28628686;28628797;28628890;28628992;28629079;28629124;28629325;28629363;28629458;28629614;28629686;28629788;28629992;28630108;28630535;28630612;28630699;28630800;28630907;28631000;28631087;28631197;28631298;28631362;28631604;28631752;28632004;28632236;28632433;28632563;28632671;28632781;28632865;28632981
Os06t0703800-01	chr06build05r1.fasta	+	30590471	30593975	19.0398	30591684	30591764	30590518;30590682;30591524;30591577;30591684;30591764;30593070;30593139;30593224;30593312;30593479;30593613
Os06t0704900-01	chr06build05r1.fasta	+	30659086	30661933	17.8476	30660038	30660098	30659223;30659249;30659366;30659459;30659566;30659615;30659701;30659750;30659848;30659956;30660038;30660098;30660194;30660246;30660532;30660624;30661006;30661069;30661304;30661411;30661499;30661743
Os06t0714100-01	chr06build05r1.fasta	-	31156465	31158743	50.8756	31158212	31158293	31158550;31158675;31158420;31158461;31158212;31158293;31157455;31157510;31156727;31156762
Os06t0715600-01	chr06build05r1.fasta	-	31253356	31258350	24.1748	31254841	31254894	31258125;31258238;31257966;31258053;31257717;31257897;31257370;31257460;31257072;31257107;31256892;31256990;31255723;31255853;31255507;31255555;31254969;31255058;31254841;31254894;31254586;31254651;31254012;31254109;31253863;31253932
Os06t0728800-01	chr06build05r1.fasta	-	31910458	31911906	7.02918	31911424	31911474	31911561;31911905;31911424;31911474;31911090;31911275;31910743;31910991
Os06t0731100-00	chr06build05r1.fasta	-	32039071	32046359	6.84975	32042860	32042940	32045814;32046359;32045405;32045476;32045092;32045296;32044930;32045014;32044668;32044817;32044503;32044584;32044119;32044171;32043226;32043474;32042860;32042940;32042345;32042402;32041837;32042079;32041348;32041412;32041194;32041250;32041012;32041105;32039253;32039393;32039071;32039157
Os07t0113700-01	chr07build05r1.fasta	-	752673	762372	28.4506	758037	758093	762165;762280;761956;762065;759916;760511;759618;759662;759434;759535;759276;759358;759111;759175;758874;758974;758414;758521;758188;758258;758037;758093;757257;757365;756978;757058;756319;756405;756036;756242;754949;755250;754742;754828;754535;754634;754019;754110;753844;753882;753674;753764;753311;753408;752935;753223
Os07t0133700-01	chr07build05r1.fasta	+	1809632	1812602	21.758	1810678	1810763	1809683;1809803;1810459;1810557;1810678;1810763;1810871;1810921;1811066;1811146;1811299;1811343;1811578;1811633;1811744;1811819;1811908;1812006
Os07t0142900-01	chr07build05r1.fasta	+	2225961	2229082	52.8555	2227540	2227562	2226010;2226256;2226956;2227047;2227143;2227180;2227289;2227450;2227540;2227562;2227673;2227744;2227858;2228025;2228318;2228400;2228533;2228595;2228735;2228917
Os07t0164100-01	chr07build05r1.fasta	-	3468178	3476860	20.2489	3474438	3474513	3475490;3475990;3475275;3475365;3475050;3475108;3474438;3474513;3473790;3473854;3473617;3473672;3473312;3473435;3473059;3473184;3472874;3472924;3472667;3472735;3472320;3472428;3471395;3471474;3470671;3470753;3470339;3470384;3469674;3469842;3468419;3468585
Os07t0168000-01	chr07build05r1.fasta	-	3677998	3688906	13.488	3687275	3687317	3688545;3688844;3688155;3688223;3687411;3687517;3687275;3687317;3687112;3687195;3686922;3686986;3686668;3686824;3685473;3685529;3684821;3684934;3683852;3684112;3683570;3683644;3682738;3682851;3682167;3682259;3681262;3681440;3680694;3680877;3680539;3680586;3680338;3680410;3679679;3679752;3679477;3679584;3679316;3679410;3679149;3679212;3678891;3678944;3678769;3678810;3678329;3678577
Os07t0172500-01	chr07build05r1.fasta	-	3846135	3849470	42.7968	3846980	3847058	3849038;3849090;3847144;3847233;3846980;3847058;3846804;3846899;3846405;3846449
Os07t0182100-01	chr07build05r1.fasta	-	4362655	4365794	38.791	4363552	4363629	4365477;4365716;4364698;4364844;4364416;4364590;4363950;4364026;4363552;4363629;4363228;4363305;4363072;4363131;4362843;4362977
Os07t0188800-02	chr07build05r1.fasta	+	4768958	4773576	100.609	4772425	4772468	4768960;4769007;4769366;4769431;4769932;4769982;4770087;4770238;4770323;4770413;4771156;4771236;4771330;4771407;4772315;4772350;4772425;4772468;4772567;4772645;4773035;4773125;4773268;4773374
Os07t0203800-01	chr07build05r1.fasta	-	5609069	5612643	5.01256	5611112	5611191	5612340;5612585;5611312;5611446;5611112;5611191;5610424;5610507;5609519;5609607;5609239;5609374;5609069;5609141
Os07t0240300-01	chr07build05r1.fasta	+	7822369	7827179	18.7543	7824493	7824572	7822663;7823265;7823368;7823466;7823563;7823783;7824319;7824388;7824493;7824572;7825373;7825437;7826476;7826669
Os07t0265600-01	chr07build05r1.fasta	-	9492723	9500007	12.1609	9498048	9498113	9499964;9500005;9499722;9499859;9498283;9498413;9498048;9498113;9493976;9494039;9493787;9493898;9493623;9493696;9493405;9493499;9493269;9493300;9493001;9493176
Os07t0295800-01	chr07build05r1.fasta	-	11583361	11602403	13.7612	11601888	11601973	11602064;11602309;11601888;11601973;11600769;11600870;11599753;11599859;11599558;11599658;11598914;11599001;11597811;11597899;11595245;11595384;11594999;11595161;11594724;11594859;11593404;11593500;11590292;11590370;11589961;11590020;11589538;11589656;11588553;11588677;11588058;11588279;11587083;11587243;11585415;11585572;11585234;11585316;11585063;11585148;11583510;11583653
Os07t0419500-01	chr07build05r1.fasta	+	14059297	14072143	7.84338	14065400	14065570	14059421;14059469;14060565;14060731;14062368;14062610;14065193;14065304;14065400;14065570;14066120;14066183;14066261;14066318;14066987;14067164;14067595;14067725;14069481;14069583;14069679;14069755;14070378;14070425;14070528;14070677;14071680;14071871
Os07t0431160-00	chr07build05r1.fasta	+	14849898	14861983	64.8767	14861447	14861468	14849966;14850065;14861288;14861389;14861447;14861468;14861633;14861726
Os07t0447800-01	chr07build05r1.fasta	+	15999171	16011200	27.2628	16007511	16007571	15999278;15999284;16000884;16000950;16002251;16002434;16003509;16003561;16003855;16003943;16005007;16005243;16007360;16007424;16007511;16007571;16007642;16007759;16007830;16007911;16008872;16008944;16009013;16009074;16009172;16009267;16009682;16009836;16010443;16010539;16010663;16010740;16010822;16010929
Os07t0461600-01	chr07build05r1.fasta	-	16858916	16866109	23.6727	16860922	16860990	16863905;16864252;16863586;16863723;16861065;16861177;16860922;16860990;16860345;16860462;16859350;16859510;16859128;16859272
Os07t0464600-01	chr07build05r1.fasta	+	17035217	17047604	6.53484	17043592	17043681	17035276;17035630;17035757;17035944;17036618;17036641;17037234;17037333;17037589;17037681;17038452;17038552;17038686;17038736;17040363;17040491;17041509;17041571;17041665;17041908;17043365;17043513;17043592;17043681;17044080;17044214;17044316;17044372;17044816;17044872;17046708;17046944
Os07t0464600-01	chr07build05r1.fasta	+	17035217	17047604	6.53484	17044316	17044372	17035276;17035630;17035757;17035944;17036618;17036641;17037234;17037333;17037589;17037681;17038452;17038552;17038686;17038736;17040363;17040491;17041509;17041571;17041665;17041908;17043365;17043513;17043592;17043681;17044080;17044214;17044316;17044372;17044816;17044872;17046708;17046944
Os07t0472500-01	chr07build05r1.fasta	+	17632139	17644975	12.4906	17637537	17637662	17632350;17632815;17635347;17635462;17635776;17635945;17636246;17636339;17637108;17637194;17637266;17637346;17637537;17637662;17638278;17638386;17638460;17638539;17639138;17639266;17639342;17639442;17639812;17639945;17640044;17640141;17640225;17640344;17641667;17641694;17641803;17641855;17642183;17642254;17642342;17642389;17642665;17642770;17642847;17642905;17644661;17644771
Os07t0472500-01	chr07build05r1.fasta	+	17632139	17644975	12.4906	17638460	17638539	17632350;17632815;17635347;17635462;17635776;17635945;17636246;17636339;17637108;17637194;17637266;17637346;17637537;17637662;17638278;17638386;17638460;17638539;17639138;17639266;17639342;17639442;17639812;17639945;17640044;17640141;17640225;17640344;17641667;17641694;17641803;17641855;17642183;17642254;17642342;17642389;17642665;17642770;17642847;17642905;17644661;17644771
Os07t0476500-01	chr07build05r1.fasta	-	17915131	17920714	65.6517	17919511	17919550	17919667;17919818;17919511;17919550;17918970;17919020;17918068;17918153;17916174;17916311;17915922;17916069;17915448;17915540
Os07t0508300-01	chr07build05r1.fasta	-	19970134	19975636	6.88477	19973873	19973942	19975278;19975337;19974197;19974319;19973873;19973942;19973013;19973161;19971710;19971811;19971396;19971593;19971243;19971305;19971074;19971163;19970918;19970992;19970425;19970541
Os07t0510100-01	chr07build05r1.fasta	+	20088085	20092392	36.7986	20089515	20089556	20088142;20088250;20088695;20088776;20088938;20089172;20089276;20089437;20089515;20089556;20089678;20089749;20090028;20090107;20090699;20090796;20091428;20091475;20091720;20091865
Os07t0524100-01	chr07build05r1.fasta	+	21001164	21007802	21.2251	21002474	21002568	21001398;21001438;21001771;21001861;21002474;21002568;21003203;21003260;21003803;21003987;21004327;21004384;21004549;21004589;21004672;21004746;21006035;21006091;21006217;21006283;21006491;21006637;21006723;21006947;21007069;21007230;21007307;21007384;21007472;21007549
Os07t0524100-01	chr07build05r1.fasta	+	21001164	21007802	21.2251	21004549	21004589	21001398;21001438;21001771;21001861;21002474;21002568;21003203;21003260;21003803;21003987;21004327;21004384;21004549;21004589;21004672;21004746;21006035;21006091;21006217;21006283;21006491;21006637;21006723;21006947;21007069;21007230;21007307;21007384;21007472;21007549
Os07t0531600-01	chr07build05r1.fasta	-	21468254	21472638	33.1642	21470534	21470629	21472488;21472594;21472296;21472353;21471308;21471426;21470766;21470862;21470534;21470629;21470095;21470191;21469918;21470005;21469750;21469846;21469054;21469139;21468844;21468963;21468667;21468765;21468510;21468558
Os07t0574800-01	chr07build05r1.fasta	+	23903955	23907265	68.8924	23905400	23905599	23904081;23904193;23905104;23905318;23905400;23905599;23906157;23906665;23906785;23907100
Os07t0577900-01	chr07build05r1.fasta	-	24031709	24034043	13.2432	24033596	24033701	24033850;24033890;24033596;24033701;24032538;24032594;24031924;24032085
Os07t0588000-01	chr07build05r1.fasta	+	24586111	24591376	47.7499	24589880	24589951	24586560;24586569;24586659;24586839;24588051;24588131;24588380;24588462;24588553;24588668;24588752;24588862;24588969;24589081;24589178;24589484;24589571;24589654;24589739;24589789;24589880;24589951;24590560;24590628;24591056;24591094
Os07t0596300-01	chr07build05r1.fasta	-	24926636	24933527	12.953	24930111	24930192	24932468;24933486;24932078;24932204;24931793;24931864;24931615;24931713;24931501;24931542;24930296;24930427;24930111;24930192;24929281;24929375;24928815;24928886;24928599;24928715;24928076;24928144;24927919;24927985;24927449;24927588;24927271;24927363
Os07t0615400-02	chr07build05r1.fasta	+	26020074	26022912	35.1976	26020297	26020373	26020074;26020160;26020297;26020373;26020468;26020529;26020621;26020708;26020980;26021064
Os07t0618800-01	chr07build05r1.fasta	+	26200649	26202846	52.1497	26201661	26201688	26200771;26200773;26201322;26201442;26201532;26201568;26201661;26201688;26201912;26202064;26202403;26202505;26202605;26202669
Os07t0626300-01	chr07build05r1.fasta	+	26597103	26600534	31.7641	26598025	26598098	26597244;26597347;26597460;26597547;26597843;26597942;26598025;26598098;26598193;26598261;26598384;26598461;26598683;26598807;26598905;26598977;26599245;26599303;26599387;26599764;26599871;26599973;26600074;26600121
Os07t0669600-01	chr07build05r1.fasta	-	28968604	28971740	31.9038	28969598	28969659	28971513;28971616;28970218;28970378;28969598;28969659;28969460;28969522;28969270;28969341;28968944;28969003
Os07t0672500-02	chr07build05r1.fasta	+	29083803	29095445	26.9928	29089333	29089393	29083963;29084106;29084189;29084348;29084441;29084568;29086249;29086365;29086466;29086597;29086722;29086899;29087254;29087425;29088189;29088310;29088463;29088554;29089068;29089110;29089333;29089393;29090104;29090252;29090396;29090466;29090542;29090712;29090793;29090861;29091164;29091265;29091345;29091434;29091797;29091875;29091975;29092074;29092175;29092250;29092452;29092631;29093167;29093289;290…
Os07t0672500-02	chr07build05r1.fasta	+	29083803	29095445	26.9928	29091345	29091434	29083963;29084106;29084189;29084348;29084441;29084568;29086249;29086365;29086466;29086597;29086722;29086899;29087254;29087425;29088189;29088310;29088463;29088554;29089068;29089110;29089333;29089393;29090104;29090252;29090396;29090466;29090542;29090712;29090793;29090861;29091164;29091265;29091345;29091434;29091797;29091875;29091975;29092074;29092175;29092250;29092452;29092631;29093167;29093289;290…
Os07t0687100-02	chr07build05r1.fasta	-	29855233	29857616	4.88371	29856488	29856508	29857479;29857595;29857312;29857404;29857049;29857147;29856515;29856529;29856488;29856508;29855849;29856080;29855566;29855726
Os07t0693900-01	chr07build05r1.fasta	+	30194628	30205853	10.2405	30199223	30199291	30194724;30194902;30195263;30195422;30195504;30195599;30195685;30195799;30195912;30196074;30196273;30196444;30197661;30197750;30197874;30198335;30198412;30199005;30199223;30199291;30199970;30200086;30200169;30200414;30200883;30200930;30201014;30201154;30201485;30201565;30201648;30201710;30201796;30201903;30202040;30202120;30202211;30202258;30202716;30202790;30203710;30203805;30203893;30203973;302…
Os07t0693900-01	chr07build05r1.fasta	+	30194628	30205853	10.2405	30201014	30201154	30194724;30194902;30195263;30195422;30195504;30195599;30195685;30195799;30195912;30196074;30196273;30196444;30197661;30197750;30197874;30198335;30198412;30199005;30199223;30199291;30199970;30200086;30200169;30200414;30200883;30200930;30201014;30201154;30201485;30201565;30201648;30201710;30201796;30201903;30202040;30202120;30202211;30202258;30202716;30202790;30203710;30203805;30203893;30203973;302…
Os08t0100200-00	chr08build05r1.fasta	-	17289	23063	7.96679	22180	22276	23000;23063;22741;22799;22518;22610;22363;22449;22180;22276;21327;21388;20687;20808;20290;20357;19820;19937;17289;17376
Os08t0112000-00	chr08build05r1.fasta	+	635209	642929	83.8733	635849	635868	635702;635750;635849;635868;641835;642131
Os08t0120500-01	chr08build05r1.fasta	-	1120682	1125440	39.9828	1123150	1123244	1124904;1125168;1123150;1123244;1121141;1122931
Os08t0127700-02	chr08build05r1.fasta	+	1584193	1587898	71.977	1586737	1586953	1584282;1584297;1584574;1584737;1584840;1584952;1585197;1585746;1585861;1586160;1586737;1586953;1587330;1587433;1587524;1587670
Os08t0144400-01	chr08build05r1.fasta	-	2506302	2513520	22.089	2508547	2508636	2512982;2513435;2512750;2512887;2512522;2512655;2511103;2511372;2510895;2511025;2508747;2508864;2508547;2508636;2508382;2508450;2508191;2508268;2507830;2507838
Os08t0149000-01	chr08build05r1.fasta	+	2807276	2812029	3.22212	2809908	2809997	2808225;2808269;2809058;2809327;2809410;2809540;2809711;2809828;2809908;2809997;2810078;2810146;2810250;2810327;2810692;2810700
Os08t0155100-01	chr08build05r1.fasta	+	3170597	3174342	34.1166	3172505	3172549	3170863;3170911;3171663;3171733;3171828;3171909;3172024;3172139;3172239;3172400;3172505;3172549;3173444;3173521;3173979;3174089
Os08t0158900-01	chr08build05r1.fasta	-	3431305	3437228	24.9992	3432468	3432504	3437057;3437198;3436289;3436410;3435274;3435394;3435096;3435160;3434908;3435021;3434687;3434761;3433690;3433728;3433476;3433547;3433196;3433309;3432617;3432688;3432468;3432504;3431959;3432071;3431626;3431820;3431405;3431515
Os08t0178700-01	chr08build05r1.fasta	-	4598754	4603717	33.9325	4601706	4601754	4603046;4603267;4602812;4602934;4602579;4602707;4602283;4602368;4601882;4602005;4601706;4601754;4601340;4601422;4600780;4600847;4600276;4600353;4599764;4599851;4599516;4599632;4599012;4599353
Os08t0180300-02	chr08build05r1.fasta	+	4700029	4703352	11.956	4702382	4702458	4700753;4701419;4701526;4701699;4702382;4702458;4702553;4702627;4702714;4703352
Os08t0199300-01	chr08build05r1.fasta	+	5745741	5750832	59.1519	5749215	5749292	5745847;5745933;5746838;5747005;5747088;5747211;5747425;5747516;5747601;5747699;5747823;5747936;5748537;5748601;5748689;5748803;5749215;5749292;5749849;5749941;5750291;5750341;5750431;5750529
Os08t0206600-01	chr08build05r1.fasta	+	6217693	6223038	46.3132	6218008	6218122	6217756;6217863;6218008;6218122;6219375;6219453;6219845;6219941;6220107;6220209;6220320;6220450;6220632;6220809;6220905;6221062;6221292;6221501;6221578;6221925;6222007;6222133;6222651;6222802
Os08t0240800-01	chr08build05r1.fasta	+	8507467	8517594	9.79348	8515443	8515453	8508626;8508681;8509238;8509337;8510072;8510140;8510217;8510457;8510541;8510720;8510809;8510941;8511049;8511211;8512378;8512528;8512613;8512713;8512980;8513135;8513452;8513520;8513603;8513671;8513750;8513887;8513986;8514114;8515180;8515327;8515443;8515453;8515546;8515686;8515775;8515900;8516018;8516083;8516341;8516638;8516734;8516942;8517036;8517149
Os08t0242900-01	chr08build05r1.fasta	-	8680632	8685442	8.72154	8684947	8685076	8685360;8685389;8685214;8685272;8684947;8685076;8684425;8684522;8682963;8683059;8682799;8682888;8682603;8682665;8682445;8682522;8682281;8682346;8682112;8682189;8681748;8681858;8681495;8681572;8681256;8681375;8681065;8681108;8680938;8680992
Os08t0280600-01	chr08build05r1.fasta	+	10961200	10966489	2.49017	10961849	10961918	10961708;10961713;10961849;10961918;10962251;10962316;10965496;10965618;10966030;10966313
Os08t0295300-01	chr08build05r1.fasta	-	11975902	11985482	26.489	11983629	11983704	11985099;11985433;11984321;11984558;11984096;11984155;11983915;11984004;11983629;11983704;11983176;11983303;11983004;11983093;11982416;11982504;11982226;11982322;11982025;11982111;11981837;11981921;11980338;11980432;11980205;11980237;11979793;11979879;11978756;11978848;11978096;11978188;11977796;11978017;11976718;11976789;11976397;11976468;11976088;11976183
Os08t0299000-01	chr08build05r1.fasta	+	12258872	12265078	78.0052	12260286	12260354	12258953;12259004;12260124;12260208;12260286;12260354;12261004;12261116;12262817;12262928;12263031;12263174;12264469;12264643;12264729;12264875
Os08t0301500-01	chr08build05r1.fasta	+	12499943	12512758	49.1925	12505310	12505423	12500137;12500376;12500491;12500580;12502135;12502379;12504279;12504342;12504517;12505215;12505310;12505423;12505534;12505665;12505841;12506017;12506332;12506385;12506477;12506539;12506643;12507554;12507655;12507782;12508927;12509209
Os08t0308100-01	chr08build05r1.fasta	-	12994971	13001666	28.3783	13000013	13000102	13001120;13001519;13000918;13001045;13000206;13000325;13000013;13000102;12996901;12996987;12996704;12996783;12995449;12995524
Os08t0313600-00	chr08build05r1.fasta	-	13480836	13486577	18.6774	13485929	13485973	13486368;13486577;13485929;13485973;13485337;13485487;13481819;13482039;13481434;13481604;13480836;13480922
Os08t0318500-01	chr08build05r1.fasta	-	13828490	13853526	19.5988	13844076	13844142	13853380;13853442;13853090;13853302;13852793;13852966;13851077;13851181;13850614;13850723;13849110;13849277;13848540;13848678;13848338;13848444;13847600;13847898;13847342;13847508;13846347;13846463;13844076;13844142;13841717;13841829;13841579;13841628;13839892;13839992;13835503;13835615;13835315;13835422;13833050;13833241;13831692;13831777;13830951;13831146;13830789;13830866;13830273;13830374;138…
Os08t0319900-01	chr08build05r1.fasta	-	14000940	14007791	34.854	14006291	14006335	14007293;14007692;14006291;14006335;14006094;14006166;14005404;14005501;14002361;14002431;14001430;14001555
Os08t0320100-01	chr08build05r1.fasta	+	14018630	14022579	4.24895	14018868	14018908	14018687;14018730;14018868;14018908;14020765;14020928;14021126;14021225;14021319;14021491;14021733;14022263
Os08t0320800-00	chr08build05r1.fasta	+	14056551	14060068	19.7081	14057820	14057910	14056551;14056895;14057113;14057278;14057820;14057910;14058072;14058087
Os08t0338200-01	chr08build05r1.fasta	-	15291211	15299943	9.92886	15297088	15297183	15299720;15299794;15299092;15299170;15298701;15298774;15298530;15298593;15298125;15298263;15297279;15297354;15297088;15297183;15296910;15296954;15296227;15296283;15295903;15296058;15295725;15295790;15295456;15295579;15294970;15295026;15294766;15294890;15294483;15294674;15293337;15293450;15293151;15293228;15292274;15292321;15291936;15292004;15291511;15291591
Os08t0412200-02	chr08build05r1.fasta	-	19809272	19813998	100.774	19811519	19811566	19813664;19813753;19813438;19813561;19811638;19811693;19811519;19811566;19811328;19811425;19810750;19810819;19810566;19810676;19809595;19809642
Os08t0439100-01	chr08build05r1.fasta	+	21425645	21440754	16.8095	21430138	21430172	21425693;21425965;21426932;21427006;21427172;21427225;21427312;21427377;21428463;21428521;21428631;21428707;21429400;21429525;21430138;21430172;21430956;21431056;21431158;21431253;21431755;21431819;21433018;21433089;21434002;21434169;21434253;21434455;21434560;21434626;21435537;21435712;21436234;21436335;21437089;21437136;21438869;21439012;21439120;21439215;21439471;21439572;21440435;21440521
Os08t0439100-01	chr08build05r1.fasta	+	21425645	21440754	16.8095	21437089	21437136	21425693;21425965;21426932;21427006;21427172;21427225;21427312;21427377;21428463;21428521;21428631;21428707;21429400;21429525;21430138;21430172;21430956;21431056;21431158;21431253;21431755;21431819;21433018;21433089;21434002;21434169;21434253;21434455;21434560;21434626;21435537;21435712;21436234;21436335;21437089;21437136;21438869;21439012;21439120;21439215;21439471;21439572;21440435;21440521
Os08t0440800-01	chr08build05r1.fasta	+	21533793	21538779	338.958	21534716	21534909	21534095;21534248;21534716;21534909;21535016;21535144;21536799;21536918;21536998;21537134;21537216;21537371;21537812;21538190;21538288;21538404;21538505;21538618
Os08t0477800-01	chr08build05r1.fasta	+	23649847	23654389	26.9326	23650703	23650788	23650243;23650386;23650703;23650788;23650874;23650916;23651902;23651958;23652042;23652099;23653014;23653861;23653950;23653982
Os08t0492100-01	chr08build05r1.fasta	-	24403390	24406751	28.9877	24406469	24406509	24406625;24406692;24406469;24406509;24405584;24405747;24404690;24404789;24404442;24404611;24403680;24404225
Os08t0500800-01	chr08build05r1.fasta	+	24814953	24819223	26.464	24817028	24817114	24815644;24815883;24815986;24816198;24816864;24816944;24817028;24817114;24817217;24817312;24817426;24817479;24817573;24818622;24818715;24818754;24818855;24819003
Os08t0510500-01	chr08build05r1.fasta	+	25409537	25413538	24.128	25412084	25412146	25409816;25409843;25410518;25410702;25410786;25410895;25411003;25411156;25411836;25412003;25412084;25412146;25412259;25412322;25413050;25413096
Os08t0524100-01	chr08build05r1.fasta	+	26150471	26157832	8.41258	26154328	26154412	26150586;26151303;26152182;26152434;26152524;26153328;26154075;26154199;26154328;26154412;26154720;26154873;26154971;26155008;26155089;26155356;26155504;26155627;26155755;26156115;26157151;26157543
Os08t0526500-01	chr08build05r1.fasta	+	26286226	26289557	9.39947	26287983	26288055	26286309;26286448;26287141;26287208;26287310;26287602;26287983;26288055;26288138;26288202;26289157;26289231
Os08t0536000-01	chr08build05r1.fasta	+	26865987	26871299	65.7313	26868874	26868946	26866151;26866189;26866338;26866418;26867251;26867358;26867465;26867527;26867629;26867715;26868178;26868303;26868665;26868798;26868874;26868946;26869066;26869131;26870162;26870200;26870314;26870438;26870525;26870639;26870864;26870932
Os08t0543600-01	chr08build05r1.fasta	-	27298446	27305021	9.44226	27303202	27303257	27304659;27304730;27304505;27304558;27304148;27304381;27303330;27303428;27303202;27303257;27302713;27302824;27302020;27302190;27301683;27301916;27301223;27301441;27300904;27301122;27300693;27300821;27300318;27300611;27300113;27300211;27299552;27300039;27299430;27299463
Os08t0547200-01	chr08build05r1.fasta	+	27496984	27501885	9.22233	27498366	27498415	27497170;27497405;27498094;27498229;27498366;27498415;27499688;27499741;27500331;27501552
Os08t0559300-01	chr08build05r1.fasta	+	28079564	28087295	29.6866	28082819	28082885	28080313;28080681;28081406;28081567;28081662;28081837;28081928;28082003;28082401;28082529;28082610;28082729;28082819;28082885;28082979;28083062;28083263;28083357;28083674;28083738;28083851;28084049;28084673;28084867;28085113;28085207;28085306;28085441;28085512;28085729;28085976;28086103;28086395;28086864
Os08t0559900-01	chr08build05r1.fasta	+	28102064	28107963	21.0696	28105301	28105407	28102120;28102190;28102525;28102559;28103189;28103377;28104030;28104209;28104537;28104721;28104840;28104935;28105135;28105180;28105301;28105407;28106140;28106241;28106327;28107061
Os09t0103100-01	chr09build05r1.fasta	+	409636	418180	21.3688	414724	414764	409686;409871;412501;412611;412808;412948;414300;414410;414494;414637;414724;414764;414842;414921;415992;416087;417690;418012
Os09t0121000-01	chr09build05r1.fasta	+	1635020	1637966	6.55932	1635276	1635381	1635081;1635186;1635276;1635381;1636403;1636550
Os09t0121050-00	chr09build05r1.fasta	+	1641884	1655206	13.4812	1643817	1643893	1641884;1641955;1642115;1642234;1643035;1643169;1643817;1643893;1643969;1644044;1645088;1645162;1645259;1645363;1647474;1647586;1649195;1649399;1649461;1649589;1649691;1649805;1649998;1650083;1651396;1651491;1651903;1652039;1652662;1652764;1654097;1654176;1654265;1654379;1654529;1654586;1654777;1654874;1654961;1655055;1655149;1655206
Os09t0123100-01	chr09build05r1.fasta	+	1779100	1785097	14.0593	1782087	1782158	1779309;1779494;1780185;1780271;1781578;1781754;1781927;1782013;1782087;1782158;1782910;1784784
Os09t0134500-01	chr09build05r1.fasta	-	2606421	2614934	8.91114	2608513	2608560	2614243;2614721;2614066;2614118;2613908;2613981;2613409;2613622;2612519;2612642;2612331;2612435;2612029;2612225;2610612;2610704;2610407;2610504;2609248;2609406;2608650;2608775;2608513;2608560;2608317;2608434;2608182;2608247;2608034;2608095;2607901;2607957;2607720;2607788;2607345;2607534;2606529;2606818
Os09t0134500-01	chr09build05r1.fasta	-	2606421	2614934	8.91114	2608182	2608247	2614243;2614721;2614066;2614118;2613908;2613981;2613409;2613622;2612519;2612642;2612331;2612435;2612029;2612225;2610612;2610704;2610407;2610504;2609248;2609406;2608650;2608775;2608513;2608560;2608317;2608434;2608182;2608247;2608034;2608095;2607901;2607957;2607720;2607788;2607345;2607534;2606529;2606818
Os09t0246200-01	chr09build05r1.fasta	-	4074032	4085798	5.00435	4083301	4083367	4084815;4085708;4083674;4083889;4083452;4083585;4083301;4083367;4083144;4083202;4082780;4082897;4081967;4082080;4081717;4081848;4081225;4081641;4080431;4080481;4080239;4080309;4077883;4077967;4077189;4077341;4077007;4077081;4076707;4076796;4076532;4076579;4075636;4075750;4074706;4074722
Os09t0252100-01	chr09build05r1.fasta	+	4588178	4593732	9.48087	4592645	4592686	4588561;4588588;4588948;4589046;4589131;4589304;4589395;4589500;4589859;4589997;4590645;4590722;4591051;4591116;4591401;4591486;4592127;4592226;4592433;4592543;4592645;4592686;4592859;4592945;4593201;4593290
Os09t0279600-01	chr09build05r1.fasta	+	6492972	6501020	7.66732	6497556	6497641	6493054;6493219;6493360;6493412;6493730;6493827;6493916;6494021;6494186;6494320;6494399;6494450;6494571;6494635;6496172;6496278;6496425;6496527;6496615;6496700;6496784;6496980;6497333;6497448;6497556;6497641;6497713;6497785;6499074;6499165;6499257;6499395;6499463;6499557;6499992;6500166;6500533;6500679
Os09t0359800-01	chr09build05r1.fasta	-	12359955	12363322	16.6563	12362348	12362358	12363000;12363228;12362348;12362358;12362023;12362178;12361452;12361515;12361212;12361354;12360983;12361070;12360734;12360849;12360490;12360640;12360189;12360394
Os09t0362800-02	chr09build05r1.fasta	+	12519273	12523370	38.4545	12521199	12521266	12519859;12520237;12520324;12520445;12520537;12520634;12520743;12520917;12521001;12521115;12521199;12521266;12521389;12521466;12522676;12522753;12522838;12523020
Os09t0363800-00	chr09build05r1.fasta	+	12573442	12577243	6.01066	12574644	12574699	12573442;12573866;12574006;12574156;12574272;12574384;12574526;12574567;12574644;12574699;12574814;12574890;12575083;12575202;12575742;12575818;12575908;12575971;12576131;12576181;12576269;12576317;12576976;12577094
Os09t0407200-01	chr09build05r1.fasta	+	15069034	15072941	12.9658	15070070	15070123	15069096;15069161;15069494;15069655;15070070;15070123;15070659;15070723;15071041;15071109;15071240;15071417;15071735;15071881;15071966;15072082;15072157;15072269;15072353;15072431;15072542;15072670
Os09t0407950-01	chr09build05r1.fasta	+	15110530	15119662	11.6697	15114876	15114975	15110535;15110814;15111670;15111779;15112086;15112251;15112390;15112490;15112610;15112682;15112761;15112902;15113889;15114049;15114667;15114791;15114876;15114975;15115230;15115326;15115448;15115499;15115724;15115825;15115906;15116052;15116135;15116306;15116402;15116641;15116787;15116941;15117215;15117343;15117475;15117592;15117739;15117934;15118767;15118878;15118955;15119109;15119232;15119280
Os09t0438000-02	chr09build05r1.fasta	+	16892774	16897501	6.25831	16893594	16893642	16892774;16893125;16893259;16893418;16893594;16893642;16893808;16893921;16894084;16894608;16896188;16896619;16897081;16897275
Os09t0454100-01	chr09build05r1.fasta	+	17765863	17768343	25.0931	17767210	17767277	17765881;17766087;17766357;17766613;17766711;17766765;17766846;17766926;17767007;17767103;17767210;17767277;17767438;17767536;17767658;17767699;17767774;17767917
Os09t0463300-02	chr09build05r1.fasta	+	18241029	18243817	9.31047	18242058	18242157	18241030;18241437;18241557;18241924;18242058;18242157;18242735;18242794;18242910;18242993;18243123;18243248;18243368;18243676
Os09t0467100-01	chr09build05r1.fasta	+	18448621	18452475	8.92123	18449848	18449940	18448646;18448969;18449064;18449165;18449502;18449631;18449848;18449940;18450013;18450101;18450539;18450619;18450768;18450857;18451333;18451422;18451527;18451577;18451775;18451821;18451971;18452028;18452101;18452157
Os09t0501850-01	chr09build05r1.fasta	-	20121498	20124000	126.687	20123752	20123807	20123911;20123965;20123752;20123807;20122406;20122468;20122212;20122302;20121999;20122103;20121674;20121768
Os09t0511600-01	chr09build05r1.fasta	-	20588717	20594125	73.8418	20591648	20591710	20593749;20593895;20591813;20591876;20591648;20591710;20591468;20591539;20591303;20591374;20591119;20591206;20590762;20591020;20590560;20590675;20590245;20590465;20590128;20590153;20589876;20589990;20589490;20589592;20589010;20589235
Os09t0516900-01	chr09build05r1.fasta	-	20853199	20860207	11.1509	20859697	20859738	20859878;20860111;20859697;20859738;20859513;20859610;20858844;20858919;20858339;20858467;20858210;20858256;20857772;20857895;20857559;20857675;20856871;20856900;20856680;20856779;20856054;20856160;20855718;20855861;20855527;20855631;20854811;20854957;20854628;20854681;20854419;20854482;20854252;20854313;20853406;20853564
Os09t0535300-01	chr09build05r1.fasta	+	21934696	21937985	13.0236	21937080	21937133	21934819;21934983;21935567;21935632;21935714;21935778;21935865;21935977;21936331;21936406;21936505;21936581;21936698;21936759;21936851;21936982;21937080;21937133;21937363;21937428;21937509;21937583;21937665;21937715
Os09t0541500-01	chr09build05r1.fasta	-	22214748	22216729	47.4688	22216340	22216436	22216565;22216597;22216340;22216436;22215788;22215866;22215383;22215464;22214908;22215048
Os09t0544900-01	chr09build05r1.fasta	-	22422002	22426922	66.7294	22426650	22426672	22426763;22426834;22426650;22426672;22426427;22426532;22425469;22425545;22425212;22425284;22424427;22424466;22423763;22423835;22423522;22423675;22423153;22423220;22422389;22422562;22422221;22422308
Os09t0558900-01	chr09build05r1.fasta	-	23096493	23102156	4.11376	23098899	23098995	23101719;23102081;23101579;23101638;23101402;23101478;23101222;23101279;23101048;23101131;23100930;23100966;23100331;23100400;23099982;23100176;23099808;23099900;23099469;23099697;23099293;23099376;23099073;23099224;23098899;23098995;23097892;23098041;23097736;23097813;23097305;23097427;23097109;23097222;23096752;23096832
Os09t0569400-02	chr09build05r1.fasta	-	23604339	23611498	12.2208	23606892	23606990	23611275;23611423;23610141;23610309;23609961;23610057;23609765;23609891;23609568;23609683;23609094;23609188;23608858;23609009;23608433;23608490;23608263;23608370;23607638;23607890;23607364;23607545;23607086;23607181;23606892;23606990;23606476;23606607;23606221;23606265;23605340;23605504;23604856;23604930;23604548;23604646
Os09t0569400-02	chr09build05r1.fasta	-	23604339	23611498	12.2208	23606221	23606265	23611275;23611423;23610141;23610309;23609961;23610057;23609765;23609891;23609568;23609683;23609094;23609188;23608858;23609009;23608433;23608490;23608263;23608370;23607638;23607890;23607364;23607545;23607086;23607181;23606892;23606990;23606476;23606607;23606221;23606265;23605340;23605504;23604856;23604930;23604548;23604646
Os09t0570200-01	chr09build05r1.fasta	+	23642932	23646443	10.1284	23643598	23643642	23643216;23643383;23643598;23643642;23643993;23644046;23644138;23644242;23644328;23644534;23644613;23644698;23644819;23645726;23645962;23646020
Os09t0570600-01	chr09build05r1.fasta	+	23662764	23667736	13.5871	23664979	23665074	23663081;23663166;23663296;23663333;23663428;23663616;23664707;23664891;23664979;23665074;23665454;23665499;23665587;23665693;23666159;23666260;23666366;23666449
Os10t0104500-01	chr10build05r1.fasta	-	347798	356989	6.71794	348648	348702	356714;356878;356003;356084;355796;355885;355436;355561;354646;354773;354147;354346;352589;352652;350978;351088;350740;350877;348777;348919;348648;348702;348249;348305;348073;348156
Os10t0140200-01	chr10build05r1.fasta	+	2476186	2488716	30.4212	2484867	2484926	2476417;2476620;2476782;2476865;2479081;2479169;2479246;2479420;2479732;2479851;2479972;2480055;2480139;2480210;2480310;2480423;2480820;2480920;2480992;2481085;2481233;2481400;2481507;2481584;2481876;2481941;2482020;2482076;2482321;2482540;2482835;2482971;2484713;2484781;2484867;2484926;2485347;2485418;2485498;2485545;2485649;2485774;2485950;2486015;2486476;2486588;2487316;2487400;2487508;2487618…
Os10t0155500-01	chr10build05r1.fasta	-	3474574	3477172	27.39	3476796	3476845	3476972;3477161;3476796;3476845;3475796;3475922;3475530;3475631;3474814;3475433
Os10t0189100-01	chr10build05r1.fasta	-	5977101	5984494	16.7747	5981064	5981116	5984218;5984379;5983519;5983585;5983364;5983407;5983164;5983256;5983025;5983077;5982337;5982388;5982183;5982251;5981588;5981656;5981191;5981313;5981064;5981116;5980492;5980570;5980342;5980406;5980171;5980238;5979015;5979133;5978846;5978920;5978629;5978744;5978290;5978431;5978078;5978159;5977936;5977982;5977747;5977824;5977452;5977557;5977286;5977353
Os10t0346600-00	chr10build05r1.fasta	-	10809539	10816597	58.6013	10813656	10813739	10816283;10816592;10814371;10815063;10814030;10814118;10813818;10813887;10813656;10813739;10813499;10813575;10813328;10813409;10812338;10812420;10812184;10812250;10811037;10811165;10810844;10810953;10809739;10809840
Os10t0366400-01	chr10build05r1.fasta	+	11858488	11862277	8.99684	11861326	11861397	11858682;11858952;11859469;11859692;11859780;11860176;11860255;11860344;11860569;11860687;11861326;11861397;11862002;11862016
Os10t0377800-01	chr10build05r1.fasta	-	12465987	12471818	6.79136	12471311	12471349	12471437;12471793;12471311;12471349;12469930;12470097;12469738;12469843;12468882;12469045;12468522;12468764;12468333;12468421;12468186;12468236;12468004;12468094;12467515;12467619;12467313;12467383;12466547;12466642;12466395;12466461
Os10t0400800-01	chr10build05r1.fasta	-	14034703	14039592	15.0111	14037349	14037387	14039273;14039425;14039060;14039182;14038858;14038956;14038539;14038595;14038187;14038242;14037997;14038089;14037579;14037669;14037462;14037499;14037349;14037387;14037140;14037216;14036988;14037072;14036823;14036922;14036565;14036661;14036384;14036455;14035735;14035801;14035511;14035636;14035242;14035296;14035109;14035162
Os10t0437600-00	chr10build05r1.fasta	+	16170402	16178234	15.5214	16175554	16175598	16170487;16170633;16171035;16171142;16171285;16171509;16172353;16172689;16174235;16174302;16175120;16175197;16175278;16175388;16175554;16175598;16176004;16176177;16176710;16177666
Os10t0452800-01	chr10build05r1.fasta	-	17006251	17009997	23.7475	17009028	17009096	17009672;17009891;17009497;17009573;17009286;17009396;17009028;17009096;17008331;17008387;17008196;17008234;17007982;17008086;17007806;17007888;17007632;17007713;17007140;17007283;17006982;17007062;17006763;17006882
Os10t0452800-01	chr10build05r1.fasta	-	17006251	17009997	23.7475	17008196	17008234	17009672;17009891;17009497;17009573;17009286;17009396;17009028;17009096;17008331;17008387;17008196;17008234;17007982;17008086;17007806;17007888;17007632;17007713;17007140;17007283;17006982;17007062;17006763;17006882
Os10t0455900-01	chr10build05r1.fasta	+	17149004	17157389	55.0616	17152446	17152462	17149645;17149875;17149975;17150028;17150433;17150498;17150754;17150860;17151639;17151712;17151817;17151932;17152030;17152071;17152162;17152262;17152367;17152384;17152446;17152462;17152882;17152946;17153024;17153080
Os10t0456800-01	chr10build05r1.fasta	-	17202132	17205657	53.84	17203891	17203968	17205482;17205507;17205239;17205326;17205039;17205098;17204091;17204123;17203891;17203968;17203720;17203763;17203588;17203628;17203380;17203462;17203160;17203251;17202966;17203077;17202463;17202606
Os10t0476400-01	chr10build05r1.fasta	-	18243973	18247222	36.5649	18245520	18245591	18247066;18247099;18246818;18246862;18246201;18246235;18245880;18245930;18245681;18245785;18245520;18245591;18245186;18245257;18244987;18245067;18244818;18244853;18244672;18244727;18244136;18244187
Os10t0480200-02	chr10build05r1.fasta	+	18583421	18589653	5.07374	18584641	18584736	18583546;18583790;18584001;18584160;18584266;18584348;18584459;18584549;18584641;18584736;18585231;18585344;18585448;18585531;18585619;18585774;18585870;18585944;18586444;18586550;18586634;18586814;18586958;18587146;18587523;18587603;18587747;18587881;18588133;18588455;18588629;18588734;18588860;18589009;18589160;18589306
Os10t0480200-02	chr10build05r1.fasta	+	18583421	18589653	5.07374	18585870	18585944	18583546;18583790;18584001;18584160;18584266;18584348;18584459;18584549;18584641;18584736;18585231;18585344;18585448;18585531;18585619;18585774;18585870;18585944;18586444;18586550;18586634;18586814;18586958;18587146;18587523;18587603;18587747;18587881;18588133;18588455;18588629;18588734;18588860;18589009;18589160;18589306
Os10t0485000-01	chr10build05r1.fasta	-	18818282	18828931	13.3228	18825812	18825849	18828463;18828849;18827238;18827384;18826877;18827113;18826223;18826799;18825960;18826123;18825812;18825849;18824197;18824275;18823617;18824081;18823260;18823343;18821355;18821495;18821101;18821207;18820896;18821007;18819646;18819789;18819415;18819561;18819201;18819323;18818456;18818740
Os10t0488800-01	chr10build05r1.fasta	+	19029952	19036937	3.09289	19030132	19030159	19029954;19030044;19030132;19030159;19030795;19030960;19031040;19031103;19031218;19031231;19031331;19031415;19031659;19031762;19031911;19032049;19032453;19032571;19032672;19032824;19032904;19032993;19033291;19033368;19034010;19034168;19034253;19034456;19034548;19034753;19034834;19034969;19035198;19035327;19035426;19035572;19035668;19035747;19035908;19036567
Os10t0495000-01	chr10build05r1.fasta	+	19310776	19316807	40.2871	19314508	19314753	19312953;19313576;19313993;19314415;19314508;19314753;19314863;19315528;19315967;19316022;19316106;19316199;19316298;19316477
Os10t0521700-01	chr10build05r1.fasta	-	20693763	20698452	18.1575	20695059	20695109	20698156;20698215;20697016;20697270;20696837;20696929;20696438;20696497;20696061;20696333;20695883;20695957;20695582;20695638;20695367;20695507;20695059;20695109;20694881;20694976;20694721;20694804;20694395;20694497;20694246;20694307
Os10t0534100-01	chr10build05r1.fasta	-	21277222	21280743	17.6752	21277567	21277581	21279577;21279637;21278068;21278907;21277682;21277927;21277567;21277581;21277349;21277489;21277222;21277261
Os10t0545100-01	chr10build05r1.fasta	+	21799108	21801162	65.1842	21799750	21799791	21799158;21799320;21799386;21799468;21799551;21799592;21799750;21799791;21800129;21800212;21800389;21800476;21800600;21800697;21800794;21800826
Os10t0546300-01	chr10build05r1.fasta	+	21847121	21856300	14.6826	21854742	21854814	21847344;21847598;21847704;21847871;21847951;21848022;21848321;21848399;21848635;21848699;21848793;21848882;21849175;21849264;21849520;21849606;21849801;21849884;21850014;21850133;21850212;21850240;21850767;21850899;21851368;21851820;21852330;21852817;21852899;21852962;21853040;21853142;21853256;21853407;21853515;21853640;21853783;21853853;21854015;21854077;21854742;21854814;21855296;21855415;218…
Os10t0548300-01	chr10build05r1.fasta	-	21951232	21956889	30.4612	21954426	21954530	21955645;21955689;21954635;21954756;21954426;21954530;21953646;21953751;21952767;21953336;21951877;21952644;21951443;21951664
Os10t0563000-01	chr10build05r1.fasta	+	22713553	22719397	55.7625	22715277	22715297	22713662;22713773;22713895;22713979;22715130;22715181;22715277;22715297;22715384;22715437;22715920;22715970;22716165;22716227;22717177;22717242;22717349;22717387;22718073;22718195;22718715;22718807;22718914;22719099
Os10t0563000-01	chr10build05r1.fasta	+	22713553	22719397	55.7625	22717349	22717387	22713662;22713773;22713895;22713979;22715130;22715181;22715277;22715297;22715384;22715437;22715920;22715970;22716165;22716227;22717177;22717242;22717349;22717387;22718073;22718195;22718715;22718807;22718914;22719099
Os10t0563200-01	chr10build05r1.fasta	-	22724774	22732402	23.355	22728607	22728670	22732021;22732401;22731765;22731923;22731598;22731678;22731365;22731496;22730579;22730706;22730382;22730469;22729909;22730003;22728607;22728670;22727364;22727539;22726054;22726275;22725782;22725866;22725281;22725457
Os10t0579200-01	chr10build05r1.fasta	-	23592434	23596841	18.284	23596024	23596090	23596706;23596747;23596497;23596603;23596341;23596419;23596191;23596250;23596024;23596090;23595814;23595938;23595606;23595707;23595146;23595514;23594997;23595044;23594695;23594757;23593805;23593885;23593310;23593408;23593040;23593177;23592805;23592933
Os11t0105400-01	chr11build05r1.fasta	-	251429	253865	28.3264	252644	252704	253760;253787;253238;253406;252955;253045;252800;252858;252644;252704;252228;252318;252068;252144;251730;251855
Os11t0128800-01	chr11build05r1.fasta	-	1311313	1315286	18.723	1314205	1314258	1315090;1315200;1314870;1315020;1314649;1314726;1314349;1314464;1314205;1314258;1313840;1313927;1313658;1313750;1313469;1313509;1313035;1313088;1312189;1312352;1311969;1312038;1311468;1311602
Os11t0135000-01	chr11build05r1.fasta	-	1608357	1613282	2.1989	1612628	1612688	1612965;1613097;1612776;1612816;1612628;1612688;1612216;1612318;1611988;1612090;1611791;1611844;1611625;1611687;1611467;1611516;1611308;1611383;1610865;1611035;1610460;1610547;1610240;1610325;1609987;1610094;1609576;1609620;1609380;1609468;1608872;1608915;1608610;1608707
Os11t0137150-00	chr11build05r1.fasta	+	1690362	1692591	2.63806	1690570	1690633	1690362;1690496;1690570;1690633;1690719;1690784;1691501;1691584;1691683;1691733;1691832;1691885;1691997;1692148;1692271;1692376;1692456;1692591
Os11t0137300-02	chr11build05r1.fasta	-	1705693	1716982	20.9102	1715526	1715616	1716758;1716940;1716184;1716351;1716001;1716090;1715695;1715831;1715526;1715616;1715302;1715384;1715114;1715220;1714170;1714322;1713211;1713275;1712950;1713037;1712705;1712783;1712505;1712613;1710441;1710500;1709977;1710095;1709735;1709783
Os11t0147000-01	chr11build05r1.fasta	-	2113793	2123107	23.1059	2117733	2117862	2122844;2123003;2122262;2122322;2122114;2122191;2121537;2121608;2121365;2121446;2121104;2121209;2120954;2121030;2120488;2120532;2120302;2120388;2119470;2119559;2119294;2119373;2119092;2119185;2118229;2118317;2118009;2118097;2117733;2117862;2117527;2117645;2116728;2116851;2116554;2116640;2114996;2115099;2114831;2114916;2114524;2114610;2114327;2114413;2114158;2114253
Os11t0181700-02	chr11build05r1.fasta	+	4076468	4079011	13.3115	4077918	4077996	4076498;4076618;4076720;4076954;4077507;4077586;4077671;4077824;4077918;4077996;4078269;4078350;4078431;4078486;4078609;4078800
Os11t0236100-01	chr11build05r1.fasta	-	7237689	7240428	28.0243	7240163	7240216	7240320;7240427;7240163;7240216;7238545;7239513;7238327;7238454;7237976;7238246
Os11t0245100-01	chr11build05r1.fasta	+	7793036	7795733	10.8295	7794439	7794492	7793168;7793200;7793317;7793482;7793883;7793971;7794075;7794146;7794439;7794492;7794632;7794707;7794870;7794931;7795077;7795136;7795295;7795405
Os11t0247300-01	chr11build05r1.fasta	+	7961403	7964247	107.326	7962797	7963167	7961491;7961583;7962476;7962710;7962797;7963167;7963280;7963936
Os11t0248200-01	chr11build05r1.fasta	-	8019302	8025607	24.3896	8022229	8022297	8025535;8025607;8023888;8023982;8023473;8023544;8023320;8023399;8023120;8023216;8022394;8022441;8022229;8022297;8020924;8021067;8019639;8020025
Os11t0414000-01	chr11build05r1.fasta	-	14749964	14757454	85.262	14754982	14755087	14757313;14757317;14755996;14756019;14754982;14755087;14754375;14754443;14753271;14753767;14752926;14753187;14750632;14750840;14750196;14750262
Os11t0414000-01	chr11build05r1.fasta	-	14749964	14757454	85.262	14750632	14750840	14757313;14757317;14755996;14756019;14754982;14755087;14754375;14754443;14753271;14753767;14752926;14753187;14750632;14750840;14750196;14750262
Os11t0446500-00	chr11build05r1.fasta	+	16978049	16989956	9.74101	16986370	16986452	16978049;16978195;16979482;16979586;16980009;16980106;16980188;16980330;16980911;16981004;16981092;16981201;16981732;16981886;16981966;16982046;16982129;16982249;16983072;16983178;16983251;16983382;16986370;16986452;16988058;16988231;16988545;16988596;16989164;16989291;16989384;16989534;16989618;16989956
Os11t0446500-00	chr11build05r1.fasta	+	16978049	16989956	9.74101	16988545	16988596	16978049;16978195;16979482;16979586;16980009;16980106;16980188;16980330;16980911;16981004;16981092;16981201;16981732;16981886;16981966;16982046;16982129;16982249;16983072;16983178;16983251;16983382;16986370;16986452;16988058;16988231;16988545;16988596;16989164;16989291;16989384;16989534;16989618;16989956
Os11t0482100-01	chr11build05r1.fasta	+	19075231	19082825	3.22531	19078983	19079051	19075232;19075300;19076126;19076206;19076619;19076696;19076775;19076867;19077039;19077093;19077954;19078030;19078167;19078238;19078318;19078401;19078779;19078898;19078983;19079051;19079880;19079957;19080843;19080981;19081149;19081313;19081398;19081543;19081660;19081839;19081993;19082081;19082156;19082187;19082279;19082385
Os11t0488600-01	chr11build05r1.fasta	-	19356455	19358554	13.8091	19358073	19358117	19358405;19358504;19358253;19358293;19358073;19358117;19357903;19357960;19357437;19357530;19356973;19357057;19356812;19356877;19356588;19356674
Os11t0525600-05	chr11build05r1.fasta	+	21208370	21213339	41.8327	21211484	21211568	21208371;21208590;21208678;21208814;21209236;21209304;21209385;21209444;21209590;21209661;21209834;21209881;21210039;21210158;21210406;21210471;21211004;21211116;21211484;21211568;21211909;21212019;21212099;21212194;21212603;21212650;21212738;21212806;21212898;21213116
Os11t0544700-01	chr11build05r1.fasta	+	22251761	22255258	75.6568	22252978	22253050	22251805;22251837;22252978;22253050;22253506;22253599;22254302;22254418;22254503;22254560;22254632;22255033
Os11t0550900-01	chr11build05r1.fasta	-	22682270	22687637	8.59396	22684624	22684679	22687253;22687629;22686909;22687023;22684791;22684899;22684624;22684679;22683945;22684065;22683731;22683789;22683478;22683658;22682666;22682775
Os11t0557900-01	chr11build05r1.fasta	+	22929118	22931120	52.5346	22929387	22929459	22929172;22929275;22929387;22929459;22929543;22929643;22930702;22930837
Os11t0562600-00	chr11build05r1.fasta	-	23163989	23165909	25.0057	23165589	23165652	23165659;23165909;23165589;23165652;23165295;23165312
Os11t0572100-04	chr11build05r1.fasta	+	23648747	23652498	13.4117	23649989	23650061	23648747;23648808;23648893;23648932;23649022;23649146;23649989;23650061;23650439;23650531;23651099;23651345;23651922;23651981;23652078;23652211
Os11t0602600-01	chr11build05r1.fasta	+	25384036	25387108	79.6841	25385440	25385821	25384100;25384127;25385440;25385821;25386638;25386815
Os11t0604900-00	chr11build05r1.fasta	-	25508009	25513011	9.76741	25511165	25511378	25512285;25513011;25511165;25511378;25508775;25510022;25508628;25508652
Os11t0645200-01	chr11build05r1.fasta	+	27814277	27816949	2.80243	27815670	27815771	27814330;27814387;27814466;27814565;27814680;27814788;27814904;27814992;27815479;27815587;27815670;27815771;27815864;27815928;27816130;27816236;27816323;27816387;27816463;27816517;27816605;27816765
Os12t0108500-01	chr12build05r1.fasta	+	463682	467347	46.3766	465336	465440	463743;464414;464896;465024;465336;465440;465524;466047;466128;466422;466505;466753;466920;466979
Os12t0112300-01	chr12build05r1.fasta	+	631454	637030	10.6882	634215	634328	631489;631605;631700;631864;632636;632734;632941;633027;633114;633182;633274;633370;633456;633558;633869;634085;634215;634328;635021;635152;635446;635526;636284;636400;636497;636598
Os12t0115900-01	chr12build05r1.fasta	+	775617	778641	18.7323	775871	775948	775655;775781;775871;775948;776870;776976;777406;777483;777879;777980;778155;778233;778331;778449
Os12t0125400-01	chr12build05r1.fasta	-	1215713	1219517	19.0458	1218521	1218574	1219400;1219510;1219172;1219322;1218965;1219042;1218657;1218772;1218521;1218574;1218227;1218314;1218045;1218137;1217857;1217897;1217419;1217472;1216624;1216787;1216394;1216463;1215893;1216027
Os12t0132800-01	chr12build05r1.fasta	-	1583176	1588083	11.0825	1587039	1587141	1587802;1587934;1587630;1587670;1587480;1587540;1587266;1587368;1587039;1587141;1586840;1586893;1586693;1586755;1586535;1586584;1586380;1586455;1585971;1586141;1585386;1585473;1585159;1585244;1584912;1585019;1584493;1584537;1584286;1584374;1583880;1583923;1583402;1583499
Os12t0133950-00	chr12build05r1.fasta	+	1663536	1667291	3.80455	1663744	1663807	1663536;1663670;1663744;1663807;1663893;1663958;1664678;1664756;1664859;1664904;1665000;1665061;1665222;1665373;1665497;1665602;1665682;1665838;1667179;1667291
Os12t0136900-00	chr12build05r1.fasta	+	1782576	1788573	20.156	1787415	1787586	1782576;1782761;1784925;1784979;1785069;1787011;1787086;1787244;1787415;1787586;1787688;1787986;1788261;1788566
Os12t0145700-01	chr12build05r1.fasta	-	2244555	2248826	27.7751	2247008	2247088	2248571;2248639;2248374;2248470;2248183;2248280;2247886;2248041;2247569;2247646;2247317;2247448;2247008;2247088;2246772;2246843;2246599;2246688;2246276;2246420;2246112;2246200;2245878;2245973;2245668;2245735;2245485;2245584;2245293;2245352;2244749;2244901
Os12t0160500-01	chr12build05r1.fasta	-	3028688	3033641	6.73937	3030441	3030860	3032073;3032077;3030441;3030860;3029716;3029776;3028879;3029646
Os12t0163200-01	chr12build05r1.fasta	+	3200639	3206780	3.27708	3200973	3201048	3200744;3200855;3200973;3201048;3201399;3201501;3202066;3202117;3202196;3202290;3202660;3202725;3202867;3203376;3203979;3204278;3204824;3205150;3205505;3205711;3205935;3206033;3206150;3206208;3206286;3206289
Os12t0163200-01	chr12build05r1.fasta	+	3200639	3206780	3.27708	3202066	3202117	3200744;3200855;3200973;3201048;3201399;3201501;3202066;3202117;3202196;3202290;3202660;3202725;3202867;3203376;3203979;3204278;3204824;3205150;3205505;3205711;3205935;3206033;3206150;3206208;3206286;3206289
Os12t0165000-01	chr12build05r1.fasta	-	3304278	3315479	17.1651	3310811	3310846	3314514;3314612;3314237;3314395;3313799;3313861;3313637;3313726;3313255;3313548;3313019;3313116;3310811;3310846;3310559;3310679;3310248;3310484;3309696;3309791;3309544;3309609;3309311;3309349;3309097;3309231;3308487;3308839;3307211;3307304;3305539;3305719;3304698;3304795
Os12t0168400-01	chr12build05r1.fasta	+	3454599	3462014	8.87728	3454821	3454896	3454672;3454725;3454821;3454896;3455007;3455057;3456110;3456201;3457383;3457466;3457559;3457597;3457913;3458002;3458528;3458572;3458663;3458750;3458863;3458927;3459024;3459098;3460192;3460264;3460669;3460760;3460857;3460928;3461126;3461182;3461277;3461325;3461483;3461549;3461657;3461747
Os12t0168400-01	chr12build05r1.fasta	+	3454599	3462014	8.87728	3461126	3461182	3454672;3454725;3454821;3454896;3455007;3455057;3456110;3456201;3457383;3457466;3457559;3457597;3457913;3458002;3458528;3458572;3458663;3458750;3458863;3458927;3459024;3459098;3460192;3460264;3460669;3460760;3460857;3460928;3461126;3461182;3461277;3461325;3461483;3461549;3461657;3461747
Os12t0172500-01	chr12build05r1.fasta	-	3672059	3678307	44.8796	3674281	3674368	3677853;3678029;3677115;3677429;3676924;3677032;3676736;3676838;3675367;3675454;3675185;3675268;3674467;3674563;3674281;3674368;3673333;3673438;3673149;3673241;3672299;3672730
Os12t0178200-01	chr12build05r1.fasta	-	3959536	3963009	7.09814	3962637	3962768	3962870;3962959;3962637;3962768;3962213;3962333;3962031;3962131;3961844;3961931;3960754;3960821;3960580;3960666;3960305;3960379;3960148;3960225;3959944;3960048;3959833;3959850
Os12t0178200-01	chr12build05r1.fasta	-	3959536	3963009	7.09814	3960580	3960666	3962870;3962959;3962637;3962768;3962213;3962333;3962031;3962131;3961844;3961931;3960754;3960821;3960580;3960666;3960305;3960379;3960148;3960225;3959944;3960048;3959833;3959850
Os12t0194100-01	chr12build05r1.fasta	-	4813549	4817509	11.3352	4814785	4814872	4815176;4815370;4814785;4814872;4813764;4814401
Os12t0233800-01	chr12build05r1.fasta	-	7339578	7345589	44.3485	7343663	7343731	7343839;7343895;7343663;7343731;7343302;7343388;7342171;7342254;7341901;7341960;7341643;7341830;7341501;7341555;7341317;7341356;7340937;7341232
Os12t0263000-01	chr12build05r1.fasta	-	9271268	9274094	32.6899	9272914	9272994	9274045;9274092;9273790;9273920;9273066;9273188;9272914;9272994;9272620;9272700;9272466;9272535;9272256;9272377;9271992;9272130;9271882;9271911
Os12t0278401-00	chr12build05r1.fasta	-	10406480	10412260	12.3895	10408592	10408609	10412129;10412260;10408592;10408609;10408280;10408495;10408056;10408148;10407897;10407977;10407426;10407810;10407295;10407332
Os12t0278800-01	chr12build05r1.fasta	-	10443624	10451543	72.5369	10449213	10449272	10450990;10451412;10450682;10450762;10450023;10450085;10449213;10449272;10448939;10448983;10448321;10448380;10446428;10446553;10445316;10445621;10444446;10444715;10443905;10444060
Os12t0278800-01	chr12build05r1.fasta	-	10443624	10451543	72.5369	10448321	10448380	10450990;10451412;10450682;10450762;10450023;10450085;10449213;10449272;10448939;10448983;10448321;10448380;10446428;10446553;10445316;10445621;10444446;10444715;10443905;10444060
Os12t0286600-01	chr12build05r1.fasta	-	10943111	10949963	20.9328	10947207	10947243	10949514;10949815;10947207;10947243;10946879;10947115;10946720;10946767;10943433;10943942
Os12t0297500-01	chr12build05r1.fasta	-	11734952	11751922	16.4748	11744350	11744402	11751661;11751839;11750287;11750938;11747705;11747791;11747435;11747566;11746598;11746723;11746341;11746519;11745003;11745087;11744482;11744649;11744350;11744402;11742358;11742563;11742132;11742250;11740594;11740664;11740383;11740500;11739226;11739312;11739055;11739141;11738903;11738979;11736958;11737120;11736721;11736850;11735314;11736215
Os12t0297500-02	chr12build05r1.fasta	-	11735119	11740635	41.0002	11738903	11738979	11740231;11740239;11739226;11739312;11739055;11739141;11738903;11738979;11736958;11737120;11736721;11736850;11735314;11736215
Os12t0299700-01	chr12build05r1.fasta	+	11922984	11926110	41.0552	11923752	11923793	11923056;11923161;11923547;11923656;11923752;11923793;11924761;11924928;11925004;11925180;11925346;11925549;11925623;11925817
Os12t0405100-01	chr12build05r1.fasta	+	12351779	12359458	73.6586	12354597	12354659	12351956;12352088;12353475;12353632;12354597;12354659;12355346;12355465;12355585;12355881;12357209;12357532;12358608;12358877
Os12t0407500-01	chr12build05r1.fasta	-	12478205	12486700	14.8987	12483805	12483861	12485215;12485751;12483946;12484047;12483805;12483861;12483169;12483234;12482497;12482673;12482302;12482388;12482160;12482224;12482000;12482076;12481824;12481870;12480779;12480909;12480491;12480560;12478456;12479016
Os12t0430000-00	chr12build05r1.fasta	-	13972531	13986327	9.86544	13975859	13975927	13985695;13986327;13985376;13985633;13984304;13984501;13984123;13984197;13983924;13984022;13983364;13983475;13982873;13983000;13982526;13982645;13980483;13980563;13979765;13979842;13979524;13979616;13979283;13979337;13977409;13977485;13977166;13977237;13976997;13977080;13976011;13976130;13975859;13975927;13975281;13975358;13974390;13974528;13973671;13973835;13973435;13973580;13973174;13973353;139…
Os12t0480000-01	chr12build05r1.fasta	+	17772615	17777181	13.7267	17775434	17775520	17772760;17772808;17772893;17773010;17773487;17773561;17773647;17773718;17773815;17773949;17774064;17774097;17774702;17774811;17775434;17775520;17775640;17775723;17776297;17776362;17776448;17776622
Os12t0502500-01	chr12build05r1.fasta	+	19304382	19309159	40.4044	19306911	19306969	19304386;19304596;19305512;19305650;19306367;19306495;19306911;19306969;19307643;19307755;19307897;19307989;19308136;19308238;19308559;19308641;19308733;19308774
Os12t0515600-01	chr12build05r1.fasta	-	20182057	20186061	54.7316	20184539	20184612	20185246;20185248;20185030;20185119;20184539;20184612;20184324;20184453;20183354;20183716;20183155;20183276;20182911;20183046;20182767;20182812;20182566;20182674;20182383;20182458
Os12t0533700-01	chr12build05r1.fasta	+	21369096	21373880	54.2522	21372723	21372827	21369102;21369357;21369868;21370061;21370250;21370456;21370529;21370646;21370739;21370815;21370927;21371106;21371726;21371770;21372723;21372827;21373529;21373642;21373721;21373771
Os12t0574900-01	chr12build05r1.fasta	-	23878249	23883177	15.7903	23880594	23880699	23881907;23882027;23881400;23881723;23881163;23881230;23880899;23881013;23880594;23880699;23880004;23880097;23879725;23879915;23879501;23879600;23879300;23879416;23878816;23878872;23878603;23878710
Os12t0576900-01	chr12build05r1.fasta	-	23972141	23977828	4.75299	23974549	23974625	23975414;23976547;23974708;23975074;23974549;23974625;23973502;23973621;23972906;23973037;23972676;23972813;23972452;23972601
Os12t0600400-01	chr12build05r1.fasta	+	25420063	25425316	24.0546	25424136	25424180	25420234;25420314;25420818;25420911;25420995;25421099;25421280;25421363;25421496;25421569;25422144;25422208;25422458;25422521;25422639;25422704;25423595;25423651;25424136;25424180;25424305;25424358;25424800;25424940
Os12t0612400-01	chr12build05r1.fasta	-	26049801	26055853	33.826	26051991	26052062	26054741;26055061;26053475;26053604;26052846;26053333;26052674;26052754;26052440;26052538;26052146;26052259;26051991;26052062;26051336;26051404;26050435;26050695
Os12t0618300-02	chr12build05r1.fasta	-	26482653	26485347	14.7499	26484303	26484382	26485255;26485347;26484892;26484948;26484303;26484382;26483070;26484204
Os12t0621000-00	chr12build05r1.fasta	+	26603433	26609686	7.46687	26605249	26605308	26603433;26603539;26603644;26603889;26604993;26605050;26605249;26605308;26606168;26606320;26606575;26606715;26607059;26607229;26607701;26607958;26608047;26608192;26608282;26608839;26609014;26609287;26609468;26609531;26609676;26609686
Os12t0630700-01	chr12build05r1.fasta	-	27145833	27150036	24.5	27148137	27148205	27149731;27149987;27148989;27149038;27148655;27148718;27148383;27148431;27148137;27148205;27147568;27147629;27147036;27147116;27146707;27146861;27146529;27146610;27146301;27146444;27146098;27146200
Os01t0120400-02	chr01build05r1.fasta	-	1154293	1157411	24.4317	1155578	1155652	1157247;1157357;1156981;1157124;1156774;1156886;1155986;1156078;1155729;1155831;1155578;1155652;1155100;1155195;1154626;1154685
Os01t0138400-01	chr01build05r1.fasta	+	2052583	2056636	0.968063	2055047	2056268	2052599;2053358;2054813;2054848;2055047;2056268;2056381;2056414
Os01t0144000-01	chr01build05r1.fasta	-	2377825	2381584	14.4873	2380923	2380962	2381060;2381182;2380923;2380962;2380373;2380414;2379401;2379769;2378874;2378929;2378208;2378354
Os01t0151700-01	chr01build05r1.fasta	+	2799516	2802701	12.5668	2800890	2801121	2799748;2799865;2800890;2801121;2801242;2801321;2801417;2801570;2801655;2801733;2801900;2801984;2802121;2802167;2802301;2802471
Os01t0159400-01	chr01build05r1.fasta	-	3107117	3112940	94.2546	3110795	3110872	3112800;3112815;3112572;3112673;3111169;3111275;3110795;3110872;3109748;3109871;3109545;3109618;3109384;3109443;3108766;3108875;3108514;3108673;3108341;3108417;3108082;3108253;3107879;3107971;3107668;3107796
Os01t0175200-00	chr01build05r1.fasta	-	3857824	3860165	5.92839	3858097	3858176	3860115;3860165;3859865;3859993;3858973;3859125;3858542;3858643;3858257;3858424;3858097;3858176;3857824;3857866
Os01t0184000-02	chr01build05r1.fasta	+	4443750	4447384	13.9401	4444275	4444308	4443768;4443949;4444053;4444150;4444275;4444308;4444629;4444780;4444871;4445051;4445707;4445887;4446034;4446142;4446324;4446451;4446758;4446832
Os01t0209400-01	chr01build05r1.fasta	-	5933586	5938516	25.4767	5936895	5936939	5937963;5938247;5937020;5937133;5936895;5936939;5936082;5936154;5935884;5935996;5935721;5935780;5935536;5935583;5934285;5934353;5934063;5934125;5933923;5933979
Os01t0218800-01	chr01build05r1.fasta	-	6506368	6513640	10.2349	6511868	6511936	6512818;6513552;6512545;6512600;6512241;6512448;6512034;6512147;6511868;6511936;6511698;6511763;6511484;6511578;6511298;6511387;6510734;6510869;6510521;6510596;6510335;6510437;6510100;6510224;6509726;6509871;6509502;6509606;6509113;6509177;6508585;6508783;6507906;6507992;6507759;6507815;6507593;6507682;6507359;6507445;6507110;6507184;6506919;6507019;6506700;6506790
Os01t0219100-01	chr01build05r1.fasta	+	6524486	6527178	7.70972	6526008	6526066	6524532;6524648;6524748;6524801;6525528;6525601;6525795;6525912;6526008;6526066;6526936;6527014
Os01t0228800-01	chr01build05r1.fasta	-	7103701	7108095	8.23416	7105208	7105328	7105545;7106837;7105208;7105328;7103966;7104615
Os01t0231900-01	chr01build05r1.fasta	+	7286974	7293209	21.4085	7291330	7291395	7287008;7287033;7287195;7287252;7287862;7288003;7288215;7288426;7288544;7288581;7288699;7288778;7288874;7288941;7290329;7290602;7291137;7291249;7291330;7291395;7291613;7291703;7292170;7292237;7292585;7292622;7292699;7292888
Os01t0232800-01	chr01build05r1.fasta	-	7351223	7356332	60.2467	7353541	7353585	7356161;7356331;7355168;7355317;7355032;7355084;7354515;7354623;7353658;7353792;7353541;7353585;7352604;7352791;7352343;7352484;7352036;7352082;7351860;7351949;7351518;7351770
Os01t0242500-01	chr01build05r1.fasta	-	7856828	7859061	19.4265	7857851	7857991	7858871;7858912;7858685;7858776;7858251;7858317;7858097;7858127;7857851;7857991;7857400;7857425;7857246;7857319;7857108;7857168
Os01t0248600-01	chr01build05r1.fasta	-	8178040	8182108	18.0462	8180505	8180579	8180683;8180730;8180505;8180579;8180026;8180140;8179434;8179533;8179311;8179341;8179123;8179215;8178600;8178752;8178318;8178338
Os01t0251200-01	chr01build05r1.fasta	+	8296615	8301401	7.42706	8299623	8299710	8296626;8296979;8297102;8297422;8298978;8299186;8299262;8299310;8299623;8299710;8299818;8301010
Os01t0252100-03	chr01build05r1.fasta	+	8329980	8332859	124.39	8330703	8330975	8330027;8330137;8330229;8330321;8330445;8330504;8330703;8330975;8331107;8331181;8331269;8331325;8331409;8331549;8331656;8331706;8331795;8331890;8331974;8332057;8332171;8332273;8332451;8332533
Os01t0259600-01	chr01build05r1.fasta	-	8700299	8707612	81.0295	8703312	8703362	8705051;8705080;8704799;8704881;8704650;8704709;8704154;8704384;8703519;8703615;8703312;8703362;8703154;8703234;8702559;8702630;8702386;8702448;8701886;8702032;8701287;8701344;8701148;8701200;8700627;8700710
Os01t0262700-01	chr01build05r1.fasta	+	8891598	8897652	9.7107	8892973	8893011	8892186;8892249;8892772;8892875;8892973;8893011;8893137;8893199;8893656;8893730;8894748;8894813;8894917;8894959;8895102;8895150;8895899;8895992;8896078;8896130;8896921;8897005;8897242;8897344;8897421;8897548
Os01t0268100-01	chr01build05r1.fasta	-	9203377	9210643	19.7906	9207715	9207777	9210412;9210562;9209185;9209225;9208489;9208549;9208246;9208348;9208028;9208130;9207882;9207935;9207715;9207777;9207332;9207381;9207181;9207256;9206725;9206910;9206492;9206579;9206003;9206088;9205805;9205912;9205565;9205609;9205345;9205433;9204725;9204768;9203448;9203560
Os01t0268300-02	chr01build05r1.fasta	+	9230565	9235957	18.4422	9233587	9233703	9230565;9230687;9230903;9231001;9231112;9231240;9231445;9231559;9231786;9231853;9233410;9233523;9233587;9233703;9234079;9234132;9234221;9234326;9235272;9235402;9235489;9235557
Os01t0272600-01	chr01build05r1.fasta	+	9423532	9428165	6.21325	9425727	9425798	9423610;9424041;9424654;9424721;9424979;9425177;9425349;9425446;9425539;9425608;9425727;9425798;9425948;9426061;9427686;9427751
Os01t0275950-00	chr01build05r1.fasta	-	9647643	9650410	10.2868	9649122	9649184	9649835;9650410;9649277;9649413;9649122;9649184;9648431;9648520;9647643;9647763
Os01t0278333-00	chr01build05r1.fasta	-	9795449	9808167	14.4452	9800762	9800849	9807922;9808167;9807260;9807346;9805459;9805573;9805250;9805359;9805057;9805152;9804429;9804552;9803995;9804062;9802752;9802838;9802506;9802658;9802313;9802408;9801130;9801189;9800933;9801054;9800762;9800849;9800008;9800112;9799331;9799429;9799021;9799133;9798858;9798951;9797513;9797698;9796473;9796619;9795779;9795907;9795660;9795702;9795449;9795456
Os01t0279800-01	chr01build05r1.fasta	-	9916569	9920541	29.258	9917629	9917700	9920260;9920474;9918897;9918968;9917891;9918034;9917629;9917700;9917462;9917533;9916850;9916919
Os01t0300200-03	chr01build05r1.fasta	-	11047503	11051573	66.9392	11050838	11050898	11051542;11051571;11051149;11051283;11050838;11050898;11050670;11050746;11050120;11050275;11049905;11050033;11049191;11049323;11048962;11049089;11048758;11048863;11048585;11048661;11048419;11048489;11048039;11048323;11047782;11047857
Os01t0321800-01	chr01build05r1.fasta	+	12407590	12411717	19.8751	12407844	12407918	12407653;12407739;12407844;12407918;12408023;12408080;12409839;12409894;12410829;12410891;12411048;12411110;12411270;12411500
Os01t0322800-01	chr01build05r1.fasta	-	12445889	12452114	11.0785	12450754	12450857	12451986;12452026;12451323;12451686;12451174;12451222;12450963;12451046;12450754;12450857;12449403;12449489;12449273;12449326;12448996;12449091;12448381;12448508;12447672;12447798;12447503;12447562;12447298;12447405;12446571;12446671;12446432;12446483;12446216;12446314
Os01t0322800-01	chr01build05r1.fasta	-	12445889	12452114	11.0785	12448996	12449091	12451986;12452026;12451323;12451686;12451174;12451222;12450963;12451046;12450754;12450857;12449403;12449489;12449273;12449326;12448996;12449091;12448381;12448508;12447672;12447798;12447503;12447562;12447298;12447405;12446571;12446671;12446432;12446483;12446216;12446314
Os01t0337600-01	chr01build05r1.fasta	-	13397328	13404907	9.01081	13398121	13398216	13404760;13404789;13404627;13404698;13402733;13402813;13401835;13401934;13401670;13401754;13401530;13401579;13401394;13401459;13400288;13400367;13399802;13399861;13398990;13399089;13398838;13398915;13398630;13398697;13398483;13398551;13398305;13398382;13398121;13398216;13397492;13397566
Os01t0337900-01	chr01build05r1.fasta	+	13415293	13424687	19.9641	13421417	13421497	13415467;13415754;13418183;13418329;13418598;13418732;13419144;13419261;13420725;13420849;13421207;13421332;13421417;13421497;13421988;13422050;13422128;13422202;13423239;13423317;13423427;13423527;13423752;13423865;13424025;13424138;13424206;13424277;13424361;13424408
Os01t0338150-01	chr01build05r1.fasta	-	13434017	13437600	29.7693	13434627	13434664	13434917;13434988;13434627;13434664;13434163;13434541;13434046;13434075
Os01t0367900-01	chr01build05r1.fasta	-	15307542	15314984	12.3175	15313856	15313959	15314557;15314892;15314100;15314222;15313856;15313959;15313222;15313334;15313005;15313102;15312729;15312908;15312421;15312642;15312155;15312289;15311781;15312063;15311624;15311697;15311198;15311418;15311025;15311112;15310848;15310941;15310576;15310764;15310477;15310508;15310321;15310397;15310158;15310247;15309985;15310054;15309765;15309807;15309614;15309672;15309355;15309520;15309027;15309205;153…
Os01t0369000-02	chr01build05r1.fasta	-	15362605	15371087	95.6446	15366587	15366667	15370807;15370946;15370610;15370709;15367648;15367833;15367488;15367535;15367210;15367413;15367049;15367126;15366753;15366842;15366587;15366667;15366446;15366508;15366163;15366198;15365999;15366085;15365767;15365916;15365636;15365691;15365258;15365540;15365003;15365146;15364711;15364929;15363650;15363817;15363179;15363280
Os01t0536000-01	chr01build05r1.fasta	-	21099942	21108270	4.85548	21106638	21106712	21107945;21108115;21107308;21107370;21107126;21107197;21106792;21106899;21106638;21106712;21106512;21106565;21104335;21104460;21103416;21103505;21103145;21103267;21102713;21102826;21102055;21102171;21101133;21101189;21100959;21101033;21100352;21100447
Os01t0547200-01	chr01build05r1.fasta	-	21982209	21995053	19.4694	21983538	21983581	21983774;21983897;21983538;21983581;21982485;21983444
Os01t0549700-02	chr01build05r1.fasta	+	22174134	22177723	72.9385	22174313	22174431	22174136;22174166;22174313;22174431;22175050;22175106;22175185;22175369;22176822;22176966;22177033;22177116;22177204;22177267;22177369;22177379
Os01t0559000-01	chr01build05r1.fasta	+	22798553	22803302	38.4014	22801449	22801506	22798711;22798794;22799065;22799145;22800241;22800290;22801263;22801340;22801449;22801506;22801593;22801642;22802044;22802152;22802236;22802297;22802891;22802933
Os01t0579900-01	chr01build05r1.fasta	-	24069720	24072646	15.461	24071794	24071876	24072460;24072505;24072043;24072161;24071794;24071876;24071136;24071257;24070673;24070837;24070451;24070544;24070087;24070261;24069944;24069967
Os01t0607400-01	chr01build05r1.fasta	-	25569080	25580566	11.7867	25575416	25575491	25580249;25580280;25577704;25577801;25577479;25577588;25576453;25576818;25576259;25576341;25575618;25575705;25575416;25575491;25575207;25575256;25574231;25574515;25573554;25573745;25572767;25572997;25571850;25571967;25571437;25571546;25571208;25571360;25570679;25570843;25570463;25570582;25569552;25569758;25569317;25569463
Os01t0612500-01	chr01build05r1.fasta	+	25907776	25911680	4.97521	25908028	25908139	25907901;25907925;25908028;25908139;25909999;25910035;25910309;25910378;25910548;25910652;25910775;25910925;25911024;25911106;25911189;25911337
Os01t0616100-01	chr01build05r1.fasta	+	26060697	26066927	11.3363	26064404	26064466	26061425;26061427;26061636;26061762;26061906;26061967;26062208;26062294;26063273;26063359;26063780;26063893;26064077;26064205;26064404;26064466;26064903;26065064;26065181;26065299;26065371;26066364
Os01t0617500-01	chr01build05r1.fasta	-	26165631	26177365	8.28705	26172261	26172338	26177215;26177265;26176161;26176239;26175980;26176062;26175740;26175889;26175227;26175342;26174683;26174788;26174150;26174221;26173951;26174066;26172555;26172687;26172261;26172338;26172042;26172095;26171886;26171956;26171289;26171343;26171074;26171169;26170579;26170707;26170331;26170413;26170018;26170248;26169797;26169929;26169612;26169725;26169334;26169465;26168397;26168453;26167521;26167618;261…
Os01t0629900-01	chr01build05r1.fasta	-	26782789	26789019	36.9667	26786056	26786115	26788595;26788618;26786969;26787377;26786223;26786350;26786056;26786115;26785407;26785556;26785157;26785312;26784834;26785045;26784581;26784679;26783822;26783985;26783303;26783736
Os01t0652600-01	chr01build05r1.fasta	+	28121845	28125781	46.1673	28124682	28124849	28121894;28121956;28122056;28122163;28122265;28122357;28122949;28123014;28123295;28123435;28123888;28124115;28124231;28124348;28124416;28124555;28124682;28124849;28124943;28125098;28125196;28125561
Os01t0655800-01	chr01build05r1.fasta	+	28358558	28366587	138.519	28361341	28361380	28359610;28359642;28359733;28359822;28360011;28360067;28360255;28360303;28360743;28360819;28361341;28361380;28361460;28361554;28361948;28362112;28362200;28362310;28362394;28362481;28363138;28363204;28363411;28363486;28363578;28363695;28364768;28365013;28365379;28365518;28365685;28365867;28365983;28366102;28366355;28366390
Os01t0663400-02	chr01build05r1.fasta	-	28815448	28821266	38.1061	28818727	28818766	28821101;28821265;28820937;28820997;28819566;28819660;28819363;28819475;28818861;28819029;28818727;28818766;28818537;28818601;28817746;28817859;28817590;28817654;28817161;28817317;28816963;28817082;28816085;28816173;28815685;28815769
Os01t0666800-01	chr01build05r1.fasta	+	28987068	28996113	15.7953	28992025	28992135	28987129;28988016;28988595;28988885;28989155;28989294;28991132;28991237;28991321;28991413;28991821;28991910;28992025;28992135;28992823;28992948;28993131;28993204;28993301;28993355;28993564;28993745;28994382;28994511;28994593;28994695;28994851;28994948;28995675;28995842
Os01t0708300-01	chr01build05r1.fasta	+	31153229	31157493	35.8713	31154722	31154780	31154589;31154645;31154722;31154780;31155623;31155743;31156606;31156754;31157098;31157314
Os01t0743400-01	chr01build05r1.fasta	-	32799864	32805956	14.7519	32800871	32800917	32805805;32805857;32805590;32805709;32804214;32804301;32803927;32803968;32803475;32803564;32803262;32803366;32802326;32802397;32802064;32802176;32801960;32801981;32801791;32801856;32801497;32801553;32800871;32800917;32800698;32800779;32800424;32800513;32800145;32800279
Os01t0749900-01	chr01build05r1.fasta	+	33124594	33129750	19.2505	33127637	33127649	33124792;33125222;33125330;33125502;33126275;33126360;33126464;33126513;33127021;33127088;33127356;33127456;33127637;33127649;33127913;33128097;33128307;33128393;33128498;33128592;33128932;33129058
Os01t0751300-01	chr01build05r1.fasta	+	33241217	33249276	15.0397	33245734	33245829	33241475;33241606;33242092;33242142;33243005;33243038;33243711;33243797;33243927;33243978;33245373;33245541;33245734;33245829;33246460;33246520;33246810;33246874;33247527;33247601;33247699;33247774;33248563;33248726;33248821;33248844
Os01t0758400-01	chr01build05r1.fasta	-	33600632	33607288	36.2683	33603309	33603356	33606242;33606319;33605541;33605794;33605258;33605409;33604423;33604564;33603573;33603729;33603309;33603356;33603127;33603213;33602123;33602251;33601970;33602026;33601156;33601239;33600987;33601076
Os01t0764300-01	chr01build05r1.fasta	+	33897562	33901020	6.43522	33899255	33899406	33897641;33897963;33898155;33898266;33898440;33898599;33899012;33899160;33899255;33899406;33900167;33900281;33900379;33900516
Os01t0772600-02	chr01build05r1.fasta	+	34345401	34352392	20.7877	34347900	34347973	34346215;34346601;34347685;34347810;34347900;34347973;34348367;34348436;34348511;34348566;34348659;34348730;34348807;34348901;34349083;34349149;34349232;34349361;34349558;34349773;34349884;34350014;34350467;34350641;34350715;34350805;34351076;34351233;34351482;34351670;34351811;34351870
Os01t0772700-00	chr01build05r1.fasta	+	34353851	34376377	13.9984	34356281	34356364	34353851;34353955;34355618;34355803;34356110;34356199;34356281;34356364;34356812;34356885;34357572;34357683;34358388;34358444;34359119;34359189;34361668;34361737;34362963;34363026;34363762;34363910;34364183;34364254;34364434;34364531;34365186;34365270;34365489;34365548;34365831;34365917;34366730;34366783;34367074;34367202;34368663;34368721;34369534;34369682;34369761;34369915;34370142;34370270;343…
Os01t0773600-01	chr01build05r1.fasta	+	34428715	34438222	11.2776	34429805	34429897	34428744;34428920;34429590;34429709;34429805;34429897;34430620;34430706;34431251;34431341;34432487;34432540;34432974;34433048;34433496;34433605;34434031;34434081;34434577;34434665;34434941;34435022;34435103;34435216;34435438;34435517;34436172;34436307;34436633;34436703;34436786;34437020;34437432;34437821
Os01t0783200-01	chr01build05r1.fasta	-	34916291	34922660	26.0068	34919429	34919549	34920700;34920897;34920456;34920578;34920205;34920333;34919648;34919733;34919429;34919549;34918433;34918481;34918193;34918275;34917988;34918055;34917775;34917849;34917354;34917441;34917125;34917244;34916509;34916832
Os01t0811100-01	chr01build05r1.fasta	+	36200737	36205155	108.005	36201547	36201586	36201346;36201449;36201547;36201586;36201668;36201751;36202005;36202078;36202149;36202235;36202345;36202429;36202638;36202684;36203471;36203536;36204730;36204820;36204900;36204971
Os01t0816400-02	chr01build05r1.fasta	-	36435168	36452195	17.0492	36444317	36444429	36451822;36451984;36451563;36451668;36451349;36451472;36450120;36450199;36449867;36450044;36449706;36449770;36448511;36448593;36448346;36448431;36448130;36448243;36447839;36447958;36447211;36447313;36446827;36446963;36446675;36446740;36446490;36446598;36446354;36446394;36445779;36445850;36445566;36445670;36444701;36444806;36444317;36444429;36444150;36444237;36443379;36443479;36443130;36443237;364…
Os01t0821700-01	chr01build05r1.fasta	-	36794127	36797889	39.1345	36795874	36795920	36797471;36797728;36796626;36797013;36796272;36796442;36795874;36795920;36795727;36795764;36794683;36794767
Os01t0857000-01	chr01build05r1.fasta	-	38753509	38761175	22.8396	38756884	38756937	38760810;38761142;38760022;38760492;38759100;38759310;38758386;38758543;38758238;38758308;38758039;38758144;38757873;38757962;38757463;38757511;38757020;38757150;38756884;38756937;38756519;38756615;38756158;38756366;38755966;38756046;38755551;38755616;38754191;38754259;38753878;38753952
Os01t0869500-01	chr01build05r1.fasta	-	39416434	39419122	6.42654	39417628	39417718	39418893;39419026;39418658;39418743;39418505;39418566;39418263;39418354;39417844;39417969;39417628;39417718;39417434;39417541;39417171;39417269;39416582;39416779
Os01t0870201-00	chr01build05r1.fasta	+	39451827	39456210	4.86976	39455367	39455424	39451827;39452280;39452341;39452379;39452923;39452982;39453338;39453499;39453847;39453981;39454178;39454254;39454357;39454604;39454926;39454982;39455055;39455223;39455367;39455424;39455533;39455618;39455693;39455749;39455960;39456034
Os01t0885600-01	chr01build05r1.fasta	+	40205329	40210359	14.5861	40208815	40208867	40205379;40205513;40207022;40207165;40207242;40207268;40207393;40207483;40207647;40207690;40207775;40207873;40208656;40208713;40208815;40208867;40208968;40209069;40209181;40209246;40209383;40209507;40209598;40209769;40210011;40210097
Os01t0886600-01	chr01build05r1.fasta	-	40250316	40255688	8.43793	40253939	40254039	40255324;40255620;40254126;40254187;40253939;40254039;40253728;40253809;40253603;40253651;40253398;40253472;40253253;40253330;40252752;40252808;40252139;40252209;40251910;40252009;40251671;40251775;40251408;40251470;40251199;40251321;40250970;40251128;40250701;40250769
Os01t0897800-02	chr01build05r1.fasta	-	40758633	40764707	44.114	40760636	40760685	40764179;40764302;40760962;40761220;40760784;40760878;40760636;40760685;40760032;40760081;40758858;40759633;40758633;40758764
Os01t0901900-01	chr01build05r1.fasta	-	41000255	41004674	38.4336	41002777	41002806	41003947;41004648;41002898;41002957;41002777;41002806;41002605;41002678;41002430;41002511;41002118;41002191;41001912;41001978;41001679;41001771;41001369;41001545;41001203;41001246;41001116;41001119
Os01t0911100-02	chr01build05r1.fasta	-	41418045	41420420	259.508	41420032	41420258	41420360;41420418;41420032;41420258;41418538;41418768;41418365;41418453
Os01t0915501-00	chr01build05r1.fasta	-	41615999	41620310	4.39678	41618226	41618288	41620163;41620310;41619861;41620006;41619685;41619783;41619545;41619595;41619295;41619411;41619141;41619197;41618536;41618655;41618226;41618288;41618074;41618152;41617413;41617522;41617278;41617331;41617110;41617177;41616598;41616800;41616404;41616500;41615999;41616092
Os01t0924300-01	chr01build05r1.fasta	-	42231722	42236435	9.04584	42234936	42234994	42236191;42236309;42235908;42236116;42235701;42235780;42235488;42235587;42235121;42235243;42234936;42234994;42234764;42234835;42234061;42234128;42233879;42233975;42233726;42233800;42233174;42233272;42232573;42232713;42232448;42232477;42232310;42232372;42232138;42232215;42231996;42232046
Os01t0948400-01	chr01build05r1.fasta	-	43487359	43490253	22.895	43488517	43488589	43489747;43489814;43489512;43489671;43489223;43489271;43488817;43488908;43488517;43488589;43488013;43488133;43487806;43487911;43487543;43487731
Os01t0951100-01	chr01build05r1.fasta	+	43651242	43654946	2.50379	43651645	43651715	43651411;43651472;43651645;43651715;43652132;43652225;43652608;43652683;43653453;43653616;43653751;43653928;43654010;43654132;43654218;43654313;43654414;43654695
Os01t0961600-02	chr01build05r1.fasta	-	44164397	44169828	13.806	44165115	44165228	44168841;44169284;44168581;44168763;44165821;44165931;44165686;44165727;44165496;44165591;44165334;44165423;44165115;44165228;44164979;44165011;44164838;44164888;44164687;44164761
Os01t0966400-01	chr01build05r1.fasta	-	44387159	44390385	30.1268	44389389	44389470	44390213;44390308;44390037;44390108;44389558;44389650;44389389;44389470;44389242;44389298;44388802;44388866;44388606;44388701;44388387;44388473;44388204;44388284;44387473;44388135
Os01t0967100-01	chr01build05r1.fasta	+	44414742	44422556	30.5274	44420927	44420997	44415006;44415313;44415397;44415637;44416258;44416559;44416754;44416930;44417176;44417940;44418020;44418114;44418212;44418274;44418370;44418458;44418552;44418647;44418780;44419427;44420161;44420235;44420927;44420997;44421081;44421138;44421519;44421717;44421810;44421875;44422022;44422506
Os02t0105200-01	chr02build05r1.fasta	+	287571	293885	16.1485	288965	289062	287728;287763;287980;288082;288808;288881;288965;289062;289340;289380;289977;290032;290170;290244;290377;290469;290602;290850;290930;291002;291681;291766;291853;291938;292067;292142;292280;292347;292430;292496;292570;292665;292741;292843;293214;293309;293396;293466
Os02t0125800-01	chr02build05r1.fasta	-	1347163	1351333	12.685	1349865	1349910	1351163;1351187;1350978;1351066;1350424;1350694;1350295;1350341;1349987;1350024;1349865;1349910;1349576;1349629;1349385;1349453;1348447;1348523;1348040;1348135;1347868;1347925
Os02t0129900-01	chr02build05r1.fasta	+	1560757	1563229	29.7687	1561281	1561333	1560759;1560905;1561007;1561185;1561281;1561333;1561673;1561787;1562073;1562195;1562558;1562729;1562815;1563000
Os02t0139200-02	chr02build05r1.fasta	-	2087170	2092994	4.18799	2088261	2088309	2092736;2092879;2092436;2092642;2091836;2091925;2091654;2091731;2091458;2091546;2091260;2091335;2091067;2091153;2090836;2090911;2090471;2090565;2090339;2090374;2090182;2090250;2089316;2089384;2089120;2089173;2088900;2088974;2088605;2088697;2088418;2088521;2088261;2088309;2088103;2088189;2087874;2087979;2087677;2087764;2087492;2087585;2087325;2087408
Os02t0141300-01	chr02build05r1.fasta	-	2231145	2239224	18.9651	2233237	2233280	2239010;2239144;2238652;2238828;2238433;2238516;2238233;2238309;2237684;2237750;2237412;2237469;2237258;2237325;2237106;2237168;2236789;2236842;2236587;2236689;2236387;2236496;2236159;2236278;2235823;2235879;2235251;2235414;2234985;2235144;2234804;2234887;2234264;2234386;2233961;2234091;2233805;2233886;2233435;2233522;2233237;2233280;2233056;2233151;2232873;2232949;2232543;2232758;2232293;2232458…
Os02t0147100-00	chr02build05r1.fasta	+	2577230	2585428	30.0756	2584626	2584672	2577376;2577420;2578017;2578221;2578555;2578619;2583179;2583266;2583365;2583432;2583816;2583866;2584331;2584448;2584626;2584672;2584766;2584792;2584969;2585044;2585320;2585428
Os02t0147700-02	chr02build05r1.fasta	+	2614248	2618265	18.7819	2617463	2617509	2614394;2614438;2615035;2615239;2615573;2615637;2616016;2616103;2616202;2616269;2616653;2616703;2617168;2617285;2617463;2617509;2617603;2617629;2617806;2617881;2618157;2618265
Os02t0147800-01	chr02build05r1.fasta	+	2620367	2624175	26.3922	2622442	2622616	2621302;2621711;2622442;2622616;2622694;2622811;2623381;2623496;2623626;2623964;2624113;2624175
Os02t0158400-01	chr02build05r1.fasta	-	3182924	3187014	18.4735	3184767	3184840	3186912;3186949;3185947;3186026;3185754;3185851;3185585;3185677;3184935;3185029;3184767;3184840;3184044;3184132;3183313;3183432
Os02t0162766-01	chr02build05r1.fasta	-	3378926	3386410	7.56717	3381312	3381365	3386014;3386204;3385362;3385425;3384699;3384903;3384033;3384206;3383538;3383852;3381475;3381697;3381312;3381365;3380402;3380839;3379651;3379966;3379519;3379536
Os02t0169400-01	chr02build05r1.fasta	-	3748508	3755489	2.39091	3752730	3752846	3754649;3754861;3754209;3754564;3753994;3754127;3753378;3753490;3753162;3753253;3752953;3753040;3752730;3752846;3751484;3751591;3751325;3751396;3751058;3751180;3750798;3750963;3750570;3750691;3750358;3750495;3750101;3750243;3749948;3750010;3749702;3749765;3749474;3749606;3749312;3749385;3749126;3749220;3749010;3749041;3748703;3748887
Os02t0173900-01	chr02build05r1.fasta	+	4044606	4052185	54.2557	4050301	4050333	4048561;4048582;4048689;4048766;4049930;4050015;4050301;4050333;4050426;4050458;4050754;4050854;4050986;4051071;4051478;4051584;4051683;4051760;4051854;4051886
Os02t0187500-02	chr02build05r1.fasta	-	4855972	4858039	119.448	4857607	4857661	4857989;4858039;4857867;4857900;4857607;4857661;4857464;4857506;4856197;4856268
Os02t0194100-01	chr02build05r1.fasta	-	5242737	5249318	63.8512	5248590	5248652	5248744;5248794;5248590;5248652;5248405;5248446;5247713;5247778;5247558;5247623;5246953;5247066;5246780;5246843;5246026;5246108;5245762;5245811;5245599;5245676;5245371;5245499;5245241;5245283;5244416;5244502;5244131;5244232;5243763;5243870;5243633;5243683;5243453;5243526;5243280;5243331;5243064;5243159
Os02t0199300-01	chr02build05r1.fasta	-	5567953	5569801	9.02308	5568765	5568825	5569693;5569754;5569414;5569602;5569267;5569301;5568957;5569050;5568765;5568825;5568602;5568647;5568396;5568466;5568149;5568226
Os02t0202250-01	chr02build05r1.fasta	-	5709870	5724705	6.85386	5711321	5711421	5724412;5724563;5724224;5724343;5723837;5723957;5721966;5722163;5721759;5721877;5721486;5721636;5721288;5721400;5721135;5721216;5720966;5721052;5720801;5720878;5720544;5720726;5719562;5719654;5719383;5719496;5719142;5719300;5719001;5719056;5718842;5718914;5718551;5718741;5718313;5718445;5718165;5718242;5717545;5717709;5716650;5716820;5716438;5716572;5713889;5714032;5713694;5713816;5713504;5713596…
Os02t0217500-01	chr02build05r1.fasta	+	6597146	6601499	19.0304	6599198	6599251	6597262;6597450;6597585;6597653;6597769;6597870;6598286;6598527;6598957;6599095;6599198;6599251;6599735;6599872;6600215;6600447;6601104;6601148;6601231;6601318
Os02t0217600-01	chr02build05r1.fasta	-	6602100	6606600	67.2131	6606180	6606195	6606235;6606435;6606180;6606195;6605342;6605456;6604612;6604720;6604453;6604530;6603316;6603507;6602285;6602458
Os02t0236100-01	chr02build05r1.fasta	-	7740096	7744738	11.9067	7742525	7742596	7744472;7744580;7744250;7744382;7744065;7744136;7742684;7742827;7742525;7742596;7742366;7742425;7742092;7742165;7741871;7742023;7741443;7741778;7740807;7741198;7740387;7740704
Os02t0241600-01	chr02build05r1.fasta	+	8033992	8046343	7.99907	8039866	8039958	8036608;8036850;8036949;8037152;8037459;8037650;8037760;8037998;8039656;8039751;8039866;8039958;8041381;8041461;8042332;8042418;8042837;8042933;8043123;8043415;8043647;8043772;8043855;8043874;8044033;8044189;8044320;8044608;8044689;8044761;8045944;8046026
Os02t0283800-01	chr02build05r1.fasta	+	10663658	10670050	26.9243	10666144	10666215	10663892;10663964;10665898;10666030;10666144;10666215;10666928;10667071;10667171;10667242;10667351;10667416;10667503;10667573;10667696;10667836;10668247;10668588;10668889;10669283;10669381;10669695
Os02t0290300-01	chr02build05r1.fasta	-	11001767	11015642	34.7297	11011009	11011093	11012484;11012575;11011514;11011663;11011166;11011282;11011009;11011093;11010241;11010349;11010080;11010147;11009848;11009973;11008931;11009621;11008508;11008823;11007848;11008051;11007684;11007744;11007295;11007408;11006770;11006883;11006603;11006689;11004040;11004066
Os02t0436400-01	chr02build05r1.fasta	-	14665302	14671012	43.9512	14668117	14668191	14670718;14670933;14668946;14669183;14668274;14668407;14668117;14668191;14666719;14666820;14665853;14665962;14665677;14665764;14665506;14665574
Os02t0489550-00	chr02build05r1.fasta	-	17794792	17802960	54.7367	17802127	17802183	17802689;17802960;17802285;17802360;17802127;17802183;17801624;17801743;17800385;17800447;17800196;17800274;17799809;17799918;17799675;17799728;17799538;17799605;17799329;17799431;17798964;17799166;17798752;17798848;17797513;17797584;17797341;17797417;17796967;17797051;17796716;17796883;17796278;17796388;17795902;17796029;17795683;17795765;17795474;17795579;17795020;17795140;17794792;17794905
Os02t0517300-02	chr02build05r1.fasta	+	19453707	19460347	54.5935	19455783	19455839	19453865;19453934;19454286;19454452;19455783;19455839;19456592;19456661;19457239;19459322
Os02t0525400-01	chr02build05r1.fasta	+	20019498	20024069	20.4666	20020551	20020615	20019556;20019835;20019922;20020014;20020255;20020310;20020551;20020615;20020742;20020816;20020909;20020987;20021195;20021233;20021342;20021424;20021938;20021992
Os02t0537500-01	chr02build05r1.fasta	-	20695198	20700305	9.1966	20698207	20698263	20699813;20700043;20698346;20698523;20698207;20698263;20697912;20697997;20697730;20697818;20697577;20697628;20697403;20697455;20697255;20697305;20697121;20697169;20696954;20697019;20696783;20696859;20696471;20696705;20696111;20696177;20695856;20695992
Os02t0554300-01	chr02build05r1.fasta	-	21748439	21759804	20.9769	21751294	21751366	21758224;21758586;21758051;21758142;21757739;21757796;21754791;21754847;21754659;21754692;21754438;21754518;21754142;21754248;21753921;21754007;21753671;21753748;21753175;21753245;21752993;21753091;21752168;21752267;21751469;21751577;21751294;21751366;21750630;21750723;21750255;21750347;21749958;21750024;21748835;21748965
Os02t0564400-01	chr02build05r1.fasta	+	22252670	22258617	38.6656	22255797	22255871	22252717;22253469;22254331;22254392;22254531;22254631;22254769;22254852;22255662;22255708;22255797;22255871;22255943;22256020;22256500;22256556;22256955;22257025;22257133;22257232;22257362;22257466;22257608;22257670;22257748;22257870;22257975;22258118;22258202;22258276
Os02t0592200-01	chr02build05r1.fasta	-	23738008	23742629	8.81257	23741273	23741333	23742461;23742604;23742137;23742364;23741578;23741699;23741273;23741333;23740558;23740698;23740031;23740138;23739150;23739378;23738745;23738993;23738352;23738434
Os02t0601300-01	chr02build05r1.fasta	+	24354136	24357456	118.087	24354494	24354517	24354370;24354373;24354494;24354517;24354615;24354715;24355299;24355414;24355501;24355600;24355673;24355819;24355907;24355967;24356073;24356170;24356547;24356689;24356832;24356915;24357027;24357116;24357203;24357248
Os02t0605600-01	chr02build05r1.fasta	+	24556290	24561394	31.6065	24559428	24559486	24556388;24556534;24556658;24556710;24557499;24557667;24557753;24557816;24558471;24558550;24558732;24558891;24559019;24559080;24559211;24559270;24559428;24559486;24559798;24559879;24560295;24560344;24560451;24560693;24561112;24561139
Os02t0606300-00	chr02build05r1.fasta	-	24587961	24593118	30.6553	24591703	24591764	24592772;24593118;24592527;24592624;24592061;24592165;24591703;24591764;24591587;24591604
Os02t0638900-02	chr02build05r1.fasta	+	26478510	26480792	36.0177	26478935	26478986	26478512;26478599;26478682;26478839;26478935;26478986;26479416;26479498;26479632;26479725;26479836;26480365
Os02t0639000-01	chr02build05r1.fasta	+	26482745	26492050	20.4847	26488679	26488732	26483222;26483497;26484676;26485152;26485531;26485741;26485911;26486068;26486145;26486215;26486333;26486438;26486512;26486598;26487205;26487756;26487841;26487907;26488475;26488608;26488679;26488732;26488880;26488976;26489511;26489716;26489791;26489871;26490047;26490112;26490529;26490602;26491270;26491375
Os02t0643500-01	chr02build05r1.fasta	+	26711640	26715025	104.272	26712090	26712119	26711659;26711999;26712090;26712119;26712831;26712937;26713388;26713422;26713814;26713942;26714607;26714798
Os02t0666200-02	chr02build05r1.fasta	+	27900392	27903364	609.766	27902432	27902572	27900449;27900785;27901777;27902072;27902432;27902572;27903060;27903155
Os02t0721800-01	chr02build05r1.fasta	-	30806715	30812808	15.3027	30809622	30809720	30812149;30812155;30811740;30812055;30811549;30811648;30811128;30811394;30810331;30810408;30810156;30810257;30810026;30810075;30809834;30809933;30809622;30809720;30809410;30809529;30809076;30809217;30808587;30808948;30807794;30807868;30807278;30807298
Os02t0743500-01	chr02build05r1.fasta	+	32027972	32036076	22.2128	32033443	32033541	32028490;32028738;32029458;32029898;32030203;32030306;32030504;32031888;32032012;32032052;32032569;32032637;32032839;32032939;32033251;32033329;32033443;32033541;32033623;32033691;32035113;32035162;32035253;32035429;32035549;32035660
Os02t0745000-01	chr02build05r1.fasta	-	32108646	32111478	41.5062	32110807	32110881	32111451;32111477;32111022;32111132;32110807;32110881;32110658;32110726;32110507;32110572;32109714;32109788;32109530;32109628;32109303;32109437;32109070;32109207
Os02t0775200-01	chr02build05r1.fasta	-	33579400	33583555	22.2548	33580577	33580640	33583244;33583427;33582273;33582489;33581794;33581873;33581542;33581701;33581272;33581353;33580757;33580886;33580577;33580640;33580413;33580481;33579686;33579785
Os02t0777100-01	chr02build05r1.fasta	-	33714850	33726394	30.7805	33718816	33718890	33724865;33725167;33723181;33723372;33723014;33723097;33722747;33722806;33722560;33722604;33722292;33722491;33720986;33721540;33720693;33720819;33720407;33720604;33720198;33720287;33719338;33719400;33718816;33718890;33718676;33718726;33718086;33718163;33717673;33717807;33717239;33717346;33717010;33717075;33716268;33716336
Os02t0777700-00	chr02build05r1.fasta	+	33763204	33769697	20.3081	33767867	33767937	33763206;33763337;33763612;33763731;33764317;33764415;33764706;33764927;33765212;33765351;33765480;33765591;33765758;33765808;33765888;33765977;33766134;33766304;33766401;33766553;33767364;33767540;33767635;33767772;33767867;33767937;33768341;33768440;33768660;33768716;33768805;33768861;33768955;33769035;33769118;33769200;33769335;33769470
Os02t0777700-00	chr02build05r1.fasta	+	33763204	33769697	20.3081	33768660	33768716	33763206;33763337;33763612;33763731;33764317;33764415;33764706;33764927;33765212;33765351;33765480;33765591;33765758;33765808;33765888;33765977;33766134;33766304;33766401;33766553;33767364;33767540;33767635;33767772;33767867;33767937;33768341;33768440;33768660;33768716;33768805;33768861;33768955;33769035;33769118;33769200;33769335;33769470
Os02t0778200-01	chr02build05r1.fasta	+	33790161	33801146	32.5832	33793046	33793114	33790296;33790319;33790434;33790593;33791756;33791910;33791990;33792091;33792523;33792590;33792739;33792853;33793046;33793114;33793446;33793553;33794021;33794165;33794749;33794980;33795071;33795357;33795455;33795591;33796024;33796171;33796968;33797099;33797743;33797871;33798211;33798338;33798415;33798579;33798966;33799091;33799592;33799665;33799789;33800038;33800379;33800558;33800632;33800874
Os02t0787800-01	chr02build05r1.fasta	-	34332464	34339944	19.3335	34334610	34334687	34339530;34339883;34338268;34338390;34337871;34338008;34337660;34337745;34337247;34337343;34336443;34336512;34335886;34335968;34335382;34335452;34334610;34334687;34333697;34333784;34333285;34333401;34332829;34332990
Os02t0788800-01	chr02build05r1.fasta	-	34368109	34373878	53.9307	34370999	34371022	34373491;34373714;34371929;34372209;34371631;34371845;34370999;34371022;34370362;34370589
Os02t0803300-01	chr02build05r1.fasta	+	35111761	35116549	21.8782	35114318	35114368	35112776;35112868;35112955;35113024;35113135;35113232;35113516;35113657;35113765;35113865;35114137;35114220;35114318;35114368;35114453;35114518;35114606;35114671;35114828;35114908;35114993;35115070;35115191;35115352;35115440;35115515;35115615;35115727;35115827;35116255
Os02t0803400-01	chr02build05r1.fasta	-	35116819	35119085	63.9063	35117740	35117779	35117875;35117964;35117740;35117779;35117578;35117662;35117074;35117269
Os02t0804700-00	chr02build05r1.fasta	-	35178983	35180083	5.44984	35179354	35179409	35179816;35180083;35179645;35179737;35179354;35179409;35178983;35179051
Os02t0806600-01	chr02build05r1.fasta	-	35284660	35290158	17.6932	35289328	35289379	35289496;35289530;35289328;35289379;35289100;35289179;35288928;35289006;35288717;35288800;35288460;35288605;35288020;35288364;35287820;35287861;35287634;35287732;35287371;35287555;35286962;35287161;35285630;35286596;35285023;35285546
Os02t0817900-01	chr02build05r1.fasta	-	35947244	35955288	16.3939	35952987	35953067	35954926;35955236;35954615;35954828;35954444;35954515;35954246;35954356;35953973;35954164;35953709;35953870;35953527;35953622;35953345;35953446;35953165;35953197;35952987;35953067;35952823;35952905;35952025;35952156;35950726;35950786;35950426;35950491;35950133;35950348
Os02t0817900-01	chr02build05r1.fasta	-	35947244	35955288	16.3939	35952025	35952156	35954926;35955236;35954615;35954828;35954444;35954515;35954246;35954356;35953973;35954164;35953709;35953870;35953527;35953622;35953345;35953446;35953165;35953197;35952987;35953067;35952823;35952905;35952025;35952156;35950726;35950786;35950426;35950491;35950133;35950348
Os02t0819200-01	chr02build05r1.fasta	+	36014964	36017541	22.5779	36016187	36016253	36015080;36015387;36016031;36016105;36016187;36016253;36016734;36016751;36016828;36016926
Os02t0831300-01	chr02build05r1.fasta	-	36603232	36607289	5.47883	36603952	36603989	36606148;36607179;36605341;36605425;36604451;36604547;36604299;36604362;36604105;36604161;36603952;36603989;36603776;36603857;36603477;36603572
Os03t0101100-01	chr03build05r1.fasta	+	105528	109519	91.966	106315	106368	105608;105701;105818;105878;106028;106079;106207;106227;106315;106368;106793;106843;107001;107063;107701;107766;107843;107881;108146;108268;108904;108996;109090;109314
Os03t0110400-02	chr03build05r1.fasta	+	602572	608222	21.3254	605185	605267	602574;602628;602733;602878;602992;603063;603420;603492;603588;603653;603800;603846;603971;604042;604149;604277;604361;604468;604978;605094;605185;605267;606000;606042;607403;607418;607522;607529
Os03t0113800-01	chr03build05r1.fasta	+	770445	775984	25.7429	772691	772774	770561;770859;771893;772012;772107;772176;772356;772466;772691;772774;773375;773425;773589;773618;773719;773781;773889;773954;774055;774171;774611;774646;775042;775161;775299;775469;775638;775748
Os03t0119500-01	chr03build05r1.fasta	+	1066355	1074616	8.08095	1070323	1070370	1066356;1066379;1066824;1066939;1067031;1067114;1067199;1067311;1067862;1067914;1068777;1068953;1070323;1070370;1070963;1071121;1071519;1071632;1071718;1071806;1071882;1072040;1072127;1072229;1072769;1072888;1073149;1073199;1073290;1073472;1074126;1074362
Os03t0120300-01	chr03build05r1.fasta	-	1118802	1122751	11.8708	1120107	1120160	1122356;1122484;1122001;1122091;1121856;1121908;1121666;1121758;1121516;1121587;1120872;1120944;1120549;1120594;1120243;1120306;1120107;1120160;1119954;1120031;1119122;1119214
Os03t0124000-01	chr03build05r1.fasta	+	1393429	1399133	11.1851	1395212	1395594	1393895;1394560;1395212;1395594;1397264;1397324;1398038;1398703
Os03t0125300-01	chr03build05r1.fasta	+	1443996	1447651	79.6879	1445016	1445040	1444090;1444167;1444624;1444708;1444815;1444894;1445016;1445040;1445119;1445215;1445300;1445366;1445504;1445594;1446029;1446198;1446468;1446755;1446844;1446960;1447241;1447297
Os03t0130800-01	chr03build05r1.fasta	+	1751158	1757157	19.6985	1751845	1751890	1751210;1751362;1751465;1751552;1751647;1751734;1751845;1751890;1752004;1752102;1753680;1753748;1755023;1755353;1755440;1755573;1755717;1756568
Os03t0145500-01	chr03build05r1.fasta	-	2515857	2524958	17.5341	2517974	2518051	2524171;2524878;2523332;2523529;2523069;2523152;2522234;2522293;2521923;2521967;2521626;2521825;2520987;2521490;2520709;2520802;2520426;2520617;2520259;2520348;2519186;2519248;2519016;2519090;2518205;2518255;2517974;2518051;2517336;2517470;2517041;2517148;2516892;2516957;2516370;2516444
Os03t0146000-01	chr03build05r1.fasta	+	2552887	2558106	39.7502	2554521	2554586	2553011;2553149;2554102;2554170;2554521;2554586;2555190;2555311;2555712;2555840;2557673;2557780
Os03t0151700-02	chr03build05r1.fasta	+	2847015	2850611	26.2091	2849390	2849458	2847016;2847048;2847459;2847640;2847724;2847955;2848057;2848266;2848388;2848516;2849390;2849458;2849962;2850084;2850168;2850218;2850312;2850461
Os03t0152700-01	chr03build05r1.fasta	+	2900594	2905612	21.4882	2902225	2902273	2900629;2901178;2901308;2901387;2901649;2901749;2901866;2901932;2902046;2902139;2902225;2902273;2902644;2902794;2903494;2903649
Os03t0154700-01	chr03build05r1.fasta	+	2985048	2988230	82.2063	2986481	2986862	2985114;2985141;2986481;2986862;2987738;2987915
Os03t0165300-02	chr03build05r1.fasta	-	3512411	3515971	73.3892	3513658	3514040	3514135;3514824;3513658;3514040;3513515;3513575;3512748;3513416
Os03t0176700-00	chr03build05r1.fasta	-	4068847	4071363	93.6381	4071014	4071050	4071187;4071358;4071014;4071050;4070800;4070887
Os03t0180700-01	chr03build05r1.fasta	-	4222428	4227421	11.098	4223705	4223766	4226620;4226730;4226001;4226034;4225786;4225841;4225578;4225712;4224984;4225132;4224809;4224898;4224625;4224691;4224493;4224556;4224300;4224405;4224024;4224190;4223835;4223945;4223705;4223766;4223571;4223623;4223394;4223469;4223150;4223278;4222976;4222987
Os03t0183800-01	chr03build05r1.fasta	+	4396243	4401936	3.01863	4397796	4397867	4396474;4396588;4397570;4397702;4397796;4397867;4397950;4398024;4398107;4398178;4398266;4398337;4398462;4398533;4398614;4398679;4398758;4398823;4398900;4399189;4399283;4399566;4399901;4400172;4400622;4400757;4401051;4401181;4401289;4401445;4401545;4401688
Os03t0199000-01	chr03build05r1.fasta	+	5254263	5259361	23.4308	5257583	5257633	5257401;5257412;5257583;5257633;5257825;5257948;5258457;5258582;5258794;5258951
Os03t0205150-01	chr03build05r1.fasta	-	5539323	5542407	38.8531	5541169	5541241	5542214;5542214;5541314;5541371;5541169;5541241;5541006;5541071;5539812;5539880
Os03t0205500-01	chr03build05r1.fasta	+	5565530	5570389	22.4119	5566568	5566639	5565592;5565681;5566186;5566262;5566568;5566639;5566810;5566847;5567448;5567491;5568142;5568188;5568512;5568686;5570003;5570173
Os03t0205500-01	chr03build05r1.fasta	+	5565530	5570389	22.4119	5567448	5567491	5565592;5565681;5566186;5566262;5566568;5566639;5566810;5566847;5567448;5567491;5568142;5568188;5568512;5568686;5570003;5570173
Os03t0221300-01	chr03build05r1.fasta	-	6406093	6412237	9.63194	6408910	6409032	6412167;6412235;6411374;6411464;6411023;6411296;6410648;6410696;6410263;6410368;6409932;6410147;6409441;6409780;6409263;6409358;6409139;6409187;6408910;6409032;6407937;6408038;6407749;6407840;6407500;6407653;6406411;6406677
Os03t0223400-01	chr03build05r1.fasta	-	6505913	6510144	41.9242	6509299	6509347	6509996;6510069;6509670;6509709;6509459;6509562;6509299;6509347;6508265;6508371;6507791;6507879;6507205;6507332;6506994;6507068;6506708;6506799;6506459;6506618;6506212;6506367
Os03t0227000-01	chr03build05r1.fasta	+	6724408	6731838	55.7941	6725952	6726002	6724548;6724629;6725722;6725819;6725952;6726002;6726077;6726190;6726275;6726475;6726551;6726652;6727749;6727856;6727935;6728165;6728249;6728499;6728612;6728783;6729059;6729214;6729311;6729361;6729557;6729697;6729774;6729968;6730038;6730169;6730272;6730445;6730900;6731139;6731265;6731459
Os03t0227300-01	chr03build05r1.fasta	+	6746295	6754331	17.3471	6751148	6751216	6746608;6746706;6747034;6747265;6747975;6748054;6748833;6748871;6749409;6749427;6750300;6750356;6750936;6751063;6751148;6751216;6751620;6751705;6751789;6751898;6752564;6752614;6753106;6753164;6753457;6753501;6753636;6753710;6753818;6753934
Os03t0228400-01	chr03build05r1.fasta	+	6830700	6833976	13.8775	6831720	6831762	6831477;6831545;6831720;6831762;6831853;6831914;6832283;6832379;6832884;6832954;6833368;6833459;6833544;6833610
Os03t0239400-01	chr03build05r1.fasta	-	7406090	7417612	25.9612	7410087	7410138	7411482;7411538;7411346;7411405;7411160;7411264;7410797;7410880;7410641;7410700;7410211;7410377;7410087;7410138;7409205;7409247;7408422;7408684;7408250;7408327;7406921;7407046;7406598;7406654
Os03t0269900-01	chr03build05r1.fasta	+	9059627	9064461	23.2702	9063297	9063884	9059746;9060639;9063297;9063884;9063981;9064082
Os03t0278700-01	chr03build05r1.fasta	+	9528445	9536907	7.2259	9535601	9535694	9528445;9528525;9528660;9529006;9529237;9529837;9529929;9529997;9530098;9530296;9530406;9530469;9530801;9531048;9531142;9531217;9531331;9531415;9531509;9531568;9531665;9531723;9531823;9531935;9534299;9534401;9534489;9534546;9534673;9534726;9534814;9535023;9535146;9535204;9535328;9535387;9535601;9535694;9536258;9536398;9536530;9536604
Os03t0284600-01	chr03build05r1.fasta	+	9836871	9839845	29.7795	9837440	9837485	9836947;9837115;9837197;9837347;9837440;9837485;9837866;9837925;9838411;9838447;9839160;9839239;9839317;9839408;9839505;9839565;9839701;9839760
Os03t0284900-02	chr03build05r1.fasta	-	9847295	9870035	44.4577	9865081	9865161	9869482;9870001;9868239;9868326;9867797;9868001;9867002;9867109;9866585;9866749;9865948;9866502;9865258;9865323;9865081;9865161;9848887;9848984;9848338;9848539;9848009;9848069;9847616;9847926
Os03t0290500-01	chr03build05r1.fasta	-	10138149	10145848	12.0782	10141509	10141586	10145562;10145742;10145313;10145387;10144325;10144452;10144116;10144207;10143941;10143998;10142937;10142993;10142814;10142847;10142475;10142555;10142252;10142358;10141679;10141765;10141509;10141586;10140861;10140925;10140621;10140719;10140377;10140476;10139696;10139804;10139555;10139627;10139366;10139459;10138906;10138992;10138753;10138819;10138538;10138665
Os03t0297400-03	chr03build05r1.fasta	-	10448830	10452212	20.6686	10451135	10451201	10451888;10452160;10451341;10451426;10451135;10451201;10450617;10450759;10450341;10450389;10450117;10450254;10449953;10450033;10449420;10449596;10449229;10449315;10449044;10449106
Os03t0307800-01	chr03build05r1.fasta	-	11000333	11007676	5.09097	11005048	11005095	11007569;11007619;11007370;11007481;11006912;11007248;11006174;11006332;11005471;11005555;11005215;11005352;11005048;11005095;11004825;11004896;11003470;11004119;11003231;11003381;11001979;11002196;11001627;11001758;11001353;11001443;11001215;11001262;11000998;11001126;11000829;11000906;11000566;11000754
Os03t0322500-01	chr03build05r1.fasta	+	11720891	11725476	291.461	11721894	11721951	11720926;11720981;11721894;11721951;11724286;11724375;11724906;11725023;11725110;11725177
Os03t0323500-01	chr03build05r1.fasta	+	11773004	11778466	13.3274	11773512	11773573	11773269;11773373;11773512;11773573;11773899;11773986;11774068;11774129;11774360;11774456;11774702;11775091;11775182;11775721;11775966;11776076;11776212;11776379
Os03t0336300-01	chr03build05r1.fasta	+	12506440	12517016	19.8244	12507577	12507623	12506538;12506894;12507336;12507411;12507577;12507623;12508624;12508736;12508830;12508903;12509032;12509127;12509214;12509333;12509434;12509667;12510260;12510408;12510919;12511075;12511161;12511316;12512133;12512509;12512645;12512794;12513845;12514027;12514214;12514417;12514643;12514749;12515027;12515180;12515570;12515691;12516315;12516561
Os03t0344700-01	chr03build05r1.fasta	-	12884185	12893180	50.5193	12888929	12889018	12891991;12892002;12891709;12891745;12891433;12891493;12890986;12891134;12890776;12890846;12890525;12890695;12890357;12890425;12889116;12889214;12888929;12889018;12888129;12888204;12887952;12888051;12887791;12887866;12887391;12887570;12886867;12886989;12886700;12886783;12886422;12886606;12886173;12886311;12886010;12886069;12885723;12885827;12884755;12884868
Os03t0344900-00	chr03build05r1.fasta	-	12902376	12907359	60.7729	12903516	12903589	12906977;12907309;12905428;12905532;12904856;12904978;12904193;12904252;12903663;12903759;12903516;12903589;12903316;12903369;12903153;12903236;12902810;12902905
Os03t0348900-02	chr03build05r1.fasta	-	13143797	13146232	6.20154	13145657	13145689	13146138;13146187;13145926;13146013;13145778;13145816;13145657;13145689;13145497;13145574;13145364;13145407;13145219;13145259;13145011;13145093;13144799;13144890;13144598;13144667;13144257;13144295;13144028;13144153
Os03t0348900-02	chr03build05r1.fasta	-	13143797	13146232	6.20154	13145364	13145407	13146138;13146187;13145926;13146013;13145778;13145816;13145657;13145689;13145497;13145574;13145364;13145407;13145219;13145259;13145011;13145093;13144799;13144890;13144598;13144667;13144257;13144295;13144028;13144153
Os03t0349000-01	chr03build05r1.fasta	-	13148322	13157338	19.0478	13152129	13152182	13157133;13157261;13156924;13157015;13156716;13156782;13155663;13155722;13155485;13155574;13153282;13153551;13152938;13153033;13152677;13152808;13152129;13152182;13151915;13151998;13151319;13151405;13150338;13151240;13149870;13150048;13149482;13149773;13148704;13148781
Os03t0356700-02	chr03build05r1.fasta	+	14330612	14335682	34.7909	14331815	14331825	14330613;14330741;14331525;14331672;14331815;14331825;14331902;14332042;14332122;14332247;14332972;14333028;14333163;14333261;14333348;14333549;14334044;14334288;14335133;14335246
Os03t0565500-01	chr03build05r1.fasta	+	21214029	21228484	22.9551	21227045	21227098	21214129;21214539;21215180;21215401;21216760;21216881;21216974;21217124;21218377;21218448;21218741;21218836;21219346;21219434;21219553;21219619;21220682;21220720;21220854;21220914;21221057;21221166;21221251;21221325;21221399;21221467;21223611;21223732;21225167;21225292;21225382;21225502;21225618;21225718;21226049;21226109;21227045;21227098;21228070;21228174
Os03t0586600-01	chr03build05r1.fasta	-	22448297	22452200	63.0256	22450726	22450759	22452065;22452099;22450726;22450759;22450479;22450648;22450334;22450385;22448906;22448973;22448755;22448824
Os03t0586800-01	chr03build05r1.fasta	-	22476308	22484532	40.4467	22477852	22477920	22484333;22484421;22484156;22484231;22483851;22483925;22483590;22483755;22483403;22483496;22482467;22482552;22482064;22482146;22480172;22480252;22479456;22479581;22479089;22479371;22478745;22478841;22478483;22478639;22478002;22478145;22477852;22477920;22477296;22477439;22477159;22477197
Os03t0644000-01	chr03build05r1.fasta	+	25646580	25652277	20.445	25649075	25649123	25646989;25647145;25647356;25647708;25647934;25648104;25648446;25648570;25649075;25649123;25649805;25649963;25650101;25650186;25650631;25650702;25651160;25651309;25651591;25651774
Os03t0683866-00	chr03build05r1.fasta	-	28068865	28075102	12.2784	28071327	28071419	28074377;28075102;28073952;28074286;28072873;28073151;28072518;28072770;28071512;28071682;28071327;28071419;28070772;28070879;28069281;28069397;28069106;28069195;28068871;28068954
Os03t0699400-01	chr03build05r1.fasta	-	28850397	28853355	20.6004	28851095	28851164	28853110;28853187;28852941;28853031;28852180;28852312;28851095;28851164;28850776;28850836;28850589;28850680
Os03t0712700-01	chr03build05r1.fasta	+	29624596	29631063	8.89688	29626248	29626303	29624705;29624785;29625772;29625853;29626248;29626303;29626835;29626948;29627066;29627128;29627215;29627334;29627432;29627532;29627679;29627738;29627825;29627924;29628003;29628157;29628243;29628338;29629092;29629155;29629230;29629311;29629620;29629795;29629884;29629960;29630219;29630351;29630521;29630637;29630752;29630823
Os03t0719300-01	chr03build05r1.fasta	-	29948645	29956525	28.2544	29950118	29950161	29956343;29956382;29956124;29956197;29955967;29956030;29954639;29954751;29954499;29954546;29953474;29953545;29953287;29953376;29952338;29952511;29952085;29952168;29951648;29951703;29951313;29951443;29950903;29950995;29950699;29950763;29950242;29950385;29950118;29950161;29949698;29949781;29949544;29949611;29949353;29949465;29949181;29949276;29948909;29949040
Os03t0722600-01	chr03build05r1.fasta	-	30126905	30131697	28.1308	30128507	30128562	30131384;30131677;30130734;30130905;30130571;30130635;30129611;30129935;30129335;30129503;30128656;30128765;30128507;30128562;30128349;30128405;30127470;30127613;30127131;30127217
Os03t0725300-01	chr03build05r1.fasta	+	30291294	30295749	5.86058	30294576	30294715	30291453;30291458;30291582;30291698;30292150;30292307;30292871;30292990;30293159;30293354;30294060;30294242;30294345;30294463;30294576;30294715;30295050;30295130;30295479;30295582
Os03t0726900-01	chr03build05r1.fasta	-	30404047	30406774	11.5614	30405148	30405205	30405537;30405629;30405291;30405405;30405148;30405205;30404925;30405078
Os03t0732100-01	chr03build05r1.fasta	+	30814164	30825003	17.9979	30817429	30817816	30814693;30816064;30817429;30817816;30819615;30819675;30823906;30824457
Os03t0760700-01	chr03build05r1.fasta	+	32358949	32362083	7.43555	32360809	32360910	32358996;32359553;32360308;32360394;32360477;32360521;32360596;32360691;32360809;32360910;32361367;32361453;32361604;32361671;32361791;32361875
Os03t0763000-01	chr03build05r1.fasta	+	32464562	32468983	11.4227	32467843	32467908	32464622;32464956;32465064;32465193;32465627;32465821;32467157;32467314;32467675;32467765;32467843;32467908;32468250;32468332;32468414;32468477;32468560;32468628;32468717;32468752
Os03t0776000-01	chr03build05r1.fasta	+	33073803	33080601	34.9082	33078733	33078786	33074160;33074210;33074349;33074425;33074509;33074590;33074694;33074741;33075015;33075170;33075249;33075345;33075444;33075486;33075889;33075956;33076058;33076142;33076216;33076264;33076485;33076557;33076627;33076687;33077336;33077402;33077474;33077530;33077628;33077681;33077773;33077901;33078404;33078467;33078574;33078647;33078733;33078786;33078891;33078959;33079678;33079767;33079933;33080040;330…
Os03t0793500-02	chr03build05r1.fasta	+	33898067	33905162	15.8992	33900230	33900303	33898946;33899359;33900021;33900146;33900230;33900303;33900393;33900462;33900547;33900602;33900687;33900758;33900870;33900964;33901121;33901187;33901284;33901413;33901503;33901718;33901812;33901942;33902644;33902818;33902902;33902992;33904076;33904233;33904688;33904876;33904991;33905050
Os03t0796800-00	chr03build05r1.fasta	+	34079677	34085565	42.8501	34082012	34082072	34079860;34079954;34080900;34081002;34081100;34081169;34081251;34081289;34081389;34081506;34081612;34081669;34081756;34081820;34082012;34082072;34082524;34082583;34082682;34082701;34082783;34082848;34083051;34083114
Os03t0809100-01	chr03build05r1.fasta	-	34736491	34740195	29.9915	34737532	34737707	34740032;34740036;34738044;34738673;34737532;34737707;34736846;34737447
Os03t0826900-01	chr03build05r1.fasta	-	35637560	35639053	15.1718	35638547	35638659	35638701;35638740;35638547;35638659;35638213;35638463;35638001;35638127
Os03t0834000-01	chr03build05r1.fasta	+	35945158	35950536	18.1705	35946264	35946323	35945263;35945274;35945369;35945485;35946115;35946173;35946264;35946323;35946560;35946613;35946695;35946743;35946856;35946903;35947252;35947317;35947954;35948004;35948095;35948214;35948284;35948368;35948791;35948872;35949029;35949137;35949214;35949268;35949366;35949414;35949494;35949551;35950138;35950302
Os03t0835600-01	chr03build05r1.fasta	-	36003697	36011044	30.2815	36008405	36008471	36010691;36010837;36010447;36010517;36009993;36010056;36009855;36009926;36009437;36009637;36009231;36009308;36008548;36008658;36008405;36008471;36008231;36008292;36007443;36007582;36007139;36007262;36006938;36007052;36006270;36006358;36006108;36006191;36005865;36006020;36005497;36005640;36004770;36004829;36003976;36004158
Os03t0843900-01	chr03build05r1.fasta	-	36368681	36372562	17.1578	36370350	36370419	36371321;36371425;36370886;36371004;36370581;36370724;36370350;36370419;36369849;36369986;36369695;36369757;36368832;36368996
Os03t0859800-02	chr03build05r1.fasta	-	37184983	37186970	38.4371	37186273	37186321	37186945;37186970;37186720;37186774;37186569;37186643;37186412;37186485;37186273;37186321;37185642;37185726;37185349;37185405;37185211;37185257
Os04t0162100-01	chr04build05r1.fasta	+	4270452	4286262	4.76752	4282258	4282306	4273744;4273778;4274902;4275070;4275144;4275199;4276453;4276567;4276654;4276897;4277669;4277805;4278486;4278545;4278816;4278940;4279764;4279816;4279993;4280045;4280304;4280357;4280446;4280505;4280978;4281024;4281097;4281221;4282052;4282166;4282258;4282306;4284606;4284689;4284843;4284922;4285485;4285574;4285732;4285855
Os04t0177600-01	chr04build05r1.fasta	-	5282335	5295100	6.73378	5294176	5294235	5294994;5294996;5294801;5294873;5294316;5294437;5294176;5294235;5294028;5294099;5292727;5292829;5291662;5291867;5289891;5290011;5288870;5288934;5287624;5287713;5287429;5287479;5286376;5286507;5285645;5285734;5285400;5285470;5285144;5285319;5285028;5285071;5284893;5284942;5284773;5284818;5284466;5284516;5283478;5283621
Os04t0182600-00	chr04build05r1.fasta	+	5597584	5609208	10.7435	5605579	5605704	5597584;5598398;5599328;5599443;5600673;5600749;5603427;5603546;5605367;5605495;5605579;5605704;5606696;5606751;5606835;5606934;5609125;5609208
Os04t0201800-00	chr04build05r1.fasta	-	6898526	6915554	15.4972	6905382	6905405	6915322;6915554;6913618;6913970;6905504;6905718;6905382;6905405;6904777;6904999;6904291;6904510;6904066;6904201;6898526;6898531
Os04t0223000-01	chr04build05r1.fasta	-	8205116	8221887	12.7103	8217882	8217947	8221499;8221551;8221326;8221365;8221154;8221234;8220576;8220770;8218117;8218227;8217882;8217947;8216818;8216925;8216697;8216741;8216428;8216484;8215669;8215763;8213835;8213886;8213612;8213671;8212936;8212998;8212758;8212864;8212062;8212184;8209879;8209960;8209703;8209773;8208597;8208677;8207633;8207690;8207489;8207556;8206105;8206192;8205397;8205498
Os04t0223000-01	chr04build05r1.fasta	-	8205116	8221887	12.7103	8216697	8216741	8221499;8221551;8221326;8221365;8221154;8221234;8220576;8220770;8218117;8218227;8217882;8217947;8216818;8216925;8216697;8216741;8216428;8216484;8215669;8215763;8213835;8213886;8213612;8213671;8212936;8212998;8212758;8212864;8212062;8212184;8209879;8209960;8209703;8209773;8208597;8208677;8207633;8207690;8207489;8207556;8206105;8206192;8205397;8205498
Os04t0252200-01	chr04build05r1.fasta	-	10156177	10168312	16.1805	10163202	10163253	10166468;10166522;10164999;10165144;10164399;10164494;10164251;10164303;10163342;10163473;10163202;10163253;10162999;10163115;10160816;10160962
Os04t0271000-01	chr04build05r1.fasta	-	11568297	11580638	4.78831	11576170	11576278	11580177;11580275;11579199;11579228;11578774;11578866;11577993;11578112;11576399;11576499;11576170;11576278;11575640;11575719;11573759;11573837;11571926;11571979;11571759;11571852;11571288;11571367;11570053;11570120;11569867;11569969;11568599;11568940
Os04t0298200-01	chr04build05r1.fasta	-	13428821	13435132	13.9991	13430944	13431016	13434662;13434992;13434499;13434556;13433684;13433816;13433541;13433596;13433130;13433244;13432955;13433012;13432760;13432878;13432438;13432557;13431095;13431196;13430944;13431016;13430266;13430333;13429212;13429272;13429011;13429135
Os04t0381000-01	chr04build05r1.fasta	-	18882360	18892720	5.02471	18891261	18891289	18892322;18892675;18891373;18891655;18891261;18891289;18891077;18891178;18889810;18889878;18889651;18889710;18889063;18889176;18888365;18888413;18887874;18887980;18887024;18887116;18886823;18886915;18886613;18886750;18885864;18885977;18885124;18885228;18884987;18885011;18883824;18883945;18883587;18883733;18883137;18883189;18882926;18883025;18882620;18882856
Os04t0402300-00	chr04build05r1.fasta	+	20156052	20160302	31.4853	20159015	20159063	20157404;20157571;20157702;20157775;20158357;20158411;20158517;20158591;20158844;20158917;20159015;20159063;20159405;20159489;20159741;20159797;20159909;20159958
Os04t0404900-01	chr04build05r1.fasta	-	20306736	20314452	3.2845	20307787	20307878	20314065;20314274;20308956;20309093;20308771;20308852;20308605;20308681;20308408;20308514;20308184;20308295;20307968;20308084;20307787;20307878;20307598;20307664;20307420;20307498;20307098;20307333;20306964;20306990
Os04t0421700-01	chr04build05r1.fasta	-	21070108	21074420	4.55628	21070950	21071027	21071568;21074309;21071153;21071218;21070950;21071027;21070812;21070871;21070645;21070653
Os04t0429100-01	chr04build05r1.fasta	+	21480878	21485641	12.3622	21483989	21484023	21480878;21481162;21481248;21481321;21481413;21481569;21482028;21482114;21482213;21482297;21483284;21483377;21483515;21483713;21483989;21484023;21484550;21485105;21485196;21485462
Os04t0439900-02	chr04build05r1.fasta	-	22109945	22115710	62.4513	22114683	22114740	22115445;22115637;22114821;22114935;22114683;22114740;22114578;22114595;22113016;22113268;22112758;22112876;22112621;22112684;22112420;22112498;22112114;22112154;22111975;22112020;22111206;22111303;22110633;22110736;22110510;22110557;22110346;22110399
Os04t0470700-01	chr04build05r1.fasta	-	24012006	24022119	18.7477	24012832	24013059	24021922;24022012;24021574;24021810;24019096;24019189;24013501;24013715;24013164;24013297;24012832;24013059;24012306;24012707
Os04t0474700-01	chr04build05r1.fasta	-	24234465	24241523	11.3025	24237154	24237303	24241343;24241504;24240421;24240490;24240286;24240344;24240010;24240085;24239751;24239828;24239529;24239616;24238336;24238659;24237154;24237303;24235898;24235925
Os04t0485400-01	chr04build05r1.fasta	-	24768340	24769321	6.89745	24769007	24769108	24769213;24769255;24769007;24769108;24768877;24768923
Os04t0488000-01	chr04build05r1.fasta	+	24870947	24876122	30.6812	24872835	24872963	24871279;24872741;24872835;24872963;24873073;24873208;24873362;24873450;24873546;24873657;24873751;24873857;24873948;24874044
Os04t0490600-01	chr04build05r1.fasta	-	25014602	25020763	15.14	25019213	25019269	25019771;25019941;25019538;25019654;25019213;25019269;25018851;25018928;25018339;25018383;25018153;25018212;25017507;25017629;25017314;25017391;25017060;25017129;25016386;25016456;25016244;25016255
Os04t0490600-01	chr04build05r1.fasta	-	25014602	25020763	15.14	25017314	25017391	25019771;25019941;25019538;25019654;25019213;25019269;25018851;25018928;25018339;25018383;25018153;25018212;25017507;25017629;25017314;25017391;25017060;25017129;25016386;25016456;25016244;25016255
Os04t0492400-01	chr04build05r1.fasta	+	25110503	25114266	59.1551	25113151	25113612	25112099;25112230;25112396;25112458;25112589;25112655;25112734;25112834;25112997;25113041;25113151;25113612;25113820;25113990
Os04t0496400-01	chr04build05r1.fasta	+	25333569	25338934	18.4318	25336303	25336383	25333719;25333803;25334490;25334618;25334712;25334935;25335313;25335522;25335612;25335704;25335814;25335852;25335956;25336045;25336129;25336231;25336303;25336383;25336844;25336920;25337071;25337151;25338080;25338171;25338451;25338577
Os04t0496800-01	chr04build05r1.fasta	-	25346060	25353091	14.8317	25347919	25347966	25351389;25351963;25350962;25351274;25350719;25350865;25350523;25350611;25350351;25350443;25349728;25349854;25349150;25349214;25348896;25349067;25348068;25348268;25347919;25347966;25347687;25347833;25346925;25347007;25346538;25346653;25346351;25346436
Os04t0498200-01	chr04build05r1.fasta	-	25405719	25408318	59.2323	25407004	25407092	25408190;25408318;25407004;25407092;25406843;25406924;25405947;25406000
Os04t0502300-01	chr04build05r1.fasta	-	25575966	25578187	73.5728	25577657	25577697	25578092;25578103;25577657;25577697;25577469;25577569;25576682;25576827;25576505;25576593;25576220;25576313
Os04t0508200-01	chr04build05r1.fasta	+	25888801	25894553	24.6523	25890551	25890588	25888850;25889090;25889208;25889251;25889345;25889454;25890551;25890588;25891190;25891267;25891673;25891726;25891808;25891909;25891998;25892083;25892189;25892292;25892707;25892775;25892856;25892971;25893108;25893142;25893233;25893375;25893529;25893651;25894184;25894277
Os04t0510500-01	chr04build05r1.fasta	+	26042480	26047941	16.3672	26046445	26046510	26042771;26042872;26042962;26043102;26043923;26044226;26044733;26045025;26045121;26045295;26046230;26046351;26046445;26046510;26046995;26047070;26047533;26047642
Os04t0534300-01	chr04build05r1.fasta	+	27208431	27211657	8.9102	27209775	27209835	27208458;27208799;27209288;27209392;27209523;27209684;27209775;27209835;27210531;27210655;27211265;27211336
Os04t0551800-01	chr04build05r1.fasta	+	28137217	28143011	25.8718	28138512	28138562	28137313;28137385;28137520;28137584;28137980;28138069;28138158;28138244;28138343;28138402;28138512;28138562;28138643;28138738;28139023;28139088;28139521;28139738;28139967;28140063;28140479;28140565;28140766;28140900;28140995;28141099;28141591;28141719;28141799;28141902;28142472;28142562;28142648;28142731
Os04t0563801-00	chr04build05r1.fasta	-	28724059	28734414	7.84446	28728794	28728862	28734304;28734414;28734005;28734097;28733822;28733923;28733597;28733662;28733058;28733153;28732860;28732967;28731738;28731851;28731560;28731646;28731152;28731280;28730295;28730493;28730047;28730187;28729893;28729936;28729673;28729756;28728794;28728862;28728627;28728703;28728141;28728210;28727800;28727949;28727544;28727615;28727227;28727371;28727014;28727078;28726842;28726907;28726295;28726388;287…
Os04t0564700-02	chr04build05r1.fasta	-	28795589	28800926	16.5388	28797606	28797730	28798061;28798073;28797811;28797929;28797606;28797730;28797405;28797519;28797214;28797269;28796899;28796992;28796636;28796828;28796461;28796559;28796217;28796335;28796039;28796101;28795793;28795897
Os04t0610500-02	chr04build05r1.fasta	-	31444446	31447844	26.538	31446125	31446166	31447696;31447759;31446919;31446991;31446541;31446778;31446274;31446435;31446125;31446166;31445950;31446021;31445629;31445708;31445034;31445131;31444855;31444902;31444599;31444744
Os04t0630000-01	chr04build05r1.fasta	+	32543951	32547683	15.6121	32544372	32544425	32543951;32544028;32544133;32544282;32544372;32544425;32544704;32544799;32545133;32545192;32545288;32545362;32545446;32545499;32545990;32546091;32546170;32546856;32546953;32547084;32547183;32547290;32547437;32547586
Os04t0640500-01	chr04build05r1.fasta	+	33073590	33080819	21.582	33075639	33075674	33073718;33074110;33074230;33074274;33074369;33074407;33074659;33074829;33075319;33075471;33075639;33075674;33076482;33076525;33076867;33076957;33077044;33077085;33077181;33077289;33077438;33077552;33077631;33077680;33077854;33077932;33078040;33078090;33078243;33078384;33078592;33078636;33078911;33079018;33079120;33079161;33079665;33079847;33080209;33080328;33080458;33080562
Os04t0660500-01	chr04build05r1.fasta	-	34206631	34218412	15.6843	34217811	34217945	34218077;34218136;34217811;34217945;34216028;34216048;34215489;34215562;34215286;34215376;34215128;34215211;34214699;34214800;34214320;34214451;34214142;34214213;34213949;34214052;34213097;34213208;34212583;34212969;34211783;34212076;34211642;34211686;34210919;34211098;34210758;34210841;34210579;34210670;34210398;34210481;34209609;34210300;34208960;34209354;34208726;34208860;34207538;34207944;342…
Os04t0661300-01	chr04build05r1.fasta	-	34239633	34246147	6.78481	34242078	34242151	34245807;34245986;34245159;34245197;34244956;34245009;34244802;34244865;34244077;34244135;34243304;34243428;34243093;34243152;34242844;34242902;34242078;34242151;34240582;34240620;34240442;34240504;34240291;34240338;34240078;34240206;34239939;34239986
Os04t0678800-02	chr04build05r1.fasta	+	35164159	35167817	14.9663	35166451	35166499	35164301;35164488;35164850;35164920;35165080;35165144;35165244;35165288;35165379;35165459;35165846;35165913;35166451;35166499;35166839;35166996;35167361;35167424
Os04t0682800-04	chr04build05r1.fasta	-	35361222	35365515	28.2275	35365095	35365163	35365396;35365515;35365095;35365163;35364678;35364743;35363983;35364072;35363664;35363768;35363447;35363575;35362757;35362966;35362503;35362652;35362236;35362289;35362091;35362149;35361474;35361540;35361222;35361400
Os04t0684200-01	chr04build05r1.fasta	+	35442220	35448821	56.0857	35444914	35445019	35443274;35443317;35444118;35444251;35444701;35444834;35444914;35445019;35445497;35445582;35446008;35446196;35446523;35446687;35447281;35447394;35447651;35447896
Os05t0114000-01	chr05build05r1.fasta	-	739658	742961	27.1236	741470	741498	741584;741719;741470;741498;741167;741232;740952;741059;740639;740704;740429;740549;740069;740150;739929;739971
Os05t0115900-01	chr05build05r1.fasta	-	865008	870797	19.2755	868554	868570	870400;870741;870210;870296;869483;869518;869083;869194;868925;868995;868696;868826;868554;868570;868284;868332;867754;867854;867091;867150;866238;866271;866052;866150;865890;865949;865525;865775;865230;865405
Os05t0117600-00	chr05build05r1.fasta	+	926398	933729	20.0447	929149	929252	926453;926626;927306;927617;928161;928427;928507;928554;929005;929070;929149;929252;929673;929766;929836;929892;930012;930435;930514;930668;930765;930830;930925;930993;931244;931330;931454;931519;932630;932676;932749;932812;933030;933107;933213;933275;933348;933440;933573;933677
Os05t0131401-00	chr05build05r1.fasta	-	1840610	1844560	4.13109	1844239	1844337	1844434;1844556;1844239;1844337;1842066;1842170;1841876;1841975;1841586;1841677;1841457;1841498
Os05t0150300-01	chr05build05r1.fasta	+	2874329	2884466	28.7562	2875880	2875983	2874539;2875027;2875603;2875734;2875880;2875983;2876580;2876692;2878809;2878906;2879036;2879215;2879293;2879514;2879670;2879804;2879889;2880171;2880258;2880331;2880564;2880784;2880863;2880950;2881051;2881144;2881227;2881415;2881769;2881800;2881942;2882021;2882118;2882207;2882311;2882380;2882640;2882685;2882770;2882828;2882988;2883153;2883329;2883507;2883586;2883792;2883929;2884033;2884136;2884156
Os05t0150600-02	chr05build05r1.fasta	-	2906343	2913778	5.52884	2907887	2908000	2912843;2913446;2912511;2912730;2912322;2912432;2911918;2912107;2911068;2911371;2910588;2910787;2910344;2910400;2909739;2909819;2909286;2909349;2908712;2908811;2908162;2908249;2907887;2908000;2907584;2907676;2906533;2906841
Os05t0159200-01	chr05build05r1.fasta	-	3492722	3496764	32.2733	3494120	3494305	3496229;3496673;3494120;3494305;3493813;3493967;3493443;3493704;3493075;3493322
Os05t0168300-01	chr05build05r1.fasta	-	4096776	4100737	59.9329	4098692	4098746	4100623;4100724;4100438;4100530;4099703;4099771;4099494;4099598;4098692;4098746;4098252;4098325;4097919;4098002;4097692;4097832;4097505;4097570;4097310;4097419;4096988;4097156
Os05t0212200-01	chr05build05r1.fasta	-	6936897	6939757	10.545	6937513	6938022	6939497;6939708;6939219;6939373;6938906;6939123;6938105;6938717;6937513;6938022;6937305;6937417
Os05t0230600-01	chr05build05r1.fasta	+	7956123	7965401	7.61739	7958617	7958679	7956220;7956335;7958386;7958513;7958617;7958679;7959697;7959818;7959931;7960046;7960134;7960941;7961174;7961902;7962012;7962233;7962463;7962558;7962647;7962841;7963677;7963790;7964769;7965029
Os05t0232500-01	chr05build05r1.fasta	+	8063121	8068402	16.7425	8067133	8067444	8063197;8063210;8063333;8063450;8065936;8066337;8066420;8066483;8066906;8067045;8067133;8067444;8067761;8068114
Os05t0241400-01	chr05build05r1.fasta	-	8645513	8647496	7.06494	8645948	8646058	8647348;8647417;8647194;8647263;8646174;8646283;8645948;8646058;8645723;8645814
Os05t0256500-00	chr05build05r1.fasta	+	9546748	9556519	10.8239	9552096	9552167	9546748;9546980;9551316;9551387;9551587;9551658;9551737;9551808;9552096;9552167;9552256;9552327;9552414;9552485;9552711;9552782;9552873;9552944;9553024;9553098;9553200;9553271;9553448;9553513;9553610;9553675;9553747;9553791;9553863;9553927;9554018;9554397;9554488;9554686;9554756;9554914;9554996;9555114;9555258;9555468;9555633;9555864;9555949;9556099;9556184;9556501
Os05t0256500-00	chr05build05r1.fasta	+	9546748	9556519	10.8239	9553024	9553098	9546748;9546980;9551316;9551387;9551587;9551658;9551737;9551808;9552096;9552167;9552256;9552327;9552414;9552485;9552711;9552782;9552873;9552944;9553024;9553098;9553200;9553271;9553448;9553513;9553610;9553675;9553747;9553791;9553863;9553927;9554018;9554397;9554488;9554686;9554756;9554914;9554996;9555114;9555258;9555468;9555633;9555864;9555949;9556099;9556184;9556501
Os05t0346500-01	chr05build05r1.fasta	-	16341821	16348391	17.9974	16346348	16346429	16347953;16348375;16347688;16347825;16347321;16347430;16347114;16347225;16346932;16347039;16346507;16346619;16346348;16346429;16345585;16345665;16345195;16345241;16342987;16343122;16341945;16342685
Os05t0346500-01	chr05build05r1.fasta	-	16341821	16348391	17.9974	16345195	16345241	16347953;16348375;16347688;16347825;16347321;16347430;16347114;16347225;16346932;16347039;16346507;16346619;16346348;16346429;16345585;16345665;16345195;16345241;16342987;16343122;16341945;16342685
Os05t0349700-01	chr05build05r1.fasta	+	16541129	16546763	3.22003	16543187	16543273	16541158;16541272;16541375;16541422;16541510;16541595;16542374;16542461;16542970;16543055;16543187;16543273;16543811;16543876;16543970;16544053;16544173;16544234;16544335;16544410;16544489;16544551;16544643;16544724;16545423;16545499;16546085;16546132;16546264;16546326
Os05t0357600-02	chr05build05r1.fasta	+	16995129	17001097	20.0486	16996494	16996561	16995662;16995731;16996494;16996561;16996795;16996871;16997387;16997567;16997669;16997725;16998659;16998733;16999297;16999416;16999495;16999658;17000090;17000210;17000295;17000465;17000567;17000662
Os05t0357800-01	chr05build05r1.fasta	-	17006849	17011195	21.6177	17009363	17009400	17010606;17011145;17009506;17009625;17009363;17009400;17008914;17008978;17008363;17008431;17007859;17007992;17007320;17007460;17007084;17007191
Os05t0390500-01	chr05build05r1.fasta	+	18986218	18991275	19.592	18990179	18990217	18986268;18986497;18987756;18987829;18988229;18988359;18988604;18988784;18989283;18989572;18989840;18990028;18990179;18990217;18990573;18991049
Os05t0393100-01	chr05build05r1.fasta	+	19176115	19181043	14.1818	19178509	19178580	19176230;19176849;19177249;19177697;19178288;19178423;19178509;19178580;19178646;19178714;19178803;19178874;19180449;19180520;19180620;19180662
Os05t0399100-02	chr05build05r1.fasta	+	19467778	19471601	70.2147	19468062	19468083	19467810;19467960;19468062;19468083;19469045;19469171;19470071;19470161;19470265;19470354;19470451;19470551;19471202;19471342
Os05t0401300-01	chr05build05r1.fasta	+	19572314	19575428	14.6277	19573976	19574033	19572412;19572750;19572868;19572947;19573145;19573205;19573976;19574033;19574652;19574709;19574837;19574909;19575164;19575256
Os05t0424800-01	chr05build05r1.fasta	-	20865132	20869227	11.6815	20866530	20866622	20868543;20868699;20867715;20867771;20867532;20867622;20867251;20867411;20867014;20867141;20866775;20866912;20866530;20866622;20865722;20865827;20865498;20865643
Os05t0446550-00	chr05build05r1.fasta	-	21983303	21984429	10.0327	21984045	21984083	21984382;21984429;21984162;21984276;21984045;21984083;21983303;21983430
Os05t0460700-01	chr05build05r1.fasta	-	22727335	22729497	2.61426	22729168	22729222	22729362;22729417;22729168;22729222;22728987;22729037;22728293;22728384;22728087;22728164;22727849;22727902;22727398;22727602
Os05t0481100-01	chr05build05r1.fasta	+	23750413	23759382	22.5428	23753965	23754036	23751551;23751647;23752523;23752667;23753202;23753273;23753530;23753601;23753736;23753879;23753965;23754036;23754134;23754205;23754303;23754377;23754461;23754529;23754913;23754981;23755049;23755120;23755644;23755730;23755825;23755896;23756224;23756720;23757140;23757292;23757492;23757775;23757864;23757915;23758135;23758385;23758464;23758598;23758867;23759235
Os05t0481100-01	chr05build05r1.fasta	+	23750413	23759382	22.5428	23755049	23755120	23751551;23751647;23752523;23752667;23753202;23753273;23753530;23753601;23753736;23753879;23753965;23754036;23754134;23754205;23754303;23754377;23754461;23754529;23754913;23754981;23755049;23755120;23755644;23755730;23755825;23755896;23756224;23756720;23757140;23757292;23757492;23757775;23757864;23757915;23758135;23758385;23758464;23758598;23758867;23759235
Os05t0486100-01	chr05build05r1.fasta	-	23996497	24002457	13.9182	24001815	24001886	24002251;24002338;24001981;24002101;24001815;24001886;24001155;24001229;24000986;24001057;24000726;24000887;24000548;24000619;24000396;24000467;24000225;24000296;24000082;24000150;23999923;23999997;23999761;23999832;23999544;23999675;23998957;23999435;23998516;23998674;23997980;23998339;23997623;23997855;23996645;23997169
Os05t0488900-01	chr05build05r1.fasta	+	24124784	24127812	4.15959	24125510	24125600	24124898;24125018;24125273;24125414;24125510;24125600;24125755;24125832;24125964;24126044;24126134;24126223;24126858;24126923;24127101;24127187;24127327;24127419
Os05t0490800-01	chr05build05r1.fasta	-	24219533	24223680	22.8076	24222459	24222498	24222586;24222689;24222459;24222498;24222283;24222366;24221928;24222001;24221770;24221856;24221608;24221692;24221330;24221376;24220496;24220561;24219909;24219999;24219743;24219814
Os05t0491500-01	chr05build05r1.fasta	-	24251098	24255062	59.0293	24252427	24252469	24253213;24253420;24252554;24252630;24252427;24252469;24252250;24252307;24251979;24252048;24251465;24251782
Os05t0510200-01	chr05build05r1.fasta	-	25364925	25369229	7.01177	25366707	25366854	25368913;25368946;25368750;25368816;25368619;25368654;25368146;25368290;25367461;25367619;25367282;25367352;25367121;25367199;25366933;25367048;25366707;25366854;25366068;25366137;25365318;25365478
Os05t0511300-01	chr05build05r1.fasta	-	25418373	25427872	16.3495	25422826	25422905	25427657;25427736;25425513;25425585;25425319;25425362;25424952;25424994;25424614;25424838;25424068;25424223;25423557;25423622;25423011;25423055;25422826;25422905;25422162;25422226;25422010;25422076;25421794;25421907;25421169;25421242;25420198;25420295;25419977;25420036;25419795;25419863;25419489;25419542;25418747;25418818
Os05t0513900-01	chr05build05r1.fasta	-	25574129	25580478	3.69341	25580228	25580289	25580373;25580478;25580228;25580289;25580020;25580113;25579744;25579841;25579542;25579643;25578471;25578584;25574696;25574770;25574316;25574411
Os05t0520200-02	chr05build05r1.fasta	-	25920714	25923811	25.3019	25922267	25922339	25923708;25923764;25923418;25923636;25923200;25923260;25922841;25922877;25922431;25922508;25922267;25922339;25921956;25921995;25921549;25921598
Os05t0538900-01	chr05build05r1.fasta	-	26858843	26861819	18.9963	26860855	26860906	26861454;26861583;26861273;26861332;26861047;26861099;26860855;26860906;26860124;26860184;26859659;26859668
Os05t0582100-01	chr05build05r1.fasta	-	29076234	29081682	24.8869	29078109	29078195	29081550;29081582;29080799;29080890;29080445;29080573;29080298;29080354;29080150;29080222;29079450;29079608;29078925;29079074;29078575;29078830;29078371;29078492;29078109;29078195;29077863;29077951;29077683;29077745;29077546;29077602;29076983;29077079;29076744;29076902
Os05t0582100-01	chr05build05r1.fasta	-	29076234	29081682	24.8869	29077683	29077745	29081550;29081582;29080799;29080890;29080445;29080573;29080298;29080354;29080150;29080222;29079450;29079608;29078925;29079074;29078575;29078830;29078371;29078492;29078109;29078195;29077863;29077951;29077683;29077745;29077546;29077602;29076983;29077079;29076744;29076902
Os05t0594800-02	chr05build05r1.fasta	-	29734233	29738907	24.2456	29735566	29735589	29737940;29737966;29737064;29737156;29736868;29736927;29736642;29736680;29736474;29736548;29736314;29736380;29736168;29736237;29735682;29735800;29735566;29735589;29735392;29735483;29735233;29735310;29735086;29735140;29734550;29734674
Os05t0594900-01	chr05build05r1.fasta	+	29739086	29741112	129.488	29739341	29739381	29739196;29739235;29739341;29739381;29739475;29739549;29740524;29740576;29740714;29740804
Os05t0596600-02	chr05build05r1.fasta	-	29844254	29856779	6.03904	29851233	29851310	29856471;29856737;29856231;29856384;29856032;29856105;29855720;29855869;29855477;29855581;29855220;29855365;29854247;29854358;29854012;29854167;29853708;29853829;29853489;29853633;29853339;29853404;29852825;29852953;29852279;29852377;29852009;29852174;29851768;29851913;29851607;29851670;29851420;29851544;29851233;29851310;29850826;29850898;29850047;29850150;29849017;29849133;29846989;29847066;298…
Os06t0116300-01	chr06build05r1.fasta	-	901676	906077	14.0033	903019	903084	905765;905973;905069;905345;904881;904970;904708;904791;903207;903284;903019;903084;902847;902927;902056;902163
Os06t0131100-02	chr06build05r1.fasta	+	1647618	1653152	11.5133	1651252	1651343	1647633;1647766;1647913;1647975;1648053;1648121;1648502;1648558;1649386;1649540;1649670;1649725;1649869;1649962;1650756;1650819;1651046;1651128;1651252;1651343;1652037;1652143;1652407;1652470;1652639;1652779
Os06t0136600-02	chr06build05r1.fasta	-	1930323	1934408	36.3207	1933929	1933976	1934366;1934407;1933929;1933976;1933730;1933816;1933545;1933625;1933362;1933463;1933203;1933283;1933054;1933128;1932214;1932276;1932024;1932104;1931705;1931899;1931560;1931610;1931382;1931470;1931245;1931296;1931105;1931161;1930561;1930641
Os06t0164000-01	chr06build05r1.fasta	-	3249549	3260365	9.56531	3256694	3256776	3260019;3260233;3259806;3259878;3258551;3258616;3256924;3256989;3256694;3256776;3255699;3255750;3254426;3254491;3253758;3253825;3253629;3253677;3253453;3253537;3253274;3253372;3253126;3253177;3252654;3252705;3252454;3252570;3251518;3252375;3249843;3250460
Os06t0182400-02	chr06build05r1.fasta	+	4086971	4091107	9.81723	4088680	4088712	4087114;4087170;4087982;4088032;4088335;4088356;4088471;4088585;4088680;4088712;4089221;4089346;4090226;4090332;4090422;4090493;4090568;4090962
Os06t0192500-01	chr06build05r1.fasta	+	4658871	4666055	4.84782	4659454	4659534	4659150;4659205;4659312;4659361;4659454;4659534;4660046;4660262;4661404;4661791;4662014;4662217;4663358;4663522
Os06t0256500-01	chr06build05r1.fasta	+	8151445	8158314	19.818	8156707	8156760	8151838;8151888;8152043;8152119;8152195;8152276;8152350;8152397;8152700;8152855;8152931;8153027;8153126;8153168;8153559;8153626;8153717;8153801;8153882;8153930;8154152;8154224;8154303;8154363;8155298;8155364;8155434;8155490;8155584;8155637;8155721;8155849;8156376;8156439;8156550;8156623;8156707;8156760;8156880;8156948;8157578;8157667;8157840;8157947;8158060;8158107
Os06t0274500-01	chr06build05r1.fasta	+	9314992	9322827	7.51797	9316134	9316205	9315159;9315255;9315358;9315490;9315592;9315663;9315777;9315920;9316134;9316205;9316403;9316462;9316568;9316821;9318124;9318465;9320185;9320564;9322051;9322419
Os06t0473000-01	chr06build05r1.fasta	-	16658399	16659704	14.7146	16659322	16659349	16659582;16659702;16659430;16659479;16659322;16659349;16659164;16659237;16659034;16659061;16658721;16658779
Os06t0482200-01	chr06build05r1.fasta	-	17240404	17243456	23.5342	17242315	17242393	17242932;17242987;17242506;17242625;17242315;17242393;17241579;17241665;17240785;17240847;17240545;17240622
Os06t0486400-01	chr06build05r1.fasta	-	17481886	17493225	33.606	17488322	17488366	17491708;17491869;17489418;17489672;17488682;17488806;17488322;17488366;17488152;17488233;17487995;17488063;17487750;17487920;17487611;17487676;17486949;17487017;17486693;17486824;17486517;17486593;17485562;17485828;17483976;17484064;17483757;17483839;17482896;17483021;17482784;17482826;17482656;17482690;17482399;17482460;17482271;17482322;17482109;17482180
Os06t0486400-01	chr06build05r1.fasta	-	17481886	17493225	33.606	17483757	17483839	17491708;17491869;17489418;17489672;17488682;17488806;17488322;17488366;17488152;17488233;17487995;17488063;17487750;17487920;17487611;17487676;17486949;17487017;17486693;17486824;17486517;17486593;17485562;17485828;17483976;17484064;17483757;17483839;17482896;17483021;17482784;17482826;17482656;17482690;17482399;17482460;17482271;17482322;17482109;17482180
Os06t0486400-01	chr06build05r1.fasta	-	17481886	17493225	33.606	17482784	17482826	17491708;17491869;17489418;17489672;17488682;17488806;17488322;17488366;17488152;17488233;17487995;17488063;17487750;17487920;17487611;17487676;17486949;17487017;17486693;17486824;17486517;17486593;17485562;17485828;17483976;17484064;17483757;17483839;17482896;17483021;17482784;17482826;17482656;17482690;17482399;17482460;17482271;17482322;17482109;17482180
Os06t0499900-01	chr06build05r1.fasta	-	18474805	18486669	30.9461	18482349	18482393	18484329;18484357;18484176;18484232;18483828;18483864;18483734;18483767;18482489;18482538;18482349;18482393;18482157;18482230;18479367;18479436;18478805;18479200;18477876;18477936;18477757;18477801;18477579;18477662;18476826;18476902;18476685;18476747;18476227;18476297;18476079;18476139;18475943;18476003;18475777;18475857;18475186;18475244
Os06t0530200-02	chr06build05r1.fasta	+	20607694	20611994	49.4317	20607969	20608013	20607766;20607832;20607969;20608013;20609948;20610105;20611737;20611754
Os06t0563000-01	chr06build05r1.fasta	-	22514470	22518986	21.081	22515890	22515950	22518791;22518853;22516478;22516577;22516271;22516368;22516043;22516131;22515890;22515950;22515725;22515811;22515557;22515634;22515415;22515471;22515258;22515313;22515030;22515165;22514726;22514947
Os06t0563000-01	chr06build05r1.fasta	-	22514470	22518986	21.081	22515557	22515634	22518791;22518853;22516478;22516577;22516271;22516368;22516043;22516131;22515890;22515950;22515725;22515811;22515557;22515634;22515415;22515471;22515258;22515313;22515030;22515165;22514726;22514947
Os06t0581300-01	chr06build05r1.fasta	+	23576046	23581502	21.1938	23579708	23579759	23576375;23576502;23576999;23577050;23577867;23577940;23578056;23578145;23578656;23578799;23579708;23579759;23580362;23580435;23581107;23581221
Os06t0589500-01	chr06build05r1.fasta	+	23996062	23999165	6.89082	23996330	23996432	23996196;23996226;23996330;23996432;23997722;23998094;23998175;23998616;23998729;23998772;23998876;23998923
Os06t0607200-01	chr06build05r1.fasta	-	25019520	25024437	72.061	25024102	25024130	25024257;25024314;25024102;25024130;25022452;25022535;25022131;25022184;25021757;25021834;25021151;25021221;25020907;25020970
Os06t0622300-03	chr06build05r1.fasta	+	25891590	25896291	29.7375	25893270	25893315	25891591;25891802;25891895;25891934;25893089;25893141;25893270;25893315;25893877;25893969;25894391;25894510;25894586;25894637;25894706;25894778;25895005;25895071;25895325;25895375;25895681;25895773;25895862;25895963
Os06t0622500-00	chr06build05r1.fasta	-	25902005	25905108	12.8414	25903711	25903787	25904920;25905108;25904776;25904841;25903875;25903994;25903711;25903787;25903312;25903431;25902973;25903192;25902339;25902620;25902005;25902073
Os06t0645400-01	chr06build05r1.fasta	+	27209891	27222253	35.5539	27218966	27219069	27218737;27218880;27218966;27219069;27219487;27219550;27219884;27219972;27220048;27220189;27220592;27220655;27220740;27220807;27221054;27221176;27221259;27221324;27221512;27221617;27221731;27221822;27221898;27221999
Os06t0652000-02	chr06build05r1.fasta	+	27560595	27567024	28.1355	27563177	27563251	27560597;27560641;27560731;27561147;27561559;27561609;27561958;27562028;27562722;27562806;27562913;27563065;27563177;27563251;27563410;27563499;27564608;27564655;27564736;27564850;27566011;27566114;27566237;27566347
Os06t0658300-00	chr06build05r1.fasta	-	27930356	27938703	9.66545	27937139	27937169	27938409;27938703;27937278;27937533;27937139;27937169;27936926;27937009;27936765;27936839;27936602;27936625
Os06t0670500-01	chr06build05r1.fasta	+	28669517	28675512	5.59935	28672252	28672307	28669762;28669859;28670386;28670490;28670570;28670687;28670835;28670885;28670983;28671074;28671213;28671312;28671673;28671792;28671882;28671959;28672123;28672169;28672252;28672307;28672948;28672988;28673225;28673330;28674546;28674678;28674751;28675300
Os06t0676000-01	chr06build05r1.fasta	-	28936551	28942156	45.6659	28940463	28940503	28941019;28941147;28940586;28940664;28940463;28940503;28940225;28940303;28940015;28940119;28939629;28939738;28939170;28939351;28939016;28939085;28938601;28938774;28938173;28938277;28937500;28937631;28937263;28937358;28936827;28937177
Os06t0685300-00	chr06build05r1.fasta	+	29435361	29441079	16.8633	29437843	29437893	29435564;29435671;29437041;29437139;29437843;29437893;29438049;29438172;29438420;29438538;29438609;29438710;29438779;29438853;29439045;29439121;29439575;29439824;29439966;29440319;29440462;29440596;29440752;29440880
Os06t0691000-02	chr06build05r1.fasta	-	29684711	29692597	9.71357	29688190	29688282	29692538;29692596;29692375;29692451;29691236;29691747;29690875;29691009;29690084;29690216;29689900;29689988;29689769;29689819;29689459;29689662;29688506;29688625;29688190;29688282;29687386;29687445;29687217;29687303;29687050;29687133;29686739;29686811;29686557;29686625;29685890;29685994;29685360;29685733;29684711;29685089
Os06t0699900-01	chr06build05r1.fasta	-	30300378	30308538	58.8501	30307167	30307226	30308257;30308397;30308070;30308170;30307312;30307432;30307167;30307226;30306872;30306939;30306504;30306546;30305964;30306029;30305534;30305572;30305336;30305418;30305122;30305233;30304963;30305043;30304656;30304814;30304441;30304548;30304271;30304375;30304039;30304179;30303849;30303953;30303535;30303756;30302304;30302417;30301991;30302206;30301634;30301693;30301440;30301553;30301248;30301333;303…
Os06t0704900-01	chr06build05r1.fasta	+	30659086	30661933	10.2956	30660038	30660098	30659223;30659249;30659366;30659459;30659566;30659615;30659701;30659750;30659848;30659956;30660038;30660098;30660194;30660246;30660532;30660624;30661006;30661069;30661304;30661411;30661499;30661743
Os06t0704900-01	chr06build05r1.fasta	+	30659086	30661933	10.2956	30660532	30660624	30659223;30659249;30659366;30659459;30659566;30659615;30659701;30659750;30659848;30659956;30660038;30660098;30660194;30660246;30660532;30660624;30661006;30661069;30661304;30661411;30661499;30661743
Os06t0712300-01	chr06build05r1.fasta	+	30999868	31004796	19.2187	31002963	31003058	30999911;31000404;31001629;31001809;31001909;31001968;31002389;31002552;31002626;31002689;31002792;31002860;31002963;31003058;31003248;31003292;31003668;31003738;31003899;31003965;31004053;31004103;31004179;31004340;31004443;31004589
Os06t0715700-01	chr06build05r1.fasta	-	31260143	31263892	5.54462	31261363	31261480	31263557;31263680;31262761;31262817;31262586;31262676;31262320;31262480;31262096;31262223;31261883;31262020;31261568;31261660;31261363;31261480;31260361;31260485
Os06t0731100-00	chr06build05r1.fasta	-	32039071	32046359	15.0844	32042860	32042940	32045814;32046359;32045405;32045476;32045092;32045296;32044930;32045014;32044668;32044817;32044503;32044584;32044119;32044171;32043226;32043474;32042860;32042940;32042345;32042402;32041837;32042079;32041348;32041412;32041194;32041250;32041012;32041105;32039253;32039393;32039071;32039157
Os07t0118300-01	chr07build05r1.fasta	+	977442	980781	9.32861	979550	979661	977527;977757;977842;977937;978479;978519;979550;979661;980100;980180;980502;980567
Os07t0133700-01	chr07build05r1.fasta	+	1809632	1812602	24.1121	1811066	1811146	1809683;1809803;1810459;1810557;1810678;1810763;1810871;1810921;1811066;1811146;1811299;1811343;1811578;1811633;1811744;1811819;1811908;1812006
Os07t0134400-01	chr07build05r1.fasta	-	1865144	1867892	27.3824	1866009	1866079	1866153;1866266;1866009;1866079;1865854;1865920;1865588;1865659;1865428;1865502
Os07t0164000-01	chr07build05r1.fasta	-	3461634	3466884	4.24611	3462781	3462897	3466402;3466692;3465793;3465885;3464738;3465195;3464407;3464655;3463976;3464153;3463219;3463897;3462973;3463124;3462781;3462897;3462542;3462670;3461827;3462261
Os07t0172200-01	chr07build05r1.fasta	+	3829497	3832856	22.0918	3831529	3831568	3829518;3829826;3829918;3830028;3830173;3830259;3830359;3830591;3830808;3830886;3831173;3831316;3831529;3831568;3831667;3831767
Os07t0191000-01	chr07build05r1.fasta	+	4922425	4925812	15.7502	4923802	4923851	4923001;4923334;4923448;4923526;4923629;4923723;4923802;4923851;4924216;4924340;4924703;4924769;4924871;4924960;4925281;4925392;4925597;4925667
Os07t0203800-01	chr07build05r1.fasta	-	5609069	5612643	7.59292	5611112	5611191	5612340;5612585;5611312;5611446;5611112;5611191;5610424;5610507;5609519;5609607;5609239;5609374;5609069;5609141
Os07t0231900-01	chr07build05r1.fasta	-	7356431	7361473	4.80818	7357002	7357079	7360958;7361339;7360368;7360502;7360147;7360283;7358717;7358992;7358509;7358639;7357669;7357783;7357511;7357600;7357373;7357444;7357002;7357079;7356823;7356852
Os07t0248800-01	chr07build05r1.fasta	-	8296989	8303798	51.0724	8301335	8301392	8303566;8303678;8302643;8302838;8302484;8302558;8301948;8302054;8301335;8301392;8300339;8300398;8300187;8300261;8299940;8300077;8298763;8298817;8298327;8298449;8297728;8297939;8297244;8297267
Os07t0283200-02	chr07build05r1.fasta	-	10849916	10857239	9.64889	10850998	10851110	10856891;10856973;10855183;10855375;10855000;10855085;10854211;10854295;10853132;10853210;10852873;10853000;10851221;10851307;10850998;10851110;10850528;10850658;10850206;10850318
Os07t0295800-01	chr07build05r1.fasta	-	11583361	11602403	18.6912	11599558	11599658	11602064;11602309;11601888;11601973;11600769;11600870;11599753;11599859;11599558;11599658;11598914;11599001;11597811;11597899;11595245;11595384;11594999;11595161;11594724;11594859;11593404;11593500;11590292;11590370;11589961;11590020;11589538;11589656;11588553;11588677;11588058;11588279;11587083;11587243;11585415;11585572;11585234;11585316;11585063;11585148;11583510;11583653
Os07t0405100-01	chr07build05r1.fasta	+	13084263	13100634	26.465	13089309	13089355	13084361;13084421;13086310;13086455;13086530;13086866;13089127;13089209;13089309;13089355;13090932;13091082;13091232;13091295;13091472;13091630;13091744;13091865;13092787;13092861;13098588;13098641;13098722;13098795;13099867;13099941;13100102;13100321
Os07t0409700-02	chr07build05r1.fasta	-	13444551	13450518	14.4518	13445873	13445944	13450310;13450372;13448838;13448944;13448292;13448366;13448075;13448150;13447923;13447967;13447414;13447824;13447264;13447332;13447112;13447176;13446674;13446742;13446520;13446592;13446189;13446293;13445873;13445944;13445721;13445783;13444965;13445099
Os07t0431160-00	chr07build05r1.fasta	+	14849898	14861983	255.77	14861447	14861468	14849966;14850065;14861288;14861389;14861447;14861468;14861633;14861726
Os07t0438800-01	chr07build05r1.fasta	+	15413911	15419446	68.9207	15417150	15417210	15414734;15415336;15416550;15416757;15416839;15416915;15417000;15417039;15417150;15417210;15417857;15417926;15418751;15418952;15419048;15419067
Os07t0447800-01	chr07build05r1.fasta	+	15999171	16011200	36.5159	16009013	16009074	15999278;15999284;16000884;16000950;16002251;16002434;16003509;16003561;16003855;16003943;16005007;16005243;16007360;16007424;16007511;16007571;16007642;16007759;16007830;16007911;16008872;16008944;16009013;16009074;16009172;16009267;16009682;16009836;16010443;16010539;16010663;16010740;16010822;16010929
Os07t0458800-01	chr07build05r1.fasta	+	16658686	16663420	22.2278	16660358	16660450	16659005;16659143;16659261;16659334;16660057;16660137;16660358;16660450;16661315;16661434;16662079;16662150;16662361;16662438;16663200;16663391
Os07t0459200-01	chr07build05r1.fasta	-	16673236	16682797	24.6738	16680268	16680339	16682519;16682700;16680982;16681225;16680714;16680755;16680268;16680339;16679599;16679734;16679417;16679478
Os07t0461600-01	chr07build05r1.fasta	-	16858916	16866109	26.8824	16860922	16860990	16863905;16864252;16863586;16863723;16861065;16861177;16860922;16860990;16860345;16860462;16859350;16859510;16859128;16859272
Os07t0464600-01	chr07build05r1.fasta	+	17035217	17047604	7.93223	17036618	17036641	17035276;17035630;17035757;17035944;17036618;17036641;17037234;17037333;17037589;17037681;17038452;17038552;17038686;17038736;17040363;17040491;17041509;17041571;17041665;17041908;17043365;17043513;17043592;17043681;17044080;17044214;17044316;17044372;17044816;17044872;17046708;17046944
Os07t0464600-01	chr07build05r1.fasta	+	17035217	17047604	7.93223	17037589	17037681	17035276;17035630;17035757;17035944;17036618;17036641;17037234;17037333;17037589;17037681;17038452;17038552;17038686;17038736;17040363;17040491;17041509;17041571;17041665;17041908;17043365;17043513;17043592;17043681;17044080;17044214;17044316;17044372;17044816;17044872;17046708;17046944
Os07t0466200-02	chr07build05r1.fasta	+	17172667	17182028	21.6167	17174509	17174567	17173271;17173305;17173400;17173532;17173631;17173804;17173897;17173970;17174330;17174363;17174509;17174567;17174776;17174890;17174988;17175025;17175111;17175208;17175327;17175382;17175694;17175976;17176269;17176384;17177015;17177071;17177423;17177488;17177757;17177873
Os07t0476200-02	chr07build05r1.fasta	-	17890624	17905431	5.12259	17898564	17898656	17904948;17905088;17904270;17904336;17903943;17904134;17902659;17902759;17900865;17900951;17900662;17900778;17900516;17900579;17900224;17900438;17900008;17900092;17898736;17898836;17898564;17898656;17897211;17897279;17896910;17897002;17896574;17896831;17895678;17895758;17895447;17895608;17894842;17894937;17893931;17894032;17893741;17893848;17893423;17893647;17892854;17893120;17892698;17892769;178…
Os07t0492100-01	chr07build05r1.fasta	-	18998375	19011794	3.06028	18999542	18999604	19011341;19011730;19010780;19010953;19010275;19010424;19009866;19010090;19009241;19009282;19008981;19009144;19008124;19008310;19006957;19007013;19006769;19006874;19006551;19006684;19006359;19006433;19006122;19006247;19005918;19006046;19005761;19005844;19004557;19004673;19004372;19004472;19004162;19004228;19003546;19003596;19002944;19003021;19001800;19002003;19001671;19001709;19001117;19001188;190…
Os07t0495000-01	chr07build05r1.fasta	+	19170156	19175303	32.3958	19173872	19173910	19170239;19170434;19171018;19171105;19171185;19171261;19171581;19171620;19171846;19171912;19172645;19172730;19173117;19173198;19173515;19173571;19173872;19173910;19174139;19174209;19174649;19174702;19174785;19174857
Os07t0508300-01	chr07build05r1.fasta	-	19970134	19975636	5.48107	19973873	19973942	19975278;19975337;19974197;19974319;19973873;19973942;19973013;19973161;19971710;19971811;19971396;19971593;19971243;19971305;19971074;19971163;19970918;19970992;19970425;19970541
Os07t0510100-01	chr07build05r1.fasta	+	20088085	20092392	24.764	20089515	20089556	20088142;20088250;20088695;20088776;20088938;20089172;20089276;20089437;20089515;20089556;20089678;20089749;20090028;20090107;20090699;20090796;20091428;20091475;20091720;20091865
Os07t0548900-01	chr07build05r1.fasta	-	22448733	22454020	22.9758	22451383	22451418	22453756;22453918;22452448;22452634;22451783;22451950;22451383;22451418;22449881;22449958;22449775;22449806;22449622;22449682;22449456;22449533;22449020;22449095
Os07t0555200-01	chr07build05r1.fasta	+	22775119	22780218	10.892	22776246	22776310	22775120;22775246;22775403;22775604;22775721;22775899;22776010;22776153;22776246;22776310;22776419;22776478;22776770;22778116;22778200;22778344;22778425;22780218
Os07t0562800-02	chr07build05r1.fasta	-	23148991	23156240	40.0709	23155536	23155549	23156197;23156239;23156093;23156120;23155824;23155989;23155663;23155726;23155536;23155549;23155370;23155454;23155159;23155262;23154927;23155065;23154610;23154728;23154362;23154514;23154190;23154279;23153518;23153595;23152736;23152894;23152381;23152581;23151960;23152165;23151718;23151853;23151490;23151619;23151178;23151324;23150965;23151086;23150421;23150627;23149429;23149893
Os07t0574800-01	chr07build05r1.fasta	+	23903955	23907265	92.9856	23905400	23905599	23904081;23904193;23905104;23905318;23905400;23905599;23906157;23906665;23906785;23907100
Os07t0588000-01	chr07build05r1.fasta	+	24586111	24591376	62.5117	24589880	24589951	24586560;24586569;24586659;24586839;24588051;24588131;24588380;24588462;24588553;24588668;24588752;24588862;24588969;24589081;24589178;24589484;24589571;24589654;24589739;24589789;24589880;24589951;24590560;24590628;24591056;24591094
Os07t0596300-01	chr07build05r1.fasta	-	24926636	24933527	12.0473	24931501	24931542	24932468;24933486;24932078;24932204;24931793;24931864;24931615;24931713;24931501;24931542;24930296;24930427;24930111;24930192;24929281;24929375;24928815;24928886;24928599;24928715;24928076;24928144;24927919;24927985;24927449;24927588;24927271;24927363
Os07t0615400-02	chr07build05r1.fasta	+	26020074	26022912	43.148	26020297	26020373	26020074;26020160;26020297;26020373;26020468;26020529;26020621;26020708;26020980;26021064
Os07t0623300-01	chr07build05r1.fasta	+	26453677	26456803	55.5795	26453972	26454050	26453788;26453863;26453972;26454050;26454150;26454229;26454325;26454391;26455285;26455356;26455808;26455960;26456046;26456129;26456211;26456427
Os07t0627000-01	chr07build05r1.fasta	+	26640580	26645010	3.09129	26643614	26643688	26640663;26641070;26641604;26641666;26641742;26641830;26641914;26641974;26642160;26642235;26642607;26642746;26642836;26642994;26643088;26643164;26643252;26643391;26643489;26643520;26643614;26643688;26644005;26644077;26644193;26644281;26644392;26644436;26644518;26644670;26644760;26644864
Os07t0637000-01	chr07build05r1.fasta	+	27124601	27129015	8.25817	27126360	27126431	27124601;27124885;27124965;27125027;27126360;27126431;27126535;27126642;27126760;27126840;27126913;27126966;27127063;27127188;27127275;27127484;27127598;27127699;27127977;27128093;27128197;27128268;27128382;27128456;27128603;27128707
Os07t0637400-01	chr07build05r1.fasta	+	27161622	27164384	14.7421	27163242	27163334	27161746;27161822;27162039;27162131;27162371;27162464;27162559;27162596;27162736;27162827;27162916;27162995;27163069;27163125;27163242;27163334;27163503;27163577;27164004;27164105
Os07t0660400-01	chr07build05r1.fasta	-	28501547	28505565	18.2556	28503800	28503854	28505063;28505180;28504711;28504954;28504468;28504549;28503938;28504053;28503800;28503854;28503605;28503716;28502862;28503031;28502051;28502356
Os07t0665700-01	chr07build05r1.fasta	-	28761450	28769673	37.4783	28763527	28763586	28769478;28769536;28767793;28767881;28767568;28767705;28767365;28767492;28766996;28767271;28766655;28766785;28763833;28763954;28763527;28763586;28763335;28763406;28763198;28763263;28762987;28763106;28762776;28762903;28762432;28762704;28761946;28762076;28761780;28761815;28761607;28761691
Os07t0666900-01	chr07build05r1.fasta	+	28824582	28829465	12.285	28826973	28827019	28824895;28825065;28825168;28825286;28826171;28826268;28826391;28826450;28826549;28826595;28826676;28826870;28826973;28827019;28827100;28827166;28827258;28827358;28827462;28827563;28827641;28827779;28827857;28827919;28828060;28828143;28828718;28829032
Os07t0668200-01	chr07build05r1.fasta	-	28875302	28882116	20.4369	28876419	28876478	28881830;28882040;28880498;28880611;28878747;28878898;28878114;28878207;28877778;28877848;28877599;28877705;28877348;28877469;28876886;28876974;28876419;28876478;28876010;28876114;28875553;28875669
Os07t0669600-01	chr07build05r1.fasta	-	28968604	28971740	35.3065	28969598	28969659	28971513;28971616;28970218;28970378;28969598;28969659;28969460;28969522;28969270;28969341;28968944;28969003
Os07t0669750-00	chr07build05r1.fasta	-	28985268	28986932	12.3101	28986378	28986446	28986725;28986932;28986535;28986653;28986378;28986446;28985268;28985382
Os07t0679300-01	chr07build05r1.fasta	+	29424585	29429319	12.0031	29426732	29426796	29424673;29424866;29425020;29425078;29425448;29425504;29425595;29425629;29425860;29425963;29426062;29426134;29426232;29426290;29426393;29426458;29426552;29426635;29426732;29426796;29426889;29426969;29427257;29427349;29427813;29427871;29428469;29428609;29428951;29429058
Os08t0100200-00	chr08build05r1.fasta	-	17289	23063	7.07431	22180	22276	23000;23063;22741;22799;22518;22610;22363;22449;22180;22276;21327;21388;20687;20808;20290;20357;19820;19937;17289;17376
Os08t0113200-01	chr08build05r1.fasta	-	703559	712864	14.3375	710264	710389	712556;712810;712075;712202;711886;711943;711313;711798;710485;710619;710264;710389;709601;709645;709251;709340;709040;709179;708833;708956;708102;708176;707110;707496;706933;707025;706459;706615;705790;706007
Os08t0113500-00	chr08build05r1.fasta	+	731319	733595	15.6538	732274	732396	731319;731547;731754;732022;732274;732396;733089;733595
Os08t0120500-01	chr08build05r1.fasta	-	1120682	1125440	44.431	1123150	1123244	1124904;1125168;1123150;1123244;1121141;1122931
Os08t0127700-02	chr08build05r1.fasta	+	1584193	1587898	94.0554	1586737	1586953	1584282;1584297;1584574;1584737;1584840;1584952;1585197;1585746;1585861;1586160;1586737;1586953;1587330;1587433;1587524;1587670
Os08t0135100-01	chr08build05r1.fasta	-	1993525	1997860	22.009	1995907	1995941	1997708;1997830;1996118;1996225;1995907;1995941;1995040;1995152;1994686;1994947;1994336;1994604;1994035;1994177
Os08t0152800-00	chr08build05r1.fasta	-	3021671	3025895	15.0814	3024804	3024898	3025561;3025749;3025057;3025135;3024804;3024898;3023776;3023880;3023590;3023669;3023130;3023220;3022950;3023057;3022669;3022755;3022310;3022378;3022052;3022231
Os08t0154300-01	chr08build05r1.fasta	-	3127373	3131242	14.8985	3129223	3129292	3131115;3131174;3130873;3130993;3130705;3130783;3130522;3130597;3130349;3130432;3130169;3130273;3129953;3130033;3129799;3129863;3129223;3129292;3129071;3129148;3128471;3128568;3128259;3128394;3127721;3127867
Os08t0156900-02	chr08build05r1.fasta	-	3300248	3303247	3.03185	3301630	3301724	3303107;3303186;3302793;3302950;3302225;3302362;3302045;3302133;3301810;3301938;3301630;3301724;3301416;3301478;3301252;3301328;3301054;3301181;3300477;3300611
Os08t0158900-01	chr08build05r1.fasta	-	3431305	3437228	24.3393	3434687	3434761	3437057;3437198;3436289;3436410;3435274;3435394;3435096;3435160;3434908;3435021;3434687;3434761;3433690;3433728;3433476;3433547;3433196;3433309;3432617;3432688;3432468;3432504;3431959;3432071;3431626;3431820;3431405;3431515
Os08t0176800-01	chr08build05r1.fasta	-	4495690	4501245	43.0068	4497643	4497720	4500673;4500723;4500455;4500541;4500309;4500374;4500019;4500212;4499411;4499552;4499209;4499289;4498663;4498791;4497643;4497720;4497099;4497170;4496339;4496419;4496202;4496249
Os08t0178100-01	chr08build05r1.fasta	+	4570025	4579742	13.5239	4570929	4571024	4570089;4570271;4570355;4570568;4570684;4570823;4570929;4571024;4571426;4571493;4571889;4571990;4572839;4572977;4573105;4573245;4573330;4573449;4573588;4573644;4573747;4573806;4574213;4574320;4575181;4575341;4575800;4575878;4576476;4576538;4576704;4576837;4577193;4577298;4577591;4577779;4577942;4578169;4578375;4578530;4578838;4579002;4579099;4579215;4579292;4579468
Os08t0178100-01	chr08build05r1.fasta	+	4570025	4579742	13.5239	4571889	4571990	4570089;4570271;4570355;4570568;4570684;4570823;4570929;4571024;4571426;4571493;4571889;4571990;4572839;4572977;4573105;4573245;4573330;4573449;4573588;4573644;4573747;4573806;4574213;4574320;4575181;4575341;4575800;4575878;4576476;4576538;4576704;4576837;4577193;4577298;4577591;4577779;4577942;4578169;4578375;4578530;4578838;4579002;4579099;4579215;4579292;4579468
Os08t0203600-03	chr08build05r1.fasta	+	6031295	6038034	21.2025	6032534	6032605	6031322;6031421;6031515;6031704;6032310;6032381;6032534;6032605;6032701;6032772;6033131;6033202;6033327;6033398;6033481;6033552;6033830;6033901;6034138;6034212;6034317;6034388;6034481;6034580
Os08t0206600-01	chr08build05r1.fasta	+	6217693	6223038	48.8856	6218008	6218122	6217756;6217863;6218008;6218122;6219375;6219453;6219845;6219941;6220107;6220209;6220320;6220450;6220632;6220809;6220905;6221062;6221292;6221501;6221578;6221925;6222007;6222133;6222651;6222802
Os08t0240800-01	chr08build05r1.fasta	+	8507467	8517594	10.7743	8515443	8515453	8508626;8508681;8509238;8509337;8510072;8510140;8510217;8510457;8510541;8510720;8510809;8510941;8511049;8511211;8512378;8512528;8512613;8512713;8512980;8513135;8513452;8513520;8513603;8513671;8513750;8513887;8513986;8514114;8515180;8515327;8515443;8515453;8515546;8515686;8515775;8515900;8516018;8516083;8516341;8516638;8516734;8516942;8517036;8517149
Os08t0242900-01	chr08build05r1.fasta	-	8680632	8685442	10.6026	8684947	8685076	8685360;8685389;8685214;8685272;8684947;8685076;8684425;8684522;8682963;8683059;8682799;8682888;8682603;8682665;8682445;8682522;8682281;8682346;8682112;8682189;8681748;8681858;8681495;8681572;8681256;8681375;8681065;8681108;8680938;8680992
Os08t0299000-01	chr08build05r1.fasta	+	12258872	12265078	65.0836	12260286	12260354	12258953;12259004;12260124;12260208;12260286;12260354;12261004;12261116;12262817;12262928;12263031;12263174;12264469;12264643;12264729;12264875
Os08t0301500-01	chr08build05r1.fasta	+	12499943	12512758	56.9896	12505310	12505423	12500137;12500376;12500491;12500580;12502135;12502379;12504279;12504342;12504517;12505215;12505310;12505423;12505534;12505665;12505841;12506017;12506332;12506385;12506477;12506539;12506643;12507554;12507655;12507782;12508927;12509209
Os08t0313600-00	chr08build05r1.fasta	-	13480836	13486577	24.067	13485929	13485973	13486368;13486577;13485929;13485973;13485337;13485487;13481819;13482039;13481434;13481604;13480836;13480922
Os08t0318500-01	chr08build05r1.fasta	-	13828490	13853526	28.7622	13844076	13844142	13853380;13853442;13853090;13853302;13852793;13852966;13851077;13851181;13850614;13850723;13849110;13849277;13848540;13848678;13848338;13848444;13847600;13847898;13847342;13847508;13846347;13846463;13844076;13844142;13841717;13841829;13841579;13841628;13839892;13839992;13835503;13835615;13835315;13835422;13833050;13833241;13831692;13831777;13830951;13831146;13830789;13830866;13830273;13830374;138…
Os08t0318500-01	chr08build05r1.fasta	-	13828490	13853526	28.7622	13841579	13841628	13853380;13853442;13853090;13853302;13852793;13852966;13851077;13851181;13850614;13850723;13849110;13849277;13848540;13848678;13848338;13848444;13847600;13847898;13847342;13847508;13846347;13846463;13844076;13844142;13841717;13841829;13841579;13841628;13839892;13839992;13835503;13835615;13835315;13835422;13833050;13833241;13831692;13831777;13830951;13831146;13830789;13830866;13830273;13830374;138…
[truncated: 1,111 more rows]
