# Supplementary material for: Comparative Transcriptome Analysis of Two Rice Varieties in Response to Rice Stripe Virus and Small Brown Planthoppers during Early Interaction
Source: PLoS One. 2013 Dec 16;8(12):e82126. doi: 10.1371/journal.pone.0082126 (PMC3864904; doi:10.1371/journal.pone.0082126)
Supplement: Table S6 — Alternativesplices detected from the four cDNA libraries. (XLS) [file pone.0082126.s006.xls]

## Sheet: Sheet1
Table S6 Alternativesplices detected from the four cDNA libraries
Gene	Chro	Strand	Start	End	Posi	ConstitutiveRegion	AlternativeRegion	ExonArray
Os01t0102900-01	chr01build05r1.fasta	-	168390	169316	5	169222;169260	169091;169221	168599;168656;168751;168909;169091;169260
Os01t0111400-02	chr01build05r1.fasta	+	597300	600467	3	598319;599238	598229;598318	597302;597479;597764;597940;598229;599238
Os01t0369700-01	chr01build05r1.fasta	-	15402165	15403538	5	15403383;15403479	15403285;15403382	15402247;15402725;15402943;15402991;15403285;15403479
Os01t0640700-00	chr01build05r1.fasta	-	27478029	27480132	5	27479279;27480132	27479192;27479278	27478095;27478282;27478390;27478526;27479192;27480132
Os03t0192400-01	chr03build05r1.fasta	-	4807251	4809819	5	4809607;4809675	4809461;4809606	4807607;4807748;4807839;4807910;4809461;4809675
Os03t0579550-00	chr03build05r1.fasta	+	22050293	22051801	3	22051751;22051801	22051666;22051750	22050480;22050605;22050685;22050801;22051666;22051801
Os04t0438500-01	chr04build05r1.fasta	-	22022057	22024451	5	22023647;22024119	22023540;22023646	22022347;22022667;22022816;22022940;22023540;22024119
Os05t0129100-00	chr05build05r1.fasta	+	1705009	1707041	3	1706432;1706876	1706340;1706431	1705009;1705437;1705548;1705979;1706340;1706876
Os05t0411300-02	chr05build05r1.fasta	-	20171005	20174334	5	20173579;20174334	20173473;20173578	20171323;20171477;20171583;20171792;20173473;20174334
Os06t0484600-01	chr06build05r1.fasta	+	17386330	17389801	3	17389574;17389646	17389493;17389573	17386401;17386679;17386801;17386868;17389493;17389646
Os09t0413000-01	chr09build05r1.fasta	+	15381595	15382701	3	15382304;15382319	15382197;15382303	15381595;15381621;15381715;15381804;15382197;15382319
Os12t0223300-01	chr12build05r1.fasta	+	6685170	6687257	3	6686852;6687010	6686727;6686851	6685387;6685488;6685641;6685707;6686727;6687010
Os12t0502100-01	chr12build05r1.fasta	-	19279321	19282902	5	19282719;19282866	19282636;19282718	19279493;19279626;19279720;19279876;19282636;19282866
Os01t0862800-01	chr01build05r1.fasta	+	39064079	39065889	3	39065349;39065532	39065266;39065348	39064198;39064363;39064448;39064785;39065266;39065532
Os01t0919600-02	chr01build05r1.fasta	+	41860199	41862033	3	41861496;41861823	41861400;41861495	41860201;41860290;41860652;41860986;41861400;41861823
Os04t0513000-01	chr04build05r1.fasta	+	26136259	26137884	3	26137649;26137711	26137550;26137648	26136261;26136340;26136487;26136593;26136699;26136853;26137550;26137711
Os07t0442900-01	chr07build05r1.fasta	+	15649032	15650947	3	15650593;15650696	15650475;15650592	15649103;15649377;15649506;15649632;15650475;15650696
Os09t0413000-01	chr09build05r1.fasta	+	15381595	15382701	3	15382290;15382319	15382197;15382289	15381595;15381621;15381715;15381804;15382197;15382319
Os10t0545700-03	chr10build05r1.fasta	+	21825443	21827678	3	21827335;21827431	21827243;21827334	21825444;21825598;21825713;21825851;21827243;21827431
Os01t0823100-01	chr01build05r1.fasta	+	36875199	36877005	3	36876312;36876517	36876214;36876311	36875294;36875432;36875540;36875852;36876214;36876517
Os03t0192400-01	chr03build05r1.fasta	-	4807251	4809819	5	4809581;4809675	4809461;4809580	4807607;4807748;4807839;4807910;4809461;4809675
Os03t0265900-01	chr03build05r1.fasta	-	8837247	8838376	5	8838283;8838296	8838084;8838282	8837475;8837516;8837643;8837783;8837891;8837983;8838084;8838296
Os03t0579550-00	chr03build05r1.fasta	+	22050293	22051801	3	22051754;22051801	22051666;22051753	22050480;22050605;22050685;22050801;22051666;22051801
Os05t0128100-03	chr05build05r1.fasta	+	1652032	1653867	3	1653543;1653641	1653422;1653542	1652201;1652202;1652235;1652372;1653422;1653641
Os08t0309300-01	chr08build05r1.fasta	-	13116150	13122178	5	13121831;13122135	13121723;13121830	13116541;13116597;13116725;13116905;13121723;13122135
Os08t0464000-02	chr08build05r1.fasta	-	22865204	22869162	5	22868285;22869094	22868198;22868284	22865360;22865453;22865548;22865627;22868198;22869094
Os09t0413000-01	chr09build05r1.fasta	+	15381595	15382701	3	15382304;15382319	15382197;15382303	15381595;15381621;15381715;15381804;15382197;15382319
Os10t0545700-03	chr10build05r1.fasta	+	21825443	21827678	3	21827368;21827431	21827243;21827367	21825444;21825598;21825713;21825851;21827243;21827431
Os03t0579550-00	chr03build05r1.fasta	+	22050293	22051801	3	22051757;22051801	22051666;22051756	22050480;22050605;22050685;22050801;22051666;22051801
Os04t0281900-01	chr04build05r1.fasta	+	12279044	12281477	3	12281068;12281220	12280945;12281067	12279134;12279369;12279464;12279581;12280945;12281220
Os04t0662000-00	chr04build05r1.fasta	+	34281345	34282992	3	34282924;34282992	34282833;34282923	34281349;34281570;34281651;34281719;34281825;34281922;34282833;34282992
Os06t0706400-01	chr06build05r1.fasta	+	30715316	30718266	3	30716089;30716253	30715952;30716088	30715362;30715418;30715623;30715722;30715952;30716253
Os07t0585500-01	chr07build05r1.fasta	+	24442321	24443985	3	24443761;24443763	24443665;24443760	24442321;24442427;24442569;24442743;24443665;24443763
Os09t0413000-01	chr09build05r1.fasta	+	15381595	15382701	3	15382310;15382319	15382197;15382309	15381595;15381621;15381715;15381804;15382197;15382319
