# Supplementary material for: Comparative Transcriptome Analysis of Two Rice Varieties in Response to Rice Stripe Virus and Small Brown Planthoppers during Early Interaction
Source: PLoS One. 2013 Dec 16;8(12):e82126. doi: 10.1371/journal.pone.0082126 (PMC3864904; doi:10.1371/journal.pone.0082126)
Supplement: Table S7 — Annotation of new genes in 8 kinds of database. (XLS) [file pone.0082126.s007.xls]

## Sheet: Sheet1
Tables S7 Annotation of new genes in 8 kinds of database
Anno_Database	Annotated_Number	300<=length<1000	length>=1000
COG_Annotation	982	378	569
GO_Annotation	917	313	569
KEGG_Annotation	1057	470	528
Swissprot_Annotation	2466	994	1371
TrEMBL_Annotation	3600	1593	1800
ipr_Annotation	1150	403	705
nr_Annotation	3625	1593	1824
nt_Annotation	3918	1807	1867
All_Annotated	3918	1807	1867
