# Supplementary material for: Comparative Transcriptome Analysis of Two Rice Varieties in Response to Rice Stripe Virus and Small Brown Planthoppers during Early Interaction
Source: PLoS One. 2013 Dec 16;8(12):e82126. doi: 10.1371/journal.pone.0082126 (PMC3864904; doi:10.1371/journal.pone.0082126)
Supplement: Table S8 — DEGs shared by liaonong 979 and Fengjin. These genes were considered to be related to SBPH resistance. (XLS) [file pone.0082126.s008.xls]

## Sheet: Sheet1
Table S8 DEGs shared by liaonong 979 and Fengjin
#SwissprotGeneID	RPKM				Annotation
	R2	R1	R4	R3
Os12t0144200-00	2	0	35	21	Mannose/glucose-specific lectin (Fragment) OS=Parkia platycephala PE=1 SV=1
Os12t0116600-01	36	52	206	220	Probable WRKY transcription factor 46 OS=Arabidopsis thaliana GN=WRKY46 PE=2 SV=1
Os12t0116700-01	1	7	17	57	Probable WRKY transcription factor 70 OS=Arabidopsis thaliana GN=WRKY70 PE=1 SV=1
Os12t0123500-01	9	6	55	73	Nucleoside-triphosphatase OS=Pisum sativum PE=2 SV=1
Os12t0130200-00	48	93	135	36	Putative receptor protein kinase ZmPK1 OS=Zea mays GN=PK1 PE=2 SV=2
Os12t0147800-01	65	68	218	158	Phytosulfokines 5 OS=Oryza sativa subsp. japonica GN=PSK5 PE=1 SV=1
Os12t0226900-01	37	17	114	104	Probable NADP-dependent oxidoreductase P1 OS=Arabidopsis thaliana GN=P1 PE=1 SV=1
Os12t0247700-01	4	10	7841	2770	Protein GOS9 OS=Oryza sativa subsp. japonica GN=GOS9 PE=2 SV=1
Os12t0428000-01	122	52	291	9	Thiosulfate sulfurtransferase, chloroplastic OS=Arabidopsis thaliana GN=STR16 PE=1 SV=2
Os12t0514100-01	87	159	362	321	Stress-associated endoplasmic reticulum protein 2 OS=Mus musculus GN=Serp2 PE=2 SV=2
Os12t0559200-01	41	30	1441	926	Lipoxygenase 2.1, chloroplastic OS=Hordeum vulgare GN=LOX2.1 PE=1 SV=1
Os12t0560200-00	0	0	25	15	Lipoxygenase 2.1, chloroplastic OS=Hordeum vulgare GN=LOX2.1 PE=1 SV=1
Os12t0564100-01	2	5	36	30	Transcription factor MYB21 OS=Arabidopsis thaliana GN=MYB21 PE=1 SV=1
Os12t0569500-01	101	132	307	583	Osmotin-like protein OS=Solanum lycopersicum PE=1 SV=1
Os12t0257600-00	5	1	38	23	Laccase-25 OS=Oryza sativa subsp. japonica GN=LAC25 PE=2 SV=1
Os12t0257700-01	1	0	32	20	Retrovirus-related Pol polyprotein from transposon TNT 1-94 OS=Nicotiana tabacum PE=2 SV=1
Os12t0457600-00	0	1	420	227	Omega-hydroxypalmitate O-feruloyl transferase OS=Arabidopsis thaliana GN=HHT1 PE=1 SV=1
Os12t0458100-01	2	4	242	149	Omega-hydroxypalmitate O-feruloyl transferase OS=Arabidopsis thaliana GN=HHT1 PE=1 SV=1
Os12t0560100-00	1	0	33	19	Lipoxygenase 2.1, chloroplastic OS=Hordeum vulgare GN=LOX2.1 PE=1 SV=1
Os12t0570700-01	684	226	2957	1232	Metallothionein-like protein 4A OS=Oryza sativa subsp. japonica GN=MT4A PE=2 SV=1
Os04t0589800-01	0	0	32	21	Vegetative cell wall protein gp1 OS=Chlamydomonas reinhardtii GN=GP1 PE=2 SV=1
Os04t0612500-02	471	136	217	290	36.4 kDa proline-rich protein OS=Solanum lycopersicum GN=TPRP-F1 PE=2 SV=1
Os04t0376300-01	64	78	208	177	3-oxoacyl-[acyl-carrier-protein] reductase, chloroplastic OS=Cuphea lanceolata GN=CLKR27 PE=2 SV=1
Os04t0398000-02	12	7	41	36	Ethylene-responsive transcription factor ERF115 OS=Arabidopsis thaliana GN=ERF115 PE=1 SV=1
Os04t0457100-01	791	397	342	825	Chlorophyll a-b binding protein CP24, chloroplastic OS=Spinacia oleracea PE=2 SV=1
Os04t0493400-01	0	24	63	67	Chitinase 4 OS=Oryza sativa subsp. japonica GN=Cht4 PE=2 SV=2
Os04t0516701-00	38	42	93	129	Uncharacterized protein R102.4 OS=Caenorhabditis elegans GN=R102.4 PE=2 SV=3
Os04t0547900-01	26	17	79	84	Nudix hydrolase 8 OS=Arabidopsis thaliana GN=NUDT8 PE=2 SV=2
Os04t0623300-04	107	100	279	230	Probable polyamine oxidase 2 OS=Arabidopsis thaliana GN=PAO2 PE=2 SV=1
Os04t0630400-01	40	16	89	145	Anthocyanidin reductase OS=Arabidopsis thaliana GN=BAN PE=1 SV=2
Os04t0650700-04	125	129	60	316	Probable isoaspartyl peptidase/L-asparaginase 2 OS=Arabidopsis thaliana GN=At3g16150 PE=2 SV=2
Os04t0650700-01	95	79	41	187	Probable isoaspartyl peptidase/L-asparaginase 2 OS=Arabidopsis thaliana GN=At3g16150 PE=2 SV=2
Os04t0122000-02	11	40	37	9	Leucine-rich repeat receptor-like protein kinase TDR OS=Arabidopsis thaliana GN=TDR PE=1 SV=1
Os04t0182200-01	10	10	73	58	1-aminocyclopropane-1-carboxylate oxidase homolog 2 OS=Arabidopsis thaliana GN=At1g06640 PE=2 SV=1
Os04t0513400-02	64	107	234	333	Beta-glucosidase 16 OS=Oryza sativa subsp. japonica GN=BGLU16 PE=2 SV=2
Os04t0623300-03	10	9	46	35	Probable polyamine oxidase 2 OS=Arabidopsis thaliana GN=PAO2 PE=2 SV=1
Os04t0671200-01	38	40	108	113	Probable polyamine oxidase 2 OS=Arabidopsis thaliana GN=PAO2 PE=2 SV=1
Os05t0111300-01	83	22	32	3	Metallothionein-like protein 2C OS=Oryza sativa subsp. japonica GN=MT2C PE=2 SV=1
Os05t0122700-01	2	0	28	36	Low temperature-induced protein lt101.2 OS=Hordeum vulgare GN=LT101.2 PE=2 SV=1
Os05t0122800-02	50	23	112	111	Putative protein TPRXL OS=Homo sapiens GN=TPRXL PE=5 SV=2
Os05t0191500-03	7	8	98	106	Acid phosphatase 1 OS=Solanum lycopersicum GN=APS1 PE=2 SV=1
Os05t0192100-01	1	1	24	30	Acid phosphatase 1 OS=Solanum lycopersicum GN=APS1 PE=2 SV=1
Os05t0202800-00	154	159	70	70	Metallothionein-like protein 3B OS=Oryza sativa subsp. japonica GN=MT3B PE=2 SV=1
Os05t0235700-00	11	36	87	114	Geranylgeranyl pyrophosphate synthase, chloroplastic OS=Hevea brasiliensis GN=GGPS PE=1 SV=1
Os05t0235701-00	17	51	131	158	Geranylgeranyl pyrophosphate synthase 7, chloroplastic OS=Arabidopsis thaliana GN=At2g18620 PE=2 SV=1
Os05t0247100-02	182	172	888	401	Xylanase inhibitor protein 2 OS=Oryza sativa subsp. japonica GN=Chib3H-h PE=1 SV=1
Os05t0373900-01	3	2	22	22	Eukaryotic peptide chain release factor subunit 1-2 OS=Arabidopsis thaliana GN=ERF1-2 PE=2 SV=1
Os05t0406100-03	63	56	137	123	Non-specific ribonucleoside hydrolase rihC OS=Klebsiella pneumoniae subsp. pneumoniae
Os05t0468800-01	11	3	75	53	UPF0098 protein MTH_273 OS=Methanobacterium thermoautotrophicum GN=MTH_273 PE=3 SV=1
Os05t0500200-01	31	29	75	89	Flavonol 7-O-beta-glucosyltransferase OS=Arabidopsis thaliana GN=UGT73B2 PE=1 SV=1
Os05t0542500-01	22	28	254	263	Late embryogenesis abundant protein, group 3 OS=Oryza sativa subsp. japonica GN=LEA3 PE=2 SV=1
Os05t0546500-00	14	19	135	75	DNA-binding protein DDB_G0278111 OS=Dictyostelium discoideum GN=DDB_G0278111 PE=3 SV=2
Os05t0595200-01	100	52	356	232	Pathogenesis-related protein PR-1 OS=Medicago truncatula GN=PR-1 PE=2 SV=1
Os05t0191500-01	17	18	195	216	Acid phosphatase 1 OS=Solanum lycopersicum GN=APS1 PE=2 SV=1
Os05t0438901-00	130	98	367	335	Actin-1 OS=Zea mays GN=ACT1 PE=3 SV=1
Os05t0595100-01	277	196	769	654	UDP-glucose 4-epimerase GEPI48 OS=Cyamopsis tetragonoloba PE=2 SV=1
Os08t0116500-02	258	499	624	1099	60S acidic ribosomal protein P1 OS=Zea mays GN=RPP1A PE=1 SV=1
Os08t0112300-01	8	7	38	35	Uncharacterized acetyltransferase At3g50280 OS=Arabidopsis thaliana GN=At3g50280 PE=1 SV=1
Os08t0168000-01	2	9	230	223	(E)-beta-farnesene synthase OS=Zea diploperennis PE=1 SV=1
Os08t0191700-01	288	278	682	634	Lactoylglutathione lyase OS=Oryza sativa subsp. japonica GN=GLX-I PE=1 SV=2
Os08t0345800-03	76	52	186	126	Glucose-1-phosphate adenylyltransferase small subunit, chloroplastic/amyloplastic OS=Oryza sativa subsp. Japonica
Os08t0434300-01	24	32	62	88	Malate dehydrogenase, chloroplastic OS=Arabidopsis thaliana GN=At3g47520 PE=1 SV=1
Os08t0434632-01	1	9	163	145	Probable mannan synthase 11 OS=Oryza sativa subsp. japonica GN=CSLA11 PE=2 SV=1
Os08t0508000-01	8	5	52	36	Cytochrome P450 76C2 OS=Arabidopsis thaliana GN=CYP76C2 PE=2 SV=1
Os08t0556200-01	40	65	308	298	Dihydroneopterin aldolase OS=Arabidopsis thaliana GN=FOLB1 PE=1 SV=1
Os08t0557600-02	51	64	118	129	Probable monodehydroascorbate reductase, cytoplasmic isoform 4 OS=Arabidopsis thaliana GN=At5g03630 PE=1 SV=1
Os08t0558200-01	40	26	87	72	Pollen-specific leucine-rich repeat extensin-like protein 4 OS=Arabidopsis thaliana GN=PEX4 PE=2 SV=1
Os08t0141400-01	18	32	70	100	External NADH-ubiquinone oxidoreductase 1, mitochondrial OS=Saccharomyces cerevisiae GN=NDE1 PE=1 SV=1
Os08t0167800-01	10	14	1349	889	(E)-beta-farnesene synthase OS=Zea mays subsp. mexicana PE=1 SV=1
Os08t0434150-00	70	11	144	131	Extracellular ribonuclease LE OS=Solanum lycopersicum PE=1 SV=2
Os08t0478200-01	104	127	230	261	ATP synthase subunit d, mitochondrial OS=Arabidopsis thaliana GN=At3g52300 PE=1 SV=3
Os08t0544250-00	1	4	18	29	Pleiotropic drug resistance protein 2 OS=Nicotiana plumbaginifolia GN=PDR2 PE=2 SV=1
Os06t0216350-00	51	28	217	135	12-oxophytodienoate reductase 2 OS=Arabidopsis thaliana GN=OPR2 PE=2 SV=2
Os06t0216250-00	28	19	133	77	12-oxophytodienoate reductase 2 OS=Arabidopsis thaliana GN=OPR2 PE=2 SV=2
Os06t0356800-01	7	69	53	157	Xylanase inhibitor protein 1 OS=Triticum aestivum GN=XIPI PE=1 SV=2
Os06t0561000-01	15	42	77	15	Probable inositol oxygenase OS=Oryza sativa subsp. japonica GN=Os06g0561000 PE=2 SV=1
Os06t0561050-00	77	353	504	131	Probable inositol oxygenase OS=Oryza sativa subsp. japonica GN=Os06g0561000 PE=2 SV=1
Os06t0567950-00	2	0	35	14	L-ascorbate oxidase OS=Cucurbita pepo var. melopepo PE=1 SV=1
Os06t0608700-02	639	170	294	394	Fructose-bisphosphate aldolase, cytoplasmic isozyme 1 OS=Pisum sativum PE=2 SV=1
Os06t0651200-01	30	10	81	106	Sulfated surface glycoprotein 185 OS=Volvox carteri PE=1 SV=1
Os06t0681200-01	9	3	70	78	Early nodulin-like protein 2 OS=Arabidopsis thaliana GN=At4g27520 PE=1 SV=1
Os06t0698300-01	17	9	115	78	Probable protein phosphatase 2C 59 OS=Oryza sativa subsp. japonica GN=Os06g0698300 PE=2 SV=1
Os06t0230100-00	4	3	52	51	Probable mannan synthase 3 OS=Oryza sativa subsp. japonica GN=CSLA3 PE=2 SV=1
Os09t0484900-01	4	3	52	51	Tonoplast dicarboxylate transporter OS=Arabidopsis thaliana GN=TDT PE=2 SV=2
Os09t0492700-02	33	34	84	80	3-hydroxy-3-methylglutaryl-coenzyme A reductase 3 OS=Oryza sativa subsp. japonica GN=HMG3 PE=2 SV=2
Os09t0518101-00	3	2	33	26	N-hydroxythioamide S-beta-glucosyltransferase OS=Arabidopsis thaliana GN=UGT74B1 PE=1 SV=1
Os09t0537700-03	0	0	66	16	Ribonuclease 3 OS=Arabidopsis thaliana GN=RNS3 PE=2 SV=1
Os09t0539800-01	9	11	47	62	Acyl carrier protein 3, chloroplastic OS=Hordeum vulgare GN=ACL1.3 PE=1 SV=2
Os09t0564800-01	25	21	94	77	61 kDa protein OS=Autographa californica nuclear polyhedrosis virus GN=P61 PE=4 SV=2
Os09t0439200-01	4	5	61	52	Protein TIFY 10A OS=Arabidopsis thaliana GN=TIFY10A PE=1 SV=1
Os03t0206400-01	25	21	94	77	Serine/arginine repetitive matrix protein 1 OS=Mus musculus GN=Srrm1 PE=1 SV=1
Os03t0797300-01	17	13	137	142	Indole-3-glycerol phosphate lyase, chloroplastic OS=Zea mays GN=BX1 PE=1 SV=2
Os03t0820500-01	35	12	174	196	Actin-depolymerizing factor 3 OS=Oryza sativa subsp. japonica GN=ADF3 PE=1 SV=1
Os03t0126000-01	14	28	73	73	Anthranilate phosphoribosyltransferase, chloroplastic OS=Arabidopsis thaliana GN=PAT1 PE=2 SV=1
Os03t0126825-01	170	167	615	353	CBL-interacting protein kinase 9 OS=Oryza sativa subsp. japonica GN=CIPK9 PE=2 SV=1
Os03t0130300-01	7	12	51	65	Defensin-like protein OS=Nelumbo nucifera PE=3 SV=1
Os03t0180900-01	10	16	153	99	Protein TIFY 10B OS=Arabidopsis thaliana GN=TIFY10B PE=1 SV=1
Os03t0181100-01	25	13	81	67	Formin-like protein 5 OS=Oryza sativa subsp. japonica GN=FH5 PE=2 SV=2
Os03t0184550-01	29	79	113	28	Putative dihydroflavonol-4-reductase OS=Synechocystis sp. (strain ATCC 27184 / PCC 6803 / N-1) GN=dfrA PE=3 SV=1
Os03t0195100-00	3	18	26	59	LL-diaminopimelate aminotransferase, chloroplastic OS=Arabidopsis thaliana GN=DAP PE=1 SV=1
Os03t0230300-01	12	9	72	36	Serine/arginine repetitive matrix protein 1 OS=Homo sapiens GN=SRRM1 PE=1 SV=2
Os03t0251000-01	35	6	122	59	Uncharacterized 29.3 kDa protein OS=Orgyia pseudotsugata multicapsid polyhedrosis virus GN=ORF92 PE=4 SV=1
Os03t0258200-01	2	1	18	17	Probable carboxylesterase 17 OS=Arabidopsis thaliana GN=CXE17 PE=2 SV=1
Os03t0286900-01	30	16	382	369	Low temperature-induced protein lt101.2 OS=Hordeum vulgare GN=LT101.2 PE=2 SV=1
Os03t0289850-01	6	9	67	80	Flavonol synthase/flavanone 3-hydroxylase OS=Arabidopsis thaliana GN=FLS1 PE=1 SV=1
Os03t0327100-01	40	20	95	74	Protein CUP-SHAPED COTYLEDON 2 OS=Arabidopsis thaliana GN=NAC098 PE=1 SV=1
Os03t0348200-00	26	5	122	86	(+)-delta-cadinene synthase OS=Gossypium hirsutum GN=CDN1 PE=1 SV=1
Os03t0436600-00	1	0	23	17	Polygalacturonase inhibitor 2 OS=Phaseolus vulgaris GN=PGIP2 PE=1 SV=1
Os03t0623100-01	0	0	24	41	Vegetative cell wall protein gp1 OS=Chlamydomonas reinhardtii GN=GP1 PE=2 SV=1
Os03t0700750-00	32	42	157	103	Probable lipoxygenase 4 OS=Oryza sativa subsp. japonica GN=Os03g0700700 PE=2 SV=1
Os03t0723400-01	6	6	39	76	Serine/arginine repetitive matrix protein 2 OS=Homo sapiens GN=SRRM2 PE=1 SV=2
Os03t0726500-01	60	63	208	157	Putative protein TPRXL OS=Homo sapiens GN=TPRXL PE=5 SV=2
Os03t0797400-01	1	5	74	90	Indole-3-glycerol phosphate lyase, chloroplastic OS=Zea mays GN=BX1 PE=1 SV=2
Os03t0797500-01	1	9	119	198	Indole-3-glycerol phosphate lyase, chloroplastic OS=Zea mays GN=BX1 PE=1 SV=2
Os03t0826800-01	72	255	197	117	Uncharacterized protein LOC284861 OS=Homo sapiens PE=2 SV=1
Os03t0830400-01	4	6	27	30	Uncharacterized protein At1g14870 OS=Arabidopsis thaliana GN=At1g14870 PE=1 SV=1
Os03t0830500-01	2	3	25	26	Uncharacterized protein At1g14870 OS=Arabidopsis thaliana GN=At1g14870 PE=1 SV=1
Os03t0850450-00	45	22	103	61	Aspartokinase 1, chloroplastic OS=Arabidopsis thaliana GN=AK1 PE=1 SV=1
Os03t0161800-01	27	25	98	66	1,2-dihydroxy-3-keto-5-methylthiopentene dioxygenase 2 OS=Oryza sativa subsp. japonica GN=ARD2 PE=2 SV=1
Os03t0289800-01	2	4	27	32	Leucoanthocyanidin dioxygenase OS=Malus domestica GN=ANS PE=2 SV=1
Os03t0402800-01	35	33	110	116	Protein TIFY 10B OS=Arabidopsis thaliana GN=TIFY10B PE=1 SV=1
Os03t0402800-02	297	277	791	677	Protein TIFY 10B OS=Arabidopsis thaliana GN=TIFY10B PE=1 SV=1
Os03t0741100-01	28	25	75	69	Transcription factor bHLH92 OS=Arabidopsis thaliana GN=BHLH92 PE=2 SV=1
Os11t0242850-00	1558	532	655	1183	Chlorophyll a-b binding protein CP26, chloroplastic OS=Arabidopsis thaliana GN=LHCB5 PE=2 SV=1
Os11t0592200-01	15	47	97	170	Wheatwin-1 OS=Triticum aestivum GN=PR4A PE=1 SV=1
Os11t0117400-00	25	37	176	178	Probable WRKY transcription factor 46 OS=Arabidopsis thaliana GN=WRKY46 PE=2 SV=1
Os11t0170900-01	310	91	96	0	BURP domain-containing protein 17 OS=Oryza sativa subsp. japonica GN=BURP17 PE=2 SV=1
Os11t0181200-01	0	0	27	34	Serrate RNA effector molecule OS=Arabidopsis thaliana GN=SE PE=1 SV=2
Os11t0303600-01	4	2	47	27	O-methyltransferase ZRP4 OS=Zea mays GN=ZRP4 PE=2 SV=1
Os11t0303800-01	34	35	204	90	Translation initiation factor IF-2 OS=Frankia sp. (strain CcI3) GN=infB PE=3 SV=1
Os11t0454000-01	2	0	32	39	Dehydrin Rab16C OS=Oryza sativa subsp. japonica GN=RAB16C PE=2 SV=1
Os11t0454200-01	1	1	31	46	Dehydrin Rab16B OS=Oryza sativa subsp. japonica GN=RAB16B PE=2 SV=1
Os11t0454300-01	12	15	229	192	Water stress-inducible protein Rab21 OS=Oryza sativa subsp. japonica GN=RAB21 PE=2 SV=1
Os11t0592000-01	26	182	118	522	Wheatwin-2 OS=Triticum aestivum GN=PR4B PE=1 SV=1
Os11t0125900-00	6	5	41	62	Nucleoside-triphosphatase OS=Pisum sativum PE=2 SV=1
Os11t0451700-00	2	2	23	25	Water stress-inducible protein Rab21 OS=Oryza sativa subsp. japonica GN=RAB21 PE=2 SV=1
Os11t0684000-01	58	51	184	171	Transcription factor MYB21 OS=Arabidopsis thaliana GN=MYB21 PE=1 SV=1
Os10t0167401-00	46	61	140	143	Enolase OS=Oryza sativa subsp. japonica GN=ENO1 PE=1 SV=2
Os10t0392400-01	33	40	150	146	Protein TIFY 10A OS=Arabidopsis thaliana GN=TIFY10A PE=1 SV=1
Os10t0450800-01	33	48	518	418	Glycine-rich cell wall structural protein 2 OS=Oryza sativa subsp. japonica GN=GRP0.9 PE=2 SV=1
Os10t0450900-02	1016	1034	2270	3077	Glycine-rich cell wall structural protein 2 OS=Oryza sativa subsp. japonica GN=GRP0.9 PE=2 SV=1
Os10t0457600-01	57	89	203	178	3-ketoacyl-CoA thiolase 2, peroxisomal OS=Arabidopsis thaliana GN=PED1 PE=1 SV=2
Os10t0462600-01	100	95	44	47	Formin-like protein 20 OS=Arabidopsis thaliana GN=FH20 PE=2 SV=2
Os10t0521000-01	2	3	38	31	Trehalase OS=Oryctolagus cuniculus GN=TREH PE=1 SV=1
Os10t0565200-00	29	20	110	74	Beta-amylase 3, chloroplastic OS=Arabidopsis thaliana GN=BAM3 PE=1 SV=3
Os10t0565150-01	47	20	111	88	Beta-amylase 3, chloroplastic OS=Arabidopsis thaliana GN=BAM3 PE=1 SV=3
Os10t0208500-02	20	48	52	23	Putative ribonuclease H protein At1g65750 OS=Arabidopsis thaliana GN=At1g65750 PE=3 SV=1
Os10t0515900-01	3	16	21	59	Cytochrome P450 89A2 OS=Arabidopsis thaliana GN=CYP89A2 PE=2 SV=2
Os10t0213100-01	159	106	371	231	Probable protein phosphatase 2C 5 OS=Oryza sativa subsp. japonica GN=Os01g0552300 PE=2 SV=1
Os10t0517500-02	28	29	159	121	O-succinylhomoserine sulfhydrylase OS=Pseudomonas aeruginosa GN=metZ PE=3 SV=1
Os07t0124900-01	46	190	162	64	Pathogenesis-related protein 1 OS=Hordeum vulgare PE=2 SV=1
Os07t0125500-01	46	190	162	64	Pathogenesis-related protein 1 OS=Hordeum vulgare PE=2 SV=1
Os07t0126301-01	46	190	162	64	Pathogenesis-related protein 1 OS=Hordeum vulgare PE=2 SV=1
Os07t0126650-01	46	190	162	64	Pathogenesis-related protein 1 OS=Hordeum vulgare PE=2 SV=1
Os07t0142900-01	52	24	243	209	Uncharacterized oxidoreductase At1g06690, chloroplastic OS=Arabidopsis thaliana GN=At1g06690 PE=1 SV=1
Os07t0147500-01	505	3733	1741	280	Photosystem II 10 kDa polypeptide, chloroplastic OS=Hordeum vulgare GN=PSBR PE=3 SV=1
Os07t0175600-01	29	45	72	96	Non-specific lipid-transfer protein-like protein At2g13820 OS=Arabidopsis thaliana GN=At2g13820 PE=1 SV=1
Os07t0206700-02	232	152	494	323	Cycloartenol-C-24-methyltransferase 1 OS=Oryza sativa subsp. japonica GN=Smt1-1 PE=2 SV=1
Os07t0413800-03	16	1	68	25	Serine/arginine repetitive matrix protein 2 OS=Homo sapiens GN=SRRM2 PE=1 SV=2
Os07t0418600-01	4	5	83	64	Protein TsetseEP OS=Glossina palpalis palpalis PE=4 SV=1
Os07t0418700-01	4	3	76	52	Protein TsetseEP OS=Glossina palpalis palpalis PE=4 SV=1
Os07t0500300-01	63	66	224	256	Probable ADP-ribosylation factor GTPase-activating protein AGD11 OS=Arabidopsis thaliana GN=AGD11 PE=2 SV=1
Os07t0523600-01	54	43	123	158	Glucose-6-phosphate/phosphate translocator 2, chloroplastic OS=Arabidopsis thaliana GN=GPT2 PE=2 SV=2
Os07t0523965-01	54	43	122	159	Glucose-6-phosphate/phosphate translocator 2, chloroplastic OS=Arabidopsis thaliana GN=GPT2 PE=2 SV=2
Os07t0526400-01	6	25	86	96	Chalcone synthase 1 OS=Secale cereale GN=CHS1 PE=3 SV=1
Os07t0558400-01	959	507	451	1075	Chlorophyll a-b binding protein CP29.1, chloroplastic OS=Arabidopsis thaliana GN=LHCB4.1 PE=1 SV=1
Os07t0633200-02	14	12	50	42	Serine/arginine-rich splicing factor 10 OS=Mus musculus GN=Srsf10 PE=1 SV=2
Os07t0664300-00	0	1	35	30	Momilactone A synthase OS=Oryza sativa subsp. japonica GN=Os04g0179200 PE=2 SV=1
Os07t0664400-01	0	0	22	17	Momilactone A synthase OS=Oryza sativa subsp. japonica GN=Os04g0179200 PE=2 SV=1
Os07t0664600-02	21	43	54	14	Xanthoxin dehydrogenase OS=Arabidopsis thaliana GN=ABA2 PE=1 SV=1
Os07t0664600-01	17	40	70	11	Momilactone A synthase OS=Oryza sativa subsp. japonica GN=Os04g0179200 PE=2 SV=1
Os07t0673200-01	27	21	167	60	Probable E3 ubiquitin-protein ligase BAH1-like 2 OS=Oryza sativa subsp. japonica GN=Os07g0673200 PE=2 SV=1
Os07t0218200-00	1	6	24	29	(E)-beta-farnesene synthase OS=Zea mays subsp. huehuetenangensis PE=1 SV=1
Os07t0523400-01	52	41	118	149	Glucose-6-phosphate/phosphate translocator 2, chloroplastic OS=Arabidopsis thaliana GN=GPT2 PE=2 SV=2
Os07t0615200-01	342	385	751	872	Protein TIFY 10A OS=Arabidopsis thaliana GN=TIFY10A PE=1 SV=1
Os07t0684000-01	646	738	300	276	Atherin OS=Homo sapiens GN=SAMD1 PE=1 SV=1
Os07t0539300-02	35	26	82	78	Glucan endo-1,3-beta-glucosidase 12 OS=Arabidopsis thaliana GN=At4g29360 PE=1 SV=1
Os01t0121600-01	10	2	33	38	Serine/arginine repetitive matrix protein 1 OS=Gallus gallus GN=SRRM1 PE=2 SV=1
Os01t0108400-00	4	10	75	101	Transcription factor bHLH36 OS=Arabidopsis thaliana GN=BHLH36 PE=2 SV=1
Os01t0123900-01	71	64	703	765	Bowman-Birk type bran trypsin inhibitor OS=Oryza sativa subsp. japonica GN=RBBI3.3 PE=1 SV=2
Os01t0124000-01	21	55	872	897	Bowman-Birk type bran trypsin inhibitor OS=Oryza sativa subsp. indica GN=RBBI3.3 PE=2 SV=2
Os01t0124700-01	189	277	637	611	Bowman-Birk type bran trypsin inhibitor OS=Oryza sativa subsp. japonica GN=RBBI3.3 PE=1 SV=2
Os01t0131900-00	1	1	46	43	Bowman-Birk type wound-induced proteinase inhibitor WIP1 OS=Zea mays GN=WIP1 PE=2 SV=1
Os01t0137700-01	24	58	56	27	Probable serine/threonine-protein kinase At1g18390 OS=Arabidopsis thaliana GN=At1g18390 PE=1 SV=2
Os01t0149200-01	175	139	359	405	Putative ribonuclease H protein At1g65750 OS=Arabidopsis thaliana GN=At1g65750 PE=3 SV=1
Os01t0149800-01	596	453	1278	1398	Metallothionein-like protein 2A OS=Oryza sativa subsp. japonica GN=MT2A PE=2 SV=1
Os01t0227100-02	263	229	649	488	Probable chlorophyll(ide) b reductase NYC1, chloroplastic OS=Oryza sativa subsp. japonica GN=NYC1 PE=1 SV=1
Os01t0266800-01	69	171	265	62	Uncharacterized membrane protein YOL092W OS=Saccharomyces cerevisiae GN=YOL092W PE=1 SV=1
Os01t0292200-03	228	256	481	723	CBL-interacting protein kinase 1 OS=Oryza sativa subsp. japonica GN=CIPK1 PE=2 SV=1
Os01t0292200-02	87	92	181	240	CBL-interacting protein kinase 1 OS=Oryza sativa subsp. japonica GN=CIPK1 PE=2 SV=1
Os01t0314800-01	424	268	945	965	Vegetative cell wall protein gp1 OS=Chlamydomonas reinhardtii GN=GP1 PE=2 SV=1
Os01t0332100-01	79	66	258	192	Formin-like protein 5 OS=Oryza sativa subsp. japonica GN=FH5 PE=2 SV=2
Os01t0348900-01	1	7	140	61	Salt stress-induced protein OS=Oryza sativa subsp. japonica GN=SALT PE=2 SV=1
Os01t0348900-02	30	147	3733	1438	Salt stress-induced protein OS=Oryza sativa subsp. japonica GN=SALT PE=2 SV=1
Os01t0508500-01	10	25	58	92	Regulatory protein E2 OS=Human papillomavirus type 36 GN=E2 PE=3 SV=1
Os01t0511100-01	53	38	194	168	Universal stress protein A-like protein OS=Arabidopsis thaliana GN=At3g01520 PE=1 SV=2
Os01t0554100-01	43	140	89	44	Transposon Ty3-G Gag-Pol polyprotein OS=Saccharomyces cerevisiae GN=TY3B-G PE=1 SV=3
Os01t0705200-01	0	0	15	18	Late embryogenesis abundant protein, group 3 OS=Oryza sativa subsp. indica GN=LEA3 PE=1 SV=1
Os01t0717000-01	38	40	150	117	Choline/ethanolamine kinase OS=Mus musculus GN=Chkb PE=1 SV=3
Os01t0793300-01	1	1	125	110	Polyphenol oxidase, chloroplastic OS=Malus domestica PE=2 SV=1
Os01t0863300-01	11	7	41	35	Myb-like protein J OS=Dictyostelium discoideum GN=mybJ PE=3 SV=1
Os01t0879800-01	1	0	29	16	Retrovirus-related Pol polyprotein from transposon TNT 1-94 OS=Nicotiana tabacum PE=2 SV=1
Os01t0888900-01	32	49	104	111	Formin-A OS=Dictyostelium discoideum GN=forA PE=1 SV=1
Os01t0955100-01	61	43	124	105	Probable calcium-binding protein CML31 OS=Oryza sativa subsp. japonica GN=CML31 PE=2 SV=1
Os01t0132000-01	128	96	1547	1283	Bowman-Birk type wound-induced proteinase inhibitor WIP1 OS=Zea mays GN=WIP1 PE=2 SV=1
Os01t0303600-01	2	0	21	14	E3 ubiquitin-protein ligase MARCH4 OS=Danio rerio GN=march4 PE=2 SV=1
Os01t0392600-02	53	98	117	45	Extensin OS=Nicotiana tabacum GN=HRGPNT3 PE=2 SV=1
Os01t0583100-01	20	7	59	53	Probable protein phosphatase 2C 6 OS=Oryza sativa subsp. japonica GN=Os01g0583100 PE=2 SV=1
Os01t0711050-00	30	19	106	66	V-type ATP synthase beta chain OS=Staphylothermus marinus (strain ATCC 43588 / DSM 3639 / F1) GN=atpB PE=3 SV=1
Os01t0860800-02	15	10	58	49	Glucan endo-1,3-beta-glucosidase 14 OS=Arabidopsis thaliana GN=At2g27500/F10A12.18 PE=1 SV=2
Os01t0860800-01	5	6	56	36	Glucan endo-1,3-beta-glucosidase 14 OS=Arabidopsis thaliana GN=At2g27500/F10A12.18 PE=1 SV=2
Os02t0733900-01	15	2	76	45	Vegetative cell wall protein gp1 OS=Chlamydomonas reinhardtii GN=GP1 PE=2 SV=1
Os02t0139000-01	11	4	36	31	Myb family transcription factor APL OS=Arabidopsis thaliana GN=APL PE=2 SV=2
Os02t0669100-01	122	40	371	451	Dehydrin COR410 OS=Triticum aestivum GN=COR410 PE=2 SV=1
Os02t0682300-01	17	9	58	41	E3 ubiquitin-protein ligase RHA1B OS=Arabidopsis thaliana GN=RHA1B PE=2 SV=1
Os02t0736400-01	43	44	185	118	Uncharacterized protein yeiA OS=Escherichia coli (strain K12) GN=yeiA PE=3 SV=3
Os02t0755966-00	1	0	44	27	Cytokinin-O-glucosyltransferase 2 OS=Arabidopsis thaliana GN=UGT85A1 PE=1 SV=1
Os02t0121700-01	3	5	62	86	S-(+)-linalool synthase, chloroplastic OS=Arabidopsis thaliana GN=TPS14 PE=2 SV=2
Os02t0783700-01	97	228	726	572	Alpha-aminoadipic semialdehyde synthase OS=Arabidopsis thaliana GN=LKR/SDH PE=1 SV=1
Os02t0783650-01	15	68	181	161	Alpha-aminoadipic semialdehyde synthase OS=Arabidopsis thaliana GN=LKR/SDH PE=1 SV=1
Os02t0649300-01	1	1	31	43	Homeobox-leucine zipper protein HOX24 OS=Oryza sativa subsp. japonica GN=HOX24 PE=2 SV=1
