# Supplementary material for: Comparative Transcriptome Analysis of Two Rice Varieties in Response to Rice Stripe Virus and Small Brown Planthoppers during Early Interaction
Source: PLoS One. 2013 Dec 16;8(12):e82126. doi: 10.1371/journal.pone.0082126 (PMC3864904; doi:10.1371/journal.pone.0082126)
Supplement: Table S9 — DEGs only detected in Liaonong979. These genes were considered to be related to RSV resistance. (XLS) [file pone.0082126.s009.xls]

## Sheet: Sheet1
Table S9 DEGs only detected in Liaonong979
#SwissprotGeneID	Annotation
Os12t0111800-00	Cationic peroxidase 1 OS=Arachis hypogaea GN=PNC1 PE=1 SV=2
Os12t0169600-01	Fructose-bisphosphate aldolase, chloroplastic OS=Oryza sativa subsp. japonica GN=Os11g0171300 PE=1 SV=2
Os12t0242100-01	Glycine-rich cell wall structural protein 1.8 OS=Phaseolus vulgaris PE=2 SV=1
Os12t0263000-01	Glutathione synthetase, chloroplastic OS=Brassica juncea GN=GSH2 PE=2 SV=1
Os12t0441600-00	O-methyltransferase ZRP4 OS=Zea mays GN=ZRP4 PE=2 SV=1
Os12t0499200-00	Retrotransposon-like protein 1 OS=Mus musculus GN=Rtl1 PE=2 SV=1
Os12t0569700-03	Heat shock cognate 70 kDa protein 2 OS=Solanum lycopersicum GN=HSC-2 PE=2 SV=1
Os12t0569700-01	Heat shock cognate 70 kDa protein OS=Petunia hybrida GN=HSP70 PE=2 SV=1
Os12t0571100-01	Metallothionein-like protein 4C OS=Oryza sativa subsp. japonica GN=MT4C PE=2 SV=1
Os12t0611100-01	Probable LRR receptor-like serine/threonine-protein kinase At1g07650 OS=Arabidopsis thaliana GN=At1g07650 PE=1 SV=1
Os12t0626400-01	Phytoene synthase 2, chloroplastic (Fragment) OS=Solanum lycopersicum GN=PSY2 PE=2 SV=1
Os12t0189300-01	Carboxyvinyl-carboxyphosphonate phosphorylmutase, chloroplastic OS=Arabidopsis thaliana GN=At1g77060 PE=1 SV=2
Os12t0621900-01	COP9 signalosome complex subunit 6b OS=Arabidopsis thaliana GN=CSN6B PE=1 SV=2
Os04t0111200-01	Bifunctional 3'-phosphoadenosine 5'-phosphosulfate synthase 2 OS=Homo sapiens GN=PAPSS2 PE=1 SV=2
Os04t0127100-01	Xylem serine proteinase 1 OS=Arabidopsis thaliana GN=XSP1 PE=2 SV=1
Os04t0244800-01	Serine/arginine repetitive matrix protein 1 OS=Pongo abelii GN=SRRM1 PE=2 SV=1
Os04t0364800-00	Putative ripening-related protein 1 OS=Oryza sativa subsp. japonica GN=Os04g0364800 PE=3 SV=2
Os04t0369000-01	Vesicle-associated protein 1-2 OS=Arabidopsis thaliana GN=PVA12 PE=1 SV=1
Os04t0423400-02	Abscisic stress-ripening protein 1 OS=Solanum lycopersicum GN=ASR1 PE=2 SV=1
Os04t0448600-01	Cation transport regulator-like protein 2 OS=Rattus norvegicus GN=Chac2 PE=2 SV=1
Os04t0457000-01	Chlorophyll a-b binding protein CP24, chloroplastic OS=Spinacia oleracea PE=2 SV=1
Os04t0497000-01	Probable NADP-dependent oxidoreductase P1 OS=Arabidopsis thaliana GN=P1 PE=1 SV=1
Os04t0500700-01	Anthranilate N-benzoyltransferase protein 1 OS=Dianthus caryophyllus GN=HCBT1 PE=1 SV=1
Os04t0517100-01	Myb-related protein Myb4 OS=Oryza sativa subsp. japonica GN=MYB4 PE=2 SV=2
Os04t0541700-01	Homeobox-leucine zipper protein HOX22 OS=Oryza sativa subsp. japonica GN=HOX22 PE=2 SV=2
Os04t0559700-01	Probable aquaporin PIP1-2 OS=Oryza sativa subsp. japonica GN=PIP1-2 PE=2 SV=3
Os04t0602100-02	Thylakoid lumenal 29 kDa protein, chloroplastic OS=Solanum lycopersicum GN=CLEB3J9 PE=3 SV=1
Os04t0330900-02	Aspartic proteinase-like protein 2 OS=Arabidopsis thaliana GN=At1g65240 PE=1 SV=2
Os04t0340300-01	(+)-delta-cadinene synthase isozyme C2 OS=Gossypium arboreum GN=CAD1-C2 PE=2 SV=1
Os04t0341500-01	Germacrene A synthase short form OS=Cichorium intybus PE=1 SV=1
Os04t0659100-02	Glutamine synthetase, chloroplastic OS=Oryza sativa subsp. japonica GN=GLN2 PE=1 SV=1
Os04t0611300-01	Serine/arginine repetitive matrix protein 1 OS=Pongo abelii GN=SRRM1 PE=2 SV=1
Os05t0231750-00	Probable aquaporin TIP4-1 OS=Oryza sativa subsp. japonica GN=TIP4-1 PE=2 SV=1
Os05t0253301-00	Probable LRR receptor-like serine/threonine-protein kinase At1g56130 OS=Arabidopsis thaliana GN=At1g56130 PE=1 SV=2
Os05t0261001-00	Probable LRR receptor-like serine/threonine-protein kinase At1g56130 OS=Arabidopsis thaliana GN=At1g56130 PE=1 SV=2
Os05t0114700-02	Transcription factor MYB48 OS=Arabidopsis thaliana GN=MYB48 PE=2 SV=1
Os05t0135500-01	Peroxidase 5 OS=Vitis vinifera GN=GSVIVT00037159001 PE=1 SV=2
Os05t0161500-01	Probable GTP pyrophosphokinase OS=Mycobacterium leprae GN=relA PE=3 SV=1
Os05t0162000-01	Peroxidase 1 OS=Zea mays GN=PER1 PE=1 SV=1
Os05t0215000-03	BURP domain-containing protein 1 OS=Oryza sativa subsp. japonica GN=BURP1 PE=2 SV=1
Os05t0217800-02	BURP domain-containing protein 2 OS=Oryza sativa subsp. japonica GN=BURP2 PE=2 SV=1
Os05t0227600-00	Anter-specific proline-rich protein APG OS=Arabidopsis thaliana GN=APG PE=2 SV=2
Os05t0258400-00	Probable LRR receptor-like serine/threonine-protein kinase At1g56140 OS=Arabidopsis thaliana GN=At1g56140 PE=1 SV=2
Os05t0278550-00	Taxadien-5-alpha-ol O-acetyltransferase OS=Taxus cuspidata GN=TAT PE=1 SV=1
Os05t0291700-01	Serine/arginine repetitive matrix protein 2 OS=Homo sapiens GN=SRRM2 PE=1 SV=2
Os05t0382600-03	Annexin D4 OS=Arabidopsis thaliana GN=ANN4 PE=2 SV=1
Os05t0382600-01	Annexin D4 OS=Arabidopsis thaliana GN=ANN4 PE=2 SV=1
Os05t0442550-01	Serine/arginine repetitive matrix protein 1 OS=Pongo abelii GN=SRRM1 PE=2 SV=1
Os05t0447700-02	Serine/arginine repetitive matrix protein 2 OS=Homo sapiens GN=SRRM2 PE=1 SV=2
Os05t0453300-01	Putative protein TPRXL OS=Homo sapiens GN=TPRXL PE=5 SV=2
Os05t0460500-00	Riboflavin biosynthesis protein ribBA, chloroplastic OS=Arabidopsis thaliana GN=RIBBA PE=2 SV=2
Os05t0460600-02	Riboflavin biosynthesis protein ribBA, chloroplastic OS=Arabidopsis thaliana GN=RIBBA PE=2 SV=2
Os05t0490900-01	Translation initiation factor IF-2 OS=Methylobacterium populi (strain ATCC BAA-705 / NCIMB 13946 / BJ001) GN=infB PE=3 SV=1
Os05t0496200-03	Phosphoglycerate kinase, chloroplastic OS=Triticum aestivum PE=2 SV=1
Os05t0525900-01	Zinc finger CCCH domain-containing protein 37 OS=Oryza sativa subsp. japonica GN=Os05g0525900 PE=2 SV=1
Os05t0541000-01	Serine/arginine repetitive matrix protein 2 OS=Homo sapiens GN=SRRM2 PE=1 SV=2
Os05t0184500-00	Mucin-2 OS=Homo sapiens GN=MUC2 PE=1 SV=2
Os05t0217700-01	BURP domain-containing protein 2 OS=Oryza sativa subsp. japonica GN=BURP2 PE=2 SV=1
Os05t0261700-02	Probable LRR receptor-like serine/threonine-protein kinase At1g56140 OS=Arabidopsis thaliana GN=At1g56140 PE=1 SV=2
Os05t0278500-01	Taxadien-5-alpha-ol O-acetyltransferase OS=Taxus cuspidata GN=TAT PE=1 SV=1
Os05t0293600-01	DNA-directed RNA polymerase subunit beta'' OS=Oryza sativa subsp. japonica GN=rpoC2 PE=3 SV=1
Os05t0421900-00	Gibberellin 20 oxidase 2 OS=Oryza sativa subsp. japonica GN=20ox2 PE=1 SV=1
Os05t0537100-00	Probable WRKY transcription factor 50 OS=Arabidopsis thaliana GN=WRKY50 PE=1 SV=1
Os08t0382400-03	Peptidyl-prolyl cis-trans isomerase CYP38, chloroplastic OS=Arabidopsis thaliana GN=CYP38 PE=1 SV=1
Os08t0109300-01	Adenylate kinase, chloroplastic OS=Zea mays GN=ADK1 PE=1 SV=1
Os08t0126300-01	Glyceraldehyde-3-phosphate dehydrogenase, cytosolic OS=Oryza sativa subsp. japonica GN=GAPC PE=1 SV=1
Os08t0189600-01	Germin-like protein 8-7 OS=Oryza sativa subsp. japonica GN=GER6 PE=2 SV=1
Os08t0189700-01	Germin-like protein 8-8 OS=Oryza sativa subsp. japonica GN=Os08g0189700 PE=2 SV=1
Os08t0189850-00	Germin-like protein 8-9 OS=Oryza sativa subsp. japonica GN=Os08g0189850 PE=2 SV=1
Os08t0200600-01	NAC domain-containing protein 21/22 OS=Arabidopsis thaliana GN=NAC021 PE=1 SV=2
Os08t0202300-03	Retrovirus-related Pol polyprotein from transposon 17.6 OS=Drosophila melanogaster GN=pol PE=4 SV=1
Os08t0246800-01	Protein FAR-RED IMPAIRED RESPONSE 1 OS=Arabidopsis thaliana GN=FAR1 PE=1 SV=1
Os08t0357300-01	DNA-binding protein EMBP-1 OS=Triticum aestivum PE=1 SV=1
Os08t0379400-02	Quinone oxidoreductase-like protein At1g23740, chloroplastic OS=Arabidopsis thaliana GN=At1g23740 PE=1 SV=2
Os08t0423500-00	Bifunctional monodehydroascorbate reductase and carbonic anhydrase nectarin-3 OS=Nicotiana langsdorffii x Nicotiana sanderae GN=NEC3 PE=1 SV=1
Os08t0423600-00	Bifunctional monodehydroascorbate reductase and carbonic anhydrase nectarin-3 OS=Nicotiana langsdorffii x Nicotiana sanderae GN=NEC3 PE=1 SV=1
Os08t0468200-01	Nitrate reductase [NADH] 1 OS=Oryza sativa subsp. japonica GN=NIA1 PE=2 SV=3
Os08t0472000-01	bZIP transcription factor TRAB1 OS=Oryza sativa subsp. japonica GN=TRAB1 PE=1 SV=1
Os08t0139700-01	(E)-beta-farnesene synthase OS=Zea diploperennis PE=1 SV=1
Os08t0143900-01	Protein FAR1-RELATED SEQUENCE 1 OS=Arabidopsis thaliana GN=FRS1 PE=1 SV=1
Os08t0189900-00	Germin-like protein 8-10 OS=Oryza sativa subsp. japonica GN=GLP2 PE=2 SV=1
Os08t0202300-04	Probable LRR receptor-like serine/threonine-protein kinase At1g56130 OS=Arabidopsis thaliana GN=At1g56130 PE=1 SV=2
Os08t0202300-02	Probable LRR receptor-like serine/threonine-protein kinase At1g56130 OS=Arabidopsis thaliana GN=At1g56130 PE=1 SV=2
Os08t0239300-01	Endo-1,3;1,4-beta-D-glucanase OS=Zea mays PE=1 SV=1
Os08t0335200-01	Agglutinin-2 OS=Cladrastis lutea PE=1 SV=1
Os08t0434100-01	Extracellular ribonuclease LE OS=Solanum lycopersicum PE=1 SV=2
Os08t0465800-01	Glutamate decarboxylase 1 OS=Arabidopsis thaliana GN=GAD1 PE=1 SV=2
Os08t0468801-01	Nitrate reductase [NADH] 1 OS=Oryza sativa subsp. japonica GN=NIA1 PE=2 SV=3
Os08t0485800-01	Putative EG45-like domain containing protein 1 OS=Arabidopsis thaliana GN=EGC1 PE=2 SV=1
Os08t0498600-01	Caffeoyl-CoA O-methyltransferase OS=Mesembryanthemum crystallinum PE=2 SV=1
Os08t0539700-03	Disease resistance protein RPM1 OS=Arabidopsis thaliana GN=RPM1 PE=1 SV=1
Os06t0196300-02	Peroxiredoxin Q, chloroplastic OS=Oryza sativa subsp. japonica GN=Os06g0196300 PE=1 SV=1
Os06t0215600-01	12-oxophytodienoate reductase 1 OS=Arabidopsis thaliana GN=OPR1 PE=1 SV=2
Os06t0264800-03	Uncharacterized protein At4g01150, chloroplastic OS=Arabidopsis thaliana GN=At4g01150 PE=1 SV=1
Os06t0316300-00	Glycine-rich cell wall structural protein OS=Hordeum vulgare GN=GRP PE=2 SV=1
Os06t0316800-01	Glycine-rich cell wall structural protein OS=Hordeum vulgare GN=GRP PE=2 SV=1
Os06t0317100-00	Uncharacterized protein F12A10.7 OS=Caenorhabditis elegans GN=F12A10.7 PE=2 SV=2
Os06t0336050-00	Probable xyloglucan endotransglucosylase/hydrolase protein 26 OS=Arabidopsis thaliana GN=XTH26 PE=2 SV=1
Os06t0503400-01	Reticulon-like protein B2 OS=Arabidopsis thaliana GN=RTNLB2 PE=1 SV=1
Os06t0547400-01	Peroxidase 52 OS=Arabidopsis thaliana GN=PER52 PE=2 SV=1
Os06t0573600-03	Beta-galactosidase 9 OS=Oryza sativa subsp. japonica GN=Os06g0573600 PE=2 SV=1
Os06t0647400-01	Lysosomal Pro-X carboxypeptidase OS=Pongo abelii GN=PRCP PE=2 SV=1
Os06t0662200-01	Light-inducible protein CPRF2 OS=Petroselinum crispum GN=CPRF2 PE=2 SV=2
Os06t0701700-02	Cation transporter HKT1 OS=Oryza sativa subsp. japonica GN=HKT1 PE=1 SV=1
Os06t0701700-01	Cation transporter HKT1 OS=Oryza sativa subsp. japonica GN=HKT1 PE=1 SV=1
Os06t0335900-02	Probable xyloglucan endotransglucosylase/hydrolase protein 26 OS=Arabidopsis thaliana GN=XTH26 PE=2 SV=1
Os06t0729000-02	Phytoene synthase, chloroplastic OS=Zea mays GN=Y1 PE=3 SV=1
Os09t0115500-01	CBS domain-containing protein CBSX1, chloroplastic OS=Arabidopsis thaliana GN=CBSX1 PE=1 SV=2
Os09t0127300-01	Dihydroflavonol-4-reductase OS=Vitis vinifera GN=DFR PE=1 SV=1
Os09t0272000-01	Serine/arginine repetitive matrix protein 2 OS=Mus musculus GN=Srrm2 PE=1 SV=2
Os09t0319800-01	Syn-copalyl diphosphate synthase OS=Oryza sativa subsp. japonica GN=CPS4 PE=2 SV=1
Os09t0352000-00	Probable LRR receptor-like protein kinase At1g51890 OS=Arabidopsis thaliana GN=At1g51890 PE=2 SV=2
Os09t0353200-00	Receptor-like protein kinase At3g21340 OS=Arabidopsis thaliana GN=At3g21340 PE=1 SV=1
Os09t0522200-01	Dehydration-responsive element-binding protein 1A OS=Oryza sativa subsp. japonica GN=DREB1A PE=2 SV=1
Os09t0541000-01	Probable aquaporin PIP2-7 OS=Oryza sativa subsp. japonica GN=PIP2-7 PE=2 SV=2
Os09t0551600-01	HMG1/2-like protein OS=Ipomoea nil PE=2 SV=1
Os09t0240500-03	Probable sulfate transporter 4.2 OS=Arabidopsis thaliana GN=SULTR4;2 PE=2 SV=2
Os09t0315100-01	Endoribonuclease Dicer homolog 2b OS=Oryza sativa subsp. japonica GN=DCL2B PE=2 SV=2
Os09t0379600-00	Homeobox-leucine zipper protein HOX25 OS=Oryza sativa subsp. japonica GN=HOX25 PE=2 SV=2
Os09t0406200-00	Uncharacterized protein OsI_031781 OS=Oryza sativa subsp. indica GN=OsI_031781 PE=1 SV=1
Os09t0519200-02	Zinc finger homeobox protein 4 OS=Gallus gallus GN=ZFHX4 PE=2 SV=2
Os09t0272900-01	Disease resistance protein RPS5 OS=Arabidopsis thaliana GN=RPS5 PE=1 SV=2
Os03t0103200-01	Cortical cell-delineating protein OS=Zea mays PE=2 SV=1
Os03t0103300-00	14 kDa proline-rich protein DC2.15 OS=Daucus carota PE=2 SV=1
Os03t0364450-00	Probable receptor-like protein kinase At5g15080 OS=Arabidopsis thaliana GN=At5g15080 PE=1 SV=1
Os03t0367200-01	Flavonoid 3',5'-hydroxylase OS=Campanula medium GN=CYP75A6 PE=2 SV=1
Os03t0103100-01	Cortical cell-delineating protein OS=Zea mays PE=2 SV=1
Os03t0141200-01	Beta-amylase 1, chloroplastic OS=Arabidopsis thaliana GN=BAM1 PE=1 SV=1
Os03t0183000-01	Ethylene-responsive transcription factor 1 OS=Oryza sativa subsp. japonica GN=EREBP1 PE=1 SV=1
Os03t0183050-00	Ethylene-responsive transcription factor 1 OS=Oryza sativa subsp. japonica GN=EREBP1 PE=1 SV=1
Os03t0183500-01	Envelope glycoprotein G OS=Human herpesvirus 2 (strain HG52) GN=gG PE=3 SV=1
Os03t0250000-01	Leucine-rich repeat extensin-like protein 6 OS=Arabidopsis thaliana GN=LRX6 PE=2 SV=1
Os03t0279950-01	PsbP-like protein 2, chloroplastic OS=Arabidopsis thaliana GN=PPL2 PE=1 SV=2
Os03t0300400-01	Pathogenesis-related protein 1 OS=Asparagus officinalis GN=PR1 PE=2 SV=1
Os03t0316200-01	Serine/arginine repetitive matrix protein 2 OS=Homo sapiens GN=SRRM2 PE=1 SV=2
Os03t0327600-01	Glycoprotein gp2 OS=Equine herpesvirus 1 (strain V592) GN=71 PE=3 SV=1
Os03t0330300-01	LisH domain-containing protein C1711.05 OS=Schizosaccharomyces pombe GN=SPBC1711.05 PE=2 SV=1
Os03t0333400-01	Thylakoid lumenal protein At1g03610, chloroplastic OS=Arabidopsis thaliana GN=At1g03600 PE=1 SV=1
Os03t0341300-01	Bidirectional sugar transporter SWEET16 OS=Oryza sativa subsp. japonica GN=SWEET16 PE=3 SV=1
Os03t0393700-02	Serine carboxypeptidase-like 51 OS=Arabidopsis thaliana GN=SCPL51 PE=2 SV=2
Os03t0608700-02	Putative nuclease HARBI1 OS=Bos taurus GN=HARBI1 PE=2 SV=1
Os03t0655400-01	Octapeptide-repeat protein T2 OS=Mus musculus GN=Srst PE=2 SV=1
Os03t0693800-00	Putative germin-like protein 3-4 OS=Oryza sativa subsp. japonica GN=Os03g0693800 PE=3 SV=1
Os03t0693900-00	Germin-like protein 3-5 OS=Oryza sativa subsp. japonica GN=Os03g0693900 PE=2 SV=1
Os03t0694000-01	Germin-like protein 3-6 OS=Oryza sativa subsp. japonica GN=Os03g0694000 PE=2 SV=1
Os03t0746900-01	Serine/arginine repetitive matrix protein 1 OS=Pongo abelii GN=SRRM1 PE=2 SV=1
Os03t0778100-01	Photosystem I reaction center subunit III, chloroplastic OS=Hordeum vulgare GN=PSAF PE=1 SV=2
Os03t0820300-01	Chitin-binding lectin 1 OS=Solanum tuberosum PE=1 SV=2
Os03t0857200-02	Vegetative cell wall protein gp1 OS=Chlamydomonas reinhardtii GN=GP1 PE=2 SV=1
Os03t0268600-01	Probable protein phosphatase 2C 30 OS=Oryza sativa subsp. japonica GN=Os03g0268600 PE=2 SV=1
Os03t0291500-01	Asparagine synthetase [glutamine-hydrolyzing] OS=Zea mays GN=ASN1 PE=2 SV=2
Os03t0328400-00	Apyrase OS=Solanum tuberosum GN=RROP1 PE=1 SV=2
Os03t0386000-01	Uncharacterized WD repeat-containing protein C2A9.03 OS=Schizosaccharomyces pombe GN=SPBC2A9.03 PE=2 SV=2
Os03t0583900-02	Endoribonuclease Dicer homolog 2a OS=Oryza sativa subsp. japonica GN=DCL2A PE=2 SV=1
Os03t0642900-00	Putative hydrolase C777.06c OS=Schizosaccharomyces pombe GN=SPCC777.06c PE=2 SV=1
Os03t0729100-01	Formin-like protein 7 OS=Oryza sativa subsp. japonica GN=FH7 PE=2 SV=2
Os11t0115400-00	Non-specific lipid-transfer protein 1 OS=Oryza sativa subsp. japonica GN=LTP PE=1 SV=1
Os11t0112200-01	Cationic peroxidase 1 OS=Arachis hypogaea GN=PNC1 PE=1 SV=2
Os11t0115600-00	Translation initiation factor IF-2 OS=Rhodococcus opacus (strain B4) GN=infB PE=3 SV=1
Os11t0117500-01	Probable WRKY transcription factor 70 OS=Arabidopsis thaliana GN=WRKY70 PE=1 SV=1
Os11t0148500-01	Pyruvate kinase, cytosolic isozyme OS=Solanum tuberosum PE=2 SV=1
Os11t0156600-00	HVA22-like protein j OS=Arabidopsis thaliana GN=HVA22J PE=2 SV=2
Os11t0167800-01	Abscisic stress-ripening protein 2 OS=Solanum lycopersicum GN=ASR2 PE=4 SV=1
Os11t0181700-02	Retinol dehydrogenase 12 OS=Mus musculus GN=Rdh12 PE=2 SV=1
Os11t0202300-02	Putative uncharacterized transmembrane protein DDB_G0290641 OS=Dictyostelium discoideum GN=DDB_G0290641 PE=4 SV=2
Os11t0498600-01	Protein HVA22 OS=Hordeum vulgare GN=HVA22 PE=2 SV=1
Os11t0514400-00	Somatic embryogenesis receptor kinase 1 OS=Arabidopsis thaliana GN=SERK1 PE=1 SV=2
Os11t0514500-01	Somatic embryogenesis receptor kinase 1 OS=Arabidopsis thaliana GN=SERK1 PE=1 SV=2
Os11t0625900-01	Probable LRR receptor-like serine/threonine-protein kinase At3g47570 OS=Arabidopsis thaliana GN=At3g47570 PE=1 SV=1
Os11t0702400-01	Zinc finger protein 1 OS=Triticum aestivum PE=2 SV=1
Os11t0708100-01	Laccase-22 OS=Oryza sativa subsp. japonica GN=LAC22 PE=2 SV=2
Os11t0126450-00	Nucleoside-triphosphatase OS=Pisum sativum PE=2 SV=1
Os11t0181800-01	Retinol dehydrogenase 12 OS=Mus musculus GN=Rdh12 PE=2 SV=1
Os11t0180800-01	Transcription repressor MYB4 OS=Arabidopsis thaliana GN=MYB4 PE=1 SV=1
Os11t0256900-01	Salicylate O-methyltransferase OS=Clarkia breweri GN=SAMT PE=1 SV=1
Os11t0431700-01	Serine carboxypeptidase 1 OS=Hordeum vulgare GN=CBP1 PE=1 SV=4
Os11t0508600-01	Bidirectional sugar transporter SWEET14 OS=Oryza sativa subsp. japonica GN=SWEET14 PE=2 SV=1
Os11t0694100-01	Wall-associated receptor kinase 2 OS=Arabidopsis thaliana GN=WAK2 PE=1 SV=1
Os11t0706100-02	Scarecrow-like protein 9 OS=Arabidopsis thaliana GN=SCL9 PE=2 SV=1
Os10t0524300-01	Sulfated surface glycoprotein 185 OS=Volvox carteri PE=1 SV=1
Os10t0361000-01	COPII coat assembly protein sec16 OS=Aspergillus clavatus (strain ATCC 1007 / CBS 513.65 / DSM 816 / NCTC 3887 / NRRL 1) GN=sec16 PE=3 SV=1
Os10t0361900-00	Mucin-2 OS=Homo sapiens GN=MUC2 PE=1 SV=2
Os10t0502400-02	Glutamyl-tRNA reductase, chloroplastic OS=Oryza sativa subsp. japonica GN=Os10g0502400 PE=2 SV=1
Os10t0503800-01	Remorin OS=Solanum tuberosum PE=1 SV=1
Os10t0516100-02	Glycine cleavage system H protein, mitochondrial OS=Oryza sativa subsp. japonica GN=GDCSH PE=1 SV=1
Os10t0103500-00	Retrovirus-related Pol polyprotein from transposon TNT 1-94 OS=Nicotiana tabacum PE=2 SV=1
Os10t0180800-02	Wall-associated receptor kinase-like 17 OS=Arabidopsis thaliana GN=WAKL17 PE=2 SV=2
Os10t0530500-01	Probable glutathione S-transferase GSTU6 OS=Oryza sativa subsp. japonica GN=GSTU6 PE=2 SV=2
Os07t0125201-00	Pathogenesis-related protein PRB1-2 OS=Hordeum vulgare PE=2 SV=1
Os07t0424501-00	Probable cellulose synthase A catalytic subunit 3 [UDP-forming] OS=Oryza sativa subsp. japonica GN=CESA3 PE=2 SV=1
Os07t0126100-00	Pathogenesis-related protein PRB1-2 OS=Hordeum vulgare PE=2 SV=1
Os07t0126500-00	Pathogenesis-related protein PRB1-2 OS=Hordeum vulgare PE=2 SV=1
Os07t0127100-00	Pathogenesis-related protein PRB1-2 OS=Hordeum vulgare PE=2 SV=1
Os07t0150100-01	Uncharacterized membrane protein C24H6.13 OS=Schizosaccharomyces pombe GN=SPAC24H6.13 PE=1 SV=1
Os07t0212200-01	Uncharacterized protein At3g63140, chloroplastic OS=Arabidopsis thaliana GN=At3g63140 PE=1 SV=1
Os07t0417200-01	Omega-6 fatty acid desaturase, endoplasmic reticulum isozyme 2 OS=Glycine max GN=FAD2-2 PE=2 SV=1
Os07t0509800-01	Probable 5'-adenylylsulfate reductase 1, chloroplastic OS=Oryza sativa subsp. japonica GN=APR1 PE=2 SV=1
Os07t0635900-01	Hydrophobic protein LTI6A OS=Oryza sativa subsp. japonica GN=LTI6A PE=2 SV=1
Os07t0657900-01	Thioredoxin reductase NTRC OS=Oryza sativa subsp. japonica GN=Os07g0657900 PE=1 SV=2
Os07t0661400-01	Polyadenylate-binding protein-interacting protein 2 OS=Arabidopsis thaliana GN=CID2 PE=1 SV=1
Os07t0676900-01	Peroxidase 70 OS=Zea mays GN=PER70 PE=1 SV=1
Os07t0677400-00	Peroxidase 2 OS=Oryza sativa subsp. japonica GN=PRX112 PE=2 SV=1
Os07t0687900-01	Serine/arginine repetitive matrix protein 2 OS=Mus musculus GN=Srrm2 PE=1 SV=2
Os07t0691300-01	Putative protein TPRXL OS=Homo sapiens GN=TPRXL PE=5 SV=2
Os07t0489800-01	Serine/arginine repetitive matrix protein 1 OS=Mus musculus GN=Srrm1 PE=1 SV=1
Os07t0558300-01	Putative PAP-specific phosphatase, mitochondrial OS=Arabidopsis thaliana GN=At4g05090 PE=2 SV=1
Os07t0677500-00	Peroxidase 2 OS=Oryza sativa subsp. japonica GN=PRX112 PE=2 SV=1
Os07t0677100-01	Peroxidase 2 OS=Oryza sativa subsp. japonica GN=PRX112 PE=2 SV=1
Os07t0691200-04	D-alanine--D-alanine ligase OS=Chlorobium limicola (strain DSM 245 / NBRC 103803) GN=ddl PE=3 SV=1
Os01t0135700-01	Probable calcium-binding protein CML16 OS=Oryza sativa subsp. japonica GN=CML16 PE=2 SV=1
Os01t0740600-01	Probable glutamate carboxypeptidase 2 OS=Arabidopsis thaliana GN=AMP1 PE=1 SV=2
Os01t0137950-01	Probable receptor-like protein kinase At5g39030 OS=Arabidopsis thaliana GN=At5g39030 PE=2 SV=1
Os01t0138900-01	L-Ala-D/L-Glu epimerase OS=Bacillus subtilis GN=ykfB PE=1 SV=1
Os01t0170000-01	Galactinol--sucrose galactosyltransferase OS=Oryza sativa subsp. japonica GN=RFS PE=1 SV=1
Os01t0186600-01	Serine/arginine repetitive matrix protein 2 OS=Mus musculus GN=Srrm2 PE=1 SV=2
Os01t0191200-02	Stem 28 kDa glycoprotein OS=Glycine max GN=VSPA PE=2 SV=1
Os01t0238500-01	Branched-chain-amino-acid aminotransferase-like protein 3, chloroplastic OS=Arabidopsis thaliana GN=At5g57850 PE=2 SV=1
Os01t0283300-02	Protein TsetseEP OS=Glossina palpalis palpalis PE=4 SV=1
Os01t0327100-02	Peroxidase 1 OS=Zea mays GN=PER1 PE=1 SV=1
Os01t0368900-01	Glutaredoxin-C1 OS=Oryza sativa subsp. japonica GN=GRXC1 PE=3 SV=1
Os01t0543600-01	Cytochrome P450 71C4 OS=Zea mays GN=CYP71C4 PE=2 SV=1
Os01t0544200-03	Cytochrome P450 71C4 OS=Zea mays GN=CYP71C4 PE=2 SV=1
Os01t0619501-00	Transcription factor CPC OS=Arabidopsis thaliana GN=CPC PE=1 SV=1
Os01t0627900-01	Secologanin synthase OS=Catharanthus roseus GN=CYP72A1 PE=2 SV=1
Os01t0627933-00	Secologanin synthase OS=Catharanthus roseus GN=CYP72A1 PE=2 SV=1
Os01t0656250-00	Probable protein phosphatase 2C 8 OS=Oryza sativa subsp. japonica GN=Os01g0656200 PE=2 SV=1
Os01t0679700-01	60S ribosomal protein L37a OS=Oryza sativa subsp. japonica GN=Os01g0679700 PE=1 SV=1
Os01t0695300-01	Farnesyl pyrophosphate synthase OS=Zea mays GN=FPS PE=2 SV=1
Os01t0716450-00	Translation initiation factor IF-2 OS=Streptomyces coelicolor GN=infB PE=3 SV=1
Os01t0717000-04	Formin-like protein 5 OS=Oryza sativa subsp. japonica GN=FH5 PE=2 SV=2
Os01t0795200-01	Subtilisin-like protease SDD1 OS=Arabidopsis thaliana GN=SDD1 PE=2 SV=1
Os01t0816100-01	NAC domain-containing protein 68 OS=Oryza sativa subsp. japonica GN=NAC68 PE=2 SV=1
Os01t0826000-00	Superoxide dismutase 1 copper chaperone OS=Debaryomyces hansenii GN=CCS1 PE=3 SV=2
Os01t0840700-00	60S ribosomal protein L36-3 OS=Arabidopsis thaliana GN=RPL36C PE=2 SV=1
Os01t0846150-00	Probable protein phosphatase 2C 9 OS=Oryza sativa subsp. japonica GN=Os01g0846300 PE=2 SV=1
Os01t0854000-01	Uncharacterized acetyltransferase At3g50280 OS=Arabidopsis thaliana GN=At3g50280 PE=1 SV=1
Os01t0869800-01	Photosystem II 22 kDa protein, chloroplastic OS=Nicotiana tabacum GN=PSBS PE=2 SV=1
Os01t0900800-02	Transcription factor bHLH128 OS=Arabidopsis thaliana GN=BHLH128 PE=1 SV=1
Os01t0916100-01	Glycine-rich cell wall structural protein 2 OS=Oryza sativa subsp. japonica GN=GRP0.9 PE=2 SV=1
Os01t0930800-01	Beta-glucosidase 5 OS=Oryza sativa subsp. japonica GN=BGLU5 PE=2 SV=1
Os01t0944900-01	Glucan endo-1,3-beta-glucosidase GV OS=Hordeum vulgare PE=2 SV=2
Os01t0950833-01	Proline synthase co-transcribed bacterial homolog protein OS=Homo sapiens GN=PROSC PE=1 SV=1
Os01t0975300-02	Transcription factor MYB59 OS=Arabidopsis thaliana GN=MYB59 PE=2 SV=2
Os01t0975300-01	Transcription factor MYB59 OS=Arabidopsis thaliana GN=MYB59 PE=2 SV=2
Os01t0975950-00	Probable aquaporin TIP1-2 OS=Oryza sativa subsp. japonica GN=TIP1-2 PE=2 SV=1
Os01t0108600-02	Formin-like protein 5 OS=Oryza sativa subsp. japonica GN=FH5 PE=2 SV=2
Os01t0591000-02	Aldehyde dehydrogenase family 2 member C4 OS=Arabidopsis thaliana GN=ALDH2C4 PE=1 SV=2
Os01t0703400-01	Farnesyl pyrophosphate synthase OS=Zea mays GN=FPS PE=2 SV=1
Os01t0866400-01	Fructose-1,6-bisphosphatase, cytosolic OS=Oryza sativa subsp. japonica GN=Os01g0866400 PE=2 SV=2
Os01t0880200-03	Glycogenin-1 OS=Homo sapiens GN=GYG1 PE=1 SV=4
Os01t0901650-00	4-coumarate--CoA ligase-like 6 OS=Oryza sativa subsp. japonica GN=4CLL6 PE=2 SV=2
Os01t0915900-01	Glycoprotein gp2 OS=Equine herpesvirus 1 (strain V592) GN=71 PE=3 SV=1
Os01t0170050-00	Galactinol--sucrose galactosyltransferase OS=Oryza sativa subsp. japonica GN=RFS PE=1 SV=1
Os01t0650200-02	GDSL esterase/lipase At1g28600 OS=Arabidopsis thaliana GN=At1g28600 PE=2 SV=1
Os02t0167432-00	Tubulin beta-5 chain OS=Oryza sativa subsp. japonica GN=TUBB5 PE=1 SV=1
Os02t0541300-00	Ubiquitin carboxyl-terminal hydrolase 51 OS=Homo sapiens GN=USP51 PE=2 SV=1
Os02t0581100-01	Photosystem II 5 kDa protein, chloroplastic OS=Gossypium hirsutum GN=PSBT PE=4 SV=1
Os02t0796900-00	60S ribosomal protein L39 OS=Zea mays GN=RPL39 PE=3 SV=1
Os02t0106201-00	Beta-fructofuranosidase 1 OS=Zea mays GN=IVR1 PE=3 SV=1
Os02t0148050-00	Protein CHLOROPLAST IMPORT APPARATUS 2 OS=Arabidopsis thaliana GN=CIA2 PE=2 SV=1
Os02t0240100-01	Peroxidase 70 OS=Zea mays GN=PER70 PE=1 SV=1
Os02t0240300-01	Peroxidase 4 OS=Vitis vinifera GN=GSVIVT00023967001 PE=1 SV=1
Os02t0257300-00	Uncharacterized protein At4g01050, chloroplastic OS=Arabidopsis thaliana GN=At4g01050 PE=1 SV=2
Os02t0280500-01	Probable lactoylglutathione lyase, chloroplast OS=Arabidopsis thaliana GN=At1g67280 PE=2 SV=1
Os02t0303500-01	Leucine-rich repeat extensin-like protein 3 OS=Arabidopsis thaliana GN=LRX3 PE=1 SV=1
Os02t0460200-02	Putative protein TPRXL OS=Homo sapiens GN=TPRXL PE=5 SV=2
Os02t0514500-01	Glycerophosphodiester phosphodiesterase GDE1 OS=Saccharomyces cerevisiae GN=GDE1 PE=1 SV=1
Os02t0527200-01	Uncharacterized protein At4g22758 OS=Arabidopsis thaliana GN=At4g22758 PE=2 SV=1
Os02t0578400-01	Serine/arginine repetitive matrix protein 2 OS=Homo sapiens GN=SRRM2 PE=1 SV=2
Os02t0580900-02	Nitrate transporter 1.3 OS=Arabidopsis thaliana GN=NRT1.3 PE=1 SV=1
Os02t0595100-02	Beta-1,4-mannosyl-glycoprotein 4-beta-N-acetylglucosaminyltransferase OS=Rattus norvegicus GN=Mgat3 PE=1 SV=2
Os02t0652600-01	50S ribosomal protein L19-2, chloroplastic OS=Arabidopsis thaliana GN=At5g47190 PE=2 SV=1
Os02t0751600-01	Probable FKBP-type peptidyl-prolyl cis-trans isomerase 4, chloroplastic OS=Arabidopsis thaliana GN=FKBP23I PE=1 SV=1
Os02t0754300-01	50S ribosomal protein L29, chloroplastic OS=Zea mays GN=RPL29 PE=2 SV=1
Os02t0766700-01	ABSCISIC ACID-INSENSITIVE 5-like protein 5 OS=Arabidopsis thaliana GN=ABF2 PE=1 SV=1
Os02t0822600-01	50S ribosomal protein L9, chloroplastic OS=Triticum aestivum GN=RPL9 PE=2 SV=1
Os02t0823100-01	Aquaporin PIP 1-3 OS=Oryza sativa subsp. japonica GN=PIP1-3 PE=2 SV=2
Os02t0829900-01	Probable protein BRICK1 OS=Oryza sativa subsp. japonica GN=Os02g0829900 PE=3 SV=1
Os02t0118850-01	Probable WRKY transcription factor 19 OS=Arabidopsis thaliana GN=WRKY19 PE=2 SV=1
Os02t0225000-01	Mitochondrial substrate carrier family protein Q OS=Dictyostelium discoideum GN=mcfQ PE=2 SV=1
Os02t0247800-01	Regulatory protein E2 OS=Human papillomavirus type 36 GN=E2 PE=3 SV=1
Os02t0525600-01	Serine/arginine repetitive matrix protein 1 OS=Gallus gallus GN=SRRM1 PE=2 SV=1
Os02t0629200-01	Probable aquaporin PIP2-2 OS=Oryza sativa subsp. japonica GN=PIP2-2 PE=2 SV=1
Os02t0704933-00	Soluble inorganic pyrophosphatase OS=Oryza sativa subsp. japonica GN=IPP PE=2 SV=1
Os02t0731700-01	Zinc finger protein CONSTANS-LIKE 16 OS=Arabidopsis thaliana GN=COL16 PE=2 SV=2
Os02t0812700-00	F-box protein PP2-B10 OS=Arabidopsis thaliana GN=PP2B10 PE=1 SV=1
Os02t0530100-01	S-type anion channel SLAH3 OS=Arabidopsis thaliana GN=SLAH3 PE=1 SV=1
Os02t0589900-00	Lecithin-cholesterol acyltransferase-like 1 OS=Arabidopsis thaliana GN=LCAT1 PE=2 SV=1
Os02t0580966-00	Nitrate transporter 1.3 OS=Arabidopsis thaliana GN=NRT1.3 PE=1 SV=1
