# Supplementary material for: Comparative Transcriptome Analysis of Two Rice Varieties in Response to Rice Stripe Virus and Small Brown Planthoppers during Early Interaction
Source: PLoS One. 2013 Dec 16;8(12):e82126. doi: 10.1371/journal.pone.0082126 (PMC3864904; doi:10.1371/journal.pone.0082126)
Supplement: Table S10 — 24 DEGs whose expression patterns were adverse in Liaonong979 and Fengjin. These genes were considered to be related to RSV resistance. (XLS) [file pone.0082126.s010.xls]

## Sheet: Sheet1
Table S10 24 DEGs whose expression patterns were adverse in Liaonong979 and Fengjin
#SwissprotGeneID		RPKM				Annotation
		R2	R1	R4	R3
Os12t0130200-00		48	93	135	36	Putative receptor protein kinase ZmPK1 OS=Zea mays GN=PK1 PE=2 SV=2
Os04t0122000-02		11	40	37	9	Leucine-rich repeat receptor-like protein kinase TDR OS=Arabidopsis thaliana GN=TDR PE=1 SV=1
Os07t0124900-01		46	190	162	64	Pathogenesis-related protein 1 OS=Hordeum vulgare PE=2 SV=1
Os07t0125500-01		46	190	162	64	Pathogenesis-related protein 1 OS=Hordeum vulgare PE=2 SV=1
Os07t0126301-01		46	190	162	64	Pathogenesis-related protein 1 OS=Hordeum vulgare PE=2 SV=1
Os07t0126650-01		46	190	162	64	Pathogenesis-related protein 1 OS=Hordeum vulgare PE=2 SV=1
Os12t0428000-01		122	52	291	9	Thiosulfate sulfurtransferase, chloroplastic OS=Arabidopsis thaliana GN=STR16 PE=1 SV=2
Os04t0612500-02		471	136	217	290	36.4 kDa proline-rich protein OS=Solanum lycopersicum GN=TPRP-F1 PE=2 SV=1
Os04t0457100-01		791	397	342	825	Chlorophyll a-b binding protein CP24, chloroplastic OS=Spinacia oleracea PE=2 SV=1
Os11t0242850-00		1558	532	655	1183	Chlorophyll a-b binding protein CP26, chloroplastic OS=Arabidopsis thaliana GN=LHCB5 PE=2 SV=1
Os07t0558400-01		959	507	451	1075	Chlorophyll a-b binding protein CP29.1, chloroplastic OS=Arabidopsis thaliana GN=LHCB4.1 PE=1 SV=1
Os04t0650700-04		125	129	60	316	Probable isoaspartyl peptidase/L-asparaginase 2 OS=Arabidopsis thaliana GN=At3g16150 PE=2 SV=2
Os04t0650700-01		95	79	41	187	Probable isoaspartyl peptidase/L-asparaginase 2 OS=Arabidopsis thaliana GN=At3g16150 PE=2 SV=2
Os06t0561000-01		15	42	77	15	Probable inositol oxygenase OS=Oryza sativa subsp. japonica GN=Os06g0561000 PE=2 SV=1
Os06t0561050-00		77	353	504	131	Probable inositol oxygenase OS=Oryza sativa subsp. japonica GN=Os06g0561000 PE=2 SV=1
Os06t0608700-02		639	170	294	394	Fructose-bisphosphate aldolase, cytoplasmic isozyme 1 OS=Pisum sativum PE=2 SV=1
Os03t0184550-01		29	79	113	28	Putative dihydroflavonol-4-reductase OS=Synechocystis sp. (strain ATCC 27184 / PCC 6803 / N-1) GN=dfrA PE=3 SV=1
Os03t0826800-01		72	255	197	117	Uncharacterized protein LOC284861 OS=Homo sapiens PE=2 SV=1
Os11t0170900-01		310	91	96	0	BURP domain-containing protein 17 OS=Oryza sativa subsp. japonica GN=BURP17 PE=2 SV=1
Os10t0208500-02		20	48	52	23	Putative ribonuclease H protein At1g65750 OS=Arabidopsis thaliana GN=At1g65750 PE=3 SV=1
Os07t0147500-01		505	3733	1741	280	Photosystem II 10 kDa polypeptide, chloroplastic OS=Hordeum vulgare GN=PSBR PE=3 SV=1
Os07t0664600-02		21	43	54	14	Xanthoxin dehydrogenase OS=Arabidopsis thaliana GN=ABA2 PE=1 SV=1
Os07t0664600-01		17	40	70	11	Momilactone A synthase OS=Oryza sativa subsp. japonica GN=Os04g0179200 PE=2 SV=1
Os01t0137700-01		24	58	56	27	Probable serine/threonine-protein kinase At1g18390 OS=Arabidopsis thaliana GN=At1g18390 PE=1 SV=2
Os01t0266800-01		69	171	265	62	Uncharacterized membrane protein YOL092W OS=Saccharomyces cerevisiae GN=YOL092W PE=1 SV=1
Os01t0554100-01		43	140	89	44	Transposon Ty3-G Gag-Pol polyprotein OS=Saccharomyces cerevisiae GN=TY3B-G PE=1 SV=3
Os01t0392600-02		53	98	117	45	Extensin OS=Nicotiana tabacum GN=HRGPNT3 PE=2 SV=1
