# Supplementary material for: Comparative Transcriptome Analysis of Two Rice Varieties in Response to Rice Stripe Virus and Small Brown Planthoppers during Early Interaction
Source: PLoS One. 2013 Dec 16;8(12):e82126. doi: 10.1371/journal.pone.0082126 (PMC3864904; doi:10.1371/journal.pone.0082126)
Supplement: Table S11 — 152 Induced expressing new exons detected in R3. (XLS) [file pone.0082126.s011.xls]

## Sheet: Sheet1
Table S11 152 induced expressing new exons detected in R3
#Chr	Exon_Strat	Exon_End	NewGene	NewGene_start	NewGene_end	COG_class	COG_class_annotation	GO_annotation	KEGG_annotation	Swissprot_annotation	TrEMBL_annotation	ipr_annotation	nr_annotation	nt_annotation
chr02build05r1.fasta	32642340	32642994	Rice_3_NewGene146	32638653	32642995	--	--	--	--	--	Putative uncharacterized protein GN=OsJ_08433 OS=Oryza sativa subsp. japonica (Rice) PE=4 SV=1	--	hypothetical protein OsJ_08433 [Oryza sativa Japonica Group]	Oryza sativa Japonica Group genomic DNA, chromosome 2, PAC clone:P0627E03
chr12build05r1.fasta	836781	837909	Rice_3_NewGene960	825143	844607	--	--	Biological Process: regulation of transcription DNA-dependent (GO:0006355);; Molecular Function: sequence-specific DNA binding (GO:0043565);; Molecular Function: sequence-specific DNA binding transcription factor activity (GO:0003700);	--	--	WRKY transcription factor 65 GN=WRKY65 OS=Oryza sativa subsp. indica (Rice) PE=4 SV=1	IPR003657: DNA-binding WRKY	TPA: TPA_inf: WRKY transcription factor 65 [Oryza sativa (indica cultivar-group)]	Oryza sativa chromosome 12, . BAC OSJNBb0027B07 of library OSJNBb from chromosome 12 of cultivar Nipponbare of ssp. japonica of Oryza sativa (rice), complete sequence
chr11build05r1.fasta	1536581	1537481	Rice_3_NewGene896	1536298	1538006	[M]	Cell wall/membrane/envelope biogenesis	--	K00820|1e-61|pop:POPTR_249106|glucosamine--fructose-6-phosphate aminotransferase (isomerizing) [EC:2.6.1.16]	Glucosamine--fructose-6-phosphate aminotransferase [isomerizing] 2 OS=Rattus norvegicus GN=Gfpt2 PE=2 SV=3	Putative uncharacterized protein GN=VIT_13s0064g00050 OS=Vitis vinifera (Grape) PE=4 SV=1	--	unnamed protein product [Vitis vinifera]	Oryza sativa (japonica cultivar-group) chromosome 11 clone OSJNBa0019B24, complete sequence
chr07build05r1.fasta	24795224	24795483	Rice_3_NewGene705	24795222	24796320	--	--	Biological Process: proteolysis (GO:0006508);; Molecular Function: aspartic-type endopeptidase activity (GO:0004190);	--	--	Putative CND41, chloroplast nucleoid DNA binding protein GN=OJ1710_H11.105-1 OS=Oryza sativa subsp. japonica (Rice) PE=3 SV=1	IPR021109: Peptidase aspartic	Os07g0592200 [Oryza sativa Japonica Group] >gi|29027762|dbj|BAC65898.1| putative CND41, chloroplast nucleoid DNA binding protein [Oryza sativa Japonica Group] >gi|113611697|dbj|BAF22075.1| Os07g0592200 [Oryza sativa Japonica Group]	Oryza sativa Japonica Group Os07g0592200 (Os07g0592200) mRNA, complete cds
chr08build05r1.fasta	27859010	27859248	Rice_3_NewGene794	27854153	27861307	--	--	--	--	Serine/arginine repetitive matrix protein 1 OS=Homo sapiens GN=SRRM1 PE=1 SV=2	cDNA, clone: J100074O19, full insert sequence OS=Oryza sativa subsp. japonica (Rice) PE=2 SV=1	--	unnamed protein product [Oryza sativa Japonica Group]	Oryza sativa Japonica Group genomic DNA, chromosome 8, BAC clone:OJ1125_C01
chr09build05r1.fasta	11597571	11597784	Rice_3_NewGene824	11587833	11609827	--	--	--	--	--	cDNA clone:001-115-B03, full insert sequence GN=P0698G06.19 OS=Oryza sativa subsp. japonica (Rice) PE=2 SV=1	--	Os09g0348800 [Oryza sativa Japonica Group] >gi|50252417|dbj|BAD28572.1| transposase-like [Oryza sativa Japonica Group] >gi|113631183|dbj|BAF24864.1| Os09g0348800 [Oryza sativa Japonica Group] >gi|215693306|dbj|BAG88688.1| unnamed protein product [Oryza sativa Japonica Group]	Oryza sativa Japonica Group genomic DNA, chromosome 9, PAC clone:P0698G06
chr08build05r1.fasta	19669873	19670440	Rice_3_NewGene800	19668556	19698114	--	--	--	--	--	--	--	--	Oryza sativa Japonica Group Os08g0409100 (Os08g0409100) mRNA, partial cds
chr05build05r1.fasta	29716730	29717356	Rice_3_NewGene532	29715838	29723842	--	--	--	--	--	Putative uncharacterized protein GN=OsJ_19771 OS=Oryza sativa subsp. japonica (Rice) PE=4 SV=1	--	hypothetical protein OsJ_19771 [Oryza sativa Japonica Group]	Oryza sativa Japonica Group chromosome 5 clone OSJNBa0030I14, complete sequence
chr12build05r1.fasta	25218824	25219133	Rice_3_NewGene993	25216407	25221044	--	--	--	--	MATH domain-containing protein At5g43560 OS=Arabidopsis thaliana GN=At5g43560 PE=1 SV=1	Putative uncharacterized protein GN=OsJ_36746 OS=Oryza sativa subsp. japonica (Rice) PE=4 SV=1	--	hypothetical protein OsJ_36746 [Oryza sativa Japonica Group]	Oryza sativa chromosome 12, . BAC OSJNBa0056D07 of library OSJNBa from chromosome 12 of cultivar Nipponbare of ssp. japonica of Oryza sativa (rice), complete sequence
chr08build05r1.fasta	19749110	19749834	Rice_3_NewGene762	19747773	19760414	--	--	--	--	--	--	--	--	Oryza sativa Japonica Group genomic DNA, chromosome 8, PAC clone:P0042B03
chr03build05r1.fasta	8755016	8755277	Rice_3_NewGene305	8755014	8760716	--	--	--	K01657|3e-38|osa:4332341|anthranilate synthase component I [EC:4.1.3.27]	--	Anthranilate synthase component I family protein, expressed GN=LOC_Os03g15780 OS=Oryza sativa subsp. japonica (Rice) PE=4 SV=1	--	anthranilate synthase component I family protein, expressed [Oryza sativa Japonica Group]	Oryza sativa Japonica Group chromosome 3 clone OJ1012B02, complete sequence
chr03build05r1.fasta	15221664	15221945	Rice_3_NewGene300	15220696	15227041	--	--	--	--	--	--	--	--	Oryza sativa chromosome 3 BAC OSJNBa0090L05 genomic sequence, complete sequence
chr04build05r1.fasta	33234160	33234733	Rice_3_NewGene473	33233480	33235393	--	--	--	--	--	--	--	--	Oryza sativa genomic DNA, chromosome 4, BAC clone: H0306F03, complete sequence
chr05build05r1.fasta	26709131	26709458	Rice_3_NewGene547	26707675	26713198	--	--	--	--	--	Putative uncharacterized protein GN=OsI_20772 OS=Oryza sativa subsp. indica (Rice) PE=4 SV=1	--	hypothetical protein OsI_20772 [Oryza sativa Indica Group]	Oryza sativa Japonica Group chromosome 5 clone OJ1741_B01, complete sequence
chr07build05r1.fasta	5886338	5887484	Rice_3_NewGene659	5886143	5887495	--	--	Biological Process: cellulose biosynthetic process (GO:0030244);; Molecular Function: cellulose synthase (UDP-forming) activity (GO:0016760);; Cellular Component: membrane (GO:0016020);	K10999|9e-89|osa:4342699|cellulose synthase A [EC:2.4.1.12]	Probable cellulose synthase A catalytic subunit 8 [UDP-forming] OS=Oryza sativa subsp. japonica GN=CESA8 PE=2 SV=1	Putative uncharacterized protein GN=OsI_25338 OS=Oryza sativa subsp. indica (Rice) PE=4 SV=1	IPR005150: Cellulose synthase	hypothetical protein OsI_25338 [Oryza sativa Indica Group]	Oryza sativa Japonica Group genomic DNA, chromosome 7, BAC clone:OJ1136_A05
chr01build05r1.fasta	2801899	2802691	Rice_3_NewGene97	2801475	2804236	--	--	--	--	Retinol dehydrogenase 14 OS=Mus musculus GN=Rdh14 PE=1 SV=1	Retinol dehydrogenase 11 (Fragment) OS=Oryza sativa subsp. indica (Rice) PE=2 SV=1	--	retinol dehydrogenase 11 [Oryza sativa Indica Group]	Oryza sativa Japonica Group genomic DNA, chromosome 1, PAC clone:P0030H07
chr05build05r1.fasta	27791293	27791584	Rice_3_NewGene536	27785703	27792890	--	--	--	--	--	Putative uncharacterized protein OJ1214_E03.8 GN=OJ1214_E03.8 OS=Oryza sativa subsp. japonica (Rice) PE=4 SV=1	--	hypothetical protein [Oryza sativa Japonica Group]	Oryza sativa Japonica Group chromosome 5 clone OJ1214_E03, complete sequence
chr07build05r1.fasta	25960151	25961152	Rice_3_NewGene654	25959371	25961489	--	--	--	--	--	Putative uncharacterized protein GN=OsJ_25118 OS=Oryza sativa subsp. japonica (Rice) PE=4 SV=1	--	hypothetical protein OsJ_25118 [Oryza sativa Japonica Group]	Oryza sativa Japonica Group genomic DNA, chromosome 7, PAC clone:P0616D06
chr02build05r1.fasta	11199148	11199728	Rice_3_NewGene246	11195638	11208737	--	--	--	--	--	Putative ATP-dependent Clp protease ATP-binding subunit ClpX1 (CLPX) GN=OJ1057_D08.26 OS=Oryza sativa subsp. japonica (Rice) PE=4 SV=1	--	putative ATP-dependent Clp protease ATP-binding subunit ClpX1 (CLPX) [Oryza sativa Japonica Group]	Oryza sativa Japonica Group genomic DNA, chromosome 2, BAC clone:OJ1057_D08
chr08build05r1.fasta	3971803	3972153	Rice_3_NewGene751	3969478	3972225	--	--	Molecular Function: lyase activity (GO:0016829);; Biological Process: metabolic process (GO:0008152);	--	(E)-beta-farnesene synthase OS=Zea mays subsp. huehuetenangensis PE=1 SV=1	Putative (+)-delta-cadinene sythase GN=P0462E11.12 OS=Oryza sativa subsp. japonica (Rice) PE=4 SV=1	IPR008930: Terpenoid cylases/protein prenyltransferase alpha-alpha toroid	putative (+)-delta-cadinene sythase [Oryza sativa Japonica Group]	Oryza sativa Japonica Group cultivar Nipponbare sesquiterpene synthase (TPS46) mRNA, complete cds
chr03build05r1.fasta	33035182	33036964	Rice_3_NewGene362	33028190	33037263	[Q]	Secondary metabolites biosynthesis, transport and catabolism	Molecular Function: methyltransferase activity (GO:0008168);	--	Putative S-adenosyl-L-methionine-dependent methyltransferase MAB_3787 OS=Mycobacterium abscessus (strain ATCC 19977 / DSM 44196) GN=MAB_3787 PE=3 SV=1	Putative uncharacterized protein GN=OsI_13709 OS=Oryza sativa subsp. indica (Rice) PE=4 SV=1	IPR007213: Leucine carboxyl methyltransferase	hypothetical protein OsI_13709 [Oryza sativa Indica Group]	Oryza sativa chromosome 3 BAC OSJNBa0070N04 genomic sequence, complete sequence
chr04build05r1.fasta	31630660	31631306	Rice_3_NewGene395	31629112	31638059	[P]	Inorganic ion transport and metabolism	Biological Process: potassium ion transmembrane transport (GO:0071805);; Cellular Component: membrane (GO:0016020);; Molecular Function: potassium ion transmembrane transporter activity (GO:0015079);	--	Probable potassium transporter 11 OS=Oryza sativa subsp. japonica GN=HAK11 PE=2 SV=3	Putative uncharacterized protein GN=OsI_17377 OS=Oryza sativa subsp. indica (Rice) PE=4 SV=1	IPR003855: K+ potassium transporter	hypothetical protein OsI_17377 [Oryza sativa Indica Group]	Oryza sativa genomic DNA, chromosome 4, BAC clone: OSJNBa0070C17, complete sequence
chr08build05r1.fasta	16609756	16610500	Rice_3_NewGene784	16608438	16610604	--	--	--	--	Lipid phosphate phosphatase 2 OS=Arabidopsis thaliana GN=LPP2 PE=2 SV=1	Putative uncharacterized protein P0488B06.38-1 GN=P0488B06.38-1 OS=Oryza sativa subsp. japonica (Rice) PE=4 SV=1	--	Os08g0359200 [Oryza sativa Japonica Group] >gi|38637528|dbj|BAD03781.1| unknown protein [Oryza sativa Japonica Group] >gi|113623598|dbj|BAF23543.1| Os08g0359200 [Oryza sativa Japonica Group]	Oryza sativa Japonica Group genomic DNA, chromosome 8, PAC clone:P0488B06
chr08build05r1.fasta	21813511	21814069	Rice_3_NewGene741	21812847	21844182	[G]	Carbohydrate transport and metabolism	Biological Process: trehalose biosynthetic process (GO:0005992);; Molecular Function: catalytic activity (GO:0003824);	--	Alpha,alpha-trehalose-phosphate synthase [UDP-forming] 5 OS=Arabidopsis thaliana GN=TPS5 PE=1 SV=2	cDNA clone:J013124K21, full insert sequence GN=P0479C12.25-1 OS=Oryza sativa subsp. japonica (Rice) PE=2 SV=1	IPR023214: HAD-like domain	hypothetical protein OsI_29408 [Oryza sativa Indica Group]	Oryza sativa Japonica Group Os08g0445700 (Os08g0445700) mRNA, complete cds
chr07build05r1.fasta	18980719	18981316	Rice_3_NewGene675	18972436	18981592	--	--	--	--	--	Putative uncharacterized protein GN=OsI_26056 OS=Oryza sativa subsp. indica (Rice) PE=4 SV=1	--	hypothetical protein OsI_26056 [Oryza sativa Indica Group]	Oryza sativa Japonica Group genomic DNA, chromosome 7, BAC clone:OJ1218_C12
chr01build05r1.fasta	34723547	34723945	Rice_3_NewGene4	34720025	34724022	--	--	--	K01408|7e-41|osa:4326434|insulysin [EC:3.4.24.56]	Zinc-metallopeptidase, peroxisomal OS=Arabidopsis thaliana GN=PXM16 PE=2 SV=1	Putative uncharacterized protein GN=OsI_03973 OS=Oryza sativa subsp. indica (Rice) PE=3 SV=1	--	hypothetical protein OsI_03973 [Oryza sativa Indica Group]	Oryza sativa Japonica Group genomic DNA, chromosome 1, PAC clone:P0010B10
chr01build05r1.fasta	41185666	41186983	Rice_3_NewGene60	41184757	41194596	--	--	--	--	Vacuolar protein sorting-associated protein 53 homolog OS=Gallus gallus GN=VPS53 PE=2 SV=1	Putative uncharacterized protein GN=OsJ_04466 OS=Oryza sativa subsp. japonica (Rice) PE=4 SV=1	IPR007234: Vps53-like, N-terminal	hypothetical protein OsJ_04466 [Oryza sativa Japonica Group]	Oryza sativa Japonica Group genomic DNA, chromosome 1, BAC clone:B1417F08
chr02build05r1.fasta	11764743	11765506	Rice_3_NewGene214	11760744	11766302	--	--	Molecular Function: pyridoxal phosphate binding (GO:0030170);; Molecular Function: catalytic activity (GO:0003824);	K00815|3e-50|osa:4329098|tyrosine aminotransferase [EC:2.6.1.5]	Nicotianamine aminotransferase B OS=Hordeum vulgare GN=naat-B PE=1 SV=2	Putative uncharacterized protein GN=OsI_06871 OS=Oryza sativa subsp. indica (Rice) PE=4 SV=1	IPR015424: Pyridoxal phosphate-dependent transferase, major domain	hypothetical protein OsI_06871 [Oryza sativa Indica Group]	Oryza sativa Japonica Group genomic DNA, chromosome 2, BAC clone:OSJNBa0010K08
chr07build05r1.fasta	6260546	6261642	Rice_3_NewGene661	6260446	6264450	--	--	Molecular Function: binding (GO:0005488);	--	Pentatricopeptide repeat-containing protein At2g41720 OS=Arabidopsis thaliana GN=EMB2654 PE=2 SV=1	cDNA clone:J013123O09, full insert sequence GN=Os07g0213300 OS=Oryza sativa subsp. japonica (Rice) PE=2 SV=2	IPR011990: Tetratricopeptide-like helical	Os07g0213300 [Oryza sativa Japonica Group] >gi|215767816|dbj|BAH00045.1| unnamed protein product [Oryza sativa Japonica Group] >gi|255677604|dbj|BAF21094.2| Os07g0213300 [Oryza sativa Japonica Group]	Oryza sativa Japonica Group Os07g0213300 (Os07g0213300) mRNA, complete cds
chr09build05r1.fasta	7209070	7209516	Rice_3_NewGene821	7203242	7252656	--	--	--	--	--	Putative uncharacterized protein B1151D08.13 GN=B1151D08.13 OS=Oryza sativa subsp. japonica (Rice) PE=4 SV=1	--	hypothetical protein [Oryza sativa Japonica Group] >gi|125605051|gb|EAZ44087.1| hypothetical protein OsJ_28707 [Oryza sativa Japonica Group]	Oryza sativa Japonica Group genomic DNA, chromosome 9, BAC clone:B1151D08
chr08build05r1.fasta	26241737	26243373	Rice_3_NewGene772	26241509	26243383	--	--	--	--	--	Putative uncharacterized protein GN=OsJ_28009 OS=Oryza sativa subsp. japonica (Rice) PE=4 SV=1	--	hypothetical protein OsJ_28009 [Oryza sativa Japonica Group]	Oryza sativa Japonica Group genomic DNA, chromosome 8, BAC clone:OJ1191_A10
chr05build05r1.fasta	29461022	29461429	Rice_3_NewGene520	29461014	29462906	--	--	--	--	--	--	--	--	Oryza sativa Japonica Group chromosome 5 clone OSJNBa0022J22, complete sequence
chr08build05r1.fasta	17936060	17936503	Rice_3_NewGene778	17926491	17937179	[P]	Inorganic ion transport and metabolism	--	K01530|3e-39|sbi:SORBI_07g019240|phospholipid-translocating ATPase [EC:3.6.3.1]	Putative phospholipid-transporting ATPase 7 OS=Arabidopsis thaliana GN=ALA7 PE=2 SV=2	Putative ATPase GN=OSJNBb0011E04.123 OS=Oryza sativa subsp. japonica (Rice) PE=4 SV=1	--	hypothetical protein OsJ_27132 [Oryza sativa Japonica Group]	Oryza sativa Japonica Group genomic DNA, chromosome 8, PAC clone:P0709D11
chr02build05r1.fasta	3149024	3150059	Rice_3_NewGene117	3144971	3158287	[M]	Cell wall/membrane/envelope biogenesis	--	K03596|5e-44|sbi:SORBI_04g003970|GTP-binding protein LepA	Translation factor GUF1 homolog, chloroplastic OS=Oryza sativa subsp. indica GN=OsI_05919 PE=3 SV=1	Putative uncharacterized protein Sb04g003970 GN=Sb04g003970 OS=Sorghum bicolor (Sorghum) PE=3 SV=1	--	RecName: Full=Translation factor GUF1 homolog, chloroplastic; AltName: Full=Elongation factor 4 homolog; Short=EF-4; AltName: Full=GTPase GUF1 homolog; AltName: Full=Ribosomal back-translocase; Flags: Precursor >gi|218190101|gb|EEC72528.1| hypothetical protein OsI_05919 [Oryza sativa Indica Group]	Oryza sativa Japonica Group genomic DNA, chromosome 2, PAC clone:P0419H03
chr06build05r1.fasta	2025273	2025791	Rice_3_NewGene606	2021348	2025834	--	--	Molecular Function: protein binding (GO:0005515);	--	Transcription factor GTE1 OS=Arabidopsis thaliana GN=GTE1 PE=2 SV=1	DNA-binding bromodomain-containing protein-like GN=OSJNBa0041F13.11 OS=Oryza sativa subsp. japonica (Rice) PE=4 SV=1	IPR001487: Bromodomain	DNA-binding bromodomain-containing protein-like [Oryza sativa Japonica Group] >gi|55297001|dbj|BAD68476.1| DNA-binding bromodomain-containing protein-like [Oryza sativa Japonica Group]	Oryza sativa Japonica Group genomic DNA, chromosome 6, PAC clone:P0548D03
chr07build05r1.fasta	30158619	30159025	Rice_3_NewGene690	30152680	30162683	--	--	--	--	--	Putative uncharacterized protein GN=OsJ_25691 OS=Oryza sativa subsp. japonica (Rice) PE=4 SV=1	--	hypothetical protein OsI_27439 [Oryza sativa Indica Group] >gi|222637742|gb|EEE67874.1| hypothetical protein OsJ_25691 [Oryza sativa Japonica Group]	Oryza sativa Japonica Group Os07g0693400 (Os07g0693400) mRNA, partial cds
chr12build05r1.fasta	7810338	7811052	Rice_3_NewGene978	7806707	7827463	[QR]	--	--	--	Caffeic acid 3-O-methyltransferase OS=Zea mays PE=3 SV=1	Caffeic acid 3-O-methyltransferase, putative GN=LOC_Os12g13800 OS=Oryza sativa subsp. japonica (Rice) PE=4 SV=1	--	Caffeic acid 3-O-methyltransferase, putative [Oryza sativa Japonica Group]	Oryza sativa chromosome 12, . BAC OSJNBa0010J13 of library OSJNBa from chromosome 12 of cultivar Nipponbare of ssp. japonica of Oryza sativa (rice), complete sequence
chr07build05r1.fasta	17426482	17426769	Rice_3_NewGene677	17410147	17429154	--	--	--	--	--	--	--	--	Oryza sativa Japonica Group genomic DNA, chromosome 7, BAC clone:OJ1115_C05
chr05build05r1.fasta	29375204	29375488	Rice_3_NewGene542	29374586	29375565	--	--	--	--	TPR repeat-containing thioredoxin TTL1 OS=Arabidopsis thaliana GN=TTL1 PE=1 SV=1	Putative uncharacterized protein GN=OsJ_19721 OS=Oryza sativa subsp. japonica (Rice) PE=4 SV=1	--	hypothetical protein OsJ_19721 [Oryza sativa Japonica Group]	Oryza sativa Japonica Group chromosome 5 clone OJ1007_H05, complete sequence
chr06build05r1.fasta	22834663	22835080	Rice_3_NewGene611	22834023	22839855	--	--	Cellular Component: integral to membrane (GO:0016021);	--	Transmembrane 9 superfamily member 4 OS=Pongo abelii GN=TM9SF4 PE=2 SV=1	Putative uncharacterized protein GN=OsI_23414 OS=Oryza sativa subsp. indica (Rice) PE=4 SV=1	IPR004240: Nonaspanin (TM9SF)	hypothetical protein OsI_23414 [Oryza sativa Indica Group]	Oryza sativa Japonica Group genomic DNA, chromosome 6, PAC clone:P0567G03
chr06build05r1.fasta	12871537	12871961	Rice_3_NewGene636	12871536	12877429	--	--	--	--	Uncharacterized protein At2g39795, mitochondrial OS=Arabidopsis thaliana GN=At2g39795 PE=1 SV=1	cDNA clone:J013134C08, full insert sequence GN=P0652D10.37 OS=Oryza sativa subsp. japonica (Rice) PE=2 SV=1	--	hypothetical protein OsI_22777 [Oryza sativa Indica Group]	Oryza sativa Japonica Group Os06g0326500 (Os06g0326500) mRNA, complete cds
chr03build05r1.fasta	35721719	35722071	Rice_3_NewGene352	35720926	35723701	[R]	General function prediction only	--	--	Epoxide hydrolase 2 OS=Mus musculus GN=Ephx2 PE=1 SV=2	Putative hydrolase OS=Oryza sativa subsp. japonica (Rice) PE=4 SV=1	--	Os03g0829100 [Oryza sativa Japonica Group] >gi|18855052|gb|AAL79744.1|AC096687_8 putative hydrolase [Oryza sativa Japonica Group] >gi|28372678|gb|AAO39862.1| putative hydrolase [Oryza sativa Japonica Group] >gi|108711888|gb|ABF99683.1| hydrolase, alpha/beta fold family protein, expressed [Oryza sativa Japonica Group] >gi|113550251|dbj|BAF13694.1| Os03g0829100 [Oryza sativa Japonica Group] >gi|125…	Oryza sativa Japonica Group Os03g0829100 (Os03g0829100) mRNA, complete cds
chr06build05r1.fasta	2325306	2325797	Rice_3_NewGene566	2323637	2326268	[R]	General function prediction only	--	--	Coatomer subunit beta'-1 OS=Oryza sativa subsp. japonica GN=Os06g0143900 PE=2 SV=1	Putative uncharacterized protein GN=OsJ_20099 OS=Oryza sativa subsp. japonica (Rice) PE=4 SV=1	--	Os06g0143900 [Oryza sativa Japonica Group] >gi|75109943|sp|Q5VQ78.1|COB21_ORYSJ RecName: Full=Coatomer subunit beta'-1; AltName: Full=Beta'-coat protein 1; Short=Beta'-COP 1 >gi|55296352|dbj|BAD68397.1| putative coatomer protein complex, beta prime subunit [Oryza sativa Japonica Group] >gi|113594819|dbj|BAF18693.1| Os06g0143900 [Oryza sativa Japonica Group]	Oryza sativa Japonica Group genomic DNA, chromosome 6, BAC clone:OSJNBa0007O20
chr01build05r1.fasta	12403961	12404927	Rice_3_NewGene17	12403955	12407240	[U]	Intracellular trafficking, secretion, and vesicular transport	Biological Process: ER to Golgi vesicle-mediated transport (GO:0006888);; Cellular Component: COPII vesicle coat (GO:0030127);; Molecular Function: zinc ion binding (GO:0008270);; Biological Process: intracellular protein transport (GO:0006886);	--	Protein transport protein SEC23 OS=Ashbya gossypii (strain ATCC 10895 / CBS 109.51 / FGSC 9923 / NRRL Y-1056) GN=SEC23 PE=3 SV=1	Putative Sec23 protein GN=P0426D06.22-1 OS=Oryza sativa subsp. japonica (Rice) PE=4 SV=1	IPR006896: Sec23/Sec24, trunk domain	putative Sec23 protein [Oryza sativa Japonica Group]	Oryza sativa Japonica Group Os01g0321700 (Os01g0321700) mRNA, complete cds
chr09build05r1.fasta	804907	805505	Rice_3_NewGene818	803701	816218	--	--	--	--	--	Putative uncharacterized protein P0584E12.40-1 GN=P0501E09.13-1 OS=Oryza sativa subsp. japonica (Rice) PE=4 SV=1	--	Os09g0108400 [Oryza sativa Japonica Group] >gi|46806188|dbj|BAD17401.1| unknown protein [Oryza sativa Japonica Group] >gi|46806411|dbj|BAD17568.1| unknown protein [Oryza sativa Japonica Group] >gi|113630797|dbj|BAF24478.1| Os09g0108400 [Oryza sativa Japonica Group]	Oryza sativa Japonica Group genomic DNA, chromosome 9, PAC clone:P0501E09
chr06build05r1.fasta	9275297	9275591	Rice_3_NewGene627	9270371	9281813	--	--	--	--	--	Putative importin 9 OS=Oryza officinalis PE=4 SV=1	--	putative importin 9 [Oryza officinalis]	Oryza sativa Japonica Group genomic DNA, chromosome 6, PAC clone:P0676F10
chr04build05r1.fasta	12920282	12920759	Rice_3_NewGene404	12915355	12921549	--	--	--	--	Retinol dehydrogenase 14 OS=Homo sapiens GN=RDH14 PE=1 SV=1	Os04g0291000 protein GN=Os04g0291000 OS=Oryza sativa subsp. japonica (Rice) PE=4 SV=1	--	Os04g0291000 [Oryza sativa Japonica Group] >gi|255675294|dbj|BAH92574.1| Os04g0291000 [Oryza sativa Japonica Group]	Oryza sativa genomic DNA, chromosome 4, BAC clone: OSJNBa0029L02, complete sequence
chr08build05r1.fasta	12971650	12971897	Rice_3_NewGene739	12971152	12994621	--	--	--	--	--	Os09g0390400 protein (Fragment) GN=Os09g0390400 OS=Oryza sativa subsp. japonica (Rice) PE=4 SV=1	--	Os09g0390400 [Oryza sativa Japonica Group] >gi|113631316|dbj|BAF24997.1| Os09g0390400 [Oryza sativa Japonica Group]	Oryza sativa (japonica cultivar-group) chromosome 8 BAC OSJNBa0024A05, complete sequence
chr09build05r1.fasta	19206625	19207184	Rice_3_NewGene834	19206273	19214548	--	--	--	--	--	--	--	--	Oryza sativa Japonica Group genomic DNA, chromosome 9, PAC clone:P0463D04
chr01build05r1.fasta	4209856	4210444	Rice_3_NewGene50	4209388	4213688	--	--	--	--	--	cDNA clone:J013071N06, full insert sequence GN=OJ1174_D05.11 OS=Oryza sativa subsp. japonica (Rice) PE=2 SV=1	--	Os01g0180300 [Oryza sativa Japonica Group] >gi|55296302|dbj|BAD68082.1| putative MAR binding filament-like protein 1 [Oryza sativa Japonica Group] >gi|113531737|dbj|BAF04120.1| Os01g0180300 [Oryza sativa Japonica Group] >gi|215767760|dbj|BAG99988.1| unnamed protein product [Oryza sativa Japonica Group]	Oryza sativa Japonica Group genomic DNA, chromosome 1, BAC clone:OJ1174_D05
chr06build05r1.fasta	22222597	22222921	Rice_3_NewGene586	22222465	22222925	[A]	RNA processing and modification	--	K14376|3e-42|osa:9268632|poly(A) polymerase [EC:2.7.7.19]	Poly(A) polymerase OS=Dictyostelium discoideum GN=papA PE=3 SV=1	Putative polynucleotide adenylyltransferase OS=Oryza sativa subsp. indica (Rice) PE=2 SV=1	--	Os06g0558700 [Oryza sativa Japonica Group] >gi|255677141|dbj|BAH93574.1| Os06g0558700 [Oryza sativa Japonica Group]	Oryza sativa Japonica Group genomic DNA, chromosome 6, BAC clone:OSJNBa0090E14
chr06build05r1.fasta	7052106	7052844	Rice_3_NewGene632	7052088	7054382	--	--	--	--	--	Putative uncharacterized protein GN=OsJ_20731 OS=Oryza sativa subsp. japonica (Rice) PE=4 SV=1	--	hypothetical protein OsI_22301 [Oryza sativa Indica Group] >gi|222635268|gb|EEE65400.1| hypothetical protein OsJ_20731 [Oryza sativa Japonica Group]	Oryza sativa Japonica Group genomic DNA, chromosome 6, BAC clone:OSJNBa0080E19
chr11build05r1.fasta	419894	420211	Rice_3_NewGene946	418988	420928	--	--	--	--	--	--	--	--	Oryza sativa Japonica Group Os11g0108932 (Os11g0108932) mRNA, partial cds
chr05build05r1.fasta	20790471	20790856	Rice_3_NewGene538	20787092	20795590	--	--	--	--	--	Putative uncharacterized protein GN=OsJ_18595 OS=Oryza sativa subsp. japonica (Rice) PE=4 SV=1	--	hypothetical protein OsJ_18595 [Oryza sativa Japonica Group]	Oryza sativa Japonica Group chromosome 5 clone OJ1212_B02, complete sequence
chr09build05r1.fasta	13257635	13258046	Rice_3_NewGene842	13248247	13258048	--	--	--	--	--	--	--	--	Oryza sativa Japonica Group genomic DNA, chromosome 9, BAC clone:OSJNBa0041C07
chr03build05r1.fasta	29545877	29546372	Rice_3_NewGene302	29544261	29551534	[R]	General function prediction only	Molecular Function: protein binding (GO:0005515);	--	Coatomer subunit alpha-2 OS=Oryza sativa subsp. japonica GN=Os03g0711500 PE=2 SV=1	Putative uncharacterized protein OS=Zea mays (Maize) PE=2 SV=1	IPR020472: G-protein beta WD-40 repeat	unknown [Zea mays]	Oryza sativa chromosome 3 BAC OSJNBb0033N16 genomic sequence, complete sequence
chr09build05r1.fasta	21102188	21103458	Rice_3_NewGene805	21102165	21108219	--	--	--	--	--	--	--	--	Oryza sativa Japonica Group genomic DNA, chromosome 9, fosmid clone:OSJNOa178M01
chr06build05r1.fasta	18010989	18011500	Rice_3_NewGene571	18009592	18012744	--	--	Cellular Component: integral to membrane (GO:0016021);	--	Phosphate transporter PHO1-3 OS=Oryza sativa subsp. japonica GN=PHO1-3 PE=2 SV=1	Putative uncharacterized protein GN=OsI_23064 OS=Oryza sativa subsp. indica (Rice) PE=4 SV=1	IPR004342: EXS, C-terminal	hypothetical protein OsI_23064 [Oryza sativa Indica Group]	Oryza sativa Japonica Group genomic DNA, chromosome 6, BAC clone:B1423D04
chr02build05r1.fasta	12892347	12892966	Rice_3_NewGene239	12890370	12898107	--	--	--	--	B-cell receptor-associated protein 31 OS=Pongo abelii GN=BCAP31 PE=2 SV=3	cDNA clone:J023065A17, full insert sequence GN=OSJNBa0073A18.26-1 OS=Oryza sativa subsp. japonica (Rice) PE=2 SV=1	--	Os02g0321800 [Oryza sativa Japonica Group] >gi|50252684|dbj|BAD28852.1| unknown protein [Oryza sativa Japonica Group] >gi|113536220|dbj|BAF08603.1| Os02g0321800 [Oryza sativa Japonica Group] >gi|125581873|gb|EAZ22804.1| hypothetical protein OsJ_06479 [Oryza sativa Japonica Group] >gi|215678519|dbj|BAG92174.1| unnamed protein product [Oryza sativa Japonica Group]	Oryza sativa Japonica Group genomic DNA, chromosome 2, BAC clone:OSJNBa0073A18
chr11build05r1.fasta	21584654	21585453	Rice_3_NewGene943	21584497	21585468	--	--	--	--	Retinoblastoma-related protein 2 OS=Oryza sativa subsp. japonica GN=RBR2 PE=2 SV=2	Putative uncharacterized protein GN=OsI_36358 OS=Oryza sativa subsp. indica (Rice) PE=4 SV=1	--	hypothetical protein OsI_36358 [Oryza sativa Indica Group]	Oryza sativa Japonica Group chromosome 11 clone OSJNBa0080I08, complete sequence
chr02build05r1.fasta	12641667	12642247	Rice_3_NewGene208	12640599	12642680	--	--	--	--	Coatomer subunit zeta-2 OS=Oryza sativa subsp. japonica GN=COPZ2 PE=2 SV=1	Copz2 mRNA for nonclathrin coat protein zeta2-cop (Fragment) OS=Oryza sativa subsp. indica (Rice) PE=2 SV=1	--	copz2 mRNA for nonclathrin coat protein zeta2-cop [Oryza sativa Indica Group]	Oryza sativa Japonica Group genomic DNA, chromosome 2, BAC clone:OJ1134_B09
chr01build05r1.fasta	39635507	39636366	Rice_3_NewGene92	39634332	39644106	--	--	--	--	WAS/WASL-interacting protein family member 1 OS=Homo sapiens GN=WIPF1 PE=1 SV=3	Putative uncharacterized protein P0491F11.32 GN=P0491F11.32 OS=Oryza sativa subsp. japonica (Rice) PE=4 SV=1	--	unknown protein [Oryza sativa Japonica Group]	Oryza sativa Japonica Group Os01g0873900 (Os01g0873900) mRNA, partial cds
chr04build05r1.fasta	3269122	3269913	Rice_3_NewGene389	3239008	3291113	--	--	--	--	Triacylglycerol lipase SDP1 OS=Arabidopsis thaliana GN=SDP1 PE=1 SV=1	Os04g0146800 protein (Fragment) GN=Os04g0146800 OS=Oryza sativa subsp. japonica (Rice) PE=4 SV=1	--	Os04g0146800 [Oryza sativa Japonica Group] >gi|255675152|dbj|BAH92477.1| Os04g0146800 [Oryza sativa Japonica Group]	Oryza sativa Japonica Group Os04g0146800 (Os04g0146800) mRNA, partial cds
chr11build05r1.fasta	21426105	21426740	Rice_3_NewGene905	21425823	21476462	[M]	Cell wall/membrane/envelope biogenesis	Biological Process: metabolic process (GO:0008152);; Molecular Function: transferase activity transferring acyl groups (GO:0016746);; Biological Process: biosynthetic process (GO:0009058);; Molecular Function: catalytic activity (GO:0003824);	K00660|1e-33|osa:4350636|chalcone synthase [EC:2.3.1.74]	Chalcone synthase OS=Oryza sativa subsp. japonica GN=CHS PE=2 SV=1	Putative uncharacterized protein GN=OsI_36342 OS=Oryza sativa subsp. indica (Rice) PE=4 SV=1	IPR016039: Thiolase-like	hypothetical protein OsI_36342 [Oryza sativa Indica Group]	Oryza sativa (japonica cultivar-group), complete sequence
chr02build05r1.fasta	16954860	16955547	Rice_3_NewGene182	16936212	16955995	[O]	Posttranslational modification, protein turnover, chaperones	--	--	Importin-8 OS=Mus musculus GN=Ipo8 PE=2 SV=2	Putative uncharacterized protein GN=OsJ_06714 OS=Oryza sativa subsp. japonica (Rice) PE=4 SV=1	--	hypothetical protein OsJ_06714 [Oryza sativa Japonica Group]	Oryza sativa Japonica Group genomic DNA, chromosome 2, PAC clone:P0487H05
chr02build05r1.fasta	33987259	33987630	Rice_3_NewGene199	33987248	33993703	--	--	--	--	--	Putative uncharacterized protein GN=OsJ_08616 OS=Oryza sativa subsp. japonica (Rice) PE=4 SV=1	--	hypothetical protein OsJ_08616 [Oryza sativa Japonica Group]	Oryza sativa Japonica Group Os02g0781800 (Os02g0781800) mRNA, complete cds
chr01build05r1.fasta	31741365	31741781	Rice_3_NewGene57	31741347	31743076	--	--	--	--	--	Os01g0719700 protein GN=Os01g0719700 OS=Oryza sativa subsp. japonica (Rice) PE=4 SV=2	--	Os01g0719700 [Oryza sativa Japonica Group] >gi|125571839|gb|EAZ13354.1| hypothetical protein OsJ_03276 [Oryza sativa Japonica Group] >gi|255673633|dbj|BAF06000.2| Os01g0719700 [Oryza sativa Japonica Group]	Oryza sativa Japonica Group genomic DNA, chromosome 1, PAC clone:P0480C01
chr02build05r1.fasta	30089895	30090211	Rice_3_NewGene170	30088342	30093794	--	--	--	K08232|2e-18|osa:4330469|monodehydroascorbate reductase (NADH) [EC:1.6.5.4]	Probable monodehydroascorbate reductase, cytoplasmic isoform 2 OS=Arabidopsis thaliana GN=At3g27820 PE=2 SV=1	cDNA clone:J013034M23, full insert sequence GN=OsJ_35954 OS=Oryza sativa subsp. japonica (Rice) PE=2 SV=1	--	Os02g0707100 [Oryza sativa Japonica Group] >gi|19387254|gb|AAL87166.1|AF480496_20 putative cytosolic monodehydroascorbate reductase [Oryza sativa Japonica Group] >gi|41053111|dbj|BAD08054.1| putative cytosolic monodehydroascorbate reductase [Oryza sativa Japonica Group] >gi|41053156|dbj|BAD08098.1| putative cytosolic monodehydroascorbate reductase [Oryza sativa Japonica Group] >gi|113537406|dbj|B…	Oryza sativa clone BAC 49D11, complete sequence
chr11build05r1.fasta	2509674	2509998	Rice_3_NewGene914	2506479	2511266	[J]	Translation, ribosomal structure and biogenesis	--	--	40S ribosomal protein S25 OS=Solanum lycopersicum GN=RPS25 PE=3 SV=1	Putative uncharacterized protein GN=OsI_35153 OS=Oryza sativa subsp. indica (Rice) PE=4 SV=1	--	hypothetical protein OsI_35153 [Oryza sativa Indica Group]	Oryza rufipogon (W1943) cDNA clone: ORW1943S102I15, full insert sequence
chr01build05r1.fasta	28850435	28850958	Rice_3_NewGene25	28850154	28852819	--	--	--	--	--	--	--	--	Oryza sativa Japonica Group genomic DNA, chromosome 1, PAC clone:P0003E08
chr03build05r1.fasta	28394267	28395160	Rice_3_NewGene380	28393537	28398520	--	--	--	--	--	Putative uncharacterized protein GN=OsJ_12173 OS=Oryza sativa subsp. japonica (Rice) PE=4 SV=1	--	hypothetical protein OsI_13091 [Oryza sativa Indica Group] >gi|222625599|gb|EEE59731.1| hypothetical protein OsJ_12173 [Oryza sativa Japonica Group]	Oryza sativa chromosome 3 BAC OSJNBa0022C08 genomic sequence, complete sequence
chr06build05r1.fasta	21597639	21598112	Rice_3_NewGene642	21597000	21603946	[RTKL]	--	Biological Process: protein phosphorylation (GO:0006468);; Molecular Function: ATP binding (GO:0005524);; Molecular Function: protein kinase activity (GO:0004672);; Molecular Function: transferase activity transferring phosphorus-containing groups (GO:0016772);	K03083|4e-42|osa:4341251|glycogen synthase kinase 3 beta [EC:2.7.11.26]	Shaggy-related protein kinase epsilon OS=Arabidopsis thaliana GN=ASK5 PE=2 SV=1	cDNA clone:J023139I22, full insert sequence GN=OSJNBa0016D02.31 OS=Oryza sativa subsp. japonica (Rice) PE=2 SV=1	IPR017442: Serine/threonine-protein kinase-like domain	hypothetical protein OsI_23306 [Oryza sativa Indica Group]	Oryza sativa Japonica Group genomic DNA, chromosome 6, BAC clone:OSJNBa0016D02
chr06build05r1.fasta	26520777	26521113	Rice_3_NewGene598	26520620	26532177	--	--	Molecular Function: protein binding (GO:0005515);	--	--	cDNA clone:J033026P12, full insert sequence GN=Os06g0632700 OS=Oryza sativa subsp. japonica (Rice) PE=2 SV=1	IPR000270: Phox/Bem1p	Os06g0632700 [Oryza sativa Japonica Group] >gi|113596168|dbj|BAF20042.1| Os06g0632700 [Oryza sativa Japonica Group] >gi|215704898|dbj|BAG94926.1| unnamed protein product [Oryza sativa Japonica Group]	Oryza sativa Japonica Group Os06g0632700 (Os06g0632700) mRNA, complete cds
chr08build05r1.fasta	1587581	1587855	Rice_3_NewGene735	1587579	1587858	--	--	--	K12819|8e-13|osa:4344572|pre-mRNA-processing factor SLU7	Pre-mRNA-splicing factor SLU7 OS=Oryza sativa subsp. japonica GN=Os08g0127700 PE=2 SV=1	cDNA clone:J023121K11, full insert sequence GN=OsJ_25904 OS=Oryza sativa subsp. japonica (Rice) PE=2 SV=1	--	Os08g0127700 [Oryza sativa Japonica Group] >gi|75136283|sp|Q6ZK48.1|SLU7_ORYSJ RecName: Full=Pre-mRNA-splicing factor SLU7 >gi|150417959|sp|A2YQU8.2|SLU7_ORYSI RecName: Full=Pre-mRNA-splicing factor SLU7 >gi|42407714|dbj|BAD08862.1| putative step II splicing factor SLU7 [Oryza sativa Japonica Group] >gi|113622874|dbj|BAF22819.1| Os08g0127700 [Oryza sativa Japonica Group] >gi|215708746|dbj|BAG9401…	Oryza sativa Japonica Group Os08g0127700 (Os08g0127700) mRNA, complete cds
chr01build05r1.fasta	28258228	28258462	Rice_3_NewGene74	28257332	28259610	--	--	--	K05758|5e-41|sbi:SORBI_02g004770|actin related protein 2/3 complex, subunit 2	--	Putative uncharacterized protein GN=OsJ_02859 OS=Oryza sativa subsp. japonica (Rice) PE=4 SV=1	--	hypothetical protein OsI_03108 [Oryza sativa Indica Group] >gi|222618970|gb|EEE55102.1| hypothetical protein OsJ_02859 [Oryza sativa Japonica Group]	Oryza sativa Japonica Group genomic DNA, chromosome 1, BAC clone:OSJNBb0006H05
chr01build05r1.fasta	30532888	30533503	Rice_3_NewGene48	30532710	30552772	--	--	--	--	--	--	--	--	Oryza sativa (japonica cultivar-group) clone CL034867.1 R2R3-MYB gene region
chr07build05r1.fasta	18869895	18870524	Rice_3_NewGene681	18868599	18882429	--	--	--	--	--	Putative calmodulin-binding protein GN=P0477A12.32 OS=Oryza sativa subsp. japonica (Rice) PE=4 SV=1	--	Os07g0490200 [Oryza sativa Japonica Group] >gi|33146995|dbj|BAC80067.1| putative calmodulin-binding protein [Oryza sativa Japonica Group] >gi|113611208|dbj|BAF21586.1| Os07g0490200 [Oryza sativa Japonica Group]	Oryza sativa Japonica Group genomic DNA, chromosome 7, PAC clone:P0477A12
chr02build05r1.fasta	29496719	29497250	Rice_3_NewGene192	29487279	29498658	--	--	--	--	--	Putative uncharacterized protein GN=OsI_08565 OS=Oryza sativa subsp. indica (Rice) PE=4 SV=1	IPR003349: Transcription factor jumonji, JmjN	hypothetical protein OsI_08565 [Oryza sativa Indica Group]	Oryza sativa Japonica Group genomic DNA, chromosome 2, PAC clone:P0666E12
chr03build05r1.fasta	29478681	29478997	Rice_3_NewGene341	29478674	29481757	--	--	--	--	--	--	--	--	Oryza sativa Japonica Group chromosome 3 clone OSJNBa0018H01 map R1538, complete sequence
chr04build05r1.fasta	6913616	6913970	Rice_3_NewGene445	6903054	6928522	--	--	--	--	Vacuolar amino acid transporter 1 OS=Saccharomyces cerevisiae GN=AVT1 PE=1 SV=1	Putative uncharacterized protein GN=OsI_14839 OS=Oryza sativa subsp. indica (Rice) PE=4 SV=1	IPR013057: Amino acid transporter, transmembrane	hypothetical protein OsI_14839 [Oryza sativa Indica Group]	Oryza sativa genomic DNA, chromosome 4, BAC clone: OSJNBa0014F04, complete sequence
chr04build05r1.fasta	14387157	14388171	Rice_3_NewGene423	14386971	14437785	--	--	--	--	Uncharacterized protein DDB_G0271670 OS=Dictyostelium discoideum GN=DDB_G0271670 PE=4 SV=1	Putative uncharacterized protein GN=OsI_15337 OS=Oryza sativa subsp. indica (Rice) PE=4 SV=1	IPR007656: Protein of unknown function DUF593	hypothetical protein OsI_15337 [Oryza sativa Indica Group]	Oryza sativa Japonica Group Os04g0311500 (Os04g0311500) mRNA, complete cds
chr02build05r1.fasta	27002601	27003225	Rice_3_NewGene148	27001076	27006567	--	--	--	K07019|6e-46|osa:4330156| K07019	Embryogenesis-associated protein EMB8 OS=Picea glauca GN=EMB8 PE=2 SV=1	Putative uncharacterized protein GN=OsJ_07727 OS=Oryza sativa subsp. japonica (Rice) PE=4 SV=1	--	hypothetical protein OsJ_07727 [Oryza sativa Japonica Group]	Oryza sativa Japonica Group genomic DNA, chromosome 2, PAC clone:P0048B08
chr03build05r1.fasta	14863073	14863731	Rice_3_NewGene338	14850336	14867940	--	--	--	--	Calcium/calmodulin-dependent serine/threonine-protein kinase 1 OS=Oryza sativa subsp. japonica GN=CAMK1 PE=1 SV=1	Putative uncharacterized protein GN=OsJ_10963 OS=Oryza sativa subsp. japonica (Rice) PE=4 SV=1	--	hypothetical protein OsJ_10963 [Oryza sativa Japonica Group]	Genomic sequence for Oryza sativa, Nipponbare strain, clone OSJNBb0012F18, from chromosome 3, complete sequence
chr02build05r1.fasta	15699924	15700207	Rice_3_NewGene242	15695949	15709782	--	--	--	--	Probable protein transport Sec1a OS=Oryza sativa subsp. japonica GN=Os04g0252400 PE=3 SV=2	Putative uncharacterized protein GN=OsJ_06593 OS=Oryza sativa subsp. japonica (Rice) PE=4 SV=1	--	hypothetical protein OsJ_06593 [Oryza sativa Japonica Group]	Oryza sativa Japonica Group genomic DNA, chromosome 2, PAC clone:P0533E11
chr03build05r1.fasta	27769057	27770178	Rice_3_NewGene360	27769049	27770358	--	--	--	--	--	Putative uncharacterized protein OSJNBa0093E24.6 GN=OSJNBa0093E24.6 OS=Oryza sativa subsp. japonica (Rice) PE=4 SV=1	--	hypothetical protein [Oryza sativa Japonica Group]	Oryza sativa chromosome 3 BAC OSJNBa0067E01 genomic sequence, complete sequence
chr02build05r1.fasta	5849137	5849472	Rice_3_NewGene125	5847644	5862928	--	--	--	--	--	--	--	--	Oryza sativa Japonica Group genomic DNA, chromosome 2, BAC clone:OSJNBb0056C19
chr01build05r1.fasta	5416182	5416396	Rice_3_NewGene94	5415884	5425232	--	--	--	K00053|2e-15|osa:4339677|ketol-acid reductoisomerase [EC:1.1.1.86]	Ketol-acid reductoisomerase, chloroplastic OS=Oryza sativa subsp. japonica GN=Os05g0573700 PE=1 SV=1	Putative uncharacterized protein GN=OsI_21076 OS=Oryza sativa subsp. indica (Rice) PE=4 SV=1	--	Os05g0573700 [Oryza sativa Japonica Group] >gi|75115272|sp|Q65XK0.1|ILV5_ORYSJ RecName: Full=Ketol-acid reductoisomerase, chloroplastic; AltName: Full=Acetohydroxy-acid reductoisomerase; AltName: Full=Alpha-keto-beta-hydroxylacil reductoisomerase; AltName: Full=Protein KARI; Flags: Precursor >gi|52353541|gb|AAU44107.1| putative ketol-acid reductoisomerase [Oryza sativa Japonica Group] >gi|1135799…	Oryza sativa Japonica Group genomic DNA, chromosome 1, BAC clone:B1015E06
chr10build05r1.fasta	19742701	19743965	Rice_3_NewGene851	19742682	19752506	--	--	--	--	Remorin OS=Solanum tuberosum PE=1 SV=1	Putative uncharacterized protein OSJNBb0073N24.13 GN=OSJNBb0073N24.13 OS=Oryza sativa subsp. japonica (Rice) PE=4 SV=1	--	unknown protein [Oryza sativa Japonica Group]	Oryza sativa Japonica Group chromosome 10 clone OSJNBa0062C05 map S21174S, complete sequence
chr02build05r1.fasta	31528332	31529048	Rice_3_NewGene167	31528092	31530445	[O]	Posttranslational modification, protein turnover, chaperones	Biological Process: proteolysis (GO:0006508);; Cellular Component: membrane (GO:0016020);; Molecular Function: metalloendopeptidase activity (GO:0004222);	--	Mitochondrial metalloendopeptidase OMA1 OS=Schizosaccharomyces pombe GN=oma1 PE=2 SV=1	Putative Zn-dependent protease with chaperone function GN=P0487D09.7 OS=Oryza sativa subsp. japonica (Rice) PE=4 SV=1	IPR001915: Peptidase M48	hypothetical protein OsI_08841 [Oryza sativa Indica Group]	Oryza sativa Japonica Group genomic DNA, chromosome 2, PAC clone:P0487D09
chr02build05r1.fasta	30243860	30244069	Rice_3_NewGene163	30242921	30277048	--	--	--	--	--	Putative uncharacterized protein OJ1311_H06.10-2 GN=OJ1311_H06.10-2 OS=Oryza sativa subsp. japonica (Rice) PE=4 SV=1	--	unknown protein [Oryza sativa Japonica Group]	Oryza sativa Japonica Group genomic DNA, chromosome 2, BAC clone:OJ1311_H06
chr05build05r1.fasta	4567717	4568129	Rice_3_NewGene508	4567630	4568192	--	--	Biological Process: cellulose biosynthetic process (GO:0030244);; Molecular Function: cellulose synthase (UDP-forming) activity (GO:0016760);; Cellular Component: membrane (GO:0016020);	K10999|8e-56|osa:4337958|cellulose synthase A [EC:2.4.1.12]	Probable cellulose synthase A catalytic subunit 1 [UDP-forming] OS=Oryza sativa subsp. japonica GN=CESA1 PE=2 SV=1	Cellulose synthase BoCesA1 OS=Bambusa oldhamii (Giant timber bamboo) PE=2 SV=1	IPR005150: Cellulose synthase	cellulose synthase BoCesA1 [Bambusa oldhamii]	Oryza sativa Japonica Group chromosome 5 clone P0617A08, complete sequence
chr03build05r1.fasta	2438555	2438768	Rice_3_NewGene281	2433790	2446353	--	--	--	K05749|2e-33|sbi:SORBI_01g047340|cytoplasmic FMR1 interacting protein	Protein PIR OS=Arabidopsis thaliana GN=PIR PE=1 SV=1	PIROGI, putative, expressed OS=Oryza sativa subsp. japonica (Rice) PE=4 SV=1	IPR008081: Cytoplasmic FMR1-interacting	PIROGI, putative, expressed [Oryza sativa Japonica Group] >gi|222624179|gb|EEE58311.1| hypothetical protein OsJ_09377 [Oryza sativa Japonica Group]	Oryza sativa Japonica Group chromosome 3 clone OSJNBa0083D24, complete sequence
chr05build05r1.fasta	20304304	20305701	Rice_3_NewGene524	20303257	20316447	--	--	--	--	Uncharacterized protein DDB_G0271670 OS=Dictyostelium discoideum GN=DDB_G0271670 PE=4 SV=1	Os05g0414100 protein GN=Os05g0414100 OS=Oryza sativa subsp. japonica (Rice) PE=4 SV=2	--	Os05g0414100 [Oryza sativa Japonica Group] >gi|255676367|dbj|BAF17462.2| Os05g0414100 [Oryza sativa Japonica Group]	Oryza sativa Japonica Group chromosome 5 clone P0017D10, complete sequence
chr01build05r1.fasta	37651224	37651710	Rice_3_NewGene62	37650390	37653198	[M]	Cell wall/membrane/envelope biogenesis	--	--	Metal tolerance protein 5 OS=Oryza sativa subsp. japonica GN=MTP5 PE=2 SV=1	Putative uncharacterized protein GN=OsI_04357 OS=Oryza sativa subsp. indica (Rice) PE=4 SV=1	--	Os01g0837800 [Oryza sativa Japonica Group] >gi|75251145|sp|Q5NA18.1|MTP5_ORYSJ RecName: Full=Metal tolerance protein 5; Short=OsMTP5 >gi|56784641|dbj|BAD81688.1| putative cation diffusion facilitator 9 [Oryza sativa Japonica Group] >gi|113534272|dbj|BAF06655.1| Os01g0837800 [Oryza sativa Japonica Group] >gi|125528310|gb|EAY76424.1| hypothetical protein OsI_04357 [Oryza sativa Indica Group] >gi|12…	Oryza sativa Japonica Group genomic DNA, chromosome 1, PAC clone:P0031D11
chr10build05r1.fasta	17813351	17813657	Rice_3_NewGene858	17812477	17813666	[RTKL]	--	Biological Process: protein phosphorylation (GO:0006468);; Molecular Function: protein kinase activity (GO:0004672);; Molecular Function: transferase activity transferring phosphorus-containing groups (GO:0016772);	--	Probable LRR receptor-like serine/threonine-protein kinase At4g08850 OS=Arabidopsis thaliana GN=At4g08850 PE=1 SV=3	Os10g0468500 protein GN=Os10g0468500 OS=Oryza sativa subsp. japonica (Rice) PE=4 SV=1	IPR011009: Protein kinase-like domain	Os10g0468500 [Oryza sativa Japonica Group] >gi|78708798|gb|ABB47773.1| Leucine Rich Repeat family protein, expressed [Oryza sativa Japonica Group] >gi|113639422|dbj|BAF26727.1| Os10g0468500 [Oryza sativa Japonica Group]	Oryza sativa Japonica Group Os10g0468500 (Os10g0468500) mRNA, complete cds
chr07build05r1.fasta	24933899	24936242	Rice_3_NewGene663	24933877	24952617	--	--	--	--	Formin-like protein 5 OS=Oryza sativa subsp. japonica GN=FH5 PE=2 SV=2	BUI1 OS=Oryza sativa subsp. japonica (Rice) PE=2 SV=1	--	hypothetical protein OsJ_24983 [Oryza sativa Japonica Group]	Oryza sativa Japonica Group genomic DNA, chromosome 7, PAC clone:P0453E05
chr06build05r1.fasta	13270643	13272145	Rice_3_NewGene600	13270632	13306435	--	--	--	--	--	Putative uncharacterized protein GN=OsI_22809 OS=Oryza sativa subsp. indica (Rice) PE=4 SV=1	--	hypothetical protein OsI_22809 [Oryza sativa Indica Group]	Oryza sativa Japonica Group genomic DNA, chromosome 6, PAC clone:P0531C01
chr02build05r1.fasta	6118052	6118646	Rice_3_NewGene152	6118050	6123142	--	--	--	--	--	PHD finger protein-like GN=OJ1006_A02.15 OS=Oryza sativa subsp. japonica (Rice) PE=4 SV=1	--	PHD finger protein-like [Oryza sativa Japonica Group] >gi|49387908|dbj|BAD25008.1| PHD finger protein-like [Oryza sativa Japonica Group]	Oryza sativa Japonica Group genomic DNA, chromosome 2, BAC clone:OJ1006_A02
chr03build05r1.fasta	32713726	32714231	Rice_3_NewGene274	32703008	32715770	--	--	--	--	Uncharacterized protein TC_0114 OS=Chlamydia muridarum GN=TC_0114 PE=4 SV=2	Cell wall-associated hydrolase (Fragment) GN=MTR_069s1001 OS=Medicago truncatula (Barrel medic) PE=4 SV=1	--	predicted protein [Populus trichocarpa] >gi|222872076|gb|EEF09207.1| predicted protein [Populus trichocarpa]	Microlaena stipoides chloroplast, partial genome
chr10build05r1.fasta	5943169	5944076	Rice_3_NewGene885	5925520	5947611	--	--	--	--	--	Retrotransposon protein, putative, unclassified GN=LOC_Os10g37960 OS=Oryza sativa subsp. japonica (Rice) PE=4 SV=1	--	retrotransposon protein, putative, unclassified [Oryza sativa Japonica Group] >gi|31433141|gb|AAP54694.1| retrotransposon protein, putative, unclassified [Oryza sativa Japonica Group]	Oryza sativa Japonica Group chromosome 10 clone OSJNBa0079H13 map E60284SA, complete sequence
chr08build05r1.fasta	3040746	3041024	Rice_3_NewGene786	3037818	3048821	--	--	--	--	--	Putative uncharacterized protein GN=OsJ_26064 OS=Oryza sativa subsp. japonica (Rice) PE=4 SV=1	--	hypothetical protein OsJ_26064 [Oryza sativa Japonica Group]	Oryza sativa Japonica Group genomic DNA, chromosome 8, BAC clone:OJ1349_D05
chr01build05r1.fasta	41967594	41968005	Rice_3_NewGene86	41965890	41968021	--	--	Biological Process: exocytosis (GO:0006887);; Cellular Component: exocyst (GO:0000145);	K07195|0.0|osa:4327750|exocyst complex component 7	Exocyst complex component 7 OS=Rattus norvegicus GN=Exoc7 PE=2 SV=1	Putative EXO70-G1 protein GN=B1793G04.19 OS=Oryza sativa subsp. japonica (Rice) PE=4 SV=1	IPR016159: Cullin repeat-like-containing domain	Os01g0921400 [Oryza sativa Japonica Group] >gi|57899433|dbj|BAD88371.1| putative EXO70-G1 protein [Oryza sativa Japonica Group] >gi|113534758|dbj|BAF07141.1| Os01g0921400 [Oryza sativa Japonica Group]	Oryza sativa Japonica Group genomic DNA, chromosome 1, BAC clone:B1793G04
chr11build05r1.fasta	29349739	29349990	Rice_3_NewGene939	29345827	29351812	--	--	--	--	--	Putative uncharacterized protein GN=OsI_36900 OS=Oryza sativa subsp. indica (Rice) PE=4 SV=1	--	hypothetical protein OsI_36900 [Oryza sativa Indica Group]	Oryza sativa (japonica cultivar-group) chromosome 11 BAC clone OSJNBb0076M06, complete sequence
chr07build05r1.fasta	5697899	5698165	Rice_3_NewGene721	5697523	5713815	[R]	General function prediction only	Molecular Function: protein binding (GO:0005515);	K03130|7e-61|osa:4342682|transcription initiation factor TFIID subunit 5	TAF5-like RNA polymerase II p300/CBP-associated factor-associated factor 65 kDa subunit 5L OS=Mus musculus GN=Taf5l PE=2 SV=1	Os07g0205200 protein (Fragment) GN=Os07g0205200 OS=Oryza sativa subsp. japonica (Rice) PE=4 SV=2	IPR020472: G-protein beta WD-40 repeat	Os07g0205200 [Oryza sativa Japonica Group] >gi|255677596|dbj|BAF21061.2| Os07g0205200 [Oryza sativa Japonica Group]	Oryza sativa Japonica Group genomic DNA, chromosome 7, BAC clone:OJ1119_B04
chr09build05r1.fasta	20482097	20483414	Rice_3_NewGene810	20482035	20489175	--	--	--	--	Acyltransferase-like protein At3g26840, chloroplastic OS=Arabidopsis thaliana GN=At3g26840 PE=1 SV=1	Putative uncharacterized protein GN=OsJ_29965 OS=Oryza sativa subsp. japonica (Rice) PE=4 SV=1	--	hypothetical protein OsJ_29965 [Oryza sativa Japonica Group]	Oryza sativa (japonica cultivar-group) chromosome 9 BAC clone OSJNBa0094K23, complete sequence
chr01build05r1.fasta	11366075	11368166	Rice_3_NewGene28	11366004	11398133	--	--	--	--	--	Putative uncharacterized protein GN=OsI_01568 OS=Oryza sativa subsp. indica (Rice) PE=4 SV=1	--	hypothetical protein OsI_01568 [Oryza sativa Indica Group]	Oryza sativa Japonica Group genomic DNA, chromosome 1, PAC clone:P0552C05
chr10build05r1.fasta	879158	879718	Rice_3_NewGene866	870206	910183	--	--	--	--	--	Putative uncharacterized protein GN=LOC_Os10g02410 OS=Oryza sativa subsp. japonica (Rice) PE=4 SV=1	--	hypothetical protein LOC_Os10g02410 [Oryza sativa Japonica Group]	Oryza sativa Japonica Group chromosome 10 clone Pseudo10p0.0-10p4.4, complete sequence
chr01build05r1.fasta	27927753	27928412	Rice_3_NewGene77	27924418	27929616	--	--	--	--	GDSL esterase/lipase At5g45910 OS=Arabidopsis thaliana GN=At5g45910 PE=2 SV=1	Putative uncharacterized protein GN=OsI_03071 OS=Oryza sativa subsp. indica (Rice) PE=4 SV=1	--	hypothetical protein OsI_03071 [Oryza sativa Indica Group]	Oryza sativa Japonica Group genomic DNA, chromosome 1, BAC clone:OJ1316_H05
chr11build05r1.fasta	4782875	4783329	Rice_3_NewGene901	4782874	4786730	--	--	--	--	--	--	--	--	Oryza sativa Japonica Group chromosome 11 clone OSJNBa0096N19, complete sequence
chr03build05r1.fasta	5742590	5742812	Rice_3_NewGene251	5735904	5755052	--	--	--	--	--	--	--	--	Oryza sativa Japonica Group chromosome 3 clone OSJNBa0014O06, complete sequence
chr08build05r1.fasta	23322401	23323562	Rice_3_NewGene730	23319390	23324694	--	--	Biological Process: regulation of transcription DNA-dependent (GO:0006355);; Molecular Function: sequence-specific DNA binding (GO:0043565);; Molecular Function: sequence-specific DNA binding transcription factor activity (GO:0003700);	K14432|1e-173|osa:4345807|ABA responsive element binding factor	bZIP transcription factor TRAB1 OS=Oryza sativa subsp. japonica GN=TRAB1 PE=1 SV=1	Putative uncharacterized protein GN=OsJ_27642 OS=Oryza sativa subsp. japonica (Rice) PE=4 SV=1	IPR004827: Basic-leucine zipper (bZIP) transcription factor	hypothetical protein OsJ_27642 [Oryza sativa Japonica Group]	Oryza sativa Japonica Group genomic DNA, chromosome 8, PAC clone:P0013B04
chr02build05r1.fasta	33773550	33774496	Rice_3_NewGene129	33772765	33788033	--	--	--	--	Serine/threonine-protein kinase At5g01020 OS=Arabidopsis thaliana GN=At5g01020 PE=1 SV=1	Putative uncharacterized protein GN=OsJ_08589 OS=Oryza sativa subsp. japonica (Rice) PE=4 SV=1	--	hypothetical protein OsJ_08589 [Oryza sativa Japonica Group]	Oryza sativa Japonica Group genomic DNA, chromosome 2, BAC clone:OJ1534_E09
chr12build05r1.fasta	5814514	5814734	Rice_3_NewGene955	5813721	5816967	--	--	--	--	--	--	--	--	Oryza sativa chromosome 12, . BAC OJ1618_C05 of library Monsanto from chromosome 12 of cultivar Nipponbare of ssp. japonica of Oryza sativa (rice), complete sequence
chr03build05r1.fasta	29626831	29627330	Rice_3_NewGene324	29625669	29627476	[G]	Carbohydrate transport and metabolism	Molecular Function: intramolecular transferase activity phosphotransferases (GO:0016868);; Biological Process: carbohydrate metabolic process (GO:0005975);	K01835|6e-38|osa:4333895|phosphoglucomutase [EC:5.4.2.2]	Phosphoglucomutase, cytoplasmic 2 OS=Zea mays PE=2 SV=2	cDNA clone:J023019M17, full insert sequence OS=Oryza sativa subsp. japonica (Rice) PE=2 SV=1	IPR016055: Alpha-D-phosphohexomutase, alpha/beta/alpha I/II/III	Os03g0712700 [Oryza sativa Japonica Group] >gi|13324798|gb|AAK18846.1|AC082645_16 phosphoglucomutase [Oryza sativa Japonica Group] >gi|17981609|gb|AAL51086.1|AF455812_1 phosphoglucomutase [Oryza sativa] >gi|108710731|gb|ABF98526.1| Phosphoglucomutase, cytoplasmic 2, putative, expressed [Oryza sativa Japonica Group] >gi|113549537|dbj|BAF12980.1| Os03g0712700 [Oryza sativa Japonica Group] >gi|21570…	Oryza sativa chromosome 3 BAC OSJNBb0033N16 genomic sequence, complete sequence
chr06build05r1.fasta	2859935	2860264	Rice_3_NewGene639	2858891	2860347	--	--	--	--	--	Putative uncharacterized protein GN=OsJ_20176 OS=Oryza sativa subsp. japonica (Rice) PE=4 SV=1	--	hypothetical protein OsJ_20176 [Oryza sativa Japonica Group]	Oryza sativa Japonica Group genomic DNA, chromosome 6, BAC clone:OSJNBa0085L11
chr09build05r1.fasta	14251390	14251710	Rice_3_NewGene827	14238370	14252071	--	--	--	--	--	Putative uncharacterized protein GN=OsJ_29246 OS=Oryza sativa subsp. japonica (Rice) PE=4 SV=1	--	hypothetical protein OsJ_29246 [Oryza sativa Japonica Group]	Oryza sativa Japonica Group genomic DNA, chromosome 9, BAC clone:B1175F05
chr11build05r1.fasta	3992623	3992864	Rice_3_NewGene907	3989677	3996362	--	--	--	--	--	Putative uncharacterized protein Sb05g005210 GN=Sb05g005210 OS=Sorghum bicolor (Sorghum) PE=4 SV=1	--	hypothetical protein SORBIDRAFT_05g005210 [Sorghum bicolor] >gi|241936268|gb|EES09413.1| hypothetical protein SORBIDRAFT_05g005210 [Sorghum bicolor]	Oryza sativa (indica cultivar-group) cDNA clone:OSIGCEA022E03, full insert sequence
chr02build05r1.fasta	34173782	34174113	Rice_3_NewGene158	34172997	34177469	[O]	Posttranslational modification, protein turnover, chaperones	--	K03061|1e-13|zma:100272769|26S proteasome regulatory subunit T1	26S protease regulatory subunit 7 OS=Oryza sativa subsp. japonica GN=RPT1A PE=2 SV=1	Putative uncharacterized protein GN=OsJ_20424 OS=Oryza sativa subsp. japonica (Rice) PE=3 SV=1	--	hypothetical protein OsJ_20424 [Oryza sativa Japonica Group]	Oryza sativa Japonica Group genomic DNA, chromosome 2, BAC clone:OJ1715_H01
chr07build05r1.fasta	26352988	26353253	Rice_3_NewGene718	26352645	26356702	--	--	--	K02267|1e-25|sbi:SORBI_02g039590|cytochrome c oxidase subunit VIb [EC:1.9.3.1]	--	Putative cytochrome c oxidase subunit 6b-1 GN=P0594D10.126 OS=Oryza sativa subsp. japonica (Rice) PE=4 SV=1	--	putative cytochrome c oxidase subunit 6b-1 [Oryza sativa Japonica Group]	Oryza sativa Japonica Group Os07g0621600 (Os07g0621600) mRNA, partial cds
chr05build05r1.fasta	19590588	19590827	Rice_3_NewGene498	19584072	19646086	--	--	--	--	--	Putative uncharacterized protein OSJNBa0035J16.13 GN=OSJNBa0035J16.13 OS=Oryza sativa subsp. japonica (Rice) PE=4 SV=1	--	hypothetical protein [Oryza sativa Japonica Group]	Oryza sativa Japonica Group chromosome 5 clone OSJNBa0035J16, complete sequence
chr06build05r1.fasta	1509836	1511121	Rice_3_NewGene560	1508656	1511477	--	--	--	--	Uncharacterized proline-rich protein (Fragment) OS=Owenia fusiformis PE=4 SV=1	Putative glycine-rich protein GN=P0538C01.6 OS=Oryza sativa subsp. japonica (Rice) PE=4 SV=1	--	putative glycine-rich protein [Oryza sativa Japonica Group]	Oryza sativa Japonica Group genomic DNA, chromosome 6, PAC clone:P0538C01
chr03build05r1.fasta	8247765	8248767	Rice_3_NewGene346	8247381	8255231	[G]	Carbohydrate transport and metabolism	--	--	Beta-galactosidase 6 OS=Oryza sativa subsp. japonica GN=Os03g0255100 PE=1 SV=2	Beta-galactosidase GN=OsJ_08441 OS=Oryza sativa subsp. japonica (Rice) PE=3 SV=1	--	hypothetical protein OsJ_08441 [Oryza sativa Japonica Group]	Oryza sativa Japonica Group chromosome 3 clone OSJNBa0019J12, complete sequence
chr05build05r1.fasta	19464663	19464969	Rice_3_NewGene481	19461876	19467246	--	--	--	--	--	Putative uncharacterized protein GN=OsI_19879 OS=Oryza sativa subsp. indica (Rice) PE=4 SV=1	--	hypothetical protein OsI_19879 [Oryza sativa Indica Group]	Oryza sativa Japonica Group chromosome 5 clone P0605G01, complete sequence
chr08build05r1.fasta	23912267	23912802	Rice_3_NewGene755	23911430	23917037	[P]	Inorganic ion transport and metabolism	--	--	2-oxoglutarate/malate translocator, chloroplastic OS=Spinacia oleracea GN=SODIT1 PE=1 SV=1	Putative glutamate/malate translocator GN=OSJNBb0092C08.31 OS=Oryza sativa subsp. japonica (Rice) PE=4 SV=1	--	putative glutamate/malate translocator [Oryza sativa Japonica Group] >gi|42409033|dbj|BAD10286.1| putative glutamate/malate translocator [Oryza sativa Japonica Group] >gi|125603783|gb|EAZ43108.1| hypothetical protein OsJ_27699 [Oryza sativa Japonica Group]	Oryza sativa (indica cultivar-group) cDNA clone:OSIGCEA053F13, full insert sequence
chr01build05r1.fasta	30508115	30508712	Rice_3_NewGene46	30507932	30508767	[V]	Defense mechanisms	--	K05658|2e-68|sbi:SORBI_03g031990|ATP-binding cassette, subfamily B (MDR/TAP), member 1	ABC transporter B family member 4 OS=Arabidopsis thaliana GN=ABCB4 PE=1 SV=1	Os01g0695700 protein GN=Os01g0695700 OS=Oryza sativa subsp. japonica (Rice) PE=3 SV=1	--	Os01g0695700 [Oryza sativa Japonica Group] >gi|113533493|dbj|BAF05876.1| Os01g0695700 [Oryza sativa Japonica Group]	Oryza sativa Japonica Group genomic DNA, chromosome 1, PAC clone:P0431H09
chr04build05r1.fasta	32191042	32191699	Rice_3_NewGene437	32190758	32192020	[C]	Energy production and conversion	--	K11517|2e-40|osa:4337048|(S)-2-hydroxy-acid oxidase [EC:1.1.3.15]	Peroxisomal (S)-2-hydroxy-acid oxidase GLO3 OS=Oryza sativa subsp. japonica GN=GLO3 PE=2 SV=1	Putative uncharacterized protein Sb06g028990 GN=Sb06g028990 OS=Sorghum bicolor (Sorghum) PE=4 SV=1	--	Os04g0623500 [Oryza sativa Japonica Group] >gi|75326731|sp|Q7FAS1.1|GLO3_ORYSJ RecName: Full=Peroxisomal (S)-2-hydroxy-acid oxidase GLO3; AltName: Full=Glycolate oxidase 3; Short=GOX 3; Short=OsGLO3; AltName: Full=Short chain alpha-hydroxy acid oxidase GLO3 >gi|317376201|sp|B8AUI3.1|GLO3_ORYSI RecName: Full=Peroxisomal (S)-2-hydroxy-acid oxidase GLO3; AltName: Full=Glycolate oxidase 3; Short=GOX …	Oryza sativa genomic DNA, chromosome 4, BAC clone: OSJNBa0053K19, complete sequence
chr04build05r1.fasta	23881305	23882257	Rice_3_NewGene451	23878049	23884088	--	--	--	--	Serine/arginine repetitive matrix protein 3 OS=Homo sapiens GN=SRRM3 PE=2 SV=4	OSJNBa0016O02.11 protein GN=OSJNBa0016O02.11 OS=Oryza sativa subsp. japonica (Rice) PE=4 SV=1	--	OSJNBa0016O02.11 [Oryza sativa Japonica Group] >gi|116310359|emb|CAH67372.1| OSIGBa0128P10.6 [Oryza sativa Indica Group] >gi|116310413|emb|CAH67421.1| OSIGBa0150F01.1 [Oryza sativa Indica Group] >gi|125548653|gb|EAY94475.1| hypothetical protein OsI_16246 [Oryza sativa Indica Group] >gi|125590683|gb|EAZ31033.1| hypothetical protein OsJ_15117 [Oryza sativa Japonica Group]	Oryza sativa genomic DNA, chromosome 4, BAC clone: OSJNBa0016O02, complete sequence
chr03build05r1.fasta	36234562	36235011	Rice_3_NewGene322	36234525	36236127	[K]	Transcription	--	--	Transcription factor TFIIIB component B'' OS=Schizosaccharomyces pombe GN=bdp1 PE=2 SV=1	Myb-like DNA-binding domain containing protein, expressed GN=LOC_Os03g62379 OS=Oryza sativa subsp. japonica (Rice) PE=4 SV=1	--	Myb-like DNA-binding domain containing protein, expressed [Oryza sativa Japonica Group]	Oryza sativa chromosome 3 BAC OSJNBa0075M12 genomic sequence, complete sequence
chr06build05r1.fasta	23145412	23145694	Rice_3_NewGene608	23139391	23146473	[M]	Cell wall/membrane/envelope biogenesis	Biological Process: lipid biosynthetic process (GO:0008610);	--	Cyclopropane-fatty-acyl-phospholipid synthase OS=Escherichia coli (strain K12) GN=cfa PE=1 SV=2	Putative coclaurine N-methyltransferase GN=OSJNBa0006A22.36 OS=Oryza sativa subsp. japonica (Rice) PE=4 SV=1	IPR003333: Mycolic acid cyclopropane synthase	hypothetical protein OsJ_21767 [Oryza sativa Japonica Group]	Oryza sativa Japonica Group genomic DNA, chromosome 6, BAC clone:OSJNBa0006A22
chr08build05r1.fasta	2390996	2391957	Rice_3_NewGene744	2390342	2404557	--	--	Cellular Component: membrane (GO:0016020);; Molecular Function: acetylglucosaminyltransferase activity (GO:0008375);	--	--	Putative uncharacterized protein GN=OsJ_26015 OS=Oryza sativa subsp. japonica (Rice) PE=4 SV=1	IPR003406: Glycosyl transferase, family 14	hypothetical protein OsJ_26015 [Oryza sativa Japonica Group]	Oryza sativa Japonica Group genomic DNA, chromosome 8, PAC clone:P0025F03
chr11build05r1.fasta	29554153	29554674	Rice_3_NewGene903	29553156	29566039	--	--	--	--	--	--	--	--	Oryza sativa (japonica cultivar-group) chromosome 11 BAC clone OSJNBa0023F01, complete sequence
chr07build05r1.fasta	25421889	25423689	Rice_3_NewGene685	25421349	25425489	--	--	--	--	Mitochondrial import inner membrane translocase subunit Tim17 OS=Arabidopsis thaliana GN=TIM17 PE=2 SV=2	cDNA clone:J023009D04, full insert sequence GN=OSJNBb0040H10.15 OS=Oryza sativa subsp. japonica (Rice) PE=2 SV=1	IPR003397: Mitochondrial inner membrane translocase subunit Tim17/Tim22/Tim23/peroxisomal protein PMP24	Os07g0604500 [Oryza sativa Japonica Group] >gi|34394571|dbj|BAC83874.1| translocase inner membrane-like protein [Oryza sativa Japonica Group] >gi|113611757|dbj|BAF22135.1| Os07g0604500 [Oryza sativa Japonica Group] >gi|215693870|dbj|BAG89069.1| unnamed protein product [Oryza sativa Japonica Group] >gi|215697250|dbj|BAG91244.1| unnamed protein product [Oryza sativa Japonica Group]	Oryza sativa Japonica Group genomic DNA, chromosome 7, BAC clone:OSJNBb0040H10
chr06build05r1.fasta	26420332	26421120	Rice_3_NewGene624	26402612	26421133	--	--	Biological Process: transcription DNA-dependent (GO:0006351);; Cellular Component: nucleus (GO:0005634);; Molecular Function: DNA binding (GO:0003677);	--	--	Putative uncharacterized protein GN=OsI_23793 OS=Oryza sativa subsp. indica (Rice) PE=4 SV=1	IPR017923: Transcription factor IIS, N-terminal	hypothetical protein OsI_23793 [Oryza sativa Indica Group]	Oryza sativa Japonica Group genomic DNA, chromosome 6, BAC clone:OSJNBa0048L03
chr07build05r1.fasta	4755841	4757083	Rice_3_NewGene670	4755177	4757090	--	--	--	--	--	Peptidyl-prolyl cis-trans isomerase GN=OSJNBb0084L07.18 OS=Oryza sativa subsp. japonica (Rice) PE=4 SV=1	--	immunophilin / FKBP-type peptidyl-prolyl cis-trans isomerase-like [Oryza sativa Japonica Group] >gi|50508941|dbj|BAD31845.1| immunophilin / FKBP-type peptidyl-prolyl cis-trans isomerase-like [Oryza sativa Japonica Group]	Oryza sativa Japonica Group genomic DNA, chromosome 7, BAC clone:OSJNBb0084L07
chr06build05r1.fasta	12082686	12083046	Rice_3_NewGene588	12058069	12118356	--	--	--	--	--	Putative uncharacterized protein P0734C01.5 GN=P0734C01.5 OS=Oryza sativa subsp. japonica (Rice) PE=4 SV=1	--	hypothetical protein [Oryza sativa Japonica Group] >gi|54291625|dbj|BAD62418.1| hypothetical protein [Oryza sativa Japonica Group]	Oryza sativa Japonica Group cDNA, clone: J065165J10, full insert sequence
chr05build05r1.fasta	19398127	19398485	Rice_3_NewGene500	19395916	19398613	--	--	--	--	--	--	--	--	Oryza sativa Japonica Group chromosome 5 clone OSJNBb0092G21, complete sequence
chr06build05r1.fasta	12184570	12185553	Rice_3_NewGene614	12156944	12249740	--	--	Molecular Function: methyltransferase activity (GO:0008168);	--	Indole-3-acetate O-methyltransferase 1 OS=Arabidopsis thaliana GN=IAMT1 PE=1 SV=1	Os06g0315000 protein GN=Os06g0315000 OS=Oryza sativa subsp. japonica (Rice) PE=4 SV=1	IPR005299: SAM dependent carboxyl methyltransferase	Os06g0315000 [Oryza sativa Japonica Group] >gi|125597009|gb|EAZ36789.1| hypothetical protein OsJ_21128 [Oryza sativa Japonica Group] >gi|255676987|dbj|BAH93477.1| Os06g0315000 [Oryza sativa Japonica Group]	Oryza sativa Japonica Group genomic DNA, chromosome 6, PAC clone:P0734C01
chr03build05r1.fasta	30824357	30825045	Rice_3_NewGene318	30818170	30833743	--	--	--	--	--	Putative uncharacterized protein GN=LOC_Os03g52258 OS=Oryza sativa subsp. japonica (Rice) PE=4 SV=1	--	hypothetical protein LOC_Os03g52258 [Oryza sativa Japonica Group]	Oryza sativa chromosome 3 BAC OSJNBa0079G12 genomic sequence, complete sequence
chr05build05r1.fasta	19834448	19834925	Rice_3_NewGene491	19833358	19835607	--	--	--	--	Uncharacterized proline-rich protein (Fragment) OS=Owenia fusiformis PE=4 SV=1	Putative uncharacterized protein GN=OsJ_18503 OS=Oryza sativa subsp. japonica (Rice) PE=4 SV=1	--	hypothetical protein OsJ_18503 [Oryza sativa Japonica Group]	Oryza sativa Japonica Group chromosome 5 clone OJ1174_H11, complete sequence
chr11build05r1.fasta	793602	794608	Rice_3_NewGene933	788383	800285	--	--	Biological Process: regulation of transcription DNA-dependent (GO:0006355);; Molecular Function: sequence-specific DNA binding (GO:0043565);; Molecular Function: sequence-specific DNA binding transcription factor activity (GO:0003700);	--	--	WRKY DNA binding domain containing protein, expressed GN=Os11g0117600 OS=Oryza sativa subsp. japonica (Rice) PE=4 SV=1	IPR003657: DNA-binding WRKY	Os11g0117600 [Oryza sativa Japonica Group] >gi|77548454|gb|ABA91251.1| WRKY DNA binding domain containing protein, expressed [Oryza sativa Japonica Group] >gi|113644296|dbj|BAF27437.1| Os11g0117600 [Oryza sativa Japonica Group] >gi|125575998|gb|EAZ17220.1| hypothetical protein OsJ_32733 [Oryza sativa Japonica Group]	Oryza sativa (japonica cultivar-group) chromosome 11 clone OSJNBb0004B05, complete sequence
chr11build05r1.fasta	30202364	30204725	Rice_3_NewGene909	30202351	30204734	[LKJ]	--	Molecular Function: ATP binding (GO:0005524);; Molecular Function: helicase activity (GO:0004386);; Molecular Function: nucleic acid binding (GO:0003676);	K12823|0.0|osa:4351155|ATP-dependent RNA helicase DDX5/DBP2 [EC:3.6.4.13]	DEAD-box ATP-dependent RNA helicase 40 OS=Arabidopsis thaliana GN=RH40 PE=2 SV=1	Retrotransposon protein, putative, unclassified, expressed GN=Os11g0689400 OS=Oryza sativa subsp. japonica (Rice) PE=3 SV=1	IPR001650: Helicase, C-terminal	Os11g0689400 [Oryza sativa Japonica Group] >gi|77552592|gb|ABA95389.1| retrotransposon protein, putative, unclassified, expressed [Oryza sativa Japonica Group] >gi|255680379|dbj|BAF28853.2| Os11g0689400 [Oryza sativa Japonica Group]	Oryza sativa (japonica cultivar-group) chromosome 11 BAC clone OSJNBa0047M04, complete sequence
chr09build05r1.fasta	17847738	17848381	Rice_3_NewGene815	17839824	17848382	--	--	--	--	UPF0396 protein OS=Dictyostelium discoideum GN=DDB_G0269284 PE=3 SV=1	Putative uncharacterized protein GN=OsJ_29618 OS=Oryza sativa subsp. japonica (Rice) PE=4 SV=1	--	hypothetical protein OsJ_29618 [Oryza sativa Japonica Group]	Oryza sativa Japonica Group genomic DNA, chromosome 9, BAC clone:B1342C04
chr12build05r1.fasta	7460560	7461674	Rice_3_NewGene965	7460556	7462489	--	--	--	--	--	Retrotransposon protein, putative, Ty1-copia subclass, expressed GN=LOC_Os12g13350 OS=Oryza sativa subsp. japonica (Rice) PE=4 SV=1	--	retrotransposon protein, putative, Ty1-copia subclass, expressed [Oryza sativa Japonica Group]	Oryza sativa chromosome 12, . BAC OJ1220_D01 of library Monsanto from chromosome 12 of cultivar Nipponbare of ssp. japonica of Oryza sativa (rice), complete sequence
chr03build05r1.fasta	4013473	4014075	Rice_3_NewGene382	4004768	4014076	[M]	Cell wall/membrane/envelope biogenesis	--	--	Atherin OS=Oryctolagus cuniculus GN=SAMD1 PE=2 SV=1	Putative uncharacterized protein GN=OsJ_09617 OS=Oryza sativa subsp. japonica (Rice) PE=3 SV=1	--	hypothetical protein OsJ_09617 [Oryza sativa Japonica Group]	Oryza sativa Japonica Group Os03g0175200 (Os03g0175200) mRNA, complete cds
chr11build05r1.fasta	23683122	23683354	Rice_3_NewGene898	23681347	23685580	--	--	--	--	E3 ubiquitin-protein ligase RHF2A OS=Arabidopsis thaliana GN=RHF2A PE=2 SV=1	RING-H2 finger protein RHF2a, putative, expressed GN=LOC_Os11g36430 OS=Oryza sativa subsp. japonica (Rice) PE=4 SV=2	--	RING-H2 finger protein RHF2a, putative, expressed [Oryza sativa Japonica Group]	Oryza sativa (japonica cultivar-group) chromosome 11 BAC clone OSJNBb0077M24, complete sequence
chr06build05r1.fasta	1482624	1482925	Rice_3_NewGene564	1479284	1484628	--	--	Molecular Function: methyltransferase activity (GO:0008168);	--	Probable methyltransferase PMT16 OS=Arabidopsis thaliana GN=At2g45750 PE=2 SV=1	Putative uncharacterized protein GN=OsJ_19971 OS=Oryza sativa subsp. japonica (Rice) PE=4 SV=1	IPR004159: Protein of unknown function DUF248, methyltransferase putative	hypothetical protein OsJ_19971 [Oryza sativa Japonica Group]	Oryza sativa Japonica Group Os06g0128100 (Os06g0128100) mRNA, complete cds
chr10build05r1.fasta	20956503	20956810	Rice_3_NewGene868	20947540	20976971	--	--	--	--	Uncharacterized protein ORF91 OS=Phalaenopsis aphrodite subsp. formosana PE=4 SV=1	Imp biosynthesis protein OS=Oryza sativa subsp. indica (Rice) PE=4 SV=1	--	imp biosynthesis protein [Oryza sativa Indica Group]	Oryza sativa chromosome 10 BAC OSJNBb0005J14 genomic sequence, complete sequence
chr04build05r1.fasta	25070223	25070720	Rice_3_NewGene468	25068385	25083746	[GEPR]	--	Biological Process: transmembrane transport (GO:0055085);; Biological Process: transport (GO:0006810);; Cellular Component: membrane (GO:0016020);; Molecular Function: transmembrane transporter activity (GO:0022857);; Cellular Component: integral to membrane (GO:0016021);; Molecular Function: transporter activity (GO:0005215);	K08150|2e-64|osa:4336250|MFS transporter, SP family, solute carrier family 2 (myo-inositol transporter), member 13	Probable inositol transporter 1 OS=Arabidopsis thaliana GN=INT1 PE=2 SV=1	cDNA clone:J023007N05, full insert sequence GN=OSJNBa0076N16.21 OS=Oryza sativa subsp. japonica (Rice) PE=2 SV=2	IPR020846: Major facilitator superfamily domain	hypothetical protein OsI_16434 [Oryza sativa Indica Group]	Oryza sativa genomic DNA, chromosome 4, BAC clone: OSJNBa0076N16, complete sequence
chr02build05r1.fasta	14879530	14879858	Rice_3_NewGene190	14879101	14909977	[E]	Amino acid transport and metabolism	--	K01586|5e-70|osa:4329234|diaminopimelate decarboxylase [EC:4.1.1.20]	Probable diaminopimelate decarboxylase, chloroplastic OS=Oryza sativa subsp. japonica GN=LYSA PE=2 SV=1	Putative uncharacterized protein GN=OsI_07046 OS=Oryza sativa subsp. indica (Rice) PE=3 SV=1	--	hypothetical protein OsI_07046 [Oryza sativa Indica Group]	Oryza sativa Japonica Group genomic DNA, chromosome 2, BAC clone:OJ1008_E02
chr03build05r1.fasta	27007086	27007474	Rice_3_NewGene291	27006019	27011564	--	--	--	--	--	Putative uncharacterized protein GN=OsJ_12010 OS=Oryza sativa subsp. japonica (Rice) PE=4 SV=1	--	hypothetical protein OsI_12907 [Oryza sativa Indica Group] >gi|222625509|gb|EEE59641.1| hypothetical protein OsJ_12010 [Oryza sativa Japonica Group]	Oryza sativa chromosome 3 BAC OSJNBa0056E06 genomic sequence, complete sequence
chr01build05r1.fasta	34049980	34050452	Rice_3_NewGene11	34049660	34051040	[M]	Cell wall/membrane/envelope biogenesis	--	--	Probable xyloglucan glycosyltransferase 1 OS=Oryza sativa subsp. japonica GN=CSLC1 PE=2 SV=1	Putative uncharacterized protein GN=OsJ_03581 OS=Oryza sativa subsp. japonica (Rice) PE=4 SV=1	--	hypothetical protein OsJ_03581 [Oryza sativa Japonica Group]	TPA: TPA_exp: Oryza sativa (japonica cultivar-group) cellulose synthase-like C1 gene, complete cds
